# Supplementary material for: Data for molecular dynamics simulations of Escherichia coli cytochrome bd oxidase with the Amber force field
Source: Data Brief. 2021 Sep 23;38:107401. doi: 10.1016/j.dib.2021.107401 (PMC8481974; doi:10.1016/j.dib.2021.107401)
Supplement: Supplementary Data S1 — Supplementary Raw Research Data. This is open data under the CC BY license http://creativecommons.org/licenses/by/4.0/ [file mmc1.zip]

Archive with 19 entries (19 files):
- 6rko_final.pdb
- heme.frcmod
- heme.lib
- heme_b558.xyz
- heme_b595.xyz
- heme_d.xyz
- mcpbpy.frcmod
- protein.pdb
- protein.prmtop
- protein.rst7
- protein_solv.pdb
- protein_solv.prmtop
- protein_solv.rst7
- protein_solv_equil.pdb
- protein_solv_equil.rst7
- README.txt
- tleap.in
- ubiquinone.frcmod
- ubiquinone.prepi
