# Supplementary material for: Data for molecular dynamics simulations of Escherichia coli cytochrome bd oxidase with the Amber force field
Source: Data Brief. 2021 Sep 23;38:107401. doi: 10.1016/j.dib.2021.107401 (PMC8481974; doi:10.1016/j.dib.2021.107401)
Supplement: Supplementary Data S1 — Supplementary Raw Research Data. This is open data under the CC BY license http://creativecommons.org/licenses/by/4.0/ [file mmc1.zip › 6rko_final.pdb]

ATOM      1  N   ILE     1     101.857 138.200 119.245  1.00  0.00           N  
ATOM      2  H1  ILE     1     101.873 137.761 118.335  1.00  0.00           H  
ATOM      3  H2  ILE     1     101.264 139.017 119.214  1.00  0.00           H  
ATOM      4  H3  ILE     1     101.911 137.679 118.381  1.00  0.00           H  
ATOM      5  CA  ILE     1     101.339 137.260 120.229  1.00  0.00           C  
ATOM      6  HA  ILE     1     100.314 137.011 119.956  1.00  0.00           H  
ATOM      7  CB  ILE     1     102.165 135.956 120.247  1.00  0.00           C  
ATOM      8  HB  ILE     1     103.197 136.206 120.492  1.00  0.00           H  
ATOM      9  CG2 ILE     1     101.643 134.986 121.299  1.00  0.00           C  
ATOM     10 HG21 ILE     1     102.245 134.078 121.287  1.00  0.00           H  
ATOM     11 HG22 ILE     1     101.705 135.449 122.284  1.00  0.00           H  
ATOM     12 HG23 ILE     1     100.605 134.736 121.080  1.00  0.00           H  
ATOM     13  CG1 ILE     1     102.143 135.296 118.867  1.00  0.00           C  
ATOM     14 HG12 ILE     1     101.121 135.282 118.490  1.00  0.00           H  
ATOM     15 HG13 ILE     1     102.693 135.917 118.160  1.00  0.00           H  
ATOM     16  CD1 ILE     1     102.705 133.894 118.844  1.00  0.00           C  
ATOM     17 HD11 ILE     1     102.653 133.498 117.830  1.00  0.00           H  
ATOM     18 HD12 ILE     1     103.744 133.913 119.173  1.00  0.00           H  
ATOM     19 HD13 ILE     1     102.124 133.258 119.512  1.00  0.00           H  
ATOM     20  C   ILE     1     101.318 137.928 121.595  1.00  0.00           C  
ATOM     21  O   ILE     1     102.202 138.719 121.920  1.00  0.00           O  
ATOM     22  N   ASP     2     100.281 137.622 122.373  1.00  0.00           N  
ATOM     23  H   ASP     2      99.533 137.046 122.014  1.00  0.00           H  
ATOM     24  CA  ASP     2     100.182 138.095 123.747  1.00  0.00           C  
ATOM     25  HA  ASP     2     100.063 139.178 123.737  1.00  0.00           H  
ATOM     26  CB  ASP     2      98.958 137.473 124.417  1.00  0.00           C  
ATOM     27  HB2 ASP     2      98.074 137.667 123.809  1.00  0.00           H  
ATOM     28  HB3 ASP     2      99.074 136.390 124.450  1.00  0.00           H  
ATOM     29  CG  ASP     2      98.730 137.995 125.814  1.00  0.00           C  
ATOM     30  OD1 ASP     2      98.902 137.221 126.779  1.00  0.00           O  
ATOM     31  OD2 ASP     2      98.363 139.177 125.943  1.00  0.00           O  
ATOM     32  C   ASP     2     101.447 137.748 124.522  1.00  0.00           C  
ATOM     33  O   ASP     2     102.050 136.692 124.320  1.00  0.00           O  
ATOM     34  N   TYR     3     101.846 138.649 125.417  1.00  0.00           N  
ATOM     35  H   TYR     3     101.245 139.425 125.655  1.00  0.00           H  
ATOM     36  CA  TYR     3     103.143 138.538 126.067  1.00  0.00           C  
ATOM     37  HA  TYR     3     103.826 138.072 125.356  1.00  0.00           H  
ATOM     38  CB  TYR     3     103.670 139.946 126.353  1.00  0.00           C  
ATOM     39  HB2 TYR     3     103.585 140.552 125.451  1.00  0.00           H  
ATOM     40  HB3 TYR     3     103.003 140.444 127.057  1.00  0.00           H  
ATOM     41  CG  TYR     3     105.082 140.018 126.870  1.00  0.00           C  
ATOM     42  CD1 TYR     3     106.098 139.291 126.261  1.00  0.00           C  
ATOM     43  HD1 TYR     3     105.872 138.637 125.432  1.00  0.00           H  
ATOM     44  CE1 TYR     3     107.401 139.389 126.699  1.00  0.00           C  
ATOM     45  HE1 TYR     3     108.166 138.765 126.261  1.00  0.00           H  
ATOM     46  CZ  TYR     3     107.718 140.283 127.693  1.00  0.00           C  
ATOM     47  OH  TYR     3     109.019 140.393 128.121  1.00  0.00           O  
ATOM     48  HH  TYR     3     109.575 139.798 127.613  1.00  0.00           H  
ATOM     49  CE2 TYR     3     106.737 141.059 128.269  1.00  0.00           C  
ATOM     50  HE2 TYR     3     106.987 141.760 129.051  1.00  0.00           H  
ATOM     51  CD2 TYR     3     105.434 140.938 127.844  1.00  0.00           C  
ATOM     52  HD2 TYR     3     104.680 141.575 128.283  1.00  0.00           H  
ATOM     53  C   TYR     3     103.110 137.659 127.312  1.00  0.00           C  
ATOM     54  O   TYR     3     104.141 137.083 127.671  1.00  0.00           O  
ATOM     55  N   GLU     4     101.958 137.536 127.974  1.00  0.00           N  
ATOM     56  H   GLU     4     101.200 138.179 127.793  1.00  0.00           H  
ATOM     57  CA  GLU     4     101.799 136.472 128.958  1.00  0.00           C  
ATOM     58  HA  GLU     4     102.649 136.507 129.640  1.00  0.00           H  
ATOM     59  CB  GLU     4     100.523 136.678 129.771  1.00  0.00           C  
ATOM     60  HB2 GLU     4     100.496 137.700 130.150  1.00  0.00           H  
ATOM     61  HB3 GLU     4      99.657 136.579 129.117  1.00  0.00           H  
ATOM     62  CG  GLU     4     100.393 135.707 130.929  1.00  0.00           C  
ATOM     63  HG2 GLU     4     100.826 134.747 130.647  1.00  0.00           H  
ATOM     64  HG3 GLU     4     100.993 136.061 131.767  1.00  0.00           H  
ATOM     65  CD  GLU     4      98.967 135.499 131.385  1.00  0.00           C  
ATOM     66  OE1 GLU     4      98.043 136.013 130.723  1.00  0.00           O  
ATOM     67  OE2 GLU     4      98.772 134.814 132.410  1.00  0.00           O  
ATOM     68  C   GLU     4     101.775 135.102 128.294  1.00  0.00           C  
ATOM     69  O   GLU     4     102.252 134.123 128.878  1.00  0.00           O  
ATOM     70  N   VAL     5     101.226 135.015 127.080  1.00  0.00           N  
ATOM     71  H   VAL     5     100.829 135.836 126.645  1.00  0.00           H  
ATOM     72  CA  VAL     5     101.186 133.748 126.358  1.00  0.00           C  
ATOM     73  HA  VAL     5     100.824 132.980 127.042  1.00  0.00           H  
ATOM     74  CB  VAL     5     100.199 133.841 125.177  1.00  0.00           C  
ATOM     75  HB  VAL     5     100.492 134.681 124.547  1.00  0.00           H  
ATOM     76  CG1 VAL     5     100.234 132.574 124.340  1.00  0.00           C  
ATOM     77 HG11 VAL     5      99.529 132.664 123.513  1.00  0.00           H  
ATOM     78 HG12 VAL     5     101.239 132.426 123.945  1.00  0.00           H  
ATOM     79 HG13 VAL     5      99.959 131.721 124.960  1.00  0.00           H  
ATOM     80  CG2 VAL     5      98.796 134.087 125.684  1.00  0.00           C  
ATOM     81 HG21 VAL     5      98.110 134.150 124.839  1.00  0.00           H  
ATOM     82 HG22 VAL     5      98.495 133.266 126.335  1.00  0.00           H  
ATOM     83 HG23 VAL     5      98.770 135.022 126.244  1.00  0.00           H  
ATOM     84  C   VAL     5     102.582 133.351 125.898  1.00  0.00           C  
ATOM     85  O   VAL     5     102.969 132.182 125.987  1.00  0.00           O  
ATOM     86  N   LEU     6     103.361 134.318 125.409  1.00  0.00           N  
ATOM     87  H   LEU     6     103.013 135.264 125.346  1.00  0.00           H  
ATOM     88  CA  LEU     6     104.719 134.037 124.958  1.00  0.00           C  
ATOM     89  HA  LEU     6     104.672 133.263 124.192  1.00  0.00           H  
ATOM     90  CB  LEU     6     105.332 135.289 124.337  1.00  0.00           C  
ATOM     91  HB2 LEU     6     105.151 136.140 124.994  1.00  0.00           H  
ATOM     92  HB3 LEU     6     106.419 135.212 124.374  1.00  0.00           H  
ATOM     93  CG  LEU     6     104.904 135.653 122.917  1.00  0.00           C  
ATOM     94  HG  LEU     6     103.817 135.737 122.898  1.00  0.00           H  
ATOM     95  CD1 LEU     6     105.492 136.994 122.528  1.00  0.00           C  
ATOM     96 HD11 LEU     6     105.182 137.247 121.514  1.00  0.00           H  
ATOM     97 HD12 LEU     6     105.138 137.760 123.217  1.00  0.00           H  
ATOM     98 HD13 LEU     6     106.580 136.941 122.573  1.00  0.00           H  
ATOM     99  CD2 LEU     6     105.315 134.574 121.932  1.00  0.00           C  
ATOM    100 HD21 LEU     6     104.998 134.858 120.928  1.00  0.00           H  
ATOM    101 HD22 LEU     6     106.399 134.457 121.951  1.00  0.00           H  
ATOM    102 HD23 LEU     6     104.844 133.631 122.208  1.00  0.00           H  
ATOM    103  C   LEU     6     105.600 133.534 126.092  1.00  0.00           C  
ATOM    104  O   LEU     6     106.495 132.714 125.861  1.00  0.00           O  
ATOM    105  N   ARG     7     105.364 134.010 127.315  1.00  0.00           N  
ATOM    106  H   ARG     7     104.611 134.666 127.465  1.00  0.00           H  
ATOM    107  CA  ARG     7     106.176 133.602 128.453  1.00  0.00           C  
ATOM    108  HA  ARG     7     107.218 133.582 128.134  1.00  0.00           H  
ATOM    109  CB  ARG     7     106.046 134.629 129.577  1.00  0.00           C  
ATOM    110  HB2 ARG     7     105.002 134.924 129.678  1.00  0.00           H  
ATOM    111  HB3 ARG     7     106.311 134.163 130.526  1.00  0.00           H  
ATOM    112  CG  ARG     7     106.897 135.860 129.368  1.00  0.00           C  
ATOM    113  HG2 ARG     7     107.947 135.602 129.502  1.00  0.00           H  
ATOM    114  HG3 ARG     7     106.782 136.211 128.342  1.00  0.00           H  
ATOM    115  CD  ARG     7     106.527 136.967 130.321  1.00  0.00           C  
ATOM    116  HD2 ARG     7     105.659 137.502 129.936  1.00  0.00           H  
ATOM    117  HD3 ARG     7     106.251 136.539 131.285  1.00  0.00           H  
ATOM    118  NE  ARG     7     107.630 137.900 130.503  1.00  0.00           N  
ATOM    119  HE  ARG     7     108.546 137.541 130.274  1.00  0.00           H  
ATOM    120  CZ  ARG     7     107.495 139.147 130.937  1.00  0.00           C  
ATOM    121  NH1 ARG     7     106.296 139.623 131.234  1.00  0.00           N  
ATOM    122 HH11 ARG     7     105.480 139.037 131.131  1.00  0.00           H  
ATOM    123 HH12 ARG     7     106.197 140.572 131.564  1.00  0.00           H  
ATOM    124  NH2 ARG     7     108.562 139.919 131.070  1.00  0.00           N  
ATOM    125 HH21 ARG     7     109.478 139.559 130.841  1.00  0.00           H  
ATOM    126 HH22 ARG     7     108.461 140.868 131.400  1.00  0.00           H  
ATOM    127  C   ARG     7     105.812 132.212 128.956  1.00  0.00           C  
ATOM    128  O   ARG     7     106.685 131.492 129.448  1.00  0.00           O  
ATOM    129  N   PHE     8     104.547 131.812 128.846  1.00  0.00           N  
ATOM    130  H   PHE     8     103.840 132.456 128.520  1.00  0.00           H  
ATOM    131  CA  PHE     8     104.188 130.444 129.198  1.00  0.00           C  
ATOM    132  HA  PHE     8     104.751 130.167 130.089  1.00  0.00           H  
ATOM    133  CB  PHE     8     102.700 130.347 129.531  1.00  0.00           C  
ATOM    134  HB2 PHE     8     102.432 131.143 130.226  1.00  0.00           H  
ATOM    135  HB3 PHE     8     102.115 130.534 128.631  1.00  0.00           H  
ATOM    136  CG  PHE     8     102.305 129.023 130.115  1.00  0.00           C  
ATOM    137  CD1 PHE     8     102.553 128.739 131.445  1.00  0.00           C  
ATOM    138  HD1 PHE     8     103.025 129.478 132.076  1.00  0.00           H  
ATOM    139  CE1 PHE     8     102.205 127.520 131.981  1.00  0.00           C  
ATOM    140  HE1 PHE     8     102.405 127.311 133.021  1.00  0.00           H  
ATOM    141  CZ  PHE     8     101.604 126.571 131.193  1.00  0.00           C  
ATOM    142  HZ  PHE     8     101.329 125.615 131.614  1.00  0.00           H  
ATOM    143  CE2 PHE     8     101.352 126.837 129.868  1.00  0.00           C  
ATOM    144  HE2 PHE     8     100.880 126.089 129.248  1.00  0.00           H  
ATOM    145  CD2 PHE     8     101.701 128.055 129.332  1.00  0.00           C  
ATOM    146  HD2 PHE     8     101.499 128.252 128.289  1.00  0.00           H  
ATOM    147  C   PHE     8     104.545 129.460 128.092  1.00  0.00           C  
ATOM    148  O   PHE     8     104.836 128.294 128.376  1.00  0.00           O  
ATOM    149  N   ILE     9     104.526 129.909 126.836  1.00  0.00           N  
ATOM    150  H   ILE     9     104.229 130.855 126.642  1.00  0.00           H  
ATOM    151  CA  ILE     9     104.930 129.054 125.725  1.00  0.00           C  
ATOM    152  HA  ILE     9     104.318 128.152 125.751  1.00  0.00           H  
ATOM    153  CB  ILE     9     104.673 129.769 124.384  1.00  0.00           C  
ATOM    154  HB  ILE     9     104.901 130.827 124.516  1.00  0.00           H  
ATOM    155  CG2 ILE     9     105.576 129.226 123.286  1.00  0.00           C  
ATOM    156 HG21 ILE     9     105.370 129.751 122.353  1.00  0.00           H  
ATOM    157 HG22 ILE     9     106.619 129.377 123.565  1.00  0.00           H  
ATOM    158 HG23 ILE     9     105.387 128.161 123.153  1.00  0.00           H  
ATOM    159  CG1 ILE     9     103.205 129.648 123.980  1.00  0.00           C  
ATOM    160 HG12 ILE     9     102.982 128.610 123.734  1.00  0.00           H  
ATOM    161 HG13 ILE     9     102.573 129.888 124.835  1.00  0.00           H  
ATOM    162  CD1 ILE     9     102.829 130.527 122.820  1.00  0.00           C  
ATOM    163 HD11 ILE     9     101.773 130.390 122.587  1.00  0.00           H  
ATOM    164 HD12 ILE     9     103.011 131.570 123.080  1.00  0.00           H  
ATOM    165 HD13 ILE     9     103.430 130.259 121.951  1.00  0.00           H  
ATOM    166  C   ILE     9     106.388 128.642 125.874  1.00  0.00           C  
ATOM    167  O   ILE     9     106.749 127.485 125.631  1.00  0.00           O  
ATOM    168  N   TRP    10     107.244 129.571 126.301  1.00  0.00           N  
ATOM    169  H   TRP    10     106.902 130.472 126.603  1.00  0.00           H  
ATOM    170  CA  TRP    10     108.672 129.292 126.334  1.00  0.00           C  
ATOM    171  HA  TRP    10     108.888 128.591 125.527  1.00  0.00           H  
ATOM    172  CB  TRP    10     109.462 130.568 126.057  1.00  0.00           C  
ATOM    173  HB2 TRP    10     108.872 131.433 126.359  1.00  0.00           H  
ATOM    174  HB3 TRP    10     110.390 130.552 126.629  1.00  0.00           H  
ATOM    175  CG  TRP    10     109.774 130.664 124.612  1.00  0.00           C  
ATOM    176  CD1 TRP    10     109.189 131.485 123.697  1.00  0.00           C  
ATOM    177  HD1 TRP    10     108.422 132.179 124.007  1.00  0.00           H  
ATOM    178  NE1 TRP    10     109.723 131.262 122.455  1.00  0.00           N  
ATOM    179  HE1 TRP    10     109.404 131.802 121.664  1.00  0.00           H  
ATOM    180  CE2 TRP    10     110.660 130.268 122.546  1.00  0.00           C  
ATOM    181  CZ2 TRP    10     111.460 129.694 121.564  1.00  0.00           C  
ATOM    182  HZ2 TRP    10     111.386 130.033 120.541  1.00  0.00           H  
ATOM    183  CH2 TRP    10     112.320 128.707 121.952  1.00  0.00           C  
ATOM    184  HH2 TRP    10     112.963 128.235 121.225  1.00  0.00           H  
ATOM    185  CZ3 TRP    10     112.394 128.282 123.286  1.00  0.00           C  
ATOM    186  HZ3 TRP    10     113.087 127.495 123.545  1.00  0.00           H  
ATOM    187  CE3 TRP    10     111.603 128.849 124.258  1.00  0.00           C  
ATOM    188  HE3 TRP    10     111.660 128.527 125.287  1.00  0.00           H  
ATOM    189  CD2 TRP    10     110.712 129.862 123.891  1.00  0.00           C  
ATOM    190  C   TRP    10     109.123 128.645 127.634  1.00  0.00           C  
ATOM    191  O   TRP    10     110.245 128.137 127.696  1.00  0.00           O  
ATOM    192  N   TRP    11     108.282 128.640 128.664  1.00  0.00           N  
ATOM    193  H   TRP    11     107.495 129.273 128.677  1.00  0.00           H  
ATOM    194  CA  TRP    11     108.504 127.718 129.768  1.00  0.00           C  
ATOM    195  HA  TRP    11     109.550 127.785 130.067  1.00  0.00           H  
ATOM    196  CB  TRP    11     107.636 128.107 130.963  1.00  0.00           C  
ATOM    197  HB2 TRP    11     107.854 129.136 131.248  1.00  0.00           H  
ATOM    198  HB3 TRP    11     106.588 128.107 130.664  1.00  0.00           H  
ATOM    199  CG  TRP    11     107.813 127.214 132.152  1.00  0.00           C  
ATOM    200  CD1 TRP    11     108.830 127.247 133.053  1.00  0.00           C  
ATOM    201  HD1 TRP    11     109.622 127.974 132.947  1.00  0.00           H  
ATOM    202  NE1 TRP    11     108.652 126.278 134.004  1.00  0.00           N  
ATOM    203  HE1 TRP    11     109.328 126.169 134.747  1.00  0.00           H  
ATOM    204  CE2 TRP    11     107.497 125.596 133.731  1.00  0.00           C  
ATOM    205  CZ2 TRP    11     106.900 124.534 134.405  1.00  0.00           C  
ATOM    206  HZ2 TRP    11     107.362 124.131 135.294  1.00  0.00           H  
ATOM    207  CH2 TRP    11     105.732 124.043 133.896  1.00  0.00           C  
ATOM    208  HH2 TRP    11     105.233 123.220 134.386  1.00  0.00           H  
ATOM    209  CZ3 TRP    11     105.154 124.583 132.740  1.00  0.00           C  
ATOM    210  HZ3 TRP    11     104.229 124.162 132.374  1.00  0.00           H  
ATOM    211  CE3 TRP    11     105.745 125.634 132.072  1.00  0.00           C  
ATOM    212  HE3 TRP    11     105.301 126.053 131.181  1.00  0.00           H  
ATOM    213  CD2 TRP    11     106.942 126.158 132.569  1.00  0.00           C  
ATOM    214  C   TRP    11     108.219 126.287 129.331  1.00  0.00           C  
ATOM    215  O   TRP    11     108.937 125.358 129.714  1.00  0.00           O  
ATOM    216  N   LEU    12     107.178 126.097 128.516  1.00  0.00           N  
ATOM    217  H   LEU    12     106.599 126.879 128.245  1.00  0.00           H  
ATOM    218  CA  LEU    12     106.852 124.772 128.001  1.00  0.00           C  
ATOM    219  HA  LEU    12     106.809 124.077 128.839  1.00  0.00           H  
ATOM    220  CB  LEU    12     105.484 124.795 127.320  1.00  0.00           C  
ATOM    221  HB2 LEU    12     105.444 125.640 126.633  1.00  0.00           H  
ATOM    222  HB3 LEU    12     105.433 123.979 126.600  1.00  0.00           H  
ATOM    223  CG  LEU    12     104.217 124.787 128.170  1.00  0.00           C  
ATOM    224  HG  LEU    12     104.289 125.586 128.908  1.00  0.00           H  
ATOM    225  CD1 LEU    12     103.018 125.054 127.287  1.00  0.00           C  
ATOM    226 HD11 LEU    12     102.112 125.049 127.893  1.00  0.00           H  
ATOM    227 HD12 LEU    12     103.128 126.027 126.808  1.00  0.00           H  
ATOM    228 HD13 LEU    12     102.949 124.279 126.523  1.00  0.00           H  
ATOM    229  CD2 LEU    12     104.062 123.469 128.900  1.00  0.00           C  
ATOM    230 HD21 LEU    12     103.151 123.489 129.499  1.00  0.00           H  
ATOM    231 HD22 LEU    12     104.002 122.657 128.176  1.00  0.00           H  
ATOM    232 HD23 LEU    12     104.921 123.311 129.552  1.00  0.00           H  
ATOM    233  C   LEU    12     107.909 124.281 127.022  1.00  0.00           C  
ATOM    234  O   LEU    12     108.224 123.087 126.985  1.00  0.00           O  
ATOM    235  N   LEU    13     108.457 125.189 126.212  1.00  0.00           N  
ATOM    236  H   LEU    13     108.202 126.162 126.299  1.00  0.00           H  
ATOM    237  CA  LEU    13     109.426 124.796 125.195  1.00  0.00           C  
ATOM    238  HA  LEU    13     109.036 123.924 124.671  1.00  0.00           H  
ATOM    239  CB  LEU    13     109.604 125.924 124.181  1.00  0.00           C  
ATOM    240  HB2 LEU    13     109.749 126.865 124.712  1.00  0.00           H  
ATOM    241  HB3 LEU    13     110.552 125.792 123.659  1.00  0.00           H  
ATOM    242  CG  LEU    13     108.482 126.091 123.155  1.00  0.00           C  
ATOM    243  HG  LEU    13     107.544 126.213 123.697  1.00  0.00           H  
ATOM    244  CD1 LEU    13     108.695 127.322 122.306  1.00  0.00           C  
ATOM    245 HD11 LEU    13     107.881 127.413 121.587  1.00  0.00           H  
ATOM    246 HD12 LEU    13     108.715 128.205 122.944  1.00  0.00           H  
ATOM    247 HD13 LEU    13     109.642 127.237 121.773  1.00  0.00           H  
ATOM    248  CD2 LEU    13     108.364 124.857 122.285  1.00  0.00           C  
ATOM    249 HD21 LEU    13     107.560 124.997 121.562  1.00  0.00           H  
ATOM    250 HD22 LEU    13     109.303 124.694 121.756  1.00  0.00           H  
ATOM    251 HD23 LEU    13     108.144 123.991 122.910  1.00  0.00           H  
ATOM    252  C   LEU    13     110.763 124.420 125.817  1.00  0.00           C  
ATOM    253  O   LEU    13     111.442 123.508 125.332  1.00  0.00           O  
ATOM    254  N   VAL    14     111.164 125.117 126.882  1.00  0.00           N  
ATOM    255  H   VAL    14     110.631 125.916 127.192  1.00  0.00           H  
ATOM    256  CA  VAL    14     112.371 124.738 127.610  1.00  0.00           C  
ATOM    257  HA  VAL    14     113.206 124.746 126.909  1.00  0.00           H  
ATOM    258  CB  VAL    14     112.670 125.765 128.722  1.00  0.00           C  
ATOM    259  HB  VAL    14     111.736 125.999 129.232  1.00  0.00           H  
ATOM    260  CG1 VAL    14     113.645 125.200 129.745  1.00  0.00           C  
ATOM    261 HG11 VAL    14     113.836 125.946 130.516  1.00  0.00           H  
ATOM    262 HG12 VAL    14     113.217 124.308 130.202  1.00  0.00           H  
ATOM    263 HG13 VAL    14     114.581 124.941 129.251  1.00  0.00           H  
ATOM    264  CG2 VAL    14     113.221 127.049 128.124  1.00  0.00           C  
ATOM    265 HG21 VAL    14     113.427 127.763 128.922  1.00  0.00           H  
ATOM    266 HG22 VAL    14     114.143 126.833 127.584  1.00  0.00           H  
ATOM    267 HG23 VAL    14     112.489 127.474 127.437  1.00  0.00           H  
ATOM    268  C   VAL    14     112.231 123.326 128.162  1.00  0.00           C  
ATOM    269  O   VAL    14     113.178 122.532 128.128  1.00  0.00           O  
ATOM    270  N   GLY    15     111.041 122.982 128.655  1.00  0.00           N  
ATOM    271  H   GLY    15     110.286 123.653 128.667  1.00  0.00           H  
ATOM    272  CA  GLY    15     110.823 121.643 129.177  1.00  0.00           C  
ATOM    273  HA2 GLY    15     111.609 121.401 129.893  1.00  0.00           H  
ATOM    274  HA3 GLY    15     109.890 121.621 129.740  1.00  0.00           H  
ATOM    275  C   GLY    15     110.783 120.581 128.095  1.00  0.00           C  
ATOM    276  O   GLY    15     111.087 119.414 128.351  1.00  0.00           O  
ATOM    277  N   VAL    16     110.408 120.966 126.875  1.00  0.00           N  
ATOM    278  H   VAL    16     110.143 121.926 126.708  1.00  0.00           H  
ATOM    279  CA  VAL    16     110.374 120.015 125.768  1.00  0.00           C  
ATOM    280  HA  VAL    16     109.931 119.088 126.131  1.00  0.00           H  
ATOM    281  CB  VAL    16     109.486 120.557 124.631  1.00  0.00           C  
ATOM    282  HB  VAL    16     109.707 121.617 124.503  1.00  0.00           H  
ATOM    283  CG1 VAL    16     109.787 119.847 123.317  1.00  0.00           C  
ATOM    284 HG11 VAL    16     109.147 120.248 122.532  1.00  0.00           H  
ATOM    285 HG12 VAL    16     110.832 120.005 123.049  1.00  0.00           H  
ATOM    286 HG13 VAL    16     109.598 118.779 123.429  1.00  0.00           H  
ATOM    287  CG2 VAL    16     108.020 120.420 124.991  1.00  0.00           C  
ATOM    288 HG21 VAL    16     107.408 120.808 124.177  1.00  0.00           H  
ATOM    289 HG22 VAL    16     107.782 119.369 125.155  1.00  0.00           H  
ATOM    290 HG23 VAL    16     107.814 120.985 125.900  1.00  0.00           H  
ATOM    291  C   VAL    16     111.786 119.707 125.284  1.00  0.00           C  
ATOM    292  O   VAL    16     112.119 118.552 124.996  1.00  0.00           O  
ATOM    293  N   LEU    17     112.640 120.729 125.190  1.00  0.00           N  
ATOM    294  H   LEU    17     112.329 121.668 125.394  1.00  0.00           H  
ATOM    295  CA  LEU    17     114.026 120.503 124.793  1.00  0.00           C  
ATOM    296  HA  LEU    17     114.029 119.900 123.885  1.00  0.00           H  
ATOM    297  CB  LEU    17     114.711 121.834 124.488  1.00  0.00           C  
ATOM    298  HB2 LEU    17     114.769 122.426 125.402  1.00  0.00           H  
ATOM    299  HB3 LEU    17     115.762 121.653 124.261  1.00  0.00           H  
ATOM    300  CG  LEU    17     114.095 122.683 123.377  1.00  0.00           C  
ATOM    301  HG  LEU    17     113.054 122.879 123.634  1.00  0.00           H  
ATOM    302  CD1 LEU    17     114.816 124.006 123.276  1.00  0.00           C  
ATOM    303 HD11 LEU    17     114.370 124.604 122.481  1.00  0.00           H  
ATOM    304 HD12 LEU    17     114.732 124.540 124.223  1.00  0.00           H  
ATOM    305 HD13 LEU    17     115.868 123.831 123.051  1.00  0.00           H  
ATOM    306  CD2 LEU    17     114.128 121.951 122.048  1.00  0.00           C  
ATOM    307 HD21 LEU    17     113.683 122.579 121.276  1.00  0.00           H  
ATOM    308 HD22 LEU    17     115.161 121.726 121.782  1.00  0.00           H  
ATOM    309 HD23 LEU    17     113.564 121.022 122.130  1.00  0.00           H  
ATOM    310  C   LEU    17     114.792 119.749 125.870  1.00  0.00           C  
ATOM    311  O   LEU    17     115.725 118.997 125.567  1.00  0.00           O  
ATOM    312  N   LEU    18     114.415 119.940 127.134  1.00  0.00           N  
ATOM    313  H   LEU    18     113.681 120.600 127.348  1.00  0.00           H  
ATOM    314  CA  LEU    18     115.050 119.205 128.221  1.00  0.00           C  
ATOM    315  HA  LEU    18     116.129 119.232 128.070  1.00  0.00           H  
ATOM    316  CB  LEU    18     114.734 119.879 129.555  1.00  0.00           C  
ATOM    317  HB2 LEU    18     113.805 120.441 129.458  1.00  0.00           H  
ATOM    318  HB3 LEU    18     114.419 119.120 130.271  1.00  0.00           H  
ATOM    319  CG  LEU    18     115.792 120.772 130.207  1.00  0.00           C  
ATOM    320  HG  LEU    18     116.600 120.137 130.570  1.00  0.00           H  
ATOM    321  CD1 LEU    18     116.373 121.771 129.230  1.00  0.00           C  
ATOM    322 HD11 LEU    18     117.119 122.383 129.736  1.00  0.00           H  
ATOM    323 HD12 LEU    18     116.841 121.240 128.401  1.00  0.00           H  
ATOM    324 HD13 LEU    18     115.578 122.411 128.848  1.00  0.00           H  
ATOM    325  CD2 LEU    18     115.179 121.490 131.395  1.00  0.00           C  
ATOM    326 HD21 LEU    18     115.930 122.127 131.862  1.00  0.00           H  
ATOM    327 HD22 LEU    18     114.342 122.102 131.058  1.00  0.00           H  
ATOM    328 HD23 LEU    18     114.824 120.757 132.119  1.00  0.00           H  
ATOM    329  C   LEU    18     114.605 117.751 128.234  1.00  0.00           C  
ATOM    330  O   LEU    18     115.425 116.846 128.426  1.00  0.00           O  
ATOM    331  N   ILE    19     113.308 117.507 128.040  1.00  0.00           N  
ATOM    332  H   ILE    19     112.658 118.275 127.949  1.00  0.00           H  
ATOM    333  CA  ILE    19     112.810 116.139 127.957  1.00  0.00           C  
ATOM    334  HA  ILE    19     113.189 115.588 128.818  1.00  0.00           H  
ATOM    335  CB  ILE    19     111.270 116.135 128.026  1.00  0.00           C  
ATOM    336  HB  ILE    19     110.899 116.948 127.401  1.00  0.00           H  
ATOM    337  CG2 ILE    19     110.693 114.826 127.498  1.00  0.00           C  
ATOM    338 HG21 ILE    19     109.605 114.856 127.561  1.00  0.00           H  
ATOM    339 HG22 ILE    19     110.993 114.689 126.459  1.00  0.00           H  
ATOM    340 HG23 ILE    19     111.068 113.996 128.096  1.00  0.00           H  
ATOM    341  CG1 ILE    19     110.801 116.382 129.461  1.00  0.00           C  
ATOM    342 HG12 ILE    19     110.950 115.478 130.051  1.00  0.00           H  
ATOM    343 HG13 ILE    19     111.441 117.132 129.926  1.00  0.00           H  
ATOM    344  CD1 ILE    19     109.358 116.818 129.569  1.00  0.00           C  
ATOM    345 HD11 ILE    19     109.102 116.973 130.617  1.00  0.00           H  
ATOM    346 HD12 ILE    19     109.217 117.749 129.020  1.00  0.00           H  
ATOM    347 HD13 ILE    19     108.713 116.047 129.148  1.00  0.00           H  
ATOM    348  C   ILE    19     113.330 115.460 126.695  1.00  0.00           C  
ATOM    349  O   ILE    19     113.642 114.264 126.700  1.00  0.00           O  
ATOM    350  N   GLY    20     113.456 116.217 125.603  1.00  0.00           N  
ATOM    351  H   GLY    20     113.184 117.189 125.628  1.00  0.00           H  
ATOM    352  CA  GLY    20     113.984 115.648 124.374  1.00  0.00           C  
ATOM    353  HA2 GLY    20     113.376 114.792 124.081  1.00  0.00           H  
ATOM    354  HA3 GLY    20     113.890 116.376 123.568  1.00  0.00           H  
ATOM    355  C   GLY    20     115.432 115.219 124.498  1.00  0.00           C  
ATOM    356  O   GLY    20     115.868 114.276 123.836  1.00  0.00           O  
ATOM    357  N   PHE    21     116.197 115.904 125.350  1.00  0.00           N  
ATOM    358  H   PHE    21     115.810 116.685 125.860  1.00  0.00           H  
ATOM    359  CA  PHE    21     117.595 115.540 125.559  1.00  0.00           C  
ATOM    360  HA  PHE    21     118.043 115.331 124.587  1.00  0.00           H  
ATOM    361  CB  PHE    21     118.349 116.710 126.193  1.00  0.00           C  
ATOM    362  HB2 PHE    21     118.561 117.459 125.430  1.00  0.00           H  
ATOM    363  HB3 PHE    21     117.701 117.211 126.912  1.00  0.00           H  
ATOM    364  CG  PHE    21     119.628 116.313 126.869  1.00  0.00           C  
ATOM    365  CD1 PHE    21     120.757 116.017 126.127  1.00  0.00           C  
ATOM    366  HD1 PHE    21     120.725 116.074 125.049  1.00  0.00           H  
ATOM    367  CE1 PHE    21     121.932 115.648 126.747  1.00  0.00           C  
ATOM    368  HE1 PHE    21     122.807 115.422 126.155  1.00  0.00           H  
ATOM    369  CZ  PHE    21     121.988 115.568 128.118  1.00  0.00           C  
ATOM    370  HZ  PHE    21     122.908 115.279 128.605  1.00  0.00           H  
ATOM    371  CE2 PHE    21     120.872 115.856 128.869  1.00  0.00           C  
ATOM    372  HE2 PHE    21     120.914 115.790 129.946  1.00  0.00           H  
ATOM    373  CD2 PHE    21     119.702 116.228 128.248  1.00  0.00           C  
ATOM    374  HD2 PHE    21     118.835 116.455 128.850  1.00  0.00           H  
ATOM    375  C   PHE    21     117.714 114.287 126.420  1.00  0.00           C  
ATOM    376  O   PHE    21     118.552 113.416 126.160  1.00  0.00           O  
ATOM    377  N   ALA    22     116.886 114.181 127.459  1.00  0.00           N  
ATOM    378  H   ALA    22     116.210 114.908 127.642  1.00  0.00           H  
ATOM    379  CA  ALA    22     116.945 113.022 128.339  1.00  0.00           C  
ATOM    380  HA  ALA    22     117.989 112.850 128.601  1.00  0.00           H  
ATOM    381  CB  ALA    22     116.174 113.300 129.628  1.00  0.00           C  
ATOM    382  HB1 ALA    22     116.225 112.427 130.278  1.00  0.00           H  
ATOM    383  HB2 ALA    22     116.614 114.158 130.137  1.00  0.00           H  
ATOM    384  HB3 ALA    22     115.132 113.515 129.390  1.00  0.00           H  
ATOM    385  C   ALA    22     116.411 111.759 127.677  1.00  0.00           C  
ATOM    386  O   ALA    22     116.738 110.656 128.124  1.00  0.00           O  
ATOM    387  N   VAL    23     115.603 111.891 126.627  1.00  0.00           N  
ATOM    388  H   VAL    23     115.359 112.811 126.290  1.00  0.00           H  
ATOM    389  CA  VAL    23     115.062 110.716 125.952  1.00  0.00           C  
ATOM    390  HA  VAL    23     114.971 109.918 126.689  1.00  0.00           H  
ATOM    391  CB  VAL    23     113.654 111.016 125.401  1.00  0.00           C  
ATOM    392  HB  VAL    23     113.683 111.976 124.886  1.00  0.00           H  
ATOM    393  CG1 VAL    23     113.226 109.950 124.406  1.00  0.00           C  
ATOM    394 HG11 VAL    23     112.230 110.182 124.030  1.00  0.00           H  
ATOM    395 HG12 VAL    23     113.930 109.924 123.575  1.00  0.00           H  
ATOM    396 HG13 VAL    23     113.211 108.978 124.899  1.00  0.00           H  
ATOM    397  CG2 VAL    23     112.655 111.110 126.535  1.00  0.00           C  
ATOM    398 HG21 VAL    23     111.665 111.322 126.131  1.00  0.00           H  
ATOM    399 HG22 VAL    23     112.631 110.165 127.078  1.00  0.00           H  
ATOM    400 HG23 VAL    23     112.949 111.911 127.214  1.00  0.00           H  
ATOM    401  C   VAL    23     116.008 110.238 124.856  1.00  0.00           C  
ATOM    402  O   VAL    23     116.307 109.043 124.758  1.00  0.00           O  
ATOM    403  N   THR    24     116.508 111.156 124.028  1.00  0.00           N  
ATOM    404  H   THR    24     116.313 112.135 124.182  1.00  0.00           H  
ATOM    405  CA  THR    24     117.338 110.754 122.897  1.00  0.00           C  
ATOM    406  HA  THR    24     116.992 109.781 122.550  1.00  0.00           H  
ATOM    407  CB  THR    24     117.192 111.751 121.747  1.00  0.00           C  
ATOM    408  HB  THR    24     117.714 111.365 120.872  1.00  0.00           H  
ATOM    409  CG2 THR    24     115.728 111.953 121.402  1.00  0.00           C  
ATOM    410 HG21 THR    24     115.642 112.666 120.582  1.00  0.00           H  
ATOM    411 HG22 THR    24     115.290 111.001 121.103  1.00  0.00           H  
ATOM    412 HG23 THR    24     115.199 112.338 122.274  1.00  0.00           H  
ATOM    413  OG1 THR    24     117.772 113.006 122.123  1.00  0.00           O  
ATOM    414  HG1 THR    24     117.169 113.477 122.703  1.00  0.00           H  
ATOM    415  C   THR    24     118.802 110.624 123.295  1.00  0.00           C  
ATOM    416  O   THR    24     119.405 109.559 123.137  1.00  0.00           O  
ATOM    417  N   ASP    25     119.394 111.696 123.813  1.00  0.00           N  
ATOM    418  H   ASP    25     118.885 112.564 123.894  1.00  0.00           H  
ATOM    419  CA  ASP    25     120.774 111.622 124.264  1.00  0.00           C  
ATOM    420  HA  ASP    25     121.337 111.033 123.540  1.00  0.00           H  
ATOM    421  CB  ASP    25     121.378 113.028 124.308  1.00  0.00           C  
ATOM    422  HB2 ASP    25     120.984 113.617 123.480  1.00  0.00           H  
ATOM    423  HB3 ASP    25     121.056 113.532 125.219  1.00  0.00           H  
ATOM    424  CG  ASP    25     122.891 113.020 124.245  1.00  0.00           C  
ATOM    425  OD1 ASP    25     123.478 111.931 124.114  1.00  0.00           O  
ATOM    426  OD2 ASP    25     123.497 114.105 124.328  1.00  0.00           O  
ATOM    427  C   ASP    25     120.891 110.943 125.624  1.00  0.00           C  
ATOM    428  O   ASP    25     121.995 110.854 126.168  1.00  0.00           O  
ATOM    429  N   GLY    26     119.774 110.468 126.178  1.00  0.00           N  
ATOM    430  H   GLY    26     118.883 110.622 125.729  1.00  0.00           H  
ATOM    431  CA  GLY    26     119.825 109.729 127.426  1.00  0.00           C  
ATOM    432  HA2 GLY    26     120.604 110.148 128.063  1.00  0.00           H  
ATOM    433  HA3 GLY    26     118.887 109.863 127.965  1.00  0.00           H  
ATOM    434  C   GLY    26     120.082 108.248 127.223  1.00  0.00           C  
ATOM    435  O   GLY    26     120.611 107.577 128.112  1.00  0.00           O  
ATOM    436  N   PHE    27     119.706 107.710 126.058  1.00  0.00           N  
ATOM    437  H   PHE    27     119.163 108.254 125.403  1.00  0.00           H  
ATOM    438  CA  PHE    27     120.094 106.338 125.760  1.00  0.00           C  
ATOM    439  HA  PHE    27     120.150 105.804 126.709  1.00  0.00           H  
ATOM    440  CB  PHE    27     119.029 105.632 124.899  1.00  0.00           C  
ATOM    441  HB2 PHE    27     119.255 104.567 124.848  1.00  0.00           H  
ATOM    442  HB3 PHE    27     118.069 105.667 125.413  1.00  0.00           H  
ATOM    443  CG  PHE    27     118.866 106.176 123.499  1.00  0.00           C  
ATOM    444  CD1 PHE    27     119.841 105.989 122.530  1.00  0.00           C  
ATOM    445  HD1 PHE    27     120.746 105.452 122.771  1.00  0.00           H  
ATOM    446  CE1 PHE    27     119.673 106.481 121.255  1.00  0.00           C  
ATOM    447  HE1 PHE    27     120.451 106.348 120.518  1.00  0.00           H  
ATOM    448  CZ  PHE    27     118.513 107.142 120.921  1.00  0.00           C  
ATOM    449  HZ  PHE    27     118.378 107.523 119.919  1.00  0.00           H  
ATOM    450  CE2 PHE    27     117.528 107.317 121.863  1.00  0.00           C  
ATOM    451  HE2 PHE    27     116.619 107.839 121.603  1.00  0.00           H  
ATOM    452  CD2 PHE    27     117.701 106.826 123.141  1.00  0.00           C  
ATOM    453  HD2 PHE    27     116.910 106.956 123.865  1.00  0.00           H  
ATOM    454  C   PHE    27     121.476 106.271 125.121  1.00  0.00           C  
ATOM    455  O   PHE    27     122.014 105.178 124.936  1.00  0.00           O  
ATOM    456  N   ASP    28     122.063 107.418 124.779  1.00  0.00           N  
ATOM    457  H   ASP    28     121.529 108.275 124.770  1.00  0.00           H  
ATOM    458  CA  ASP    28     123.476 107.439 124.417  1.00  0.00           C  
ATOM    459  HA  ASP    28     123.684 106.580 123.779  1.00  0.00           H  
ATOM    460  CB  ASP    28     123.808 108.712 123.642  1.00  0.00           C  
ATOM    461  HB2 ASP    28     123.518 109.581 124.232  1.00  0.00           H  
ATOM    462  HB3 ASP    28     124.888 108.785 123.511  1.00  0.00           H  
ATOM    463  CG  ASP    28     123.136 108.774 122.296  1.00  0.00           C  
ATOM    464  OD1 ASP    28     122.805 107.712 121.737  1.00  0.00           O  
ATOM    465  OD2 ASP    28     122.939 109.896 121.796  1.00  0.00           O  
ATOM    466  C   ASP    28     124.349 107.343 125.660  1.00  0.00           C  
ATOM    467  O   ASP    28     125.332 106.596 125.691  1.00  0.00           O  
ATOM    468  N   MET    29     124.002 108.105 126.698  1.00  0.00           N  
ATOM    469  H   MET    29     123.175 108.683 126.646  1.00  0.00           H  
ATOM    470  CA  MET    29     124.799 108.120 127.915  1.00  0.00           C  
ATOM    471  HA  MET    29     125.852 108.140 127.633  1.00  0.00           H  
ATOM    472  CB  MET    29     124.495 109.384 128.717  1.00  0.00           C  
ATOM    473  HB2 MET    29     123.415 109.513 128.794  1.00  0.00           H  
ATOM    474  HB3 MET    29     124.846 109.256 129.741  1.00  0.00           H  
ATOM    475  CG  MET    29     125.109 110.635 128.128  1.00  0.00           C  
ATOM    476  HG2 MET    29     126.196 110.555 128.162  1.00  0.00           H  
ATOM    477  HG3 MET    29     124.853 110.700 127.070  1.00  0.00           H  
ATOM    478  SD  MET    29     124.595 112.145 128.961  1.00  0.00           S  
ATOM    479  CE  MET    29     125.631 113.341 128.127  1.00  0.00           C  
ATOM    480  HE1 MET    29     125.435 114.335 128.528  1.00  0.00           H  
ATOM    481  HE2 MET    29     126.679 113.087 128.284  1.00  0.00           H  
ATOM    482  HE3 MET    29     125.411 113.331 127.059  1.00  0.00           H  
ATOM    483  C   MET    29     124.557 106.879 128.758  1.00  0.00           C  
ATOM    484  O   MET    29     125.436 106.470 129.522  1.00  0.00           O  
ATOM    485  N   GLY    30     123.377 106.272 128.639  1.00  0.00           N  
ATOM    486  H   GLY    30     122.652 106.684 128.069  1.00  0.00           H  
ATOM    487  CA  GLY    30     123.136 105.019 129.330  1.00  0.00           C  
ATOM    488  HA2 GLY    30     123.467 105.106 130.365  1.00  0.00           H  
ATOM    489  HA3 GLY    30     122.064 104.822 129.361  1.00  0.00           H  
ATOM    490  C   GLY    30     123.843 103.853 128.672  1.00  0.00           C  
ATOM    491  O   GLY    30     124.282 102.922 129.350  1.00  0.00           O  
ATOM    492  N   VAL    31     123.964 103.886 127.345  1.00  0.00           N  
ATOM    493  H   VAL    31     123.536 104.633 126.817  1.00  0.00           H  
ATOM    494  CA  VAL    31     124.711 102.852 126.637  1.00  0.00           C  
ATOM    495  HA  VAL    31     124.405 101.883 127.031  1.00  0.00           H  
ATOM    496  CB  VAL    31     124.372 102.886 125.133  1.00  0.00           C  
ATOM    497  HB  VAL    31     124.321 103.928 124.818  1.00  0.00           H  
ATOM    498  CG1 VAL    31     125.448 102.193 124.313  1.00  0.00           C  
ATOM    499 HG11 VAL    31     125.182 102.232 123.257  1.00  0.00           H  
ATOM    500 HG12 VAL    31     126.403 102.696 124.466  1.00  0.00           H  
ATOM    501 HG13 VAL    31     125.532 101.153 124.627  1.00  0.00           H  
ATOM    502  CG2 VAL    31     123.021 102.246 124.879  1.00  0.00           C  
ATOM    503 HG21 VAL    31     122.798 102.279 123.813  1.00  0.00           H  
ATOM    504 HG22 VAL    31     123.041 101.209 125.214  1.00  0.00           H  
ATOM    505 HG23 VAL    31     122.252 102.790 125.428  1.00  0.00           H  
ATOM    506  C   VAL    31     126.205 103.014 126.887  1.00  0.00           C  
ATOM    507  O   VAL    31     126.928 102.028 127.073  1.00  0.00           O  
ATOM    508  N   GLY    32     126.686 104.259 126.917  1.00  0.00           N  
ATOM    509  H   GLY    32     126.064 105.044 126.787  1.00  0.00           H  
ATOM    510  CA  GLY    32     128.102 104.497 127.136  1.00  0.00           C  
ATOM    511  HA2 GLY    32     128.682 103.896 126.436  1.00  0.00           H  
ATOM    512  HA3 GLY    32     128.336 105.534 126.894  1.00  0.00           H  
ATOM    513  C   GLY    32     128.554 104.197 128.550  1.00  0.00           C  
ATOM    514  O   GLY    32     129.747 103.999 128.794  1.00  0.00           O  
ATOM    515  N   MET    33     127.620 104.172 129.500  1.00  0.00           N  
ATOM    516  H   MET    33     126.671 104.440 129.282  1.00  0.00           H  
ATOM    517  CA  MET    33     127.957 103.760 130.856  1.00  0.00           C  
ATOM    518  HA  MET    33     128.939 104.163 131.105  1.00  0.00           H  
ATOM    519  CB  MET    33     126.939 104.325 131.844  1.00  0.00           C  
ATOM    520  HB2 MET    33     125.952 104.329 131.382  1.00  0.00           H  
ATOM    521  HB3 MET    33     126.840 103.644 132.689  1.00  0.00           H  
ATOM    522  CG  MET    33     127.258 105.711 132.354  1.00  0.00           C  
ATOM    523  HG2 MET    33     128.308 105.759 132.641  1.00  0.00           H  
ATOM    524  HG3 MET    33     127.124 106.433 131.549  1.00  0.00           H  
ATOM    525  SD  MET    33     126.230 106.182 133.760  1.00  0.00           S  
ATOM    526  CE  MET    33     124.681 106.576 132.954  1.00  0.00           C  
ATOM    527  HE1 MET    33     123.950 106.884 133.702  1.00  0.00           H  
ATOM    528  HE2 MET    33     124.837 107.388 132.243  1.00  0.00           H  
ATOM    529  HE3 MET    33     124.312 105.697 132.426  1.00  0.00           H  
ATOM    530  C   MET    33     128.015 102.244 130.978  1.00  0.00           C  
ATOM    531  O   MET    33     128.732 101.718 131.836  1.00  0.00           O  
ATOM    532  N   LEU    34     127.268 101.532 130.139  1.00  0.00           N  
ATOM    533  H   LEU    34     126.717 101.999 129.433  1.00  0.00           H  
ATOM    534  CA  LEU    34     127.201 100.081 130.186  1.00  0.00           C  
ATOM    535  HA  LEU    34     127.385  99.769 131.214  1.00  0.00           H  
ATOM    536  CB  LEU    34     125.797  99.612 129.793  1.00  0.00           C  
ATOM    537  HB2 LEU    34     125.586  99.926 128.771  1.00  0.00           H  
ATOM    538  HB3 LEU    34     125.789  98.525 129.719  1.00  0.00           H  
ATOM    539  CG  LEU    34     124.654 100.065 130.706  1.00  0.00           C  
ATOM    540  HG  LEU    34     124.765 101.136 130.874  1.00  0.00           H  
ATOM    541  CD1 LEU    34     123.306  99.834 130.044  1.00  0.00           C  
ATOM    542 HD11 LEU    34     122.511 100.164 130.713  1.00  0.00           H  
ATOM    543 HD12 LEU    34     123.256 100.400 129.114  1.00  0.00           H  
ATOM    544 HD13 LEU    34     123.183  98.772 129.830  1.00  0.00           H  
ATOM    545  CD2 LEU    34     124.720  99.373 132.057  1.00  0.00           C  
ATOM    546 HD21 LEU    34     123.895  99.716 132.682  1.00  0.00           H  
ATOM    547 HD22 LEU    34     124.646  98.295 131.917  1.00  0.00           H  
ATOM    548 HD23 LEU    34     125.666  99.612 132.542  1.00  0.00           H  
ATOM    549  C   LEU    34     128.234  99.403 129.297  1.00  0.00           C  
ATOM    550  O   LEU    34     128.377  98.179 129.367  1.00  0.00           O  
ATOM    551  N   THR    35     128.957 100.159 128.469  1.00  0.00           N  
ATOM    552  H   THR    35     128.828 101.161 128.457  1.00  0.00           H  
ATOM    553  CA  THR    35     129.937  99.550 127.576  1.00  0.00           C  
ATOM    554  HA  THR    35     129.456  98.717 127.063  1.00  0.00           H  
ATOM    555  CB  THR    35     130.379 100.567 126.522  1.00  0.00           C  
ATOM    556  HB  THR    35     130.807 101.437 127.020  1.00  0.00           H  
ATOM    557  CG2 THR    35     131.414  99.968 125.587  1.00  0.00           C  
ATOM    558 HG21 THR    35     131.711 100.712 124.848  1.00  0.00           H  
ATOM    559 HG22 THR    35     132.287  99.659 126.161  1.00  0.00           H  
ATOM    560 HG23 THR    35     130.988  99.102 125.080  1.00  0.00           H  
ATOM    561  OG1 THR    35     129.245 100.977 125.751  1.00  0.00           O  
ATOM    562  HG1 THR    35     128.559 101.303 126.338  1.00  0.00           H  
ATOM    563  C   THR    35     131.138  99.005 128.341  1.00  0.00           C  
ATOM    564  O   THR    35     131.703  97.977 127.954  1.00  0.00           O  
ATOM    565  N   ARG    36     131.534  99.665 129.431  1.00  0.00           N  
ATOM    566  H   ARG    36     131.074 100.524 129.696  1.00  0.00           H  
ATOM    567  CA  ARG    36     132.631  99.156 130.248  1.00  0.00           C  
ATOM    568  HA  ARG    36     133.494  98.993 129.602  1.00  0.00           H  
ATOM    569  CB  ARG    36     133.017 100.181 131.319  1.00  0.00           C  
ATOM    570  HB2 ARG    36     132.115 100.539 131.816  1.00  0.00           H  
ATOM    571  HB3 ARG    36     133.562  99.679 132.118  1.00  0.00           H  
ATOM    572  CG  ARG    36     133.826 101.370 130.831  1.00  0.00           C  
ATOM    573  HG2 ARG    36     133.234 101.942 130.116  1.00  0.00           H  
ATOM    574  HG3 ARG    36     134.031 102.037 131.668  1.00  0.00           H  
ATOM    575  CD  ARG    36     135.133 100.955 130.185  1.00  0.00           C  
ATOM    576  HD2 ARG    36     134.925 100.408 129.265  1.00  0.00           H  
ATOM    577  HD3 ARG    36     135.693 101.844 129.896  1.00  0.00           H  
ATOM    578  NE  ARG    36     135.953 100.131 131.063  1.00  0.00           N  
ATOM    579  HE  ARG    36     135.519  99.841 131.928  1.00  0.00           H  
ATOM    580  CZ  ARG    36     137.198  99.759 130.787  1.00  0.00           C  
ATOM    581  NH1 ARG    36     137.772 100.139 129.657  1.00  0.00           N  
ATOM    582 HH11 ARG    36     137.263 100.714 129.001  1.00  0.00           H  
ATOM    583 HH12 ARG    36     138.719  99.854 129.451  1.00  0.00           H  
ATOM    584  NH2 ARG    36     137.870  99.002 131.643  1.00  0.00           N  
ATOM    585 HH21 ARG    36     137.435  98.708 132.506  1.00  0.00           H  
ATOM    586 HH22 ARG    36     138.817  98.720 131.432  1.00  0.00           H  
ATOM    587  C   ARG    36     132.267  97.832 130.907  1.00  0.00           C  
ATOM    588  O   ARG    36     133.089  96.910 130.954  1.00  0.00           O  
ATOM    589  N   PHE    37     131.042  97.714 131.415  1.00  0.00           N  
ATOM    590  H   PHE    37     130.332  98.395 131.185  1.00  0.00           H  
ATOM    591  CA  PHE    37     130.682  96.619 132.307  1.00  0.00           C  
ATOM    592  HA  PHE    37     131.607  96.170 132.669  1.00  0.00           H  
ATOM    593  CB  PHE    37     129.932  97.176 133.519  1.00  0.00           C  
ATOM    594  HB2 PHE    37     128.936  97.497 133.213  1.00  0.00           H  
ATOM    595  HB3 PHE    37     129.782  96.381 134.249  1.00  0.00           H  
ATOM    596  CG  PHE    37     130.647  98.323 134.171  1.00  0.00           C  
ATOM    597  CD1 PHE    37     131.707  98.094 135.031  1.00  0.00           C  
ATOM    598  HD1 PHE    37     132.016  97.083 135.250  1.00  0.00           H  
ATOM    599  CE1 PHE    37     132.379  99.145 135.616  1.00  0.00           C  
ATOM    600  HE1 PHE    37     133.198  98.952 136.294  1.00  0.00           H  
ATOM    601  CZ  PHE    37     132.006 100.441 135.336  1.00  0.00           C  
ATOM    602  HZ  PHE    37     132.532 101.265 135.794  1.00  0.00           H  
ATOM    603  CE2 PHE    37     130.963 100.682 134.472  1.00  0.00           C  
ATOM    604  HE2 PHE    37     130.669 101.698 134.252  1.00  0.00           H  
ATOM    605  CD2 PHE    37     130.293  99.629 133.888  1.00  0.00           C  
ATOM    606  HD2 PHE    37     129.484  99.833 133.203  1.00  0.00           H  
ATOM    607  C   PHE    37     129.867  95.522 131.641  1.00  0.00           C  
ATOM    608  O   PHE    37     130.097  94.344 131.928  1.00  0.00           O  
ATOM    609  N   LEU    38     128.927  95.859 130.769  1.00  0.00           N  
ATOM    610  H   LEU    38     128.596  96.812 130.726  1.00  0.00           H  
ATOM    611  CA  LEU    38     128.364  94.867 129.869  1.00  0.00           C  
ATOM    612  HA  LEU    38     128.292  93.916 130.396  1.00  0.00           H  
ATOM    613  CB  LEU    38     126.970  95.269 129.383  1.00  0.00           C  
ATOM    614  HB2 LEU    38     127.066  96.078 128.659  1.00  0.00           H  
ATOM    615  HB3 LEU    38     126.582  94.486 128.731  1.00  0.00           H  
ATOM    616  CG  LEU    38     125.897  95.642 130.406  1.00  0.00           C  
ATOM    617  HG  LEU    38     126.183  96.584 130.874  1.00  0.00           H  
ATOM    618  CD1 LEU    38     124.564  95.842 129.708  1.00  0.00           C  
ATOM    619 HD11 LEU    38     123.804  96.108 130.443  1.00  0.00           H  
ATOM    620 HD12 LEU    38     124.654  96.643 128.974  1.00  0.00           H  
ATOM    621 HD13 LEU    38     124.275  94.919 129.205  1.00  0.00           H  
ATOM    622  CD2 LEU    38     125.776  94.587 131.493  1.00  0.00           C  
ATOM    623 HD21 LEU    38     125.004  94.884 132.204  1.00  0.00           H  
ATOM    624 HD22 LEU    38     125.507  93.631 131.044  1.00  0.00           H  
ATOM    625 HD23 LEU    38     126.729  94.489 132.012  1.00  0.00           H  
ATOM    626  C   LEU    38     129.304  94.701 128.684  1.00  0.00           C  
ATOM    627  O   LEU    38     129.996  95.639 128.281  1.00  0.00           O  
ATOM    628  N   GLY    39     129.340  93.493 128.138  1.00  0.00           N  
ATOM    629  H   GLY    39     128.726  92.767 128.478  1.00  0.00           H  
ATOM    630  CA  GLY    39     130.261  93.221 127.055  1.00  0.00           C  
ATOM    631  HA2 GLY    39     129.802  92.522 126.356  1.00  0.00           H  
ATOM    632  HA3 GLY    39     130.462  94.143 126.510  1.00  0.00           H  
ATOM    633  C   GLY    39     131.563  92.643 127.564  1.00  0.00           C  
ATOM    634  O   GLY    39     132.324  93.324 128.256  1.00  0.00           O  
ATOM    635  N   ARG    40     131.831  91.385 127.225  1.00  0.00           N  
ATOM    636  H   ARG    40     131.239  90.903 126.563  1.00  0.00           H  
ATOM    637  CA  ARG    40     132.967  90.671 127.786  1.00  0.00           C  
ATOM    638  HA  ARG    40     133.243  91.160 128.721  1.00  0.00           H  
ATOM    639  CB  ARG    40     132.566  89.228 128.108  1.00  0.00           C  
ATOM    640  HB2 ARG    40     132.475  88.662 127.181  1.00  0.00           H  
ATOM    641  HB3 ARG    40     133.368  88.746 128.667  1.00  0.00           H  
ATOM    642  CG  ARG    40     131.269  89.121 128.893  1.00  0.00           C  
ATOM    643  HG2 ARG    40     130.450  89.525 128.298  1.00  0.00           H  
ATOM    644  HG3 ARG    40     131.051  88.072 129.092  1.00  0.00           H  
ATOM    645  CD  ARG    40     131.360  89.876 130.206  1.00  0.00           C  
ATOM    646  HD2 ARG    40     132.387  89.849 130.569  1.00  0.00           H  
ATOM    647  HD3 ARG    40     131.110  90.924 130.040  1.00  0.00           H  
ATOM    648  NE  ARG    40     130.471  89.320 131.221  1.00  0.00           N  
ATOM    649  HE  ARG    40     130.637  88.354 131.466  1.00  0.00           H  
ATOM    650  CZ  ARG    40     129.494  89.997 131.814  1.00  0.00           C  
ATOM    651  NH1 ARG    40     129.275  91.267 131.500  1.00  0.00           N  
ATOM    652 HH11 ARG    40     129.852  91.723 130.808  1.00  0.00           H  
ATOM    653 HH12 ARG    40     128.531  91.778 131.953  1.00  0.00           H  
ATOM    654  NH2 ARG    40     128.736  89.407 132.726  1.00  0.00           N  
ATOM    655 HH21 ARG    40     128.901  88.441 132.971  1.00  0.00           H  
ATOM    656 HH22 ARG    40     127.993  89.923 133.176  1.00  0.00           H  
ATOM    657  C   ARG    40     134.190  90.665 126.882  1.00  0.00           C  
ATOM    658  O   ARG    40     135.294  90.396 127.366  1.00  0.00           O  
ATOM    659  N   ASN    41     134.027  90.951 125.595  1.00  0.00           N  
ATOM    660  H   ASN    41     133.104  91.149 125.235  1.00  0.00           H  
ATOM    661  CA  ASN    41     135.135  90.995 124.655  1.00  0.00           C  
ATOM    662  HA  ASN    41     136.064  91.009 125.226  1.00  0.00           H  
ATOM    663  CB  ASN    41     135.147  89.752 123.753  1.00  0.00           C  
ATOM    664  HB2 ASN    41     135.975  89.825 123.047  1.00  0.00           H  
ATOM    665  HB3 ASN    41     135.343  88.867 124.359  1.00  0.00           H  
ATOM    666  CG  ASN    41     133.851  89.564 122.991  1.00  0.00           C  
ATOM    667  OD1 ASN    41     132.946  90.385 123.070  1.00  0.00           O  
ATOM    668  ND2 ASN    41     133.763  88.477 122.238  1.00  0.00           N  
ATOM    669 HD21 ASN    41     134.536  87.828 122.196  1.00  0.00           H  
ATOM    670 HD22 ASN    41     132.923  88.297 121.707  1.00  0.00           H  
ATOM    671  C   ASN    41     135.058  92.281 123.842  1.00  0.00           C  
ATOM    672  O   ASN    41     134.133  93.084 123.989  1.00  0.00           O  
ATOM    673  N   ASP    42     136.054  92.473 122.976  1.00  0.00           N  
ATOM    674  H   ASP    42     136.770  91.770 122.866  1.00  0.00           H  
ATOM    675  CA  ASP    42     136.131  93.690 122.176  1.00  0.00           C  
ATOM    676  HA  ASP    42     136.075  94.545 122.850  1.00  0.00           H  
ATOM    677  CB  ASP    42     137.473  93.743 121.448  1.00  0.00           C  
ATOM    678  HB2 ASP    42     138.282  93.638 122.171  1.00  0.00           H  
ATOM    679  HB3 ASP    42     137.553  92.890 120.774  1.00  0.00           H  
ATOM    680  CG  ASP    42     137.663  95.021 120.665  1.00  0.00           C  
ATOM    681  OD1 ASP    42     137.434  96.105 121.235  1.00  0.00           O  
ATOM    682  OD2 ASP    42     138.044  94.944 119.479  1.00  0.00           O  
ATOM    683  C   ASP    42     134.982  93.791 121.181  1.00  0.00           C  
ATOM    684  O   ASP    42     134.611  94.898 120.779  1.00  0.00           O  
ATOM    685  N   THR    43     134.407  92.656 120.778  1.00  0.00           N  
ATOM    686  H   THR    43     134.710  91.772 121.162  1.00  0.00           H  
ATOM    687  CA  THR    43     133.341  92.682 119.783  1.00  0.00           C  
ATOM    688  HA  THR    43     133.605  93.415 119.021  1.00  0.00           H  
ATOM    689  CB  THR    43     133.228  91.313 119.108  1.00  0.00           C  
ATOM    690  HB  THR    43     133.061  90.553 119.871  1.00  0.00           H  
ATOM    691  CG2 THR    43     132.074  91.282 118.115  1.00  0.00           C  
ATOM    692 HG21 THR    43     132.019  90.297 117.652  1.00  0.00           H  
ATOM    693 HG22 THR    43     131.140  91.490 118.636  1.00  0.00           H  
ATOM    694 HG23 THR    43     132.236  92.036 117.345  1.00  0.00           H  
ATOM    695  OG1 THR    43     134.450  91.023 118.420  1.00  0.00           O  
ATOM    696  HG1 THR    43     134.383  90.165 117.995  1.00  0.00           H  
ATOM    697  C   THR    43     132.011  93.097 120.400  1.00  0.00           C  
ATOM    698  O   THR    43     131.257  93.867 119.796  1.00  0.00           O  
ATOM    699  N   GLU    44     131.709  92.611 121.606  1.00  0.00           N  
ATOM    700  H   GLU    44     132.331  91.955 122.056  1.00  0.00           H  
ATOM    701  CA  GLU    44     130.482  93.022 122.281  1.00  0.00           C  
ATOM    702  HA  GLU    44     129.648  92.853 121.599  1.00  0.00           H  
ATOM    703  CB  GLU    44     130.252  92.172 123.531  1.00  0.00           C  
ATOM    704  HB2 GLU    44     131.158  92.167 124.136  1.00  0.00           H  
ATOM    705  HB3 GLU    44     129.500  92.649 124.159  1.00  0.00           H  
ATOM    706  CG  GLU    44     129.833  90.744 123.242  1.00  0.00           C  
ATOM    707  HG2 GLU    44     128.896  90.747 122.685  1.00  0.00           H  
ATOM    708  HG3 GLU    44     130.573  90.273 122.594  1.00  0.00           H  
ATOM    709  CD  GLU    44     129.667  89.916 124.503  1.00  0.00           C  
ATOM    710  OE1 GLU    44     130.033  90.407 125.590  1.00  0.00           O  
ATOM    711  OE2 GLU    44     129.165  88.776 124.411  1.00  0.00           O  
ATOM    712  C   GLU    44     130.505  94.501 122.641  1.00  0.00           C  
ATOM    713  O   GLU    44     129.452  95.144 122.671  1.00  0.00           O  
ATOM    714  N   ARG    45     131.687  95.053 122.919  1.00  0.00           N  
ATOM    715  H   ARG    45     132.518  94.479 122.949  1.00  0.00           H  
ATOM    716  CA  ARG    45     131.791  96.483 123.181  1.00  0.00           C  
ATOM    717  HA  ARG    45     131.037  96.751 123.921  1.00  0.00           H  
ATOM    718  CB  ARG    45     133.167  96.814 123.755  1.00  0.00           C  
ATOM    719  HB2 ARG    45     133.931  96.274 123.196  1.00  0.00           H  
ATOM    720  HB3 ARG    45     133.389  97.866 123.576  1.00  0.00           H  
ATOM    721  CG  ARG    45     133.319  96.513 125.230  1.00  0.00           C  
ATOM    722  HG2 ARG    45     132.500  96.975 125.781  1.00  0.00           H  
ATOM    723  HG3 ARG    45     133.270  95.436 125.387  1.00  0.00           H  
ATOM    724  CD  ARG    45     134.640  97.040 125.753  1.00  0.00           C  
ATOM    725  HD2 ARG    45     135.457  96.603 125.179  1.00  0.00           H  
ATOM    726  HD3 ARG    45     134.687  98.118 125.598  1.00  0.00           H  
ATOM    727  NE  ARG    45     134.829  96.745 127.169  1.00  0.00           N  
ATOM    728  HE  ARG    45     134.120  96.167 127.597  1.00  0.00           H  
ATOM    729  CZ  ARG    45     135.852  97.186 127.892  1.00  0.00           C  
ATOM    730  NH1 ARG    45     136.784  97.943 127.332  1.00  0.00           N  
ATOM    731 HH11 ARG    45     136.717  98.186 126.354  1.00  0.00           H  
ATOM    732 HH12 ARG    45     137.561  98.278 127.883  1.00  0.00           H  
ATOM    733  NH2 ARG    45     135.945  96.868 129.174  1.00  0.00           N  
ATOM    734 HH21 ARG    45     135.237  96.289 129.603  1.00  0.00           H  
ATOM    735 HH22 ARG    45     136.724  97.204 129.722  1.00  0.00           H  
ATOM    736  C   ARG    45     131.538  97.301 121.923  1.00  0.00           C  
ATOM    737  O   ARG    45     131.029  98.423 122.008  1.00  0.00           O  
ATOM    738  N   ARG    46     131.883  96.761 120.754  1.00  0.00           N  
ATOM    739  H   ARG    46     132.322  95.852 120.728  1.00  0.00           H  
ATOM    740  CA  ARG    46     131.644  97.450 119.493  1.00  0.00           C  
ATOM    741  HA  ARG    46     131.862  98.508 119.640  1.00  0.00           H  
ATOM    742  CB  ARG    46     132.590  96.916 118.416  1.00  0.00           C  
ATOM    743  HB2 ARG    46     132.537  95.827 118.395  1.00  0.00           H  
ATOM    744  HB3 ARG    46     132.241  97.240 117.435  1.00  0.00           H  
ATOM    745  CG  ARG    46     134.029  97.345 118.604  1.00  0.00           C  
ATOM    746  HG2 ARG    46     134.074  98.430 118.702  1.00  0.00           H  
ATOM    747  HG3 ARG    46     134.417  96.917 119.528  1.00  0.00           H  
ATOM    748  CD  ARG    46     134.894  96.908 117.445  1.00  0.00           C  
ATOM    749  HD2 ARG    46     135.933  96.854 117.769  1.00  0.00           H  
ATOM    750  HD3 ARG    46     134.611  95.900 117.141  1.00  0.00           H  
ATOM    751  NE  ARG    46     134.789  97.807 116.301  1.00  0.00           N  
ATOM    752  HE  ARG    46     134.431  98.731 116.494  1.00  0.00           H  
ATOM    753  CZ  ARG    46     135.132  97.473 115.063  1.00  0.00           C  
ATOM    754  NH1 ARG    46     135.599  96.260 114.811  1.00  0.00           N  
ATOM    755 HH11 ARG    46     135.694  95.590 115.560  1.00  0.00           H  
ATOM    756 HH12 ARG    46     135.860  96.005 113.869  1.00  0.00           H  
ATOM    757  NH2 ARG    46     135.008  98.348 114.079  1.00  0.00           N  
ATOM    758 HH21 ARG    46     134.651  99.274 114.268  1.00  0.00           H  
ATOM    759 HH22 ARG    46     135.270  98.090 113.138  1.00  0.00           H  
ATOM    760  C   ARG    46     130.204  97.327 119.017  1.00  0.00           C  
ATOM    761  O   ARG    46     129.741  98.191 118.267  1.00  0.00           O  
ATOM    762  N   ILE    47     129.493  96.275 119.424  1.00  0.00           N  
ATOM    763  H   ILE    47     129.940  95.535 119.946  1.00  0.00           H  
ATOM    764  CA  ILE    47     128.069  96.183 119.121  1.00  0.00           C  
ATOM    765  HA  ILE    47     127.937  96.342 118.051  1.00  0.00           H  
ATOM    766  CB  ILE    47     127.542  94.779 119.467  1.00  0.00           C  
ATOM    767  HB  ILE    47     127.937  94.499 120.444  1.00  0.00           H  
ATOM    768  CG2 ILE    47     126.022  94.771 119.550  1.00  0.00           C  
ATOM    769 HG21 ILE    47     125.676  93.767 119.796  1.00  0.00           H  
ATOM    770 HG22 ILE    47     125.696  95.466 120.324  1.00  0.00           H  
ATOM    771 HG23 ILE    47     125.604  95.074 118.590  1.00  0.00           H  
ATOM    772  CG1 ILE    47     128.031  93.755 118.445  1.00  0.00           C  
ATOM    773 HG12 ILE    47     127.392  93.791 117.563  1.00  0.00           H  
ATOM    774 HG13 ILE    47     129.025  94.037 118.098  1.00  0.00           H  
ATOM    775  CD1 ILE    47     128.068  92.347 118.979  1.00  0.00           C  
ATOM    776 HD11 ILE    47     128.425  91.672 118.201  1.00  0.00           H  
ATOM    777 HD12 ILE    47     128.740  92.300 119.836  1.00  0.00           H  
ATOM    778 HD13 ILE    47     127.066  92.048 119.287  1.00  0.00           H  
ATOM    779  C   ILE    47     127.303  97.269 119.861  1.00  0.00           C  
ATOM    780  O   ILE    47     126.387  97.891 119.311  1.00  0.00           O  
ATOM    781  N   MET    48     127.674  97.523 121.117  1.00  0.00           N  
ATOM    782  H   MET    48     128.417  96.987 121.542  1.00  0.00           H  
ATOM    783  CA  MET    48     127.020  98.569 121.893  1.00  0.00           C  
ATOM    784  HA  MET    48     125.942  98.430 121.817  1.00  0.00           H  
ATOM    785  CB  MET    48     127.419  98.447 123.361  1.00  0.00           C  
ATOM    786  HB2 MET    48     128.473  98.179 123.428  1.00  0.00           H  
ATOM    787  HB3 MET    48     127.345  99.424 123.838  1.00  0.00           H  
ATOM    788  CG  MET    48     126.598  97.447 124.138  1.00  0.00           C  
ATOM    789  HG2 MET    48     125.551  97.749 124.125  1.00  0.00           H  
ATOM    790  HG3 MET    48     126.653  96.474 123.649  1.00  0.00           H  
ATOM    791  SD  MET    48     127.154  97.293 125.839  1.00  0.00           S  
ATOM    792  CE  MET    48     128.397  96.033 125.632  1.00  0.00           C  
ATOM    793  HE1 MET    48     128.852  95.809 126.597  1.00  0.00           H  
ATOM    794  HE2 MET    48     127.937  95.130 125.230  1.00  0.00           H  
ATOM    795  HE3 MET    48     129.163  96.388 124.943  1.00  0.00           H  
ATOM    796  C   MET    48     127.364  99.952 121.361  1.00  0.00           C  
ATOM    797  O   MET    48     126.501 100.835 121.311  1.00  0.00           O  
ATOM    798  N   ILE    49     128.618 100.159 120.961  1.00  0.00           N  
ATOM    799  H   ILE    49     129.292  99.408 121.003  1.00  0.00           H  
ATOM    800  CA  ILE    49     129.031 101.465 120.460  1.00  0.00           C  
ATOM    801  HA  ILE    49     128.678 102.222 121.160  1.00  0.00           H  
ATOM    802  CB  ILE    49     130.568 101.546 120.404  1.00  0.00           C  
ATOM    803  HB  ILE    49     130.943 100.626 119.955  1.00  0.00           H  
ATOM    804  CG2 ILE    49     131.027 102.719 119.547  1.00  0.00           C  
ATOM    805 HG21 ILE    49     132.116 102.750 119.526  1.00  0.00           H  
ATOM    806 HG22 ILE    49     130.648 102.598 118.532  1.00  0.00           H  
ATOM    807 HG23 ILE    49     130.645 103.649 119.968  1.00  0.00           H  
ATOM    808  CG1 ILE    49     131.145 101.661 121.814  1.00  0.00           C  
ATOM    809 HG12 ILE    49     130.937 102.655 122.210  1.00  0.00           H  
ATOM    810 HG13 ILE    49     130.621 100.972 122.476  1.00  0.00           H  
ATOM    811  CD1 ILE    49     132.629 101.394 121.886  1.00  0.00           C  
ATOM    812 HD11 ILE    49     132.967 101.494 122.917  1.00  0.00           H  
ATOM    813 HD12 ILE    49     132.834 100.383 121.533  1.00  0.00           H  
ATOM    814 HD13 ILE    49     133.159 102.112 121.259  1.00  0.00           H  
ATOM    815  C   ILE    49     128.397 101.745 119.104  1.00  0.00           C  
ATOM    816  O   ILE    49     128.049 102.888 118.791  1.00  0.00           O  
ATOM    817  N   ASN    50     128.213 100.712 118.289  1.00  0.00           N  
ATOM    818  H   ASN    50     128.455  99.780 118.593  1.00  0.00           H  
ATOM    819  CA  ASN    50     127.663 100.910 116.956  1.00  0.00           C  
ATOM    820  HA  ASN    50     127.987 101.890 116.605  1.00  0.00           H  
ATOM    821  CB  ASN    50     128.226  99.861 115.995  1.00  0.00           C  
ATOM    822  HB2 ASN    50     128.267  98.895 116.497  1.00  0.00           H  
ATOM    823  HB3 ASN    50     127.550  99.745 115.148  1.00  0.00           H  
ATOM    824  CG  ASN    50     129.606 100.226 115.491  1.00  0.00           C  
ATOM    825  OD1 ASN    50     129.664 101.198 114.595  1.00  0.00           O  
ATOM    826  ND2 ASN    50     130.609  99.656 115.914  1.00  0.00           N  
ATOM    827 HD21 ASN    50     130.521  98.930 116.610  1.00  0.00           H  
ATOM    828 HD22 ASN    50     131.521  99.914 115.565  1.00  0.00           H  
ATOM    829  C   ASN    50     126.142 100.888 116.930  1.00  0.00           C  
ATOM    830  O   ASN    50     125.556 101.124 115.869  1.00  0.00           O  
ATOM    831  N   SER    51     125.492 100.626 118.063  1.00  0.00           N  
ATOM    832  H   SER    51     126.003 100.325 118.880  1.00  0.00           H  
ATOM    833  CA  SER    51     124.044 100.768 118.143  1.00  0.00           C  
ATOM    834  HA  SER    51     123.611 100.352 117.233  1.00  0.00           H  
ATOM    835  CB  SER    51     123.503  99.976 119.333  1.00  0.00           C  
ATOM    836  HB2 SER    51     122.413  99.997 119.318  1.00  0.00           H  
ATOM    837  HB3 SER    51     123.819  98.936 119.250  1.00  0.00           H  
ATOM    838  OG  SER    51     123.967 100.513 120.557  1.00  0.00           O  
ATOM    839  HG  SER    51     124.926 100.481 120.578  1.00  0.00           H  
ATOM    840  C   SER    51     123.622 102.227 118.246  1.00  0.00           C  
ATOM    841  O   SER    51     122.508 102.574 117.844  1.00  0.00           O  
ATOM    842  N   ILE    52     124.488 103.087 118.780  1.00  0.00           N  
ATOM    843  H   ILE    52     125.378 102.758 119.126  1.00  0.00           H  
ATOM    844  CA  ILE    52     124.220 104.515 118.898  1.00  0.00           C  
ATOM    845  HA  ILE    52     123.199 104.687 118.559  1.00  0.00           H  
ATOM    846  CB  ILE    52     124.309 104.985 120.363  1.00  0.00           C  
ATOM    847  HB  ILE    52     124.101 106.055 120.392  1.00  0.00           H  
ATOM    848  CG2 ILE    52     123.279 104.275 121.224  1.00  0.00           C  
ATOM    849 HG21 ILE    52     123.362 104.624 122.253  1.00  0.00           H  
ATOM    850 HG22 ILE    52     122.279 104.491 120.847  1.00  0.00           H  
ATOM    851 HG23 ILE    52     123.455 103.200 121.190  1.00  0.00           H  
ATOM    852  CG1 ILE    52     125.718 104.755 120.911  1.00  0.00           C  
ATOM    853 HG12 ILE    52     125.772 103.766 121.366  1.00  0.00           H  
ATOM    854 HG13 ILE    52     126.427 104.727 120.084  1.00  0.00           H  
ATOM    855  CD1 ILE    52     126.159 105.790 121.913  1.00  0.00           C  
ATOM    856 HD11 ILE    52     127.168 105.559 122.255  1.00  0.00           H  
ATOM    857 HD12 ILE    52     126.151 106.775 121.446  1.00  0.00           H  
ATOM    858 HD13 ILE    52     125.478 105.786 122.764  1.00  0.00           H  
ATOM    859  C   ILE    52     125.139 105.349 118.025  1.00  0.00           C  
ATOM    860  O   ILE    52     125.005 106.579 118.004  1.00  0.00           O  
ATOM    861  N   ALA    53     126.067 104.722 117.302  1.00  0.00           N  
ATOM    862  H   ALA    53     126.103 103.713 117.292  1.00  0.00           H  
ATOM    863  CA  ALA    53     127.041 105.475 116.517  1.00  0.00           C  
ATOM    864  HA  ALA    53     127.586 106.119 117.207  1.00  0.00           H  
ATOM    865  CB  ALA    53     128.058 104.508 115.895  1.00  0.00           C  
ATOM    866  HB1 ALA    53     128.785 105.071 115.309  1.00  0.00           H  
ATOM    867  HB2 ALA    53     128.574 103.964 116.686  1.00  0.00           H  
ATOM    868  HB3 ALA    53     127.539 103.801 115.247  1.00  0.00           H  
ATOM    869  C   ALA    53     126.429 106.372 115.444  1.00  0.00           C  
ATOM    870  O   ALA    53     126.879 107.524 115.324  1.00  0.00           O  
ATOM    871  N   PRO    54     125.446 105.944 114.643  1.00  0.00           N  
ATOM    872  CD  PRO    54     124.881 104.585 114.525  1.00  0.00           C  
ATOM    873  HD2 PRO    54     124.419 104.303 115.471  1.00  0.00           H  
ATOM    874  HD3 PRO    54     125.652 103.905 114.162  1.00  0.00           H  
ATOM    875  CG  PRO    54     123.824 104.731 113.485  1.00  0.00           C  
ATOM    876  HG2 PRO    54     122.868 104.939 113.966  1.00  0.00           H  
ATOM    877  HG3 PRO    54     123.790 103.829 112.874  1.00  0.00           H  
ATOM    878  CB  PRO    54     124.207 105.870 112.650  1.00  0.00           C  
ATOM    879  HB2 PRO    54     123.310 106.343 112.251  1.00  0.00           H  
ATOM    880  HB3 PRO    54     124.916 105.539 111.891  1.00  0.00           H  
ATOM    881  CA  PRO    54     124.907 106.839 113.612  1.00  0.00           C  
ATOM    882  HA  PRO    54     125.730 107.332 113.094  1.00  0.00           H  
ATOM    883  C   PRO    54     123.930 107.887 114.121  1.00  0.00           C  
ATOM    884  O   PRO    54     123.472 108.709 113.322  1.00  0.00           O  
ATOM    885  N   HIE    55     123.595 107.897 115.412  1.00  0.00           N  
ATOM    886  H   HIE    55     124.037 107.254 116.053  1.00  0.00           H  
ATOM    887  CA  HIE    55     122.597 108.821 115.933  1.00  0.00           C  
ATOM    888  HA  HIE    55     122.331 109.507 115.129  1.00  0.00           H  
ATOM    889  CB  HIE    55     121.323 108.066 116.342  1.00  0.00           C  
ATOM    890  HB2 HIE    55     121.533 107.449 117.216  1.00  0.00           H  
ATOM    891  HB3 HIE    55     120.570 108.781 116.674  1.00  0.00           H  
ATOM    892  CG  HIE    55     120.751 107.211 115.257  1.00  0.00           C  
ATOM    893  ND1 HIE    55     120.608 105.869 115.162  1.00  0.00           N  
ATOM    894  CE1 HIE    55     120.017 105.610 113.951  1.00  0.00           C  
ATOM    895  HE1 HIE    55     119.816 104.658 113.681  1.00  0.00           H  
ATOM    896  NE2 HIE    55     119.809 106.752 113.322  1.00  0.00           N  
ATOM    897  HE2 HIE    55     119.376 106.970 112.357  1.00  0.00           H  
ATOM    898  CD2 HIE    55     120.239 107.735 114.090  1.00  0.00           C  
ATOM    899  HD2 HIE    55     120.239 108.734 113.942  1.00  0.00           H  
ATOM    900  C   HIE    55     123.056 109.655 117.118  1.00  0.00           C  
ATOM    901  O   HIE    55     122.378 110.633 117.446  1.00  0.00           O  
ATOM    902  N   TRP    56     124.171 109.309 117.767  1.00  0.00           N  
ATOM    903  H   TRP    56     124.745 108.555 117.418  1.00  0.00           H  
ATOM    904  CA  TRP    56     124.577 110.008 118.983  1.00  0.00           C  
ATOM    905  HA  TRP    56     123.770 109.918 119.710  1.00  0.00           H  
ATOM    906  CB  TRP    56     125.826 109.344 119.576  1.00  0.00           C  
ATOM    907  HB2 TRP    56     125.804 109.436 120.662  1.00  0.00           H  
ATOM    908  HB3 TRP    56     125.800 108.274 119.369  1.00  0.00           H  
ATOM    909  CG  TRP    56     127.108 109.922 119.053  1.00  0.00           C  
ATOM    910  CD1 TRP    56     127.832 109.481 117.989  1.00  0.00           C  
ATOM    911  HD1 TRP    56     127.502 108.616 117.433  1.00  0.00           H  
ATOM    912  NE1 TRP    56     128.933 110.277 117.803  1.00  0.00           N  
ATOM    913  HE1 TRP    56     129.576 110.082 117.049  1.00  0.00           H  
ATOM    914  CE2 TRP    56     128.938 111.258 118.758  1.00  0.00           C  
ATOM    915  CZ2 TRP    56     129.841 112.288 118.980  1.00  0.00           C  
ATOM    916  HZ2 TRP    56     130.704 112.397 118.339  1.00  0.00           H  
ATOM    917  CH2 TRP    56     129.586 113.132 120.024  1.00  0.00           C  
ATOM    918  HH2 TRP    56     130.258 113.951 120.233  1.00  0.00           H  
ATOM    919  CZ3 TRP    56     128.466 112.967 120.843  1.00  0.00           C  
ATOM    920  HZ3 TRP    56     128.309 113.659 121.657  1.00  0.00           H  
ATOM    921  CE3 TRP    56     127.572 111.947 120.627  1.00  0.00           C  
ATOM    922  HE3 TRP    56     126.705 111.818 121.257  1.00  0.00           H  
ATOM    923  CD2 TRP    56     127.803 111.065 119.565  1.00  0.00           C  
ATOM    924  C   TRP    56     124.829 111.493 118.737  1.00  0.00           C  
ATOM    925  O   TRP    56     124.625 112.311 119.639  1.00  0.00           O  
ATOM    926  N   ASP    57     125.261 111.860 117.530  1.00  0.00           N  
ATOM    927  H   ASP    57     125.260 111.195 116.770  1.00  0.00           H  
ATOM    928  CA  ASP    57     125.738 113.218 117.294  1.00  0.00           C  
ATOM    929  HA  ASP    57     126.335 113.525 118.153  1.00  0.00           H  
ATOM    930  CB  ASP    57     126.633 113.239 116.058  1.00  0.00           C  
ATOM    931  HB2 ASP    57     127.036 112.241 115.885  1.00  0.00           H  
ATOM    932  HB3 ASP    57     126.034 113.482 115.181  1.00  0.00           H  
ATOM    933  CG  ASP    57     127.771 114.226 116.178  1.00  0.00           C  
ATOM    934  OD1 ASP    57     127.652 115.190 116.961  1.00  0.00           O  
ATOM    935  OD2 ASP    57     128.794 114.031 115.492  1.00  0.00           O  
ATOM    936  C   ASP    57     124.582 114.198 117.141  1.00  0.00           C  
ATOM    937  O   ASP    57     124.662 115.337 117.615  1.00  0.00           O  
ATOM    938  N   GLY    58     123.501 113.780 116.480  1.00  0.00           N  
ATOM    939  H   GLY    58     123.513 112.889 116.005  1.00  0.00           H  
ATOM    940  CA  GLY    58     122.304 114.595 116.436  1.00  0.00           C  
ATOM    941  HA2 GLY    58     122.575 115.622 116.191  1.00  0.00           H  
ATOM    942  HA3 GLY    58     121.673 114.266 115.610  1.00  0.00           H  
ATOM    943  C   GLY    58     121.502 114.580 117.715  1.00  0.00           C  
ATOM    944  O   GLY    58     120.794 115.549 118.002  1.00  0.00           O  
ATOM    945  N   ASN    59     121.590 113.494 118.484  1.00  0.00           N  
ATOM    946  H   ASN    59     122.089 112.681 118.154  1.00  0.00           H  
ATOM    947  CA  ASN    59     120.974 113.457 119.804  1.00  0.00           C  
ATOM    948  HA  ASN    59     119.912 113.678 119.694  1.00  0.00           H  
ATOM    949  CB  ASN    59     121.115 112.060 120.405  1.00  0.00           C  
ATOM    950  HB2 ASN    59     122.148 111.726 120.307  1.00  0.00           H  
ATOM    951  HB3 ASN    59     120.911 112.104 121.475  1.00  0.00           H  
ATOM    952  CG  ASN    59     120.195 111.045 119.758  1.00  0.00           C  
ATOM    953  OD1 ASN    59     119.210 111.399 119.116  1.00  0.00           O  
ATOM    954  ND2 ASN    59     120.518 109.773 119.921  1.00  0.00           N  
ATOM    955 HD21 ASN    59     121.340 109.525 120.453  1.00  0.00           H  
ATOM    956 HD22 ASN    59     119.943 109.050 119.513  1.00  0.00           H  
ATOM    957  C   ASN    59     121.586 114.492 120.737  1.00  0.00           C  
ATOM    958  O   ASN    59     120.895 115.028 121.607  1.00  0.00           O  
ATOM    959  N   GLN    60     122.875 114.789 120.565  1.00  0.00           N  
ATOM    960  H   GLN    60     123.392 114.373 119.803  1.00  0.00           H  
ATOM    961  CA  GLN    60     123.576 115.707 121.451  1.00  0.00           C  
ATOM    962  HA  GLN    60     123.276 115.486 122.475  1.00  0.00           H  
ATOM    963  CB  GLN    60     125.082 115.474 121.335  1.00  0.00           C  
ATOM    964  HB2 GLN    60     125.269 114.421 121.123  1.00  0.00           H  
ATOM    965  HB3 GLN    60     125.461 115.995 120.456  1.00  0.00           H  
ATOM    966  CG  GLN    60     125.884 115.890 122.548  1.00  0.00           C  
ATOM    967  HG2 GLN    60     125.388 116.726 123.042  1.00  0.00           H  
ATOM    968  HG3 GLN    60     125.907 115.070 123.266  1.00  0.00           H  
ATOM    969  CD  GLN    60     127.296 116.285 122.191  1.00  0.00           C  
ATOM    970  OE1 GLN    60     128.257 115.860 123.004  1.00  0.00           O  
ATOM    971  NE2 GLN    60     127.523 116.959 121.190  1.00  0.00           N  
ATOM    972 HE21 GLN    60     126.761 117.254 120.597  1.00  0.00           H  
ATOM    973 HE22 GLN    60     128.472 117.218 120.960  1.00  0.00           H  
ATOM    974  C   GLN    60     123.248 117.166 121.164  1.00  0.00           C  
ATOM    975  O   GLN    60     123.569 118.032 121.983  1.00  0.00           O  
ATOM    976  N   VAL    61     122.625 117.461 120.020  1.00  0.00           N  
ATOM    977  H   VAL    61     122.443 116.735 119.342  1.00  0.00           H  
ATOM    978  CA  VAL    61     122.200 118.825 119.730  1.00  0.00           C  
ATOM    979  HA  VAL    61     123.033 119.492 119.954  1.00  0.00           H  
ATOM    980  CB  VAL    61     121.873 118.960 118.227  1.00  0.00           C  
ATOM    981  HB  VAL    61     121.011 118.330 118.007  1.00  0.00           H  
ATOM    982  CG1 VAL    61     121.522 120.397 117.858  1.00  0.00           C  
ATOM    983 HG11 VAL    61     121.298 120.455 116.793  1.00  0.00           H  
ATOM    984 HG12 VAL    61     120.651 120.717 118.430  1.00  0.00           H  
ATOM    985 HG13 VAL    61     122.366 121.048 118.087  1.00  0.00           H  
ATOM    986  CG2 VAL    61     123.039 118.479 117.389  1.00  0.00           C  
ATOM    987 HG21 VAL    61     122.794 118.580 116.332  1.00  0.00           H  
ATOM    988 HG22 VAL    61     123.921 119.078 117.616  1.00  0.00           H  
ATOM    989 HG23 VAL    61     123.243 117.432 117.616  1.00  0.00           H  
ATOM    990  C   VAL    61     121.023 119.230 120.609  1.00  0.00           C  
ATOM    991  O   VAL    61     120.750 120.424 120.766  1.00  0.00           O  
ATOM    992  N   TRP    62     120.327 118.263 121.208  1.00  0.00           N  
ATOM    993  H   TRP    62     120.542 117.294 121.019  1.00  0.00           H  
ATOM    994  CA  TRP    62     119.251 118.586 122.139  1.00  0.00           C  
ATOM    995  HA  TRP    62     118.547 119.247 121.633  1.00  0.00           H  
ATOM    996  CB  TRP    62     118.508 117.316 122.545  1.00  0.00           C  
ATOM    997  HB2 TRP    62     119.230 116.539 122.796  1.00  0.00           H  
ATOM    998  HB3 TRP    62     117.956 117.499 123.467  1.00  0.00           H  
ATOM    999  CG  TRP    62     117.577 116.806 121.507  1.00  0.00           C  
ATOM   1000  CD1 TRP    62     117.833 115.840 120.583  1.00  0.00           C  
ATOM   1001  HD1 TRP    62     118.800 115.359 120.558  1.00  0.00           H  
ATOM   1002  NE1 TRP    62     116.732 115.639 119.793  1.00  0.00           N  
ATOM   1003  HE1 TRP    62     116.760 114.952 119.053  1.00  0.00           H  
ATOM   1004  CE2 TRP    62     115.734 116.481 120.201  1.00  0.00           C  
ATOM   1005  CZ2 TRP    62     114.443 116.644 119.714  1.00  0.00           C  
ATOM   1006  HZ2 TRP    62     114.100 116.046 118.883  1.00  0.00           H  
ATOM   1007  CH2 TRP    62     113.652 117.576 120.326  1.00  0.00           C  
ATOM   1008  HH2 TRP    62     112.642 117.738 119.980  1.00  0.00           H  
ATOM   1009  CZ3 TRP    62     114.119 118.338 121.403  1.00  0.00           C  
ATOM   1010  HZ3 TRP    62     113.457 119.061 121.857  1.00  0.00           H  
ATOM   1011  CE3 TRP    62     115.400 118.178 121.886  1.00  0.00           C  
ATOM   1012  HE3 TRP    62     115.765 118.766 122.715  1.00  0.00           H  
ATOM   1013  CD2 TRP    62     116.232 117.232 121.281  1.00  0.00           C  
ATOM   1014  C   TRP    62     119.782 119.306 123.371  1.00  0.00           C  
ATOM   1015  O   TRP    62     119.077 120.127 123.968  1.00  0.00           O  
ATOM   1016  N   LEU    63     121.017 119.001 123.774  1.00  0.00           N  
ATOM   1017  H   LEU    63     121.535 118.271 123.306  1.00  0.00           H  
ATOM   1018  CA  LEU    63     121.632 119.713 124.888  1.00  0.00           C  
ATOM   1019  HA  LEU    63     120.880 119.846 125.666  1.00  0.00           H  
ATOM   1020  CB  LEU    63     122.780 118.889 125.466  1.00  0.00           C  
ATOM   1021  HB2 LEU    63     122.382 117.970 125.896  1.00  0.00           H  
ATOM   1022  HB3 LEU    63     123.402 118.519 124.651  1.00  0.00           H  
ATOM   1023  CG  LEU    63     123.666 119.586 126.500  1.00  0.00           C  
ATOM   1024  HG  LEU    63     123.952 120.561 126.105  1.00  0.00           H  
ATOM   1025  CD1 LEU    63     122.903 119.801 127.795  1.00  0.00           C  
ATOM   1026 HD11 LEU    63     123.548 120.298 128.519  1.00  0.00           H  
ATOM   1027 HD12 LEU    63     122.028 120.422 127.603  1.00  0.00           H  
ATOM   1028 HD13 LEU    63     122.584 118.838 128.194  1.00  0.00           H  
ATOM   1029  CD2 LEU    63     124.924 118.784 126.744  1.00  0.00           C  
ATOM   1030 HD21 LEU    63     125.543 119.294 127.482  1.00  0.00           H  
ATOM   1031 HD22 LEU    63     124.658 117.794 127.115  1.00  0.00           H  
ATOM   1032 HD23 LEU    63     125.479 118.685 125.811  1.00  0.00           H  
ATOM   1033  C   LEU    63     122.126 121.089 124.461  1.00  0.00           C  
ATOM   1034  O   LEU    63     122.020 122.056 125.222  1.00  0.00           O  
ATOM   1035  N   ILE    64     122.675 121.194 123.251  1.00  0.00           N  
ATOM   1036  H   ILE    64     122.776 120.375 122.669  1.00  0.00           H  
ATOM   1037  CA  ILE    64     123.136 122.486 122.752  1.00  0.00           C  
ATOM   1038  HA  ILE    64     123.784 122.931 123.508  1.00  0.00           H  
ATOM   1039  CB  ILE    64     123.960 122.295 121.465  1.00  0.00           C  
ATOM   1040  HB  ILE    64     123.351 121.744 120.748  1.00  0.00           H  
ATOM   1041  CG2 ILE    64     124.322 123.634 120.851  1.00  0.00           C  
ATOM   1042 HG21 ILE    64     124.904 123.473 119.943  1.00  0.00           H  
ATOM   1043 HG22 ILE    64     123.411 124.180 120.606  1.00  0.00           H  
ATOM   1044 HG23 ILE    64     124.912 124.213 121.562  1.00  0.00           H  
ATOM   1045  CG1 ILE    64     125.217 121.474 121.756  1.00  0.00           C  
ATOM   1046 HG12 ILE    64     126.036 122.145 122.015  1.00  0.00           H  
ATOM   1047 HG13 ILE    64     125.051 120.860 122.641  1.00  0.00           H  
ATOM   1048  CD1 ILE    64     125.636 120.595 120.611  1.00  0.00           C  
ATOM   1049 HD11 ILE    64     126.534 120.042 120.887  1.00  0.00           H  
ATOM   1050 HD12 ILE    64     124.835 119.894 120.379  1.00  0.00           H  
ATOM   1051 HD13 ILE    64     125.844 121.211 119.736  1.00  0.00           H  
ATOM   1052  C   ILE    64     121.955 123.420 122.529  1.00  0.00           C  
ATOM   1053  O   ILE    64     122.019 124.613 122.847  1.00  0.00           O  
ATOM   1054  N   THR    65     120.856 122.893 121.992  1.00  0.00           N  
ATOM   1055  H   THR    65     120.831 121.912 121.753  1.00  0.00           H  
ATOM   1056  CA  THR    65     119.682 123.719 121.743  1.00  0.00           C  
ATOM   1057  HA  THR    65     120.009 124.635 121.251  1.00  0.00           H  
ATOM   1058  CB  THR    65     118.718 122.990 120.803  1.00  0.00           C  
ATOM   1059  HB  THR    65     118.351 122.086 121.288  1.00  0.00           H  
ATOM   1060  CG2 THR    65     117.546 123.881 120.441  1.00  0.00           C  
ATOM   1061 HG21 THR    65     116.873 123.344 119.772  1.00  0.00           H  
ATOM   1062 HG22 THR    65     117.009 124.162 121.347  1.00  0.00           H  
ATOM   1063 HG23 THR    65     117.912 124.779 119.943  1.00  0.00           H  
ATOM   1064  OG1 THR    65     119.404 122.640 119.599  1.00  0.00           O  
ATOM   1065  HG1 THR    65     119.956 121.870 119.757  1.00  0.00           H  
ATOM   1066  C   THR    65     118.978 124.100 123.038  1.00  0.00           C  
ATOM   1067  O   THR    65     118.416 125.196 123.131  1.00  0.00           O  
ATOM   1068  N   ALA    66     119.007 123.224 124.043  1.00  0.00           N  
ATOM   1069  H   ALA    66     119.400 122.305 123.900  1.00  0.00           H  
ATOM   1070  CA  ALA    66     118.474 123.585 125.351  1.00  0.00           C  
ATOM   1071  HA  ALA    66     117.436 123.892 125.224  1.00  0.00           H  
ATOM   1072  CB  ALA    66     118.506 122.376 126.284  1.00  0.00           C  
ATOM   1073  HB1 ALA    66     118.106 122.657 127.258  1.00  0.00           H  
ATOM   1074  HB2 ALA    66     117.901 121.574 125.861  1.00  0.00           H  
ATOM   1075  HB3 ALA    66     119.534 122.033 126.400  1.00  0.00           H  
ATOM   1076  C   ALA    66     119.246 124.749 125.957  1.00  0.00           C  
ATOM   1077  O   ALA    66     118.648 125.677 126.512  1.00  0.00           O  
ATOM   1078  N   GLY    67     120.575 124.718 125.857  1.00  0.00           N  
ATOM   1079  H   GLY    67     121.029 123.939 125.401  1.00  0.00           H  
ATOM   1080  CA  GLY    67     121.375 125.802 126.402  1.00  0.00           C  
ATOM   1081  HA2 GLY    67     121.042 126.023 127.416  1.00  0.00           H  
ATOM   1082  HA3 GLY    67     122.413 125.480 126.485  1.00  0.00           H  
ATOM   1083  C   GLY    67     121.304 127.062 125.562  1.00  0.00           C  
ATOM   1084  O   GLY    67     121.473 128.170 126.077  1.00  0.00           O  
ATOM   1085  N   GLY    68     121.060 126.914 124.260  1.00  0.00           N  
ATOM   1086  H   GLY    68     120.978 125.989 123.864  1.00  0.00           H  
ATOM   1087  CA  GLY    68     120.911 128.082 123.408  1.00  0.00           C  
ATOM   1088  HA2 GLY    68     121.654 128.830 123.685  1.00  0.00           H  
ATOM   1089  HA3 GLY    68     121.120 127.806 122.375  1.00  0.00           H  
ATOM   1090  C   GLY    68     119.526 128.692 123.496  1.00  0.00           C  
ATOM   1091  O   GLY    68     119.363 129.905 123.348  1.00  0.00           O  
ATOM   1092  N   ALA    69     118.509 127.861 123.736  1.00  0.00           N  
ATOM   1093  H   ALA    69     118.664 126.863 123.745  1.00  0.00           H  
ATOM   1094  CA  ALA    69     117.172 128.386 123.986  1.00  0.00           C  
ATOM   1095  HA  ALA    69     116.982 129.188 123.273  1.00  0.00           H  
ATOM   1096  CB  ALA    69     116.123 127.298 123.772  1.00  0.00           C  
ATOM   1097  HB1 ALA    69     115.131 127.707 123.963  1.00  0.00           H  
ATOM   1098  HB2 ALA    69     116.176 126.939 122.744  1.00  0.00           H  
ATOM   1099  HB3 ALA    69     116.312 126.471 124.456  1.00  0.00           H  
ATOM   1100  C   ALA    69     117.055 128.960 125.389  1.00  0.00           C  
ATOM   1101  O   ALA    69     116.194 129.809 125.637  1.00  0.00           O  
ATOM   1102  N   LEU    70     117.899 128.505 126.316  1.00  0.00           N  
ATOM   1103  H   LEU    70     118.476 127.699 126.122  1.00  0.00           H  
ATOM   1104  CA  LEU    70     117.995 129.165 127.612  1.00  0.00           C  
ATOM   1105  HA  LEU    70     116.999 129.211 128.052  1.00  0.00           H  
ATOM   1106  CB  LEU    70     118.903 128.365 128.546  1.00  0.00           C  
ATOM   1107  HB2 LEU    70     119.709 127.919 127.964  1.00  0.00           H  
ATOM   1108  HB3 LEU    70     119.465 129.055 129.175  1.00  0.00           H  
ATOM   1109  CG  LEU    70     118.269 127.291 129.426  1.00  0.00           C  
ATOM   1110  HG  LEU    70     117.899 126.493 128.783  1.00  0.00           H  
ATOM   1111  CD1 LEU    70     119.310 126.708 130.364  1.00  0.00           C  
ATOM   1112 HD11 LEU    70     118.849 125.942 130.988  1.00  0.00           H  
ATOM   1113 HD12 LEU    70     120.117 126.264 129.781  1.00  0.00           H  
ATOM   1114 HD13 LEU    70     119.713 127.499 130.997  1.00  0.00           H  
ATOM   1115  CD2 LEU    70     117.101 127.859 130.206  1.00  0.00           C  
ATOM   1116 HD21 LEU    70     116.663 127.077 130.827  1.00  0.00           H  
ATOM   1117 HD22 LEU    70     117.449 128.674 130.841  1.00  0.00           H  
ATOM   1118 HD23 LEU    70     116.349 128.235 129.513  1.00  0.00           H  
ATOM   1119  C   LEU    70     118.519 130.583 127.454  1.00  0.00           C  
ATOM   1120  O   LEU    70     117.984 131.527 128.039  1.00  0.00           O  
ATOM   1121  N   PHE    71     119.566 130.750 126.650  1.00  0.00           N  
ATOM   1122  H   PHE    71     119.939 129.964 126.137  1.00  0.00           H  
ATOM   1123  CA  PHE    71     120.188 132.057 126.495  1.00  0.00           C  
ATOM   1124  HA  PHE    71     120.257 132.509 127.485  1.00  0.00           H  
ATOM   1125  CB  PHE    71     121.614 131.860 125.975  1.00  0.00           C  
ATOM   1126  HB2 PHE    71     122.169 131.232 126.672  1.00  0.00           H  
ATOM   1127  HB3 PHE    71     121.585 131.285 125.050  1.00  0.00           H  
ATOM   1128  CG  PHE    71     122.368 133.130 125.745  1.00  0.00           C  
ATOM   1129  CD1 PHE    71     122.370 134.136 126.690  1.00  0.00           C  
ATOM   1130  HD1 PHE    71     121.799 134.024 127.600  1.00  0.00           H  
ATOM   1131  CE1 PHE    71     123.091 135.288 126.495  1.00  0.00           C  
ATOM   1132  HE1 PHE    71     123.025 136.094 127.211  1.00  0.00           H  
ATOM   1133  CZ  PHE    71     123.890 135.413 125.397  1.00  0.00           C  
ATOM   1134  HZ  PHE    71     124.473 136.310 125.253  1.00  0.00           H  
ATOM   1135  CE2 PHE    71     123.949 134.391 124.475  1.00  0.00           C  
ATOM   1136  HE2 PHE    71     124.579 134.490 123.603  1.00  0.00           H  
ATOM   1137  CD2 PHE    71     123.209 133.248 124.662  1.00  0.00           C  
ATOM   1138  HD2 PHE    71     123.291 132.439 123.951  1.00  0.00           H  
ATOM   1139  C   PHE    71     119.353 132.987 125.621  1.00  0.00           C  
ATOM   1140  O   PHE    71     119.433 134.211 125.768  1.00  0.00           O  
ATOM   1141  N   ALA    72     118.531 132.436 124.728  1.00  0.00           N  
ATOM   1142  H   ALA    72     118.509 131.433 124.613  1.00  0.00           H  
ATOM   1143  CA  ALA    72     117.662 133.281 123.916  1.00  0.00           C  
ATOM   1144  HA  ALA    72     118.228 134.163 123.616  1.00  0.00           H  
ATOM   1145  CB  ALA    72     117.235 132.535 122.654  1.00  0.00           C  
ATOM   1146  HB1 ALA    72     116.587 133.175 122.055  1.00  0.00           H  
ATOM   1147  HB2 ALA    72     118.118 132.268 122.073  1.00  0.00           H  
ATOM   1148  HB3 ALA    72     116.695 131.630 122.932  1.00  0.00           H  
ATOM   1149  C   ALA    72     116.445 133.743 124.709  1.00  0.00           C  
ATOM   1150  O   ALA    72     116.094 134.927 124.692  1.00  0.00           O  
ATOM   1151  N   ALA    73     115.793 132.823 125.418  1.00  0.00           N  
ATOM   1152  H   ALA    73     116.163 131.886 125.491  1.00  0.00           H  
ATOM   1153  CA  ALA    73     114.543 133.120 126.106  1.00  0.00           C  
ATOM   1154  HA  ALA    73     114.021 133.890 125.538  1.00  0.00           H  
ATOM   1155  CB  ALA    73     113.655 131.874 126.137  1.00  0.00           C  
ATOM   1156  HB1 ALA    73     112.723 132.104 126.653  1.00  0.00           H  
ATOM   1157  HB2 ALA    73     113.437 131.557 125.117  1.00  0.00           H  
ATOM   1158  HB3 ALA    73     114.172 131.072 126.663  1.00  0.00           H  
ATOM   1159  C   ALA    73     114.750 133.641 127.524  1.00  0.00           C  
ATOM   1160  O   ALA    73     114.059 134.576 127.938  1.00  0.00           O  
ATOM   1161  N   TRP    74     115.677 133.054 128.280  1.00  0.00           N  
ATOM   1162  H   TRP    74     116.248 132.315 127.896  1.00  0.00           H  
ATOM   1163  CA  TRP    74     115.929 133.422 129.675  1.00  0.00           C  
ATOM   1164  HA  TRP    74     115.312 134.285 129.924  1.00  0.00           H  
ATOM   1165  CB  TRP    74     115.573 132.276 130.624  1.00  0.00           C  
ATOM   1166  HB2 TRP    74     116.256 131.444 130.455  1.00  0.00           H  
ATOM   1167  HB3 TRP    74     115.792 132.576 131.649  1.00  0.00           H  
ATOM   1168  CG  TRP    74     114.157 131.779 130.545  1.00  0.00           C  
ATOM   1169  CD1 TRP    74     113.082 132.436 130.027  1.00  0.00           C  
ATOM   1170  HD1 TRP    74     113.202 133.426 129.613  1.00  0.00           H  
ATOM   1171  NE1 TRP    74     111.956 131.662 130.133  1.00  0.00           N  
ATOM   1172  HE1 TRP    74     111.072 132.007 129.789  1.00  0.00           H  
ATOM   1173  CE2 TRP    74     112.286 130.477 130.735  1.00  0.00           C  
ATOM   1174  CZ2 TRP    74     111.490 129.381 131.060  1.00  0.00           C  
ATOM   1175  HZ2 TRP    74     110.434 129.394 130.832  1.00  0.00           H  
ATOM   1176  CH2 TRP    74     112.100 128.319 131.666  1.00  0.00           C  
ATOM   1177  HH2 TRP    74     111.523 127.447 131.935  1.00  0.00           H  
ATOM   1178  CZ3 TRP    74     113.472 128.328 131.953  1.00  0.00           C  
ATOM   1179  HZ3 TRP    74     113.909 127.466 132.434  1.00  0.00           H  
ATOM   1180  CE3 TRP    74     114.261 129.413 131.632  1.00  0.00           C  
ATOM   1181  HE3 TRP    74     115.318 129.422 131.852  1.00  0.00           H  
ATOM   1182  CD2 TRP    74     113.667 130.516 131.010  1.00  0.00           C  
ATOM   1183  C   TRP    74     117.395 133.808 129.839  1.00  0.00           C  
ATOM   1184  O   TRP    74     118.175 133.073 130.455  1.00  0.00           O  
ATOM   1185  N   PRO    75     117.803 134.964 129.305  1.00  0.00           N  
ATOM   1186  CD  PRO    75     116.988 136.005 128.661  1.00  0.00           C  
ATOM   1187  HD2 PRO    75     116.563 136.654 129.427  1.00  0.00           H  
ATOM   1188  HD3 PRO    75     116.276 135.536 127.982  1.00  0.00           H  
ATOM   1189  CG  PRO    75     117.986 136.768 127.873  1.00  0.00           C  
ATOM   1190  HG2 PRO    75     117.682 137.813 127.818  1.00  0.00           H  
ATOM   1191  HG3 PRO    75     118.089 136.318 126.886  1.00  0.00           H  
ATOM   1192  CB  PRO    75     119.281 136.666 128.602  1.00  0.00           C  
ATOM   1193  HB2 PRO    75     119.357 137.482 129.321  1.00  0.00           H  
ATOM   1194  HB3 PRO    75     120.100 136.646 127.883  1.00  0.00           H  
ATOM   1195  CA  PRO    75     119.230 135.327 129.354  1.00  0.00           C  
ATOM   1196  HA  PRO    75     119.811 134.584 128.808  1.00  0.00           H  
ATOM   1197  C   PRO    75     119.785 135.465 130.761  1.00  0.00           C  
ATOM   1198  O   PRO    75     120.998 135.318 130.951  1.00  0.00           O  
ATOM   1199  N   MET    76     118.937 135.742 131.751  1.00  0.00           N  
ATOM   1200  H   MET    76     117.951 135.843 131.558  1.00  0.00           H  
ATOM   1201  CA  MET    76     119.412 135.903 133.120  1.00  0.00           C  
ATOM   1202  HA  MET    76     120.403 136.357 133.090  1.00  0.00           H  
ATOM   1203  CB  MET    76     118.475 136.838 133.881  1.00  0.00           C  
ATOM   1204  HB2 MET    76     118.212 137.682 133.244  1.00  0.00           H  
ATOM   1205  HB3 MET    76     117.527 136.331 134.061  1.00  0.00           H  
ATOM   1206  CG  MET    76     119.026 137.354 135.195  1.00  0.00           C  
ATOM   1207  HG2 MET    76     118.217 137.792 135.780  1.00  0.00           H  
ATOM   1208  HG3 MET    76     119.404 136.517 135.783  1.00  0.00           H  
ATOM   1209  SD  MET    76     120.332 138.570 134.979  1.00  0.00           S  
ATOM   1210  CE  MET    76     120.490 139.176 136.651  1.00  0.00           C  
ATOM   1211  HE1 MET    76     121.265 139.942 136.689  1.00  0.00           H  
ATOM   1212  HE2 MET    76     119.541 139.604 136.974  1.00  0.00           H  
ATOM   1213  HE3 MET    76     120.761 138.353 137.312  1.00  0.00           H  
ATOM   1214  C   MET    76     119.520 134.558 133.823  1.00  0.00           C  
ATOM   1215  O   MET    76     120.374 134.371 134.695  1.00  0.00           O  
ATOM   1216  N   VAL    77     118.651 133.614 133.461  1.00  0.00           N  
ATOM   1217  H   VAL    77     117.916 133.830 132.803  1.00  0.00           H  
ATOM   1218  CA  VAL    77     118.741 132.264 134.001  1.00  0.00           C  
ATOM   1219  HA  VAL    77     118.880 132.336 135.080  1.00  0.00           H  
ATOM   1220  CB  VAL    77     117.428 131.506 133.732  1.00  0.00           C  
ATOM   1221  HB  VAL    77     117.307 131.413 132.653  1.00  0.00           H  
ATOM   1222  CG1 VAL    77     117.474 130.111 134.321  1.00  0.00           C  
ATOM   1223 HG11 VAL    77     116.534 129.598 134.116  1.00  0.00           H  
ATOM   1224 HG12 VAL    77     118.296 129.554 133.873  1.00  0.00           H  
ATOM   1225 HG13 VAL    77     117.625 130.176 135.399  1.00  0.00           H  
ATOM   1226  CG2 VAL    77     116.251 132.288 134.270  1.00  0.00           C  
ATOM   1227 HG21 VAL    77     115.329 131.740 134.073  1.00  0.00           H  
ATOM   1228 HG22 VAL    77     116.367 132.427 135.345  1.00  0.00           H  
ATOM   1229 HG23 VAL    77     116.206 133.261 133.781  1.00  0.00           H  
ATOM   1230  C   VAL    77     119.944 131.543 133.412  1.00  0.00           C  
ATOM   1231  O   VAL    77     120.597 130.738 134.085  1.00  0.00           O  
ATOM   1232  N   TYR    78     120.258 131.830 132.148  1.00  0.00           N  
ATOM   1233  H   TYR    78     119.673 132.455 131.612  1.00  0.00           H  
ATOM   1234  CA  TYR    78     121.438 131.259 131.512  1.00  0.00           C  
ATOM   1235  HA  TYR    78     121.406 130.176 131.634  1.00  0.00           H  
ATOM   1236  CB  TYR    78     121.412 131.578 130.016  1.00  0.00           C  
ATOM   1237  HB2 TYR    78     120.565 131.071 129.554  1.00  0.00           H  
ATOM   1238  HB3 TYR    78     121.189 132.636 129.877  1.00  0.00           H  
ATOM   1239  CG  TYR    78     122.674 131.230 129.262  1.00  0.00           C  
ATOM   1240  CD1 TYR    78     122.910 129.935 128.828  1.00  0.00           C  
ATOM   1241  HD1 TYR    78     122.189 129.157 129.032  1.00  0.00           H  
ATOM   1242  CE1 TYR    78     124.056 129.618 128.135  1.00  0.00           C  
ATOM   1243  HE1 TYR    78     124.223 128.604 127.803  1.00  0.00           H  
ATOM   1244  CZ  TYR    78     124.983 130.600 127.870  1.00  0.00           C  
ATOM   1245  OH  TYR    78     126.128 130.293 127.181  1.00  0.00           O  
ATOM   1246  HH  TYR    78     126.128 129.359 126.959  1.00  0.00           H  
ATOM   1247  CE2 TYR    78     124.772 131.892 128.291  1.00  0.00           C  
ATOM   1248  HE2 TYR    78     125.500 132.662 128.082  1.00  0.00           H  
ATOM   1249  CD2 TYR    78     123.628 132.200 128.980  1.00  0.00           C  
ATOM   1250  HD2 TYR    78     123.475 133.218 129.305  1.00  0.00           H  
ATOM   1251  C   TYR    78     122.714 131.780 132.161  1.00  0.00           C  
ATOM   1252  O   TYR    78     123.693 131.044 132.315  1.00  0.00           O  
ATOM   1253  N   ALA    79     122.721 133.055 132.544  1.00  0.00           N  
ATOM   1254  H   ALA    79     121.900 133.628 132.407  1.00  0.00           H  
ATOM   1255  CA  ALA    79     123.908 133.636 133.162  1.00  0.00           C  
ATOM   1256  HA  ALA    79     124.781 133.320 132.590  1.00  0.00           H  
ATOM   1257  CB  ALA    79     123.826 135.160 133.110  1.00  0.00           C  
ATOM   1258  HB1 ALA    79     124.715 135.588 133.573  1.00  0.00           H  
ATOM   1259  HB2 ALA    79     123.765 135.486 132.072  1.00  0.00           H  
ATOM   1260  HB3 ALA    79     122.939 135.495 133.648  1.00  0.00           H  
ATOM   1261  C   ALA    79     124.076 133.153 134.597  1.00  0.00           C  
ATOM   1262  O   ALA    79     125.182 132.801 135.021  1.00  0.00           O  
ATOM   1263  N   ALA    80     122.983 133.126 135.362  1.00  0.00           N  
ATOM   1264  H   ALA    80     122.080 133.336 134.961  1.00  0.00           H  
ATOM   1265  CA  ALA    80     123.077 132.794 136.780  1.00  0.00           C  
ATOM   1266  HA  ALA    80     123.879 133.390 137.215  1.00  0.00           H  
ATOM   1267  CB  ALA    80     121.775 133.159 137.489  1.00  0.00           C  
ATOM   1268  HB1 ALA    80     121.854 132.908 138.547  1.00  0.00           H  
ATOM   1269  HB2 ALA    80     121.590 134.228 137.383  1.00  0.00           H  
ATOM   1270  HB3 ALA    80     120.950 132.602 137.044  1.00  0.00           H  
ATOM   1271  C   ALA    80     123.409 131.324 136.996  1.00  0.00           C  
ATOM   1272  O   ALA    80     124.155 130.983 137.920  1.00  0.00           O  
ATOM   1273  N   ALA    81     122.868 130.438 136.161  1.00  0.00           N  
ATOM   1274  H   ALA    81     122.320 130.755 135.374  1.00  0.00           H  
ATOM   1275  CA  ALA    81     123.067 129.010 136.383  1.00  0.00           C  
ATOM   1276  HA  ALA    81     122.898 128.806 137.440  1.00  0.00           H  
ATOM   1277  CB  ALA    81     122.052 128.203 135.577  1.00  0.00           C  
ATOM   1278  HB1 ALA    81     122.212 127.139 135.752  1.00  0.00           H  
ATOM   1279  HB2 ALA    81     121.043 128.474 135.887  1.00  0.00           H  
ATOM   1280  HB3 ALA    81     122.176 128.419 134.516  1.00  0.00           H  
ATOM   1281  C   ALA    81     124.483 128.569 136.038  1.00  0.00           C  
ATOM   1282  O   ALA    81     125.067 127.758 136.761  1.00  0.00           O  
ATOM   1283  N   PHE    82     125.057 129.092 134.959  1.00  0.00           N  
ATOM   1284  H   PHE    82     124.595 129.831 134.449  1.00  0.00           H  
ATOM   1285  CA  PHE    82     126.351 128.612 134.497  1.00  0.00           C  
ATOM   1286  HA  PHE    82     126.409 127.548 134.725  1.00  0.00           H  
ATOM   1287  CB  PHE    82     126.447 128.767 132.977  1.00  0.00           C  
ATOM   1288  HB2 PHE    82     126.187 129.789 132.700  1.00  0.00           H  
ATOM   1289  HB3 PHE    82     127.482 128.628 132.664  1.00  0.00           H  
ATOM   1290  CG  PHE    82     125.569 127.811 132.230  1.00  0.00           C  
ATOM   1291  CD1 PHE    82     125.925 126.486 132.102  1.00  0.00           C  
ATOM   1292  HD1 PHE    82     126.852 126.132 132.529  1.00  0.00           H  
ATOM   1293  CE1 PHE    82     125.109 125.599 131.432  1.00  0.00           C  
ATOM   1294  HE1 PHE    82     125.401 124.564 131.335  1.00  0.00           H  
ATOM   1295  CZ  PHE    82     123.924 126.032 130.887  1.00  0.00           C  
ATOM   1296  HZ  PHE    82     123.286 125.338 130.360  1.00  0.00           H  
ATOM   1297  CE2 PHE    82     123.555 127.343 131.014  1.00  0.00           C  
ATOM   1298  HE2 PHE    82     122.623 127.686 130.589  1.00  0.00           H  
ATOM   1299  CD2 PHE    82     124.372 128.226 131.684  1.00  0.00           C  
ATOM   1300  HD2 PHE    82     124.064 129.257 131.779  1.00  0.00           H  
ATOM   1301  C   PHE    82     127.530 129.294 135.178  1.00  0.00           C  
ATOM   1302  O   PHE    82     128.607 128.696 135.257  1.00  0.00           O  
ATOM   1303  N   SER    83     127.357 130.515 135.679  1.00  0.00           N  
ATOM   1304  H   SER    83     126.506 131.024 135.486  1.00  0.00           H  
ATOM   1305  CA  SER    83     128.382 131.135 136.507  1.00  0.00           C  
ATOM   1306  HA  SER    83     129.355 130.793 136.153  1.00  0.00           H  
ATOM   1307  CB  SER    83     128.335 132.659 136.368  1.00  0.00           C  
ATOM   1308  HB2 SER    83     128.932 133.114 137.158  1.00  0.00           H  
ATOM   1309  HB3 SER    83     128.769 132.950 135.411  1.00  0.00           H  
ATOM   1310  OG  SER    83     127.008 133.136 136.447  1.00  0.00           O  
ATOM   1311  HG  SER    83     126.617 133.141 135.570  1.00  0.00           H  
ATOM   1312  C   SER    83     128.256 130.758 137.976  1.00  0.00           C  
ATOM   1313  O   SER    83     129.252 130.820 138.705  1.00  0.00           O  
ATOM   1314  N   GLY    84     127.064 130.372 138.421  1.00  0.00           N  
ATOM   1315  H   GLY    84     126.263 130.398 137.807  1.00  0.00           H  
ATOM   1316  CA  GLY    84     126.861 129.906 139.776  1.00  0.00           C  
ATOM   1317  HA2 GLY    84     127.408 130.549 140.466  1.00  0.00           H  
ATOM   1318  HA3 GLY    84     125.806 129.995 140.036  1.00  0.00           H  
ATOM   1319  C   GLY    84     127.306 128.472 139.964  1.00  0.00           C  
ATOM   1320  O   GLY    84     127.877 128.117 140.996  1.00  0.00           O  
ATOM   1321  N   PHE    85     127.064 127.643 138.951  1.00  0.00           N  
ATOM   1322  H   PHE    85     126.537 127.963 138.151  1.00  0.00           H  
ATOM   1323  CA  PHE    85     127.521 126.256 138.910  1.00  0.00           C  
ATOM   1324  HA  PHE    85     127.719 125.930 139.931  1.00  0.00           H  
ATOM   1325  CB  PHE    85     126.446 125.349 138.317  1.00  0.00           C  
ATOM   1326  HB2 PHE    85     126.235 125.660 137.294  1.00  0.00           H  
ATOM   1327  HB3 PHE    85     126.838 124.336 138.225  1.00  0.00           H  
ATOM   1328  CG  PHE    85     125.166 125.317 139.101  1.00  0.00           C  
ATOM   1329  CD1 PHE    85     125.180 125.213 140.479  1.00  0.00           C  
ATOM   1330  HD1 PHE    85     126.121 125.156 141.007  1.00  0.00           H  
ATOM   1331  CE1 PHE    85     124.001 125.181 141.196  1.00  0.00           C  
ATOM   1332  HE1 PHE    85     124.026 125.107 142.273  1.00  0.00           H  
ATOM   1333  CZ  PHE    85     122.792 125.244 140.539  1.00  0.00           C  
ATOM   1334  HZ  PHE    85     121.870 125.215 141.101  1.00  0.00           H  
ATOM   1335  CE2 PHE    85     122.763 125.344 139.165  1.00  0.00           C  
ATOM   1336  HE2 PHE    85     121.817 125.397 138.646  1.00  0.00           H  
ATOM   1337  CD2 PHE    85     123.943 125.376 138.453  1.00  0.00           C  
ATOM   1338  HD2 PHE    85     123.905 125.448 137.376  1.00  0.00           H  
ATOM   1339  C   PHE    85     128.808 126.134 138.112  1.00  0.00           C  
ATOM   1340  O   PHE    85     129.001 125.161 137.383  1.00  0.00           O  
ATOM   1341  N   TYR    86     129.688 127.131 138.234  1.00  0.00           N  
ATOM   1342  H   TYR    86     129.562 127.831 138.951  1.00  0.00           H  
ATOM   1343  CA  TYR    86     130.849 127.258 137.358  1.00  0.00           C  
ATOM   1344  HA  TYR    86     130.492 127.447 136.346  1.00  0.00           H  
ATOM   1345  CB  TYR    86     131.693 128.454 137.798  1.00  0.00           C  
ATOM   1346  HB2 TYR    86     131.073 129.351 137.805  1.00  0.00           H  
ATOM   1347  HB3 TYR    86     131.998 128.318 138.836  1.00  0.00           H  
ATOM   1348  CG  TYR    86     132.914 128.697 136.945  1.00  0.00           C  
ATOM   1349  CD1 TYR    86     132.814 129.352 135.729  1.00  0.00           C  
ATOM   1350  HD1 TYR    86     131.853 129.699 135.380  1.00  0.00           H  
ATOM   1351  CE1 TYR    86     133.926 129.573 134.946  1.00  0.00           C  
ATOM   1352  HE1 TYR    86     133.828 130.087 134.001  1.00  0.00           H  
ATOM   1353  CZ  TYR    86     135.156 129.135 135.378  1.00  0.00           C  
ATOM   1354  OH  TYR    86     136.267 129.352 134.604  1.00  0.00           O  
ATOM   1355  HH  TYR    86     137.039 128.989 135.043  1.00  0.00           H  
ATOM   1356  CE2 TYR    86     135.280 128.478 136.580  1.00  0.00           C  
ATOM   1357  HE2 TYR    86     136.246 128.132 136.916  1.00  0.00           H  
ATOM   1358  CD2 TYR    86     134.166 128.263 137.355  1.00  0.00           C  
ATOM   1359  HD2 TYR    86     134.277 127.747 138.297  1.00  0.00           H  
ATOM   1360  C   TYR    86     131.691 125.986 137.336  1.00  0.00           C  
ATOM   1361  O   TYR    86     131.857 125.358 136.287  1.00  0.00           O  
ATOM   1362  N   VAL    87     132.242 125.599 138.488  1.00  0.00           N  
ATOM   1363  H   VAL    87     132.070 126.126 139.332  1.00  0.00           H  
ATOM   1364  CA  VAL    87     133.097 124.415 138.551  1.00  0.00           C  
ATOM   1365  HA  VAL    87     133.914 124.550 137.842  1.00  0.00           H  
ATOM   1366  CB  VAL    87     133.707 124.274 139.960  1.00  0.00           C  
ATOM   1367  HB  VAL    87     132.914 124.427 140.692  1.00  0.00           H  
ATOM   1368  CG1 VAL    87     134.289 122.883 140.170  1.00  0.00           C  
ATOM   1369 HG11 VAL    87     134.712 122.813 141.172  1.00  0.00           H  
ATOM   1370 HG12 VAL    87     133.502 122.138 140.056  1.00  0.00           H  
ATOM   1371 HG13 VAL    87     135.071 122.701 139.433  1.00  0.00           H  
ATOM   1372  CG2 VAL    87     134.773 125.329 140.186  1.00  0.00           C  
ATOM   1373 HG21 VAL    87     135.192 125.214 141.186  1.00  0.00           H  
ATOM   1374 HG22 VAL    87     135.564 125.212 139.445  1.00  0.00           H  
ATOM   1375 HG23 VAL    87     134.330 126.320 140.090  1.00  0.00           H  
ATOM   1376  C   VAL    87     132.319 123.170 138.143  1.00  0.00           C  
ATOM   1377  O   VAL    87     132.835 122.305 137.426  1.00  0.00           O  
ATOM   1378  N   ALA    88     131.062 123.065 138.580  1.00  0.00           N  
ATOM   1379  H   ALA    88     130.677 123.775 139.187  1.00  0.00           H  
ATOM   1380  CA  ALA    88     130.229 121.931 138.191  1.00  0.00           C  
ATOM   1381  HA  ALA    88     130.749 121.014 138.468  1.00  0.00           H  
ATOM   1382  CB  ALA    88     128.900 121.975 138.944  1.00  0.00           C  
ATOM   1383  HB1 ALA    88     128.285 121.125 138.647  1.00  0.00           H  
ATOM   1384  HB2 ALA    88     129.088 121.930 140.017  1.00  0.00           H  
ATOM   1385  HB3 ALA    88     128.377 122.901 138.706  1.00  0.00           H  
ATOM   1386  C   ALA    88     129.989 121.909 136.687  1.00  0.00           C  
ATOM   1387  O   ALA    88     129.862 120.835 136.089  1.00  0.00           O  
ATOM   1388  N   MET    89     129.913 123.085 136.062  1.00  0.00           N  
ATOM   1389  H   MET    89     129.972 123.943 136.591  1.00  0.00           H  
ATOM   1390  CA  MET    89     129.744 123.150 134.614  1.00  0.00           C  
ATOM   1391  HA  MET    89     128.969 122.438 134.328  1.00  0.00           H  
ATOM   1392  CB  MET    89     129.288 124.548 134.197  1.00  0.00           C  
ATOM   1393  HB2 MET    89     129.892 125.294 134.714  1.00  0.00           H  
ATOM   1394  HB3 MET    89     129.509 124.700 133.140  1.00  0.00           H  
ATOM   1395  CG  MET    89     127.815 124.829 134.449  1.00  0.00           C  
ATOM   1396  HG2 MET    89     127.655 124.993 135.515  1.00  0.00           H  
ATOM   1397  HG3 MET    89     127.540 125.771 133.974  1.00  0.00           H  
ATOM   1398  SD  MET    89     126.711 123.523 133.872  1.00  0.00           S  
ATOM   1399  CE  MET    89     126.253 122.751 135.419  1.00  0.00           C  
ATOM   1400  HE1 MET    89     125.571 121.923 135.225  1.00  0.00           H  
ATOM   1401  HE2 MET    89     127.147 122.375 135.917  1.00  0.00           H  
ATOM   1402  HE3 MET    89     125.762 123.483 136.060  1.00  0.00           H  
ATOM   1403  C   MET    89     131.028 122.775 133.888  1.00  0.00           C  
ATOM   1404  O   MET    89     130.986 122.105 132.852  1.00  0.00           O  
ATOM   1405  N   ILE    90     132.175 123.213 134.409  1.00  0.00           N  
ATOM   1406  H   ILE    90     132.168 123.758 135.259  1.00  0.00           H  
ATOM   1407  CA  ILE    90     133.453 122.918 133.770  1.00  0.00           C  
ATOM   1408  HA  ILE    90     133.390 123.230 132.728  1.00  0.00           H  
ATOM   1409  CB  ILE    90     134.576 123.731 134.445  1.00  0.00           C  
ATOM   1410  HB  ILE    90     134.617 123.446 135.496  1.00  0.00           H  
ATOM   1411  CG2 ILE    90     135.928 123.433 133.820  1.00  0.00           C  
ATOM   1412 HG21 ILE    90     136.697 124.022 134.319  1.00  0.00           H  
ATOM   1413 HG22 ILE    90     136.154 122.373 133.931  1.00  0.00           H  
ATOM   1414 HG23 ILE    90     135.904 123.690 132.761  1.00  0.00           H  
ATOM   1415  CG1 ILE    90     134.276 125.231 134.369  1.00  0.00           C  
ATOM   1416 HG12 ILE    90     133.338 125.438 134.885  1.00  0.00           H  
ATOM   1417 HG13 ILE    90     135.028 125.779 134.938  1.00  0.00           H  
ATOM   1418  CD1 ILE    90     134.208 125.785 132.967  1.00  0.00           C  
ATOM   1419 HD11 ILE    90     133.992 126.853 133.008  1.00  0.00           H  
ATOM   1420 HD12 ILE    90     135.164 125.627 132.467  1.00  0.00           H  
ATOM   1421 HD13 ILE    90     133.420 125.276 132.412  1.00  0.00           H  
ATOM   1422  C   ILE    90     133.738 121.422 133.798  1.00  0.00           C  
ATOM   1423  O   ILE    90     134.377 120.887 132.887  1.00  0.00           O  
ATOM   1424  N   LEU    91     133.252 120.719 134.821  1.00  0.00           N  
ATOM   1425  H   LEU    91     132.734 121.184 135.553  1.00  0.00           H  
ATOM   1426  CA  LEU    91     133.464 119.278 134.891  1.00  0.00           C  
ATOM   1427  HA  LEU    91     134.492 119.071 134.594  1.00  0.00           H  
ATOM   1428  CB  LEU    91     133.276 118.793 136.326  1.00  0.00           C  
ATOM   1429  HB2 LEU    91     132.278 119.065 136.671  1.00  0.00           H  
ATOM   1430  HB3 LEU    91     133.277 117.703 136.342  1.00  0.00           H  
ATOM   1431  CG  LEU    91     134.314 119.314 137.319  1.00  0.00           C  
ATOM   1432  HG  LEU    91     134.322 120.402 137.261  1.00  0.00           H  
ATOM   1433  CD1 LEU    91     133.953 118.920 138.741  1.00  0.00           C  
ATOM   1434 HD11 LEU    91     134.708 119.303 139.428  1.00  0.00           H  
ATOM   1435 HD12 LEU    91     132.981 119.340 138.999  1.00  0.00           H  
ATOM   1436 HD13 LEU    91     133.911 117.834 138.818  1.00  0.00           H  
ATOM   1437  CD2 LEU    91     135.698 118.813 136.951  1.00  0.00           C  
ATOM   1438 HD21 LEU    91     136.425 119.193 137.668  1.00  0.00           H  
ATOM   1439 HD22 LEU    91     135.707 117.723 136.968  1.00  0.00           H  
ATOM   1440 HD23 LEU    91     135.957 119.162 135.952  1.00  0.00           H  
ATOM   1441  C   LEU    91     132.535 118.534 133.939  1.00  0.00           C  
ATOM   1442  O   LEU    91     132.943 117.551 133.311  1.00  0.00           O  
ATOM   1443  N   VAL    92     131.284 118.983 133.826  1.00  0.00           N  
ATOM   1444  H   VAL    92     130.954 119.718 134.436  1.00  0.00           H  
ATOM   1445  CA  VAL    92     130.372 118.428 132.828  1.00  0.00           C  
ATOM   1446  HA  VAL    92     130.279 117.357 133.007  1.00  0.00           H  
ATOM   1447  CB  VAL    92     128.976 119.064 132.964  1.00  0.00           C  
ATOM   1448  HB  VAL    92     129.100 120.129 133.158  1.00  0.00           H  
ATOM   1449  CG1 VAL    92     128.177 118.899 131.679  1.00  0.00           C  
ATOM   1450 HG11 VAL    92     127.195 119.356 131.800  1.00  0.00           H  
ATOM   1451 HG12 VAL    92     128.704 119.384 130.858  1.00  0.00           H  
ATOM   1452 HG13 VAL    92     128.059 117.838 131.458  1.00  0.00           H  
ATOM   1453  CG2 VAL    92     128.233 118.453 134.120  1.00  0.00           C  
ATOM   1454 HG21 VAL    92     127.248 118.913 134.203  1.00  0.00           H  
ATOM   1455 HG22 VAL    92     128.120 117.382 133.955  1.00  0.00           H  
ATOM   1456 HG23 VAL    92     128.791 118.621 135.041  1.00  0.00           H  
ATOM   1457  C   VAL    92     130.938 118.631 131.431  1.00  0.00           C  
ATOM   1458  O   VAL    92     130.949 117.712 130.604  1.00  0.00           O  
ATOM   1459  N   LEU    93     131.418 119.842 131.154  1.00  0.00           N  
ATOM   1460  H   LEU    93     131.408 120.563 131.861  1.00  0.00           H  
ATOM   1461  CA  LEU    93     131.966 120.166 129.843  1.00  0.00           C  
ATOM   1462  HA  LEU    93     131.198 119.979 129.092  1.00  0.00           H  
ATOM   1463  CB  LEU    93     132.330 121.649 129.803  1.00  0.00           C  
ATOM   1464  HB2 LEU    93     131.457 122.237 130.086  1.00  0.00           H  
ATOM   1465  HB3 LEU    93     132.989 121.876 130.641  1.00  0.00           H  
ATOM   1466  CG  LEU    93     132.929 122.230 128.528  1.00  0.00           C  
ATOM   1467  HG  LEU    93     133.774 121.613 128.223  1.00  0.00           H  
ATOM   1468  CD1 LEU    93     131.899 122.227 127.422  1.00  0.00           C  
ATOM   1469 HD11 LEU    93     132.337 122.644 126.515  1.00  0.00           H  
ATOM   1470 HD12 LEU    93     131.574 121.204 127.230  1.00  0.00           H  
ATOM   1471 HD13 LEU    93     131.042 122.830 127.721  1.00  0.00           H  
ATOM   1472  CD2 LEU    93     133.422 123.632 128.802  1.00  0.00           C  
ATOM   1473 HD21 LEU    93     133.851 124.051 127.892  1.00  0.00           H  
ATOM   1474 HD22 LEU    93     132.588 124.253 129.129  1.00  0.00           H  
ATOM   1475 HD23 LEU    93     134.182 123.604 129.583  1.00  0.00           H  
ATOM   1476  C   LEU    93     133.176 119.299 129.521  1.00  0.00           C  
ATOM   1477  O   LEU    93     133.277 118.738 128.425  1.00  0.00           O  
ATOM   1478  N   ALA    94     134.107 119.177 130.468  1.00  0.00           N  
ATOM   1479  H   ALA    94     133.990 119.646 131.355  1.00  0.00           H  
ATOM   1480  CA  ALA    94     135.301 118.372 130.242  1.00  0.00           C  
ATOM   1481  HA  ALA    94     135.786 118.732 129.335  1.00  0.00           H  
ATOM   1482  CB  ALA    94     136.277 118.547 131.404  1.00  0.00           C  
ATOM   1483  HB1 ALA    94     137.166 117.942 131.227  1.00  0.00           H  
ATOM   1484  HB2 ALA    94     136.562 119.596 131.485  1.00  0.00           H  
ATOM   1485  HB3 ALA    94     135.800 118.228 132.331  1.00  0.00           H  
ATOM   1486  C   ALA    94     134.963 116.901 130.047  1.00  0.00           C  
ATOM   1487  O   ALA    94     135.664 116.199 129.312  1.00  0.00           O  
ATOM   1488  N   SER    95     133.908 116.414 130.701  1.00  0.00           N  
ATOM   1489  H   SER    95     133.415 116.992 131.367  1.00  0.00           H  
ATOM   1490  CA  SER    95     133.453 115.048 130.466  1.00  0.00           C  
ATOM   1491  HA  SER    95     134.298 114.374 130.608  1.00  0.00           H  
ATOM   1492  CB  SER    95     132.368 114.678 131.473  1.00  0.00           C  
ATOM   1493  HB2 SER    95     131.567 115.416 131.431  1.00  0.00           H  
ATOM   1494  HB3 SER    95     131.954 113.702 131.218  1.00  0.00           H  
ATOM   1495  OG  SER    95     132.900 114.636 132.778  1.00  0.00           O  
ATOM   1496  HG  SER    95     132.985 115.530 133.118  1.00  0.00           H  
ATOM   1497  C   SER    95     132.936 114.878 129.046  1.00  0.00           C  
ATOM   1498  O   SER    95     133.227 113.875 128.388  1.00  0.00           O  
ATOM   1499  N   LEU    96     132.173 115.854 128.554  1.00  0.00           N  
ATOM   1500  H   LEU    96     131.950 116.657 129.125  1.00  0.00           H  
ATOM   1501  CA  LEU    96     131.639 115.807 127.201  1.00  0.00           C  
ATOM   1502  HA  LEU    96     131.111 114.861 127.080  1.00  0.00           H  
ATOM   1503  CB  LEU    96     130.630 116.939 127.006  1.00  0.00           C  
ATOM   1504  HB2 LEU    96     131.123 117.895 127.183  1.00  0.00           H  
ATOM   1505  HB3 LEU    96     130.340 116.986 125.956  1.00  0.00           H  
ATOM   1506  CG  LEU    96     129.372 116.849 127.876  1.00  0.00           C  
ATOM   1507  HG  LEU    96     129.687 116.699 128.909  1.00  0.00           H  
ATOM   1508  CD1 LEU    96     128.577 118.139 127.812  1.00  0.00           C  
ATOM   1509 HD11 LEU    96     127.689 118.050 128.438  1.00  0.00           H  
ATOM   1510 HD12 LEU    96     129.193 118.964 128.171  1.00  0.00           H  
ATOM   1511 HD13 LEU    96     128.277 118.331 126.782  1.00  0.00           H  
ATOM   1512  CD2 LEU    96     128.516 115.663 127.471  1.00  0.00           C  
ATOM   1513 HD21 LEU    96     127.629 115.621 128.104  1.00  0.00           H  
ATOM   1514 HD22 LEU    96     128.214 115.771 126.429  1.00  0.00           H  
ATOM   1515 HD23 LEU    96     129.089 114.743 127.589  1.00  0.00           H  
ATOM   1516  C   LEU    96     132.721 115.882 126.132  1.00  0.00           C  
ATOM   1517  O   LEU    96     132.417 115.641 124.962  1.00  0.00           O  
ATOM   1518  N   PHE    97     133.962 116.213 126.496  1.00  0.00           N  
ATOM   1519  H   PHE    97     134.153 116.487 127.449  1.00  0.00           H  
ATOM   1520  CA  PHE    97     135.054 116.184 125.527  1.00  0.00           C  
ATOM   1521  HA  PHE    97     134.768 116.789 124.666  1.00  0.00           H  
ATOM   1522  CB  PHE    97     136.328 116.775 126.134  1.00  0.00           C  
ATOM   1523  HB2 PHE    97     136.586 116.224 127.038  1.00  0.00           H  
ATOM   1524  HB3 PHE    97     137.165 116.602 125.457  1.00  0.00           H  
ATOM   1525  CG  PHE    97     136.241 118.235 126.451  1.00  0.00           C  
ATOM   1526  CD1 PHE    97     135.229 119.021 125.931  1.00  0.00           C  
ATOM   1527  HD1 PHE    97     134.486 118.584 125.281  1.00  0.00           H  
ATOM   1528  CE1 PHE    97     135.157 120.362 126.234  1.00  0.00           C  
ATOM   1529  HE1 PHE    97     134.360 120.966 125.826  1.00  0.00           H  
ATOM   1530  CZ  PHE    97     136.104 120.935 127.060  1.00  0.00           C  
ATOM   1531  HZ  PHE    97     136.048 121.987 127.298  1.00  0.00           H  
ATOM   1532  CE2 PHE    97     137.118 120.166 127.579  1.00  0.00           C  
ATOM   1533  HE2 PHE    97     137.861 120.611 128.224  1.00  0.00           H  
ATOM   1534  CD2 PHE    97     137.185 118.825 127.275  1.00  0.00           C  
ATOM   1535  HD2 PHE    97     137.987 118.232 127.688  1.00  0.00           H  
ATOM   1536  C   PHE    97     135.343 114.769 125.048  1.00  0.00           C  
ATOM   1537  O   PHE    97     135.726 114.572 123.892  1.00  0.00           O  
ATOM   1538  N   PHE    98     135.163 113.777 125.920  1.00  0.00           N  
ATOM   1539  H   PHE    98     134.688 113.953 126.794  1.00  0.00           H  
ATOM   1540  CA  PHE    98     135.633 112.426 125.656  1.00  0.00           C  
ATOM   1541  HA  PHE    98     136.599 112.497 125.155  1.00  0.00           H  
ATOM   1542  CB  PHE    98     135.838 111.683 126.973  1.00  0.00           C  
ATOM   1543  HB2 PHE    98     134.947 111.791 127.592  1.00  0.00           H  
ATOM   1544  HB3 PHE    98     135.920 110.614 126.776  1.00  0.00           H  
ATOM   1545  CG  PHE    98     137.035 112.138 127.744  1.00  0.00           C  
ATOM   1546  CD1 PHE    98     138.280 111.588 127.502  1.00  0.00           C  
ATOM   1547  HD1 PHE    98     138.395 110.824 126.748  1.00  0.00           H  
ATOM   1548  CE1 PHE    98     139.383 112.004 128.214  1.00  0.00           C  
ATOM   1549  HE1 PHE    98     140.351 111.568 128.014  1.00  0.00           H  
ATOM   1550  CZ  PHE    98     139.252 112.977 129.182  1.00  0.00           C  
ATOM   1551  HZ  PHE    98     140.117 113.303 129.740  1.00  0.00           H  
ATOM   1552  CE2 PHE    98     138.018 113.531 129.435  1.00  0.00           C  
ATOM   1553  HE2 PHE    98     137.912 114.294 130.192  1.00  0.00           H  
ATOM   1554  CD2 PHE    98     136.916 113.111 128.720  1.00  0.00           C  
ATOM   1555  HD2 PHE    98     135.952 113.551 128.929  1.00  0.00           H  
ATOM   1556  C   PHE    98     134.700 111.619 124.766  1.00  0.00           C  
ATOM   1557  O   PHE    98     135.120 110.586 124.239  1.00  0.00           O  
ATOM   1558  N   ARG    99     133.449 112.051 124.592  1.00  0.00           N  
ATOM   1559  H   ARG    99     133.141 112.902 125.041  1.00  0.00           H  
ATOM   1560  CA  ARG    99     132.535 111.282 123.748  1.00  0.00           C  
ATOM   1561  HA  ARG    99     132.689 110.228 123.979  1.00  0.00           H  
ATOM   1562  CB  ARG    99     131.084 111.619 124.101  1.00  0.00           C  
ATOM   1563  HB2 ARG    99     131.029 112.646 124.461  1.00  0.00           H  
ATOM   1564  HB3 ARG    99     130.478 111.602 123.195  1.00  0.00           H  
ATOM   1565  CG  ARG    99     130.472 110.690 125.133  1.00  0.00           C  
ATOM   1566  HG2 ARG    99     130.133 109.777 124.644  1.00  0.00           H  
ATOM   1567  HG3 ARG    99     131.229 110.413 125.867  1.00  0.00           H  
ATOM   1568  CD  ARG    99     129.305 111.347 125.837  1.00  0.00           C  
ATOM   1569  HD2 ARG    99     129.144 110.863 126.800  1.00  0.00           H  
ATOM   1570  HD3 ARG    99     129.552 112.386 126.054  1.00  0.00           H  
ATOM   1571  NE  ARG    99     128.074 111.294 125.056  1.00  0.00           N  
ATOM   1572  HE  ARG    99     127.756 110.371 124.797  1.00  0.00           H  
ATOM   1573  CZ  ARG    99     127.381 112.363 124.685  1.00  0.00           C  
ATOM   1574  NH1 ARG    99     127.801 113.572 125.015  1.00  0.00           N  
ATOM   1575 HH11 ARG    99     128.650 113.683 125.550  1.00  0.00           H  
ATOM   1576 HH12 ARG    99     127.273 114.385 124.732  1.00  0.00           H  
ATOM   1577  NH2 ARG    99     126.274 112.226 123.978  1.00  0.00           N  
ATOM   1578 HH21 ARG    99     125.952 111.305 123.718  1.00  0.00           H  
ATOM   1579 HH22 ARG    99     125.750 113.042 123.698  1.00  0.00           H  
ATOM   1580  C   ARG    99     132.818 111.466 122.263  1.00  0.00           C  
ATOM   1581  O   ARG    99     132.977 110.451 121.563  1.00  0.00           O  
ATOM   1582  N   PRO   100     132.894 112.687 121.712  1.00  0.00           N  
ATOM   1583  CD  PRO   100     132.737 114.017 122.323  1.00  0.00           C  
ATOM   1584  HD2 PRO   100     133.686 114.326 122.762  1.00  0.00           H  
ATOM   1585  HD3 PRO   100     131.883 114.003 123.000  1.00  0.00           H  
ATOM   1586  CG  PRO   100     132.428 114.888 121.161  1.00  0.00           C  
ATOM   1587  HG2 PRO   100     132.798 115.895 121.355  1.00  0.00           H  
ATOM   1588  HG3 PRO   100     131.357 114.857 120.960  1.00  0.00           H  
ATOM   1589  CB  PRO   100     133.155 114.312 120.022  1.00  0.00           C  
ATOM   1590  HB2 PRO   100     134.183 114.673 120.029  1.00  0.00           H  
ATOM   1591  HB3 PRO   100     132.617 114.534 119.100  1.00  0.00           H  
ATOM   1592  CA  PRO   100     133.146 112.796 120.264  1.00  0.00           C  
ATOM   1593  HA  PRO   100     132.316 112.347 119.718  1.00  0.00           H  
ATOM   1594  C   PRO   100     134.445 112.148 119.828  1.00  0.00           C  
ATOM   1595  O   PRO   100     134.451 111.395 118.848  1.00  0.00           O  
ATOM   1596  N   VAL   101     135.548 112.411 120.531  1.00  0.00           N  
ATOM   1597  H   VAL   101     135.506 113.042 121.318  1.00  0.00           H  
ATOM   1598  CA  VAL   101     136.818 111.791 120.169  1.00  0.00           C  
ATOM   1599  HA  VAL   101     136.916 111.847 119.085  1.00  0.00           H  
ATOM   1600  CB  VAL   101     138.006 112.551 120.786  1.00  0.00           C  
ATOM   1601  HB  VAL   101     138.927 112.065 120.463  1.00  0.00           H  
ATOM   1602  CG1 VAL   101     138.027 113.984 120.291  1.00  0.00           C  
ATOM   1603 HG11 VAL   101     138.872 114.510 120.735  1.00  0.00           H  
ATOM   1604 HG12 VAL   101     138.124 113.993 119.205  1.00  0.00           H  
ATOM   1605 HG13 VAL   101     137.100 114.481 120.576  1.00  0.00           H  
ATOM   1606  CG2 VAL   101     137.954 112.509 122.307  1.00  0.00           C  
ATOM   1607 HG21 VAL   101     138.805 113.054 122.715  1.00  0.00           H  
ATOM   1608 HG22 VAL   101     137.029 112.970 122.652  1.00  0.00           H  
ATOM   1609 HG23 VAL   101     137.991 111.473 122.644  1.00  0.00           H  
ATOM   1610  C   VAL   101     136.874 110.322 120.563  1.00  0.00           C  
ATOM   1611  O   VAL   101     137.561 109.542 119.899  1.00  0.00           O  
ATOM   1612  N   GLY   102     136.166 109.915 121.610  1.00  0.00           N  
ATOM   1613  H   GLY   102     135.611 110.577 122.132  1.00  0.00           H  
ATOM   1614  CA  GLY   102     136.171 108.528 122.026  1.00  0.00           C  
ATOM   1615  HA2 GLY   102     137.197 108.208 122.206  1.00  0.00           H  
ATOM   1616  HA3 GLY   102     135.673 108.438 122.991  1.00  0.00           H  
ATOM   1617  C   GLY   102     135.519 107.587 121.035  1.00  0.00           C  
ATOM   1618  O   GLY   102     136.045 106.505 120.773  1.00  0.00           O  
ATOM   1619  N   PHE   103     134.375 107.982 120.473  1.00  0.00           N  
ATOM   1620  H   PHE   103     133.970 108.873 120.724  1.00  0.00           H  
ATOM   1621  CA  PHE   103     133.702 107.132 119.494  1.00  0.00           C  
ATOM   1622  HA  PHE   103     133.573 106.143 119.933  1.00  0.00           H  
ATOM   1623  CB  PHE   103     132.320 107.693 119.164  1.00  0.00           C  
ATOM   1624  HB2 PHE   103     132.422 108.715 118.799  1.00  0.00           H  
ATOM   1625  HB3 PHE   103     131.892 107.134 118.332  1.00  0.00           H  
ATOM   1626  CG  PHE   103     131.368 107.671 120.318  1.00  0.00           C  
ATOM   1627  CD1 PHE   103     131.270 106.557 121.130  1.00  0.00           C  
ATOM   1628  HD1 PHE   103     131.880 105.689 120.931  1.00  0.00           H  
ATOM   1629  CE1 PHE   103     130.398 106.541 122.196  1.00  0.00           C  
ATOM   1630  HE1 PHE   103     130.329 105.665 122.824  1.00  0.00           H  
ATOM   1631  CZ  PHE   103     129.614 107.643 122.459  1.00  0.00           C  
ATOM   1632  HZ  PHE   103     128.930 107.632 123.295  1.00  0.00           H  
ATOM   1633  CE2 PHE   103     129.702 108.755 121.658  1.00  0.00           C  
ATOM   1634  HE2 PHE   103     129.087 109.619 121.862  1.00  0.00           H  
ATOM   1635  CD2 PHE   103     130.574 108.768 120.595  1.00  0.00           C  
ATOM   1636  HD2 PHE   103     130.634 109.649 119.973  1.00  0.00           H  
ATOM   1637  C   PHE   103     134.525 106.985 118.222  1.00  0.00           C  
ATOM   1638  O   PHE   103     134.679 105.876 117.701  1.00  0.00           O  
ATOM   1639  N   ASP   104     135.061 108.092 117.709  1.00  0.00           N  
ATOM   1640  H   ASP   104     134.979 108.969 118.204  1.00  0.00           H  
ATOM   1641  CA  ASP   104     135.770 108.064 116.436  1.00  0.00           C  
ATOM   1642  HA  ASP   104     135.175 107.486 115.729  1.00  0.00           H  
ATOM   1643  CB  ASP   104     135.901 109.489 115.893  1.00  0.00           C  
ATOM   1644  HB2 ASP   104     134.927 109.978 115.921  1.00  0.00           H  
ATOM   1645  HB3 ASP   104     136.552 110.068 116.548  1.00  0.00           H  
ATOM   1646  CG  ASP   104     136.445 109.530 114.479  1.00  0.00           C  
ATOM   1647  OD1 ASP   104     135.734 109.097 113.552  1.00  0.00           O  
ATOM   1648  OD2 ASP   104     137.585 109.998 114.293  1.00  0.00           O  
ATOM   1649  C   ASP   104     137.141 107.403 116.554  1.00  0.00           C  
ATOM   1650  O   ASP   104     137.568 106.696 115.635  1.00  0.00           O  
ATOM   1651  N   TYR   105     137.841 107.611 117.670  1.00  0.00           N  
ATOM   1652  H   TYR   105     137.408 108.067 118.460  1.00  0.00           H  
ATOM   1653  CA  TYR   105     139.234 107.199 117.800  1.00  0.00           C  
ATOM   1654  HA  TYR   105     139.680 107.202 116.806  1.00  0.00           H  
ATOM   1655  CB  TYR   105     140.017 108.191 118.675  1.00  0.00           C  
ATOM   1656  HB2 TYR   105     139.573 108.221 119.670  1.00  0.00           H  
ATOM   1657  HB3 TYR   105     141.015 107.795 118.862  1.00  0.00           H  
ATOM   1658  CG  TYR   105     140.132 109.603 118.136  1.00  0.00           C  
ATOM   1659  CD1 TYR   105     139.453 109.997 116.991  1.00  0.00           C  
ATOM   1660  HD1 TYR   105     138.831 109.290 116.462  1.00  0.00           H  
ATOM   1661  CE1 TYR   105     139.554 111.281 116.508  1.00  0.00           C  
ATOM   1662  HE1 TYR   105     139.017 111.566 115.615  1.00  0.00           H  
ATOM   1663  CZ  TYR   105     140.339 112.192 117.168  1.00  0.00           C  
ATOM   1664  OH  TYR   105     140.437 113.471 116.686  1.00  0.00           O  
ATOM   1665  HH  TYR   105     139.901 113.557 115.894  1.00  0.00           H  
ATOM   1666  CE2 TYR   105     141.024 111.832 118.307  1.00  0.00           C  
ATOM   1667  HE2 TYR   105     141.643 112.550 118.825  1.00  0.00           H  
ATOM   1668  CD2 TYR   105     140.915 110.545 118.785  1.00  0.00           C  
ATOM   1669  HD2 TYR   105     141.453 110.275 119.682  1.00  0.00           H  
ATOM   1670  C   TYR   105     139.407 105.807 118.389  1.00  0.00           C  
ATOM   1671  O   TYR   105     140.509 105.258 118.312  1.00  0.00           O  
ATOM   1672  N   ARG   106     138.355 105.229 118.971  1.00  0.00           N  
ATOM   1673  H   ARG   106     137.434 105.628 118.859  1.00  0.00           H  
ATOM   1674  CA  ARG   106     138.507 104.020 119.775  1.00  0.00           C  
ATOM   1675  HA  ARG   106     139.242 104.222 120.554  1.00  0.00           H  
ATOM   1676  CB  ARG   106     137.177 103.686 120.454  1.00  0.00           C  
ATOM   1677  HB2 ARG   106     136.758 104.593 120.890  1.00  0.00           H  
ATOM   1678  HB3 ARG   106     136.445 103.411 119.695  1.00  0.00           H  
ATOM   1679  CG  ARG   106     137.233 102.600 121.514  1.00  0.00           C  
ATOM   1680  HG2 ARG   106     138.244 102.537 121.916  1.00  0.00           H  
ATOM   1681  HG3 ARG   106     136.569 102.863 122.338  1.00  0.00           H  
ATOM   1682  CD  ARG   106     136.831 101.258 120.954  1.00  0.00           C  
ATOM   1683  HD2 ARG   106     135.878 101.353 120.434  1.00  0.00           H  
ATOM   1684  HD3 ARG   106     137.565 100.939 120.214  1.00  0.00           H  
ATOM   1685  NE  ARG   106     136.717 100.243 121.991  1.00  0.00           N  
ATOM   1686  HE  ARG   106     136.781 100.574 122.943  1.00  0.00           H  
ATOM   1687  CZ  ARG   106     136.539  98.951 121.748  1.00  0.00           C  
ATOM   1688  NH1 ARG   106     136.456  98.515 120.502  1.00  0.00           N  
ATOM   1689 HH11 ARG   106     136.528  99.166 119.733  1.00  0.00           H  
ATOM   1690 HH12 ARG   106     136.320  97.531 120.319  1.00  0.00           H  
ATOM   1691  NH2 ARG   106     136.447  98.095 122.751  1.00  0.00           N  
ATOM   1692 HH21 ARG   106     136.512  98.424 123.704  1.00  0.00           H  
ATOM   1693 HH22 ARG   106     136.311  97.112 122.565  1.00  0.00           H  
ATOM   1694  C   ARG   106     139.008 102.842 118.946  1.00  0.00           C  
ATOM   1695  O   ARG   106     139.771 102.009 119.446  1.00  0.00           O  
ATOM   1696  N   SER   107     138.603 102.754 117.679  1.00  0.00           N  
ATOM   1697  H   SER   107     138.038 103.489 117.277  1.00  0.00           H  
ATOM   1698  CA  SER   107     138.952 101.616 116.837  1.00  0.00           C  
ATOM   1699  HA  SER   107     139.456 100.881 117.464  1.00  0.00           H  
ATOM   1700  CB  SER   107     137.689 100.963 116.277  1.00  0.00           C  
ATOM   1701  HB2 SER   107     137.156 101.680 115.653  1.00  0.00           H  
ATOM   1702  HB3 SER   107     137.966 100.112 115.655  1.00  0.00           H  
ATOM   1703  OG  SER   107     136.841 100.526 117.323  1.00  0.00           O  
ATOM   1704  HG  SER   107     135.926 100.585 117.039  1.00  0.00           H  
ATOM   1705  C   SER   107     139.901 101.989 115.705  1.00  0.00           C  
ATOM   1706  O   SER   107     140.004 101.252 114.721  1.00  0.00           O  
ATOM   1707  N   LYS   108     140.605 103.111 115.826  1.00  0.00           N  
ATOM   1708  H   LYS   108     140.474 103.705 116.633  1.00  0.00           H  
ATOM   1709  CA  LYS   108     141.566 103.487 114.797  1.00  0.00           C  
ATOM   1710  HA  LYS   108     141.149 103.215 113.827  1.00  0.00           H  
ATOM   1711  CB  LYS   108     141.783 104.999 114.815  1.00  0.00           C  
ATOM   1712  HB2 LYS   108     142.069 105.311 115.819  1.00  0.00           H  
ATOM   1713  HB3 LYS   108     142.634 105.250 114.181  1.00  0.00           H  
ATOM   1714  CG  LYS   108     140.575 105.790 114.369  1.00  0.00           C  
ATOM   1715  HG2 LYS   108     139.677 105.361 114.813  1.00  0.00           H  
ATOM   1716  HG3 LYS   108     140.662 106.817 114.724  1.00  0.00           H  
ATOM   1717  CD  LYS   108     140.442 105.788 112.862  1.00  0.00           C  
ATOM   1718  HD2 LYS   108     141.415 105.983 112.412  1.00  0.00           H  
ATOM   1719  HD3 LYS   108     140.119 104.802 112.528  1.00  0.00           H  
ATOM   1720  CE  LYS   108     139.446 106.834 112.388  1.00  0.00           C  
ATOM   1721  HE2 LYS   108     139.719 107.807 112.797  1.00  0.00           H  
ATOM   1722  HE3 LYS   108     139.495 106.915 111.302  1.00  0.00           H  
ATOM   1723  NZ  LYS   108     138.056 106.498 112.797  1.00  0.00           N  
ATOM   1724  HZ1 LYS   108     138.004 106.445 113.804  1.00  0.00           H  
ATOM   1725  HZ2 LYS   108     137.425 107.213 112.465  1.00  0.00           H  
ATOM   1726  HZ3 LYS   108     137.794 105.607 112.399  1.00  0.00           H  
ATOM   1727  C   LYS   108     142.892 102.759 114.963  1.00  0.00           C  
ATOM   1728  O   LYS   108     143.598 102.535 113.974  1.00  0.00           O  
ATOM   1729  N   ILE   109     143.242 102.380 116.189  1.00  0.00           N  
ATOM   1730  H   ILE   109     142.644 102.595 116.974  1.00  0.00           H  
ATOM   1731  CA  ILE   109     144.469 101.653 116.487  1.00  0.00           C  
ATOM   1732  HA  ILE   109     145.035 101.526 115.564  1.00  0.00           H  
ATOM   1733  CB  ILE   109     145.342 102.410 117.504  1.00  0.00           C  
ATOM   1734  HB  ILE   109     144.727 102.639 118.374  1.00  0.00           H  
ATOM   1735  CG2 ILE   109     146.514 101.561 117.965  1.00  0.00           C  
ATOM   1736 HG21 ILE   109     147.111 102.124 118.682  1.00  0.00           H  
ATOM   1737 HG22 ILE   109     146.141 100.652 118.437  1.00  0.00           H  
ATOM   1738 HG23 ILE   109     147.132 101.297 117.107  1.00  0.00           H  
ATOM   1739  CG1 ILE   109     145.838 103.726 116.914  1.00  0.00           C  
ATOM   1740 HG12 ILE   109     146.343 103.531 115.968  1.00  0.00           H  
ATOM   1741 HG13 ILE   109     144.984 104.360 116.674  1.00  0.00           H  
ATOM   1742  CD1 ILE   109     146.763 104.464 117.828  1.00  0.00           C  
ATOM   1743 HD11 ILE   109     147.081 105.392 117.352  1.00  0.00           H  
ATOM   1744 HD12 ILE   109     146.247 104.693 118.760  1.00  0.00           H  
ATOM   1745 HD13 ILE   109     147.636 103.846 118.039  1.00  0.00           H  
ATOM   1746  C   ILE   109     144.088 100.280 117.022  1.00  0.00           C  
ATOM   1747  O   ILE   109     143.168 100.162 117.838  1.00  0.00           O  
ATOM   1748  N   GLU   110     144.792  99.247 116.560  1.00  0.00           N  
ATOM   1749  H   GLU   110     145.502  99.394 115.857  1.00  0.00           H  
ATOM   1750  CA  GLU   110     144.575  97.882 117.039  1.00  0.00           C  
ATOM   1751  HA  GLU   110     143.571  97.821 117.459  1.00  0.00           H  
ATOM   1752  CB  GLU   110     144.675  96.892 115.886  1.00  0.00           C  
ATOM   1753  HB2 GLU   110     145.504  97.176 115.237  1.00  0.00           H  
ATOM   1754  HB3 GLU   110     144.949  95.911 116.275  1.00  0.00           H  
ATOM   1755  CG  GLU   110     143.407  96.770 115.059  1.00  0.00           C  
ATOM   1756  HG2 GLU   110     142.926  97.745 114.988  1.00  0.00           H  
ATOM   1757  HG3 GLU   110     143.666  96.483 114.040  1.00  0.00           H  
ATOM   1758  CD  GLU   110     142.427  95.766 115.632  1.00  0.00           C  
ATOM   1759  OE1 GLU   110     141.436  95.446 114.945  1.00  0.00           O  
ATOM   1760  OE2 GLU   110     142.647  95.294 116.767  1.00  0.00           O  
ATOM   1761  C   GLU   110     145.581  97.565 118.146  1.00  0.00           C  
ATOM   1762  O   GLU   110     146.544  96.816 117.975  1.00  0.00           O  
ATOM   1763  N   GLU   111     145.334  98.164 119.307  1.00  0.00           N  
ATOM   1764  H   GLU   111     144.535  98.775 119.400  1.00  0.00           H  
ATOM   1765  CA  GLU   111     146.176  97.981 120.481  1.00  0.00           C  
ATOM   1766  HA  GLU   111     146.635  96.993 120.433  1.00  0.00           H  
ATOM   1767  CB  GLU   111     147.283  99.035 120.538  1.00  0.00           C  
ATOM   1768  HB2 GLU   111     148.085  98.753 119.856  1.00  0.00           H  
ATOM   1769  HB3 GLU   111     146.906  99.977 120.140  1.00  0.00           H  
ATOM   1770  CG  GLU   111     147.858  99.269 121.920  1.00  0.00           C  
ATOM   1771  HG2 GLU   111     147.046  99.328 122.645  1.00  0.00           H  
ATOM   1772  HG3 GLU   111     148.473  98.416 122.206  1.00  0.00           H  
ATOM   1773  CD  GLU   111     148.687 100.532 121.989  1.00  0.00           C  
ATOM   1774  OE1 GLU   111     148.911 101.150 120.929  1.00  0.00           O  
ATOM   1775  OE2 GLU   111     149.114 100.908 123.100  1.00  0.00           O  
ATOM   1776  C   GLU   111     145.300  98.052 121.720  1.00  0.00           C  
ATOM   1777  O   GLU   111     144.587  99.038 121.920  1.00  0.00           O  
ATOM   1778  N   THR   112     145.356  97.001 122.544  1.00  0.00           N  
ATOM   1779  H   THR   112     146.064  96.293 122.412  1.00  0.00           H  
ATOM   1780  CA  THR   112     144.408  96.849 123.645  1.00  0.00           C  
ATOM   1781  HA  THR   112     143.401  96.850 123.227  1.00  0.00           H  
ATOM   1782  CB  THR   112     144.629  95.510 124.345  1.00  0.00           C  
ATOM   1783  HB  THR   112     143.988  95.457 125.225  1.00  0.00           H  
ATOM   1784  CG2 THR   112     144.292  94.359 123.415  1.00  0.00           C  
ATOM   1785 HG21 THR   112     144.456  93.414 123.932  1.00  0.00           H  
ATOM   1786 HG22 THR   112     143.248  94.430 123.111  1.00  0.00           H  
ATOM   1787 HG23 THR   112     144.930  94.405 122.533  1.00  0.00           H  
ATOM   1788  OG1 THR   112     145.998  95.406 124.754  1.00  0.00           O  
ATOM   1789  HG1 THR   112     146.138  94.564 125.194  1.00  0.00           H  
ATOM   1790  C   THR   112     144.500  97.983 124.658  1.00  0.00           C  
ATOM   1791  O   THR   112     143.489  98.340 125.270  1.00  0.00           O  
ATOM   1792  N   ARG   113     145.687  98.560 124.851  1.00  0.00           N  
ATOM   1793  H   ARG   113     146.492  98.247 124.327  1.00  0.00           H  
ATOM   1794  CA  ARG   113     145.822  99.643 125.820  1.00  0.00           C  
ATOM   1795  HA  ARG   113     145.237  99.384 126.702  1.00  0.00           H  
ATOM   1796  CB  ARG   113     147.284  99.786 126.243  1.00  0.00           C  
ATOM   1797  HB2 ARG   113     147.641  98.834 126.635  1.00  0.00           H  
ATOM   1798  HB3 ARG   113     147.899  99.966 125.361  1.00  0.00           H  
ATOM   1799  CG  ARG   113     147.539 100.879 127.266  1.00  0.00           C  
ATOM   1800  HG2 ARG   113     148.613 101.003 127.404  1.00  0.00           H  
ATOM   1801  HG3 ARG   113     147.147 101.825 126.892  1.00  0.00           H  
ATOM   1802  CD  ARG   113     146.891 100.556 128.602  1.00  0.00           C  
ATOM   1803  HD2 ARG   113     145.819 100.420 128.461  1.00  0.00           H  
ATOM   1804  HD3 ARG   113     147.288  99.614 128.979  1.00  0.00           H  
ATOM   1805  NE  ARG   113     147.122 101.610 129.587  1.00  0.00           N  
ATOM   1806  HE  ARG   113     147.948 101.501 130.157  1.00  0.00           H  
ATOM   1807  CZ  ARG   113     146.328 102.663 129.761  1.00  0.00           C  
ATOM   1808  NH1 ARG   113     145.234 102.801 129.026  1.00  0.00           N  
ATOM   1809 HH11 ARG   113     145.001 102.106 128.331  1.00  0.00           H  
ATOM   1810 HH12 ARG   113     144.633 103.602 129.160  1.00  0.00           H  
ATOM   1811  NH2 ARG   113     146.623 103.572 130.680  1.00  0.00           N  
ATOM   1812 HH21 ARG   113     147.451 103.465 131.248  1.00  0.00           H  
ATOM   1813 HH22 ARG   113     146.020 104.371 130.812  1.00  0.00           H  
ATOM   1814  C   ARG   113     145.287 100.957 125.265  1.00  0.00           C  
ATOM   1815  O   ARG   113     144.785 101.793 126.025  1.00  0.00           O  
ATOM   1816  N   TRP   114     145.379 101.154 123.949  1.00  0.00           N  
ATOM   1817  H   TRP   114     145.869 100.486 123.371  1.00  0.00           H  
ATOM   1818  CA  TRP   114     144.780 102.327 123.322  1.00  0.00           C  
ATOM   1819  HA  TRP   114     145.088 103.211 123.881  1.00  0.00           H  
ATOM   1820  CB  TRP   114     145.292 102.460 121.886  1.00  0.00           C  
ATOM   1821  HB2 TRP   114     146.316 102.833 121.902  1.00  0.00           H  
ATOM   1822  HB3 TRP   114     145.391 101.468 121.446  1.00  0.00           H  
ATOM   1823  CG  TRP   114     144.461 103.327 120.976  1.00  0.00           C  
ATOM   1824  CD1 TRP   114     143.345 102.956 120.283  1.00  0.00           C  
ATOM   1825  HD1 TRP   114     142.968 101.948 120.367  1.00  0.00           H  
ATOM   1826  NE1 TRP   114     142.869 104.011 119.550  1.00  0.00           N  
ATOM   1827  HE1 TRP   114     142.039 103.900 118.985  1.00  0.00           H  
ATOM   1828  CE2 TRP   114     143.684 105.093 119.750  1.00  0.00           C  
ATOM   1829  CZ2 TRP   114     143.614 106.380 119.220  1.00  0.00           C  
ATOM   1830  HZ2 TRP   114     142.820 106.640 118.536  1.00  0.00           H  
ATOM   1831  CH2 TRP   114     144.577 107.271 119.602  1.00  0.00           C  
ATOM   1832  HH2 TRP   114     144.559 108.281 119.221  1.00  0.00           H  
ATOM   1833  CZ3 TRP   114     145.600 106.907 120.485  1.00  0.00           C  
ATOM   1834  HZ3 TRP   114     146.342 107.645 120.754  1.00  0.00           H  
ATOM   1835  CE3 TRP   114     145.672 105.631 121.011  1.00  0.00           C  
ATOM   1836  HE3 TRP   114     146.459 105.349 121.695  1.00  0.00           H  
ATOM   1837  CD2 TRP   114     144.700 104.698 120.641  1.00  0.00           C  
ATOM   1838  C   TRP   114     143.260 102.243 123.355  1.00  0.00           C  
ATOM   1839  O   TRP   114     142.579 103.232 123.645  1.00  0.00           O  
ATOM   1840  N   ARG   115     142.711 101.062 123.063  1.00  0.00           N  
ATOM   1841  H   ARG   115     143.300 100.271 122.847  1.00  0.00           H  
ATOM   1842  CA  ARG   115     141.263 100.899 123.052  1.00  0.00           C  
ATOM   1843  HA  ARG   115     140.832 101.727 122.490  1.00  0.00           H  
ATOM   1844  CB  ARG   115     140.884  99.598 122.350  1.00  0.00           C  
ATOM   1845  HB2 ARG   115     141.369  98.761 122.853  1.00  0.00           H  
ATOM   1846  HB3 ARG   115     139.814  99.424 122.464  1.00  0.00           H  
ATOM   1847  CG  ARG   115     141.241  99.577 120.885  1.00  0.00           C  
ATOM   1848  HG2 ARG   115     140.695 100.366 120.368  1.00  0.00           H  
ATOM   1849  HG3 ARG   115     142.302  99.797 120.767  1.00  0.00           H  
ATOM   1850  CD  ARG   115     140.929  98.243 120.240  1.00  0.00           C  
ATOM   1851  HD2 ARG   115     141.599  97.481 120.639  1.00  0.00           H  
ATOM   1852  HD3 ARG   115     139.906  97.954 120.481  1.00  0.00           H  
ATOM   1853  NE  ARG   115     141.085  98.316 118.791  1.00  0.00           N  
ATOM   1854  HE  ARG   115     141.977  98.658 118.462  1.00  0.00           H  
ATOM   1855  CZ  ARG   115     140.146  97.968 117.920  1.00  0.00           C  
ATOM   1856  NH1 ARG   115     138.978  97.509 118.348  1.00  0.00           N  
ATOM   1857 HH11 ARG   115     138.801  97.424 119.339  1.00  0.00           H  
ATOM   1858 HH12 ARG   115     138.265  97.245 117.683  1.00  0.00           H  
ATOM   1859  NH2 ARG   115     140.376  98.073 116.620  1.00  0.00           N  
ATOM   1860 HH21 ARG   115     141.266  98.418 116.291  1.00  0.00           H  
ATOM   1861 HH22 ARG   115     139.661  97.808 115.958  1.00  0.00           H  
ATOM   1862  C   ARG   115     140.681 100.924 124.456  1.00  0.00           C  
ATOM   1863  O   ARG   115     139.535 101.341 124.639  1.00  0.00           O  
ATOM   1864  N   ASN   116     141.450 100.494 125.455  1.00  0.00           N  
ATOM   1865  H   ASN   116     142.398 100.199 125.271  1.00  0.00           H  
ATOM   1866  CA  ASN   116     140.929 100.447 126.815  1.00  0.00           C  
ATOM   1867  HA  ASN   116     139.946  99.977 126.788  1.00  0.00           H  
ATOM   1868  CB  ASN   116     141.840  99.598 127.698  1.00  0.00           C  
ATOM   1869  HB2 ASN   116     142.872  99.706 127.364  1.00  0.00           H  
ATOM   1870  HB3 ASN   116     141.806  99.974 128.721  1.00  0.00           H  
ATOM   1871  CG  ASN   116     141.459  98.134 127.687  1.00  0.00           C  
ATOM   1872  OD1 ASN   116     140.351  97.774 127.294  1.00  0.00           O  
ATOM   1873  ND2 ASN   116     142.379  97.279 128.117  1.00  0.00           N  
ATOM   1874 HD21 ASN   116     143.278  97.619 128.429  1.00  0.00           H  
ATOM   1875 HD22 ASN   116     142.180  96.289 128.132  1.00  0.00           H  
ATOM   1876  C   ASN   116     140.774 101.843 127.396  1.00  0.00           C  
ATOM   1877  O   ASN   116     139.839 102.102 128.162  1.00  0.00           O  
ATOM   1878  N   MET   117     141.674 102.759 127.038  1.00  0.00           N  
ATOM   1879  H   MET   117     142.401 102.522 126.379  1.00  0.00           H  
ATOM   1880  CA  MET   117     141.606 104.101 127.599  1.00  0.00           C  
ATOM   1881  HA  MET   117     141.399 104.007 128.665  1.00  0.00           H  
ATOM   1882  CB  MET   117     142.954 104.806 127.443  1.00  0.00           C  
ATOM   1883  HB2 MET   117     143.042 105.587 128.199  1.00  0.00           H  
ATOM   1884  HB3 MET   117     143.755 104.112 127.698  1.00  0.00           H  
ATOM   1885  CG  MET   117     143.222 105.399 126.079  1.00  0.00           C  
ATOM   1886  HG2 MET   117     143.594 104.621 125.412  1.00  0.00           H  
ATOM   1887  HG3 MET   117     142.288 105.767 125.654  1.00  0.00           H  
ATOM   1888  SD  MET   117     144.416 106.744 126.156  1.00  0.00           S  
ATOM   1889  CE  MET   117     144.402 107.302 124.458  1.00  0.00           C  
ATOM   1890  HE1 MET   117     145.094 108.136 124.343  1.00  0.00           H  
ATOM   1891  HE2 MET   117     144.707 106.485 123.804  1.00  0.00           H  
ATOM   1892  HE3 MET   117     143.396 107.626 124.190  1.00  0.00           H  
ATOM   1893  C   MET   117     140.483 104.921 126.976  1.00  0.00           C  
ATOM   1894  O   MET   117     139.902 105.776 127.652  1.00  0.00           O  
ATOM   1895  N   TRP   118     140.152 104.679 125.704  1.00  0.00           N  
ATOM   1896  H   TRP   118     140.666 103.992 125.170  1.00  0.00           H  
ATOM   1897  CA  TRP   118     139.047 105.413 125.097  1.00  0.00           C  
ATOM   1898  HA  TRP   118     139.140 106.460 125.387  1.00  0.00           H  
ATOM   1899  CB  TRP   118     139.121 105.338 123.573  1.00  0.00           C  
ATOM   1900  HB2 TRP   118     139.258 104.301 123.268  1.00  0.00           H  
ATOM   1901  HB3 TRP   118     138.167 105.650 123.148  1.00  0.00           H  
ATOM   1902  CG  TRP   118     140.216 106.173 122.998  1.00  0.00           C  
ATOM   1903  CD1 TRP   118     141.292 105.732 122.295  1.00  0.00           C  
ATOM   1904  HD1 TRP   118     141.412 104.677 122.097  1.00  0.00           H  
ATOM   1905  NE1 TRP   118     142.089 106.787 121.938  1.00  0.00           N  
ATOM   1906  HE1 TRP   118     142.933 106.625 121.407  1.00  0.00           H  
ATOM   1907  CE2 TRP   118     141.534 107.944 122.413  1.00  0.00           C  
ATOM   1908  CZ2 TRP   118     141.971 109.260 122.307  1.00  0.00           C  
ATOM   1909  HZ2 TRP   118     142.886 109.484 121.778  1.00  0.00           H  
ATOM   1910  CH2 TRP   118     141.201 110.225 122.892  1.00  0.00           C  
ATOM   1911  HH2 TRP   118     141.499 111.262 122.835  1.00  0.00           H  
ATOM   1912  CZ3 TRP   118     140.022 109.908 123.572  1.00  0.00           C  
ATOM   1913  HZ3 TRP   118     139.449 110.707 124.019  1.00  0.00           H  
ATOM   1914  CE3 TRP   118     139.588 108.607 123.678  1.00  0.00           C  
ATOM   1915  HE3 TRP   118     138.677 108.360 124.203  1.00  0.00           H  
ATOM   1916  CD2 TRP   118     140.352 107.595 123.090  1.00  0.00           C  
ATOM   1917  C   TRP   118     137.700 104.907 125.592  1.00  0.00           C  
ATOM   1918  O   TRP   118     136.725 105.665 125.606  1.00  0.00           O  
ATOM   1919  N   ASP   119     137.622 103.639 126.001  1.00  0.00           N  
ATOM   1920  H   ASP   119     138.398 103.011 125.850  1.00  0.00           H  
ATOM   1921  CA  ASP   119     136.417 103.159 126.666  1.00  0.00           C  
ATOM   1922  HA  ASP   119     135.556 103.488 126.085  1.00  0.00           H  
ATOM   1923  CB  ASP   119     136.404 101.631 126.711  1.00  0.00           C  
ATOM   1924  HB2 ASP   119     137.360 101.272 127.093  1.00  0.00           H  
ATOM   1925  HB3 ASP   119     135.645 101.296 127.418  1.00  0.00           H  
ATOM   1926  CG  ASP   119     136.138 101.010 125.355  1.00  0.00           C  
ATOM   1927  OD1 ASP   119     135.002 101.143 124.853  1.00  0.00           O  
ATOM   1928  OD2 ASP   119     137.048 100.367 124.799  1.00  0.00           O  
ATOM   1929  C   ASP   119     136.287 103.732 128.071  1.00  0.00           C  
ATOM   1930  O   ASP   119     135.176 103.809 128.606  1.00  0.00           O  
ATOM   1931  N   TRP   120     137.402 104.131 128.685  1.00  0.00           N  
ATOM   1932  H   TRP   120     138.302 103.955 128.262  1.00  0.00           H  
ATOM   1933  CA  TRP   120     137.328 104.822 129.967  1.00  0.00           C  
ATOM   1934  HA  TRP   120     136.587 104.316 130.586  1.00  0.00           H  
ATOM   1935  CB  TRP   120     138.675 104.760 130.684  1.00  0.00           C  
ATOM   1936  HB2 TRP   120     139.475 104.702 129.946  1.00  0.00           H  
ATOM   1937  HB3 TRP   120     138.843 105.694 131.220  1.00  0.00           H  
ATOM   1938  CG  TRP   120     138.794 103.617 131.633  1.00  0.00           C  
ATOM   1939  CD1 TRP   120     139.776 102.675 131.656  1.00  0.00           C  
ATOM   1940  HD1 TRP   120     140.578 102.713 130.933  1.00  0.00           H  
ATOM   1941  NE1 TRP   120     139.551 101.781 132.670  1.00  0.00           N  
ATOM   1942  HE1 TRP   120     140.194 101.018 132.822  1.00  0.00           H  
ATOM   1943  CE2 TRP   120     138.403 102.133 133.327  1.00  0.00           C  
ATOM   1944  CZ2 TRP   120     137.770 101.536 134.413  1.00  0.00           C  
ATOM   1945  HZ2 TRP   120     138.192 100.650 134.864  1.00  0.00           H  
ATOM   1946  CH2 TRP   120     136.618 102.114 134.866  1.00  0.00           C  
ATOM   1947  HH2 TRP   120     136.093 101.685 135.707  1.00  0.00           H  
ATOM   1948  CZ3 TRP   120     136.090 103.260 134.266  1.00  0.00           C  
ATOM   1949  HZ3 TRP   120     135.176 103.680 134.660  1.00  0.00           H  
ATOM   1950  CE3 TRP   120     136.714 103.855 133.189  1.00  0.00           C  
ATOM   1951  HE3 TRP   120     136.309 104.741 132.723  1.00  0.00           H  
ATOM   1952  CD2 TRP   120     137.896 103.286 132.701  1.00  0.00           C  
ATOM   1953  C   TRP   120     136.891 106.267 129.785  1.00  0.00           C  
ATOM   1954  O   TRP   120     136.205 106.827 130.646  1.00  0.00           O  
ATOM   1955  N   GLY   121     137.280 106.889 128.674  1.00  0.00           N  
ATOM   1956  H   GLY   121     137.898 106.423 128.024  1.00  0.00           H  
ATOM   1957  CA  GLY   121     136.816 108.236 128.397  1.00  0.00           C  
ATOM   1958  HA2 GLY   121     136.968 108.860 129.278  1.00  0.00           H  
ATOM   1959  HA3 GLY   121     137.419 108.670 127.599  1.00  0.00           H  
ATOM   1960  C   GLY   121     135.355 108.272 128.001  1.00  0.00           C  
ATOM   1961  O   GLY   121     134.630 109.205 128.352  1.00  0.00           O  
ATOM   1962  N   ILE   122     134.901 107.256 127.266  1.00  0.00           N  
ATOM   1963  H   ILE   122     135.535 106.533 126.958  1.00  0.00           H  
ATOM   1964  CA  ILE   122     133.490 107.178 126.900  1.00  0.00           C  
ATOM   1965  HA  ILE   122     133.212 108.119 126.425  1.00  0.00           H  
ATOM   1966  CB  ILE   122     133.262 106.044 125.882  1.00  0.00           C  
ATOM   1967  HB  ILE   122     133.823 105.169 126.212  1.00  0.00           H  
ATOM   1968  CG2 ILE   122     131.789 105.665 125.799  1.00  0.00           C  
ATOM   1969 HG21 ILE   122     131.660 104.863 125.073  1.00  0.00           H  
ATOM   1970 HG22 ILE   122     131.444 105.328 126.777  1.00  0.00           H  
ATOM   1971 HG23 ILE   122     131.207 106.533 125.488  1.00  0.00           H  
ATOM   1972  CG1 ILE   122     133.780 106.454 124.501  1.00  0.00           C  
ATOM   1973 HG12 ILE   122     133.100 107.184 124.062  1.00  0.00           H  
ATOM   1974 HG13 ILE   122     134.731 106.976 124.612  1.00  0.00           H  
ATOM   1975  CD1 ILE   122     133.953 105.293 123.549  1.00  0.00           C  
ATOM   1976 HD11 ILE   122     134.323 105.660 122.591  1.00  0.00           H  
ATOM   1977 HD12 ILE   122     134.668 104.584 123.966  1.00  0.00           H  
ATOM   1978 HD13 ILE   122     132.994 104.797 123.402  1.00  0.00           H  
ATOM   1979  C   ILE   122     132.630 107.005 128.144  1.00  0.00           C  
ATOM   1980  O   ILE   122     131.536 107.571 128.244  1.00  0.00           O  
ATOM   1981  N   PHE   123     133.119 106.237 129.119  1.00  0.00           N  
ATOM   1982  H   PHE   123     134.018 105.791 129.007  1.00  0.00           H  
ATOM   1983  CA  PHE   123     132.359 106.039 130.348  1.00  0.00           C  
ATOM   1984  HA  PHE   123     131.357 105.705 130.079  1.00  0.00           H  
ATOM   1985  CB  PHE   123     133.010 104.955 131.209  1.00  0.00           C  
ATOM   1986  HB2 PHE   123     132.928 103.993 130.703  1.00  0.00           H  
ATOM   1987  HB3 PHE   123     134.078 105.154 131.294  1.00  0.00           H  
ATOM   1988  CG  PHE   123     132.412 104.848 132.582  1.00  0.00           C  
ATOM   1989  CD1 PHE   123     131.237 104.147 132.784  1.00  0.00           C  
ATOM   1990  HD1 PHE   123     130.751 103.657 131.953  1.00  0.00           H  
ATOM   1991  CE1 PHE   123     130.674 104.064 134.037  1.00  0.00           C  
ATOM   1992  HE1 PHE   123     129.758 103.510 134.182  1.00  0.00           H  
ATOM   1993  CZ  PHE   123     131.280 104.688 135.104  1.00  0.00           C  
ATOM   1994  HZ  PHE   123     130.842 104.621 136.089  1.00  0.00           H  
ATOM   1995  CE2 PHE   123     132.446 105.399 134.915  1.00  0.00           C  
ATOM   1996  HE2 PHE   123     132.919 105.894 135.750  1.00  0.00           H  
ATOM   1997  CD2 PHE   123     133.006 105.477 133.663  1.00  0.00           C  
ATOM   1998  HD2 PHE   123     133.920 106.037 133.527  1.00  0.00           H  
ATOM   1999  C   PHE   123     132.233 107.336 131.138  1.00  0.00           C  
ATOM   2000  O   PHE   123     131.178 107.617 131.716  1.00  0.00           O  
ATOM   2001  N   ILE   124     133.299 108.136 131.174  1.00  0.00           N  
ATOM   2002  H   ILE   124     134.129 107.895 130.651  1.00  0.00           H  
ATOM   2003  CA  ILE   124     133.295 109.365 131.960  1.00  0.00           C  
ATOM   2004  HA  ILE   124     132.866 109.140 132.936  1.00  0.00           H  
ATOM   2005  CB  ILE   124     134.741 109.852 132.175  1.00  0.00           C  
ATOM   2006  HB  ILE   124     135.265 109.797 131.221  1.00  0.00           H  
ATOM   2007  CG2 ILE   124     134.777 111.295 132.656  1.00  0.00           C  
ATOM   2008 HG21 ILE   124     135.812 111.606 132.797  1.00  0.00           H  
ATOM   2009 HG22 ILE   124     134.303 111.938 131.914  1.00  0.00           H  
ATOM   2010 HG23 ILE   124     134.241 111.377 133.602  1.00  0.00           H  
ATOM   2011  CG1 ILE   124     135.463 108.941 133.170  1.00  0.00           C  
ATOM   2012 HG12 ILE   124     135.242 109.268 134.186  1.00  0.00           H  
ATOM   2013 HG13 ILE   124     135.054 107.933 133.100  1.00  0.00           H  
ATOM   2014  CD1 ILE   124     136.957 108.889 132.976  1.00  0.00           C  
ATOM   2015 HD11 ILE   124     137.397 108.223 133.718  1.00  0.00           H  
ATOM   2016 HD12 ILE   124     137.181 108.517 131.976  1.00  0.00           H  
ATOM   2017 HD13 ILE   124     137.374 109.889 133.093  1.00  0.00           H  
ATOM   2018  C   ILE   124     132.424 110.426 131.295  1.00  0.00           C  
ATOM   2019  O   ILE   124     131.710 111.175 131.970  1.00  0.00           O  
ATOM   2020  N   GLY   125     132.459 110.499 129.964  1.00  0.00           N  
ATOM   2021  H   GLY   125     133.103 109.921 129.443  1.00  0.00           H  
ATOM   2022  CA  GLY   125     131.580 111.403 129.245  1.00  0.00           C  
ATOM   2023  HA2 GLY   125     131.699 112.412 129.639  1.00  0.00           H  
ATOM   2024  HA3 GLY   125     131.901 111.468 128.205  1.00  0.00           H  
ATOM   2025  C   GLY   125     130.119 111.014 129.296  1.00  0.00           C  
ATOM   2026  O   GLY   125     129.260 111.822 128.934  1.00  0.00           O  
ATOM   2027  N   SER   126     129.819 109.799 129.739  1.00  0.00           N  
ATOM   2028  H   SER   126     130.555 109.173 130.033  1.00  0.00           H  
ATOM   2029  CA  SER   126     128.448 109.321 129.821  1.00  0.00           C  
ATOM   2030  HA  SER   126     127.813 110.011 129.265  1.00  0.00           H  
ATOM   2031  CB  SER   126     128.337 107.939 129.172  1.00  0.00           C  
ATOM   2032  HB2 SER   126     129.009 107.246 129.677  1.00  0.00           H  
ATOM   2033  HB3 SER   126     127.320 107.564 129.289  1.00  0.00           H  
ATOM   2034  OG  SER   126     128.663 107.993 127.797  1.00  0.00           O  
ATOM   2035  HG  SER   126     129.609 107.872 127.687  1.00  0.00           H  
ATOM   2036  C   SER   126     127.931 109.245 131.249  1.00  0.00           C  
ATOM   2037  O   SER   126     126.718 109.131 131.449  1.00  0.00           O  
ATOM   2038  N   PHE   127     128.817 109.294 132.240  1.00  0.00           N  
ATOM   2039  H   PHE   127     129.796 109.433 132.035  1.00  0.00           H  
ATOM   2040  CA  PHE   127     128.435 109.154 133.639  1.00  0.00           C  
ATOM   2041  HA  PHE   127     127.457 108.674 133.675  1.00  0.00           H  
ATOM   2042  CB  PHE   127     129.434 108.251 134.372  1.00  0.00           C  
ATOM   2043  HB2 PHE   127     129.390 107.247 133.951  1.00  0.00           H  
ATOM   2044  HB3 PHE   127     130.448 108.600 134.177  1.00  0.00           H  
ATOM   2045  CG  PHE   127     129.209 108.180 135.853  1.00  0.00           C  
ATOM   2046  CD1 PHE   127     128.128 107.489 136.371  1.00  0.00           C  
ATOM   2047  HD1 PHE   127     127.439 106.988 135.707  1.00  0.00           H  
ATOM   2048  CE1 PHE   127     127.914 107.429 137.729  1.00  0.00           C  
ATOM   2049  HE1 PHE   127     127.065 106.887 138.118  1.00  0.00           H  
ATOM   2050  CZ  PHE   127     128.783 108.060 138.590  1.00  0.00           C  
ATOM   2051  HZ  PHE   127     128.616 108.013 139.656  1.00  0.00           H  
ATOM   2052  CE2 PHE   127     129.867 108.752 138.090  1.00  0.00           C  
ATOM   2053  HE2 PHE   127     130.552 109.246 138.763  1.00  0.00           H  
ATOM   2054  CD2 PHE   127     130.074 108.812 136.729  1.00  0.00           C  
ATOM   2055  HD2 PHE   127     130.923 109.360 136.348  1.00  0.00           H  
ATOM   2056  C   PHE   127     128.333 110.485 134.367  1.00  0.00           C  
ATOM   2057  O   PHE   127     127.407 110.680 135.159  1.00  0.00           O  
ATOM   2058  N   VAL   128     129.256 111.404 134.107  1.00  0.00           N  
ATOM   2059  H   VAL   128     129.919 111.256 133.360  1.00  0.00           H  
ATOM   2060  CA  VAL   128     129.369 112.650 134.862  1.00  0.00           C  
ATOM   2061  HA  VAL   128     129.215 112.411 135.914  1.00  0.00           H  
ATOM   2062  CB  VAL   128     130.781 113.247 134.724  1.00  0.00           C  
ATOM   2063  HB  VAL   128     131.049 113.243 133.668  1.00  0.00           H  
ATOM   2064  CG1 VAL   128     130.822 114.687 135.218  1.00  0.00           C  
ATOM   2065 HG11 VAL   128     131.832 115.081 135.108  1.00  0.00           H  
ATOM   2066 HG12 VAL   128     130.130 115.292 134.632  1.00  0.00           H  
ATOM   2067 HG13 VAL   128     130.533 114.720 136.268  1.00  0.00           H  
ATOM   2068  CG2 VAL   128     131.790 112.394 135.471  1.00  0.00           C  
ATOM   2069 HG21 VAL   128     132.784 112.829 135.364  1.00  0.00           H  
ATOM   2070 HG22 VAL   128     131.523 112.355 136.527  1.00  0.00           H  
ATOM   2071 HG23 VAL   128     131.789 111.385 135.059  1.00  0.00           H  
ATOM   2072  C   VAL   128     128.292 113.655 134.457  1.00  0.00           C  
ATOM   2073  O   VAL   128     127.705 114.287 135.346  1.00  0.00           O  
ATOM   2074  N   PRO   129     127.984 113.854 133.172  1.00  0.00           N  
ATOM   2075  CD  PRO   129     128.733 113.432 131.970  1.00  0.00           C  
ATOM   2076  HD2 PRO   129     128.436 112.419 131.697  1.00  0.00           H  
ATOM   2077  HD3 PRO   129     129.800 113.574 132.142  1.00  0.00           H  
ATOM   2078  CG  PRO   129     128.272 114.383 130.915  1.00  0.00           C  
ATOM   2079  HG2 PRO   129     128.252 113.874 129.952  1.00  0.00           H  
ATOM   2080  HG3 PRO   129     128.920 115.259 130.909  1.00  0.00           H  
ATOM   2081  CB  PRO   129     126.911 114.786 131.281  1.00  0.00           C  
ATOM   2082  HB2 PRO   129     126.206 114.029 130.937  1.00  0.00           H  
ATOM   2083  HB3 PRO   129     126.718 115.790 130.904  1.00  0.00           H  
ATOM   2084  CA  PRO   129     126.920 114.812 132.818  1.00  0.00           C  
ATOM   2085  HA  PRO   129     127.196 115.808 133.165  1.00  0.00           H  
ATOM   2086  C   PRO   129     125.570 114.425 133.402  1.00  0.00           C  
ATOM   2087  O   PRO   129     124.849 115.303 133.894  1.00  0.00           O  
ATOM   2088  N   PRO   130     125.169 113.142 133.383  1.00  0.00           N  
ATOM   2089  CD  PRO   130     125.624 112.008 132.556  1.00  0.00           C  
ATOM   2090  HD2 PRO   130     126.433 111.490 133.070  1.00  0.00           H  
ATOM   2091  HD3 PRO   130     125.853 112.364 131.552  1.00  0.00           H  
ATOM   2092  CG  PRO   130     124.428 111.122 132.503  1.00  0.00           C  
ATOM   2093  HG2 PRO   130     124.750 110.085 132.412  1.00  0.00           H  
ATOM   2094  HG3 PRO   130     123.775 111.443 131.691  1.00  0.00           H  
ATOM   2095  CB  PRO   130     123.747 111.305 133.769  1.00  0.00           C  
ATOM   2096  HB2 PRO   130     124.246 110.713 134.536  1.00  0.00           H  
ATOM   2097  HB3 PRO   130     122.687 111.084 133.644  1.00  0.00           H  
ATOM   2098  CA  PRO   130     123.921 112.795 134.085  1.00  0.00           C  
ATOM   2099  HA  PRO   130     123.093 113.356 133.652  1.00  0.00           H  
ATOM   2100  C   PRO   130     123.971 113.044 135.582  1.00  0.00           C  
ATOM   2101  O   PRO   130     122.950 113.403 136.180  1.00  0.00           O  
ATOM   2102  N   LEU   131     125.132 112.858 136.209  1.00  0.00           N  
ATOM   2103  H   LEU   131     125.965 112.649 135.678  1.00  0.00           H  
ATOM   2104  CA  LEU   131     125.214 112.953 137.662  1.00  0.00           C  
ATOM   2105  HA  LEU   131     124.344 112.451 138.086  1.00  0.00           H  
ATOM   2106  CB  LEU   131     126.468 112.235 138.159  1.00  0.00           C  
ATOM   2107  HB2 LEU   131     126.405 111.180 137.893  1.00  0.00           H  
ATOM   2108  HB3 LEU   131     127.323 112.555 137.564  1.00  0.00           H  
ATOM   2109  CG  LEU   131     126.815 112.358 139.641  1.00  0.00           C  
ATOM   2110  HG  LEU   131     126.727 113.406 139.926  1.00  0.00           H  
ATOM   2111  CD1 LEU   131     125.856 111.551 140.496  1.00  0.00           C  
ATOM   2112 HD11 LEU   131     126.127 111.657 141.546  1.00  0.00           H  
ATOM   2113 HD12 LEU   131     124.840 111.915 140.345  1.00  0.00           H  
ATOM   2114 HD13 LEU   131     125.911 110.500 140.212  1.00  0.00           H  
ATOM   2115  CD2 LEU   131     128.247 111.921 139.874  1.00  0.00           C  
ATOM   2116 HD21 LEU   131     128.487 112.012 140.933  1.00  0.00           H  
ATOM   2117 HD22 LEU   131     128.366 110.883 139.562  1.00  0.00           H  
ATOM   2118 HD23 LEU   131     128.919 112.553 139.294  1.00  0.00           H  
ATOM   2119  C   LEU   131     125.200 114.404 138.127  1.00  0.00           C  
ATOM   2120  O   LEU   131     124.501 114.750 139.084  1.00  0.00           O  
ATOM   2121  N   VAL   132     125.958 115.271 137.457  1.00  0.00           N  
ATOM   2122  H   VAL   132     126.466 114.970 136.638  1.00  0.00           H  
ATOM   2123  CA  VAL   132     126.053 116.654 137.907  1.00  0.00           C  
ATOM   2124  HA  VAL   132     126.195 116.643 138.988  1.00  0.00           H  
ATOM   2125  CB  VAL   132     127.281 117.335 137.279  1.00  0.00           C  
ATOM   2126  HB  VAL   132     127.147 117.360 136.198  1.00  0.00           H  
ATOM   2127  CG1 VAL   132     127.416 118.759 137.780  1.00  0.00           C  
ATOM   2128 HG11 VAL   132     128.290 119.224 137.324  1.00  0.00           H  
ATOM   2129 HG12 VAL   132     126.524 119.325 137.513  1.00  0.00           H  
ATOM   2130 HG13 VAL   132     127.531 118.754 138.864  1.00  0.00           H  
ATOM   2131  CG2 VAL   132     128.541 116.551 137.589  1.00  0.00           C  
ATOM   2132 HG21 VAL   132     129.399 117.048 137.137  1.00  0.00           H  
ATOM   2133 HG22 VAL   132     128.680 116.498 138.669  1.00  0.00           H  
ATOM   2134 HG23 VAL   132     128.451 115.543 137.185  1.00  0.00           H  
ATOM   2135  C   VAL   132     124.769 117.425 137.614  1.00  0.00           C  
ATOM   2136  O   VAL   132     124.382 118.302 138.394  1.00  0.00           O  
ATOM   2137  N   ILE   133     124.083 117.120 136.510  1.00  0.00           N  
ATOM   2138  H   ILE   133     124.446 116.435 135.863  1.00  0.00           H  
ATOM   2139  CA  ILE   133     122.807 117.774 136.232  1.00  0.00           C  
ATOM   2140  HA  ILE   133     122.964 118.852 136.280  1.00  0.00           H  
ATOM   2141  CB  ILE   133     122.315 117.428 134.813  1.00  0.00           C  
ATOM   2142  HB  ILE   133     122.276 116.343 134.718  1.00  0.00           H  
ATOM   2143  CG2 ILE   133     120.920 117.980 134.575  1.00  0.00           C  
ATOM   2144 HG21 ILE   133     120.594 117.723 133.567  1.00  0.00           H  
ATOM   2145 HG22 ILE   133     120.230 117.549 135.300  1.00  0.00           H  
ATOM   2146 HG23 ILE   133     120.934 119.064 134.687  1.00  0.00           H  
ATOM   2147  CG1 ILE   133     123.277 117.971 133.752  1.00  0.00           C  
ATOM   2148 HG12 ILE   133     124.128 117.297 133.658  1.00  0.00           H  
ATOM   2149 HG13 ILE   133     122.794 117.938 132.776  1.00  0.00           H  
ATOM   2150  CD1 ILE   133     123.775 119.372 134.016  1.00  0.00           C  
ATOM   2151 HD11 ILE   133     124.450 119.675 133.215  1.00  0.00           H  
ATOM   2152 HD12 ILE   133     122.929 120.058 134.056  1.00  0.00           H  
ATOM   2153 HD13 ILE   133     124.307 119.396 134.967  1.00  0.00           H  
ATOM   2154  C   ILE   133     121.777 117.403 137.291  1.00  0.00           C  
ATOM   2155  O   ILE   133     120.956 118.234 137.697  1.00  0.00           O  
ATOM   2156  N   GLY   134     121.808 116.157 137.763  1.00  0.00           N  
ATOM   2157  H   GLY   134     122.445 115.482 137.365  1.00  0.00           H  
ATOM   2158  CA  GLY   134     120.926 115.767 138.850  1.00  0.00           C  
ATOM   2159  HA2 GLY   134     119.892 115.963 138.566  1.00  0.00           H  
ATOM   2160  HA3 GLY   134     121.002 114.692 139.010  1.00  0.00           H  
ATOM   2161  C   GLY   134     121.239 116.493 140.144  1.00  0.00           C  
ATOM   2162  O   GLY   134     120.332 116.901 140.872  1.00  0.00           O  
ATOM   2163  N   VAL   135     122.526 116.666 140.447  1.00  0.00           N  
ATOM   2164  H   VAL   135     123.242 116.287 139.844  1.00  0.00           H  
ATOM   2165  CA  VAL   135     122.920 117.400 141.645  1.00  0.00           C  
ATOM   2166  HA  VAL   135     122.386 116.972 142.493  1.00  0.00           H  
ATOM   2167  CB  VAL   135     124.432 117.236 141.901  1.00  0.00           C  
ATOM   2168  HB  VAL   135     124.968 117.599 141.024  1.00  0.00           H  
ATOM   2169  CG1 VAL   135     124.870 118.059 143.101  1.00  0.00           C  
ATOM   2170 HG11 VAL   135     125.940 117.927 143.262  1.00  0.00           H  
ATOM   2171 HG12 VAL   135     124.658 119.112 142.917  1.00  0.00           H  
ATOM   2172 HG13 VAL   135     124.327 117.729 143.986  1.00  0.00           H  
ATOM   2173  CG2 VAL   135     124.789 115.775 142.104  1.00  0.00           C  
ATOM   2174 HG21 VAL   135     125.860 115.684 142.283  1.00  0.00           H  
ATOM   2175 HG22 VAL   135     124.243 115.383 142.962  1.00  0.00           H  
ATOM   2176 HG23 VAL   135     124.520 115.208 141.213  1.00  0.00           H  
ATOM   2177  C   VAL   135     122.525 118.868 141.531  1.00  0.00           C  
ATOM   2178  O   VAL   135     122.136 119.499 142.519  1.00  0.00           O  
ATOM   2179  N   ALA   136     122.610 119.434 140.326  1.00  0.00           N  
ATOM   2180  H   ALA   136     122.919 118.890 139.533  1.00  0.00           H  
ATOM   2181  CA  ALA   136     122.258 120.838 140.147  1.00  0.00           C  
ATOM   2182  HA  ALA   136     122.725 121.411 140.947  1.00  0.00           H  
ATOM   2183  CB  ALA   136     122.799 121.350 138.814  1.00  0.00           C  
ATOM   2184  HB1 ALA   136     122.530 122.399 138.691  1.00  0.00           H  
ATOM   2185  HB2 ALA   136     123.884 121.249 138.799  1.00  0.00           H  
ATOM   2186  HB3 ALA   136     122.369 120.768 137.999  1.00  0.00           H  
ATOM   2187  C   ALA   136     120.751 121.045 140.230  1.00  0.00           C  
ATOM   2188  O   ALA   136     120.288 122.089 140.702  1.00  0.00           O  
ATOM   2189  N   PHE   137     119.969 120.065 139.773  1.00  0.00           N  
ATOM   2190  H   PHE   137     120.381 119.252 139.337  1.00  0.00           H  
ATOM   2191  CA  PHE   137     118.520 120.159 139.898  1.00  0.00           C  
ATOM   2192  HA  PHE   137     118.220 121.169 139.620  1.00  0.00           H  
ATOM   2193  CB  PHE   137     117.846 119.182 138.939  1.00  0.00           C  
ATOM   2194  HB2 PHE   137     118.528 118.360 138.721  1.00  0.00           H  
ATOM   2195  HB3 PHE   137     116.991 118.722 139.434  1.00  0.00           H  
ATOM   2196  CG  PHE   137     117.399 119.809 137.657  1.00  0.00           C  
ATOM   2197  CD1 PHE   137     116.098 120.250 137.507  1.00  0.00           C  
ATOM   2198  HD1 PHE   137     115.394 120.140 138.318  1.00  0.00           H  
ATOM   2199  CE1 PHE   137     115.683 120.831 136.331  1.00  0.00           C  
ATOM   2200  HE1 PHE   137     114.662 121.167 136.226  1.00  0.00           H  
ATOM   2201  CZ  PHE   137     116.571 120.983 135.289  1.00  0.00           C  
ATOM   2202  HZ  PHE   137     116.247 121.440 134.365  1.00  0.00           H  
ATOM   2203  CE2 PHE   137     117.872 120.552 135.427  1.00  0.00           C  
ATOM   2204  HE2 PHE   137     118.571 120.671 134.612  1.00  0.00           H  
ATOM   2205  CD2 PHE   137     118.281 119.969 136.605  1.00  0.00           C  
ATOM   2206  HD2 PHE   137     119.303 119.635 136.702  1.00  0.00           H  
ATOM   2207  C   PHE   137     118.060 119.904 141.325  1.00  0.00           C  
ATOM   2208  O   PHE   137     117.050 120.469 141.758  1.00  0.00           O  
ATOM   2209  N   GLY   138     118.773 119.055 142.066  1.00  0.00           N  
ATOM   2210  H   GLY   138     119.535 118.539 141.650  1.00  0.00           H  
ATOM   2211  CA  GLY   138     118.457 118.870 143.470  1.00  0.00           C  
ATOM   2212  HA2 GLY   138     117.410 118.583 143.571  1.00  0.00           H  
ATOM   2213  HA3 GLY   138     119.039 118.037 143.865  1.00  0.00           H  
ATOM   2214  C   GLY   138     118.721 120.106 144.300  1.00  0.00           C  
ATOM   2215  O   GLY   138     118.122 120.283 145.363  1.00  0.00           O  
ATOM   2216  N   ASN   139     119.612 120.977 143.830  1.00  0.00           N  
ATOM   2217  H   ASN   139     120.093 120.789 142.962  1.00  0.00           H  
ATOM   2218  CA  ASN   139     119.920 122.209 144.537  1.00  0.00           C  
ATOM   2219  HA  ASN   139     119.755 122.038 145.601  1.00  0.00           H  
ATOM   2220  CB  ASN   139     121.393 122.570 144.338  1.00  0.00           C  
ATOM   2221  HB2 ASN   139     121.692 122.324 143.319  1.00  0.00           H  
ATOM   2222  HB3 ASN   139     121.520 123.647 144.446  1.00  0.00           H  
ATOM   2223  CG  ASN   139     122.303 121.855 145.316  1.00  0.00           C  
ATOM   2224  OD1 ASN   139     122.511 122.459 146.475  1.00  0.00           O  
ATOM   2225  ND2 ASN   139     122.811 120.774 145.033  1.00  0.00           N  
ATOM   2226 HD21 ASN   139     122.625 120.348 144.137  1.00  0.00           H  
ATOM   2227 HD22 ASN   139     123.415 120.311 145.697  1.00  0.00           H  
ATOM   2228  C   ASN   139     119.038 123.370 144.105  1.00  0.00           C  
ATOM   2229  O   ASN   139     118.937 124.356 144.839  1.00  0.00           O  
ATOM   2230  N   LEU   140     118.403 123.283 142.934  1.00  0.00           N  
ATOM   2231  H   LEU   140     118.592 122.509 142.313  1.00  0.00           H  
ATOM   2232  CA  LEU   140     117.436 124.304 142.548  1.00  0.00           C  
ATOM   2233  HA  LEU   140     117.894 125.282 142.696  1.00  0.00           H  
ATOM   2234  CB  LEU   140     117.068 124.166 141.072  1.00  0.00           C  
ATOM   2235  HB2 LEU   140     116.701 123.156 140.890  1.00  0.00           H  
ATOM   2236  HB3 LEU   140     116.162 124.739 140.876  1.00  0.00           H  
ATOM   2237  CG  LEU   140     118.116 124.514 140.017  1.00  0.00           C  
ATOM   2238  HG  LEU   140     118.991 123.886 140.185  1.00  0.00           H  
ATOM   2239  CD1 LEU   140     117.570 124.208 138.635  1.00  0.00           C  
ATOM   2240 HD11 LEU   140     118.320 124.457 137.884  1.00  0.00           H  
ATOM   2241 HD12 LEU   140     117.326 123.148 138.567  1.00  0.00           H  
ATOM   2242 HD13 LEU   140     116.671 124.799 138.460  1.00  0.00           H  
ATOM   2243  CD2 LEU   140     118.544 125.963 140.121  1.00  0.00           C  
ATOM   2244 HD21 LEU   140     119.290 126.178 139.356  1.00  0.00           H  
ATOM   2245 HD22 LEU   140     117.679 126.609 139.975  1.00  0.00           H  
ATOM   2246 HD23 LEU   140     118.972 126.146 141.107  1.00  0.00           H  
ATOM   2247  C   LEU   140     116.182 124.230 143.405  1.00  0.00           C  
ATOM   2248  O   LEU   140     115.589 125.264 143.725  1.00  0.00           O  
ATOM   2249  N   LEU   141     115.767 123.023 143.788  1.00  0.00           N  
ATOM   2250  H   LEU   141     116.246 122.197 143.460  1.00  0.00           H  
ATOM   2251  CA  LEU   141     114.626 122.866 144.678  1.00  0.00           C  
ATOM   2252  HA  LEU   141     113.788 123.419 144.255  1.00  0.00           H  
ATOM   2253  CB  LEU   141     114.231 121.393 144.758  1.00  0.00           C  
ATOM   2254  HB2 LEU   141     115.127 120.785 144.882  1.00  0.00           H  
ATOM   2255  HB3 LEU   141     113.654 121.223 145.667  1.00  0.00           H  
ATOM   2256  CG  LEU   141     113.439 120.888 143.553  1.00  0.00           C  
ATOM   2257  HG  LEU   141     113.853 121.349 142.656  1.00  0.00           H  
ATOM   2258  CD1 LEU   141     113.569 119.381 143.414  1.00  0.00           C  
ATOM   2259 HD11 LEU   141     112.997 119.045 142.549  1.00  0.00           H  
ATOM   2260 HD12 LEU   141     114.618 119.117 143.280  1.00  0.00           H  
ATOM   2261 HD13 LEU   141     113.186 118.898 144.313  1.00  0.00           H  
ATOM   2262  CD2 LEU   141     111.985 121.304 143.670  1.00  0.00           C  
ATOM   2263 HD21 LEU   141     111.431 120.938 142.805  1.00  0.00           H  
ATOM   2264 HD22 LEU   141     111.558 120.882 144.580  1.00  0.00           H  
ATOM   2265 HD23 LEU   141     111.920 122.391 143.709  1.00  0.00           H  
ATOM   2266  C   LEU   141     114.899 123.412 146.072  1.00  0.00           C  
ATOM   2267  O   LEU   141     113.958 123.809 146.764  1.00  0.00           O  
ATOM   2268  N   GLN   142     116.160 123.441 146.497  1.00  0.00           N  
ATOM   2269  H   GLN   142     116.898 123.070 145.915  1.00  0.00           H  
ATOM   2270  CA  GLN   142     116.525 123.997 147.791  1.00  0.00           C  
ATOM   2271  HA  GLN   142     115.671 123.889 148.460  1.00  0.00           H  
ATOM   2272  CB  GLN   142     117.700 123.216 148.386  1.00  0.00           C  
ATOM   2273  HB2 GLN   142     118.561 123.299 147.723  1.00  0.00           H  
ATOM   2274  HB3 GLN   142     118.021 123.695 149.311  1.00  0.00           H  
ATOM   2275  CG  GLN   142     117.411 121.754 148.653  1.00  0.00           C  
ATOM   2276  HG2 GLN   142     116.690 121.670 149.466  1.00  0.00           H  
ATOM   2277  HG3 GLN   142     116.941 121.311 147.775  1.00  0.00           H  
ATOM   2278  CD  GLN   142     118.659 120.971 149.004  1.00  0.00           C  
ATOM   2279  OE1 GLN   142     118.907 120.670 150.169  1.00  0.00           O  
ATOM   2280  NE2 GLN   142     119.453 120.636 147.996  1.00  0.00           N  
ATOM   2281 HE21 GLN   142     119.212 120.904 147.052  1.00  0.00           H  
ATOM   2282 HE22 GLN   142     120.299 120.113 148.172  1.00  0.00           H  
ATOM   2283  C   GLN   142     116.891 125.473 147.724  1.00  0.00           C  
ATOM   2284  O   GLN   142     116.917 126.136 148.766  1.00  0.00           O  
ATOM   2285  N   GLY   143     117.168 126.000 146.535  1.00  0.00           N  
ATOM   2286  H   GLY   143     117.036 125.452 145.697  1.00  0.00           H  
ATOM   2287  CA  GLY   143     117.660 127.354 146.396  1.00  0.00           C  
ATOM   2288  HA2 GLY   143     117.319 127.768 145.447  1.00  0.00           H  
ATOM   2289  HA3 GLY   143     117.248 127.973 147.192  1.00  0.00           H  
ATOM   2290  C   GLY   143     119.170 127.402 146.452  1.00  0.00           C  
ATOM   2291  O   GLY   143     119.785 126.669 147.229  1.00  0.00           O  
ATOM   2292  N   VAL   144     119.784 128.255 145.641  1.00  0.00           N  
ATOM   2293  H   VAL   144     119.242 128.857 145.037  1.00  0.00           H  
ATOM   2294  CA  VAL   144     121.240 128.351 145.595  1.00  0.00           C  
ATOM   2295  HA  VAL   144     121.651 127.622 146.293  1.00  0.00           H  
ATOM   2296  CB  VAL   144     121.772 128.022 144.189  1.00  0.00           C  
ATOM   2297  HB  VAL   144     122.842 128.231 144.169  1.00  0.00           H  
ATOM   2298  CG1 VAL   144     121.566 126.549 143.883  1.00  0.00           C  
ATOM   2299 HG11 VAL   144     121.946 126.328 142.886  1.00  0.00           H  
ATOM   2300 HG12 VAL   144     122.101 125.947 144.617  1.00  0.00           H  
ATOM   2301 HG13 VAL   144     120.503 126.314 143.926  1.00  0.00           H  
ATOM   2302  CG2 VAL   144     121.095 128.888 143.142  1.00  0.00           C  
ATOM   2303 HG21 VAL   144     121.486 128.639 142.156  1.00  0.00           H  
ATOM   2304 HG22 VAL   144     120.020 128.709 143.162  1.00  0.00           H  
ATOM   2305 HG23 VAL   144     121.292 129.938 143.356  1.00  0.00           H  
ATOM   2306  C   VAL   144     121.669 129.741 146.051  1.00  0.00           C  
ATOM   2307  O   VAL   144     120.931 130.715 145.847  1.00  0.00           O  
ATOM   2308  N   PRO   145     122.847 129.884 146.674  1.00  0.00           N  
ATOM   2309  CD  PRO   145     123.797 128.805 146.993  1.00  0.00           C  
ATOM   2310  HD2 PRO   145     124.142 128.344 146.067  1.00  0.00           H  
ATOM   2311  HD3 PRO   145     123.344 128.130 147.719  1.00  0.00           H  
ATOM   2312  CG  PRO   145     124.938 129.534 147.639  1.00  0.00           C  
ATOM   2313  HG2 PRO   145     125.650 129.843 146.874  1.00  0.00           H  
ATOM   2314  HG3 PRO   145     125.381 128.903 148.410  1.00  0.00           H  
ATOM   2315  CB  PRO   145     124.341 130.736 148.270  1.00  0.00           C  
ATOM   2316  HB2 PRO   145     125.099 131.515 148.349  1.00  0.00           H  
ATOM   2317  HB3 PRO   145     123.865 130.451 149.208  1.00  0.00           H  
ATOM   2318  CA  PRO   145     123.268 131.174 147.271  1.00  0.00           C  
ATOM   2319  HA  PRO   145     122.429 131.610 147.813  1.00  0.00           H  
ATOM   2320  C   PRO   145     123.817 132.200 146.282  1.00  0.00           C  
ATOM   2321  O   PRO   145     125.014 132.350 146.068  1.00  0.00           O  
ATOM   2322  N   PHE   146     122.912 132.944 145.656  1.00  0.00           N  
ATOM   2323  H   PHE   146     121.928 132.774 145.806  1.00  0.00           H  
ATOM   2324  CA  PHE   146     123.292 134.012 144.747  1.00  0.00           C  
ATOM   2325  HA  PHE   146     124.345 134.239 144.913  1.00  0.00           H  
ATOM   2326  CB  PHE   146     123.121 133.585 143.273  1.00  0.00           C  
ATOM   2327  HB2 PHE   146     123.750 134.211 142.640  1.00  0.00           H  
ATOM   2328  HB3 PHE   146     123.516 132.578 143.141  1.00  0.00           H  
ATOM   2329  CG  PHE   146     121.704 133.635 142.771  1.00  0.00           C  
ATOM   2330  CD1 PHE   146     120.864 132.548 142.920  1.00  0.00           C  
ATOM   2331  HD1 PHE   146     121.219 131.655 143.412  1.00  0.00           H  
ATOM   2332  CE1 PHE   146     119.572 132.587 142.447  1.00  0.00           C  
ATOM   2333  HE1 PHE   146     118.924 131.733 142.576  1.00  0.00           H  
ATOM   2334  CZ  PHE   146     119.104 133.713 141.810  1.00  0.00           C  
ATOM   2335  HZ  PHE   146     118.090 133.742 141.440  1.00  0.00           H  
ATOM   2336  CE2 PHE   146     119.930 134.801 141.645  1.00  0.00           C  
ATOM   2337  HE2 PHE   146     119.565 135.688 141.148  1.00  0.00           H  
ATOM   2338  CD2 PHE   146     121.225 134.758 142.115  1.00  0.00           C  
ATOM   2339  HD2 PHE   146     121.869 135.613 141.967  1.00  0.00           H  
ATOM   2340  C   PHE   146     122.485 135.266 145.053  1.00  0.00           C  
ATOM   2341  O   PHE   146     121.368 135.197 145.571  1.00  0.00           O  
ATOM   2342  N   ASN   147     123.079 136.417 144.750  1.00  0.00           N  
ATOM   2343  H   ASN   147     124.017 136.418 144.376  1.00  0.00           H  
ATOM   2344  CA  ASN   147     122.437 137.709 144.932  1.00  0.00           C  
ATOM   2345  HA  ASN   147     121.368 137.543 145.062  1.00  0.00           H  
ATOM   2346  CB  ASN   147     122.966 138.439 146.180  1.00  0.00           C  
ATOM   2347  HB2 ASN   147     122.372 139.337 146.353  1.00  0.00           H  
ATOM   2348  HB3 ASN   147     122.820 137.809 147.057  1.00  0.00           H  
ATOM   2349  CG  ASN   147     124.430 138.817 146.070  1.00  0.00           C  
ATOM   2350  OD1 ASN   147     125.310 138.034 146.416  1.00  0.00           O  
ATOM   2351  ND2 ASN   147     124.695 140.025 145.600  1.00  0.00           N  
ATOM   2352 HD21 ASN   147     123.939 140.641 145.336  1.00  0.00           H  
ATOM   2353 HD22 ASN   147     125.653 140.331 145.505  1.00  0.00           H  
ATOM   2354  C   ASN   147     122.639 138.554 143.682  1.00  0.00           C  
ATOM   2355  O   ASN   147     123.447 138.236 142.808  1.00  0.00           O  
ATOM   2356  N   VAL   148     121.879 139.642 143.604  1.00  0.00           N  
ATOM   2357  H   VAL   148     121.275 139.892 144.374  1.00  0.00           H  
ATOM   2358  CA  VAL   148     121.863 140.522 142.442  1.00  0.00           C  
ATOM   2359  HA  VAL   148     122.734 140.304 141.824  1.00  0.00           H  
ATOM   2360  CB  VAL   148     120.589 140.312 141.597  1.00  0.00           C  
ATOM   2361  HB  VAL   148     119.726 140.359 142.261  1.00  0.00           H  
ATOM   2362  CG1 VAL   148     120.447 141.393 140.561  1.00  0.00           C  
ATOM   2363 HG11 VAL   148     119.542 141.222 139.979  1.00  0.00           H  
ATOM   2364 HG12 VAL   148     120.384 142.363 141.054  1.00  0.00           H  
ATOM   2365 HG13 VAL   148     121.313 141.378 139.899  1.00  0.00           H  
ATOM   2366  CG2 VAL   148     120.606 138.945 140.931  1.00  0.00           C  
ATOM   2367 HG21 VAL   148     119.699 138.817 140.340  1.00  0.00           H  
ATOM   2368 HG22 VAL   148     121.477 138.868 140.280  1.00  0.00           H  
ATOM   2369 HG23 VAL   148     120.654 138.169 141.695  1.00  0.00           H  
ATOM   2370  C   VAL   148     121.958 141.958 142.932  1.00  0.00           C  
ATOM   2371  O   VAL   148     121.224 142.354 143.842  1.00  0.00           O  
ATOM   2372  N   ASP   149     122.857 142.739 142.336  1.00  0.00           N  
ATOM   2373  H   ASP   149     123.443 142.366 141.602  1.00  0.00           H  
ATOM   2374  CA  ASP   149     123.022 144.137 142.718  1.00  0.00           C  
ATOM   2375  HA  ASP   149     122.865 144.211 143.794  1.00  0.00           H  
ATOM   2376  CB  ASP   149     124.446 144.608 142.417  1.00  0.00           C  
ATOM   2377  HB2 ASP   149     124.651 145.521 142.976  1.00  0.00           H  
ATOM   2378  HB3 ASP   149     125.157 143.867 142.783  1.00  0.00           H  
ATOM   2379  CG  ASP   149     124.691 144.856 140.941  1.00  0.00           C  
ATOM   2380  OD1 ASP   149     123.951 144.307 140.104  1.00  0.00           O  
ATOM   2381  OD2 ASP   149     125.633 145.602 140.612  1.00  0.00           O  
ATOM   2382  C   ASP   149     121.954 144.987 142.027  1.00  0.00           C  
ATOM   2383  O   ASP   149     121.042 144.474 141.374  1.00  0.00           O  
ATOM   2384  N   GLU   150     122.057 146.311 142.161  1.00  0.00           N  
ATOM   2385  H   GLU   150     122.848 146.709 142.646  1.00  0.00           H  
ATOM   2386  CA  GLU   150     121.033 147.193 141.611  1.00  0.00           C  
ATOM   2387  HA  GLU   150     120.058 146.804 141.904  1.00  0.00           H  
ATOM   2388  CB  GLU   150     121.178 148.600 142.194  1.00  0.00           C  
ATOM   2389  HB2 GLU   150     122.169 148.988 141.958  1.00  0.00           H  
ATOM   2390  HB3 GLU   150     120.491 149.275 141.683  1.00  0.00           H  
ATOM   2391  CG  GLU   150     120.948 148.687 143.691  1.00  0.00           C  
ATOM   2392  HG2 GLU   150     121.653 148.033 144.204  1.00  0.00           H  
ATOM   2393  HG3 GLU   150     121.172 149.697 144.034  1.00  0.00           H  
ATOM   2394  CD  GLU   150     119.532 148.319 144.096  1.00  0.00           C  
ATOM   2395  OE1 GLU   150     118.599 148.532 143.293  1.00  0.00           O  
ATOM   2396  OE2 GLU   150     119.351 147.827 145.228  1.00  0.00           O  
ATOM   2397  C   GLU   150     121.074 147.270 140.091  1.00  0.00           C  
ATOM   2398  O   GLU   150     120.067 147.629 139.476  1.00  0.00           O  
ATOM   2399  N   TYR   151     122.210 146.950 139.472  1.00  0.00           N  
ATOM   2400  H   TYR   151     123.022 146.686 140.011  1.00  0.00           H  
ATOM   2401  CA  TYR   151     122.344 146.962 138.023  1.00  0.00           C  
ATOM   2402  HA  TYR   151     121.563 147.607 137.621  1.00  0.00           H  
ATOM   2403  CB  TYR   151     123.693 147.561 137.629  1.00  0.00           C  
ATOM   2404  HB2 TYR   151     124.495 146.975 138.078  1.00  0.00           H  
ATOM   2405  HB3 TYR   151     123.820 147.489 136.549  1.00  0.00           H  
ATOM   2406  CG  TYR   151     123.826 149.003 138.055  1.00  0.00           C  
ATOM   2407  CD1 TYR   151     123.093 150.001 137.427  1.00  0.00           C  
ATOM   2408  HD1 TYR   151     122.425 149.751 136.616  1.00  0.00           H  
ATOM   2409  CE1 TYR   151     123.198 151.318 137.817  1.00  0.00           C  
ATOM   2410  HE1 TYR   151     122.623 152.079 137.310  1.00  0.00           H  
ATOM   2411  CZ  TYR   151     124.039 151.652 138.854  1.00  0.00           C  
ATOM   2412  OH  TYR   151     124.149 152.964 139.247  1.00  0.00           O  
ATOM   2413  HH  TYR   151     123.579 153.511 138.701  1.00  0.00           H  
ATOM   2414  CE2 TYR   151     124.774 150.680 139.499  1.00  0.00           C  
ATOM   2415  HE2 TYR   151     125.434 150.944 140.312  1.00  0.00           H  
ATOM   2416  CD2 TYR   151     124.663 149.366 139.101  1.00  0.00           C  
ATOM   2417  HD2 TYR   151     125.240 148.613 139.617  1.00  0.00           H  
ATOM   2418  C   TYR   151     122.165 145.579 137.413  1.00  0.00           C  
ATOM   2419  O   TYR   151     122.505 145.376 136.243  1.00  0.00           O  
ATOM   2420  N   LEU   152     121.640 144.630 138.191  1.00  0.00           N  
ATOM   2421  H   LEU   152     121.433 144.828 139.160  1.00  0.00           H  
ATOM   2422  CA  LEU   152     121.329 143.274 137.733  1.00  0.00           C  
ATOM   2423  HA  LEU   152     120.820 142.764 138.550  1.00  0.00           H  
ATOM   2424  CB  LEU   152     120.372 143.290 136.537  1.00  0.00           C  
ATOM   2425  HB2 LEU   152     120.834 143.832 135.712  1.00  0.00           H  
ATOM   2426  HB3 LEU   152     120.243 142.274 136.164  1.00  0.00           H  
ATOM   2427  CG  LEU   152     119.000 143.898 136.839  1.00  0.00           C  
ATOM   2428  HG  LEU   152     119.150 144.940 137.123  1.00  0.00           H  
ATOM   2429  CD1 LEU   152     118.108 143.872 135.616  1.00  0.00           C  
ATOM   2430 HD11 LEU   152     117.141 144.310 135.862  1.00  0.00           H  
ATOM   2431 HD12 LEU   152     118.573 144.445 134.814  1.00  0.00           H  
ATOM   2432 HD13 LEU   152     117.967 142.841 135.290  1.00  0.00           H  
ATOM   2433  CD2 LEU   152     118.336 143.186 138.007  1.00  0.00           C  
ATOM   2434 HD21 LEU   152     117.363 143.636 138.202  1.00  0.00           H  
ATOM   2435 HD22 LEU   152     118.206 142.132 137.764  1.00  0.00           H  
ATOM   2436 HD23 LEU   152     118.963 143.279 138.894  1.00  0.00           H  
ATOM   2437  C   LEU   152     122.596 142.481 137.420  1.00  0.00           C  
ATOM   2438  O   LEU   152     122.634 141.677 136.489  1.00  0.00           O  
ATOM   2439  N   ARG   153     123.635 142.702 138.218  1.00  0.00           N  
ATOM   2440  H   ARG   153     123.591 143.433 138.914  1.00  0.00           H  
ATOM   2441  CA  ARG   153     124.867 141.930 138.145  1.00  0.00           C  
ATOM   2442  HA  ARG   153     124.959 141.514 137.142  1.00  0.00           H  
ATOM   2443  CB  ARG   153     126.085 142.810 138.423  1.00  0.00           C  
ATOM   2444  HB2 ARG   153     126.070 143.670 137.754  1.00  0.00           H  
ATOM   2445  HB3 ARG   153     126.003 143.235 139.423  1.00  0.00           H  
ATOM   2446  CG  ARG   153     127.407 142.097 138.290  1.00  0.00           C  
ATOM   2447  HG2 ARG   153     127.434 141.252 138.978  1.00  0.00           H  
ATOM   2448  HG3 ARG   153     127.506 141.702 137.279  1.00  0.00           H  
ATOM   2449  CD  ARG   153     128.563 143.021 138.583  1.00  0.00           C  
ATOM   2450  HD2 ARG   153     128.449 143.438 139.583  1.00  0.00           H  
ATOM   2451  HD3 ARG   153     129.492 142.452 138.579  1.00  0.00           H  
ATOM   2452  NE  ARG   153     128.654 144.104 137.614  1.00  0.00           N  
ATOM   2453  HE  ARG   153     128.232 144.978 137.894  1.00  0.00           H  
ATOM   2454  CZ  ARG   153     129.241 144.001 136.429  1.00  0.00           C  
ATOM   2455  NH1 ARG   153     129.793 142.857 136.056  1.00  0.00           N  
ATOM   2456 HH11 ARG   153     129.768 142.059 136.674  1.00  0.00           H  
ATOM   2457 HH12 ARG   153     130.239 142.782 135.153  1.00  0.00           H  
ATOM   2458  NH2 ARG   153     129.276 145.044 135.616  1.00  0.00           N  
ATOM   2459 HH21 ARG   153     128.856 145.918 135.898  1.00  0.00           H  
ATOM   2460 HH22 ARG   153     129.723 144.966 134.714  1.00  0.00           H  
ATOM   2461  C   ARG   153     124.805 140.783 139.144  1.00  0.00           C  
ATOM   2462  O   ARG   153     124.294 140.941 140.255  1.00  0.00           O  
ATOM   2463  N   LEU   154     125.332 139.631 138.745  1.00  0.00           N  
ATOM   2464  H   LEU   154     125.858 139.588 137.884  1.00  0.00           H  
ATOM   2465  CA  LEU   154     125.180 138.406 139.512  1.00  0.00           C  
ATOM   2466  HA  LEU   154     124.316 138.516 140.167  1.00  0.00           H  
ATOM   2467  CB  LEU   154     124.927 137.224 138.577  1.00  0.00           C  
ATOM   2468  HB2 LEU   154     125.646 137.252 137.758  1.00  0.00           H  
ATOM   2469  HB3 LEU   154     125.155 136.295 139.100  1.00  0.00           H  
ATOM   2470  CG  LEU   154     123.513 137.149 138.006  1.00  0.00           C  
ATOM   2471  HG  LEU   154     123.150 138.166 137.857  1.00  0.00           H  
ATOM   2472  CD1 LEU   154     123.519 136.448 136.667  1.00  0.00           C  
ATOM   2473 HD11 LEU   154     122.503 136.404 136.275  1.00  0.00           H  
ATOM   2474 HD12 LEU   154     124.153 136.998 135.971  1.00  0.00           H  
ATOM   2475 HD13 LEU   154     123.906 135.436 136.788  1.00  0.00           H  
ATOM   2476  CD2 LEU   154     122.589 136.454 138.989  1.00  0.00           C  
ATOM   2477 HD21 LEU   154     121.583 136.406 138.571  1.00  0.00           H  
ATOM   2478 HD22 LEU   154     122.952 135.444 139.178  1.00  0.00           H  
ATOM   2479 HD23 LEU   154     122.567 137.012 139.925  1.00  0.00           H  
ATOM   2480  C   LEU   154     126.402 138.130 140.374  1.00  0.00           C  
ATOM   2481  O   LEU   154     127.541 138.328 139.948  1.00  0.00           O  
ATOM   2482  N   TYR   155     126.147 137.673 141.595  1.00  0.00           N  
ATOM   2483  H   TYR   155     125.193 137.607 141.921  1.00  0.00           H  
ATOM   2484  CA  TYR   155     127.175 137.246 142.528  1.00  0.00           C  
ATOM   2485  HA  TYR   155     128.116 137.133 141.990  1.00  0.00           H  
ATOM   2486  CB  TYR   155     127.369 138.259 143.662  1.00  0.00           C  
ATOM   2487  HB2 TYR   155     126.450 138.330 144.244  1.00  0.00           H  
ATOM   2488  HB3 TYR   155     128.114 137.880 144.362  1.00  0.00           H  
ATOM   2489  CG  TYR   155     127.775 139.636 143.197  1.00  0.00           C  
ATOM   2490  CD1 TYR   155     129.112 139.983 143.090  1.00  0.00           C  
ATOM   2491  HD1 TYR   155     129.878 139.265 143.343  1.00  0.00           H  
ATOM   2492  CE1 TYR   155     129.489 141.237 142.664  1.00  0.00           C  
ATOM   2493  HE1 TYR   155     130.536 141.488 142.586  1.00  0.00           H  
ATOM   2494  CZ  TYR   155     128.523 142.164 142.340  1.00  0.00           C  
ATOM   2495  OH  TYR   155     128.897 143.417 141.916  1.00  0.00           O  
ATOM   2496  HH  TYR   155     129.855 143.478 141.903  1.00  0.00           H  
ATOM   2497  CE2 TYR   155     127.188 141.845 142.439  1.00  0.00           C  
ATOM   2498  HE2 TYR   155     126.431 142.572 142.183  1.00  0.00           H  
ATOM   2499  CD2 TYR   155     126.820 140.590 142.868  1.00  0.00           C  
ATOM   2500  HD2 TYR   155     125.769 140.352 142.947  1.00  0.00           H  
ATOM   2501  C   TYR   155     126.772 135.900 143.104  1.00  0.00           C  
ATOM   2502  O   TYR   155     125.594 135.664 143.376  1.00  0.00           O  
ATOM   2503  N   TYR   156     127.747 135.020 143.281  1.00  0.00           N  
ATOM   2504  H   TYR   156     128.689 135.246 142.997  1.00  0.00           H  
ATOM   2505  CA  TYR   156     127.527 133.712 143.878  1.00  0.00           C  
ATOM   2506  HA  TYR   156     126.490 133.647 144.208  1.00  0.00           H  
ATOM   2507  CB  TYR   156     127.794 132.594 142.866  1.00  0.00           C  
ATOM   2508  HB2 TYR   156     127.427 132.899 141.886  1.00  0.00           H  
ATOM   2509  HB3 TYR   156     128.870 132.471 142.739  1.00  0.00           H  
ATOM   2510  CG  TYR   156     127.180 131.269 143.240  1.00  0.00           C  
ATOM   2511  CD1 TYR   156     127.919 130.304 143.909  1.00  0.00           C  
ATOM   2512  HD1 TYR   156     128.950 130.497 144.168  1.00  0.00           H  
ATOM   2513  CE1 TYR   156     127.364 129.096 144.253  1.00  0.00           C  
ATOM   2514  HE1 TYR   156     127.957 128.357 144.771  1.00  0.00           H  
ATOM   2515  CZ  TYR   156     126.053 128.836 143.934  1.00  0.00           C  
ATOM   2516  OH  TYR   156     125.502 127.629 144.278  1.00  0.00           O  
ATOM   2517  HH  TYR   156     124.587 127.600 143.989  1.00  0.00           H  
ATOM   2518  CE2 TYR   156     125.296 129.775 143.275  1.00  0.00           C  
ATOM   2519  HE2 TYR   156     124.266 129.569 143.025  1.00  0.00           H  
ATOM   2520  CD2 TYR   156     125.858 130.984 142.933  1.00  0.00           C  
ATOM   2521  HD2 TYR   156     125.253 131.716 142.418  1.00  0.00           H  
ATOM   2522  C   TYR   156     128.436 133.577 145.089  1.00  0.00           C  
ATOM   2523  O   TYR   156     129.643 133.816 144.990  1.00  0.00           O  
ATOM   2524  N   THR   157     127.861 133.200 146.228  1.00  0.00           N  
ATOM   2525  H   THR   157     126.886 132.935 146.238  1.00  0.00           H  
ATOM   2526  CA  THR   157     128.600 133.155 147.480  1.00  0.00           C  
ATOM   2527  HA  THR   157     129.575 133.610 147.306  1.00  0.00           H  
ATOM   2528  CB  THR   157     127.884 133.984 148.553  1.00  0.00           C  
ATOM   2529  HB  THR   157     128.454 133.935 149.481  1.00  0.00           H  
ATOM   2530  CG2 THR   157     127.776 135.433 148.113  1.00  0.00           C  
ATOM   2531 HG21 THR   157     127.266 136.010 148.884  1.00  0.00           H  
ATOM   2532 HG22 THR   157     128.774 135.841 147.956  1.00  0.00           H  
ATOM   2533 HG23 THR   157     127.210 135.490 147.183  1.00  0.00           H  
ATOM   2534  OG1 THR   157     126.571 133.459 148.781  1.00  0.00           O  
ATOM   2535  HG1 THR   157     126.129 133.982 149.453  1.00  0.00           H  
ATOM   2536  C   THR   157     128.834 131.742 147.994  1.00  0.00           C  
ATOM   2537  O   THR   157     129.445 131.579 149.054  1.00  0.00           O  
ATOM   2538  N   GLY   158     128.373 130.719 147.276  1.00  0.00           N  
ATOM   2539  H   GLY   158     127.792 130.890 146.468  1.00  0.00           H  
ATOM   2540  CA  GLY   158     128.675 129.347 147.610  1.00  0.00           C  
ATOM   2541  HA2 GLY   158     128.858 129.266 148.682  1.00  0.00           H  
ATOM   2542  HA3 GLY   158     127.814 128.720 147.380  1.00  0.00           H  
ATOM   2543  C   GLY   158     129.889 128.837 146.850  1.00  0.00           C  
ATOM   2544  O   GLY   158     130.567 129.564 146.129  1.00  0.00           O  
ATOM   2545  N   ASN   159     130.158 127.548 147.027  1.00  0.00           N  
ATOM   2546  H   ASN   159     129.612 127.003 147.679  1.00  0.00           H  
ATOM   2547  CA  ASN   159     131.229 126.881 146.302  1.00  0.00           C  
ATOM   2548  HA  ASN   159     131.499 127.502 145.448  1.00  0.00           H  
ATOM   2549  CB  ASN   159     132.480 126.702 147.177  1.00  0.00           C  
ATOM   2550  HB2 ASN   159     133.243 126.167 146.612  1.00  0.00           H  
ATOM   2551  HB3 ASN   159     132.905 127.679 147.406  1.00  0.00           H  
ATOM   2552  CG  ASN   159     132.197 125.961 148.468  1.00  0.00           C  
ATOM   2553  OD1 ASN   159     131.924 124.764 148.462  1.00  0.00           O  
ATOM   2554  ND2 ASN   159     132.274 126.670 149.585  1.00  0.00           N  
ATOM   2555 HD21 ASN   159     132.511 127.651 149.545  1.00  0.00           H  
ATOM   2556 HD22 ASN   159     132.096 126.229 150.476  1.00  0.00           H  
ATOM   2557  C   ASN   159     130.717 125.545 145.774  1.00  0.00           C  
ATOM   2558  O   ASN   159     129.578 125.143 146.028  1.00  0.00           O  
ATOM   2559  N   PHE   160     131.577 124.858 145.020  1.00  0.00           N  
ATOM   2560  H   PHE   160     132.513 125.208 144.876  1.00  0.00           H  
ATOM   2561  CA  PHE   160     131.189 123.600 144.394  1.00  0.00           C  
ATOM   2562  HA  PHE   160     130.264 123.766 143.842  1.00  0.00           H  
ATOM   2563  CB  PHE   160     132.265 123.166 143.399  1.00  0.00           C  
ATOM   2564  HB2 PHE   160     132.193 123.777 142.499  1.00  0.00           H  
ATOM   2565  HB3 PHE   160     133.249 123.386 143.812  1.00  0.00           H  
ATOM   2566  CG  PHE   160     132.196 121.714 143.022  1.00  0.00           C  
ATOM   2567  CD1 PHE   160     131.214 121.256 142.163  1.00  0.00           C  
ATOM   2568  HD1 PHE   160     130.488 121.945 141.756  1.00  0.00           H  
ATOM   2569  CE1 PHE   160     131.147 119.925 141.816  1.00  0.00           C  
ATOM   2570  HE1 PHE   160     130.374 119.580 141.145  1.00  0.00           H  
ATOM   2571  CZ  PHE   160     132.067 119.032 142.325  1.00  0.00           C  
ATOM   2572  HZ  PHE   160     132.014 117.988 142.053  1.00  0.00           H  
ATOM   2573  CE2 PHE   160     133.052 119.475 143.180  1.00  0.00           C  
ATOM   2574  HE2 PHE   160     133.774 118.779 143.581  1.00  0.00           H  
ATOM   2575  CD2 PHE   160     133.116 120.809 143.524  1.00  0.00           C  
ATOM   2576  HD2 PHE   160     133.895 121.145 144.193  1.00  0.00           H  
ATOM   2577  C   PHE   160     130.939 122.502 145.421  1.00  0.00           C  
ATOM   2578  O   PHE   160     130.091 121.631 145.199  1.00  0.00           O  
ATOM   2579  N   PHE   161     131.655 122.524 146.543  1.00  0.00           N  
ATOM   2580  H   PHE   161     132.306 123.277 146.712  1.00  0.00           H  
ATOM   2581  CA  PHE   161     131.514 121.472 147.540  1.00  0.00           C  
ATOM   2582  HA  PHE   161     131.429 120.522 147.013  1.00  0.00           H  
ATOM   2583  CB  PHE   161     132.769 121.413 148.410  1.00  0.00           C  
ATOM   2584  HB2 PHE   161     132.939 122.388 148.866  1.00  0.00           H  
ATOM   2585  HB3 PHE   161     132.602 120.727 149.240  1.00  0.00           H  
ATOM   2586  CG  PHE   161     133.997 120.994 147.657  1.00  0.00           C  
ATOM   2587  CD1 PHE   161     134.167 119.679 147.264  1.00  0.00           C  
ATOM   2588  HD1 PHE   161     133.416 118.942 147.507  1.00  0.00           H  
ATOM   2589  CE1 PHE   161     135.292 119.291 146.560  1.00  0.00           C  
ATOM   2590  HE1 PHE   161     135.414 118.260 146.263  1.00  0.00           H  
ATOM   2591  CZ  PHE   161     136.255 120.220 146.239  1.00  0.00           C  
ATOM   2592  HZ  PHE   161     137.135 119.918 145.691  1.00  0.00           H  
ATOM   2593  CE2 PHE   161     136.095 121.534 146.617  1.00  0.00           C  
ATOM   2594  HE2 PHE   161     136.850 122.264 146.364  1.00  0.00           H  
ATOM   2595  CD2 PHE   161     134.970 121.919 147.319  1.00  0.00           C  
ATOM   2596  HD2 PHE   161     134.854 122.954 147.605  1.00  0.00           H  
ATOM   2597  C   PHE   161     130.275 121.636 148.407  1.00  0.00           C  
ATOM   2598  O   PHE   161     129.900 120.689 149.104  1.00  0.00           O  
ATOM   2599  N   GLN   162     129.630 122.801 148.373  1.00  0.00           N  
ATOM   2600  H   GLN   162     130.020 123.579 147.861  1.00  0.00           H  
ATOM   2601  CA  GLN   162     128.362 122.994 149.059  1.00  0.00           C  
ATOM   2602  HA  GLN   162     128.420 122.492 150.025  1.00  0.00           H  
ATOM   2603  CB  GLN   162     128.120 124.481 149.312  1.00  0.00           C  
ATOM   2604  HB2 GLN   162     128.257 125.033 148.382  1.00  0.00           H  
ATOM   2605  HB3 GLN   162     127.074 124.637 149.577  1.00  0.00           H  
ATOM   2606  CG  GLN   162     129.002 125.079 150.383  1.00  0.00           C  
ATOM   2607  HG2 GLN   162     128.752 124.637 151.347  1.00  0.00           H  
ATOM   2608  HG3 GLN   162     130.042 124.820 150.183  1.00  0.00           H  
ATOM   2609  CD  GLN   162     128.866 126.583 150.469  1.00  0.00           C  
ATOM   2610  OE1 GLN   162     129.857 127.301 150.591  1.00  0.00           O  
ATOM   2611  NE2 GLN   162     127.634 127.069 150.404  1.00  0.00           N  
ATOM   2612 HE21 GLN   162     126.849 126.442 150.302  1.00  0.00           H  
ATOM   2613 HE22 GLN   162     127.481 128.066 150.456  1.00  0.00           H  
ATOM   2614  C   GLN   162     127.184 122.411 148.293  1.00  0.00           C  
ATOM   2615  O   GLN   162     126.097 122.285 148.865  1.00  0.00           O  
ATOM   2616  N   LEU   163     127.370 122.062 147.020  1.00  0.00           N  
ATOM   2617  H   LEU   163     128.255 122.248 146.569  1.00  0.00           H  
ATOM   2618  CA  LEU   163     126.320 121.412 146.251  1.00  0.00           C  
ATOM   2619  HA  LEU   163     125.378 121.916 146.466  1.00  0.00           H  
ATOM   2620  CB  LEU   163     126.603 121.542 144.753  1.00  0.00           C  
ATOM   2621  HB2 LEU   163     127.442 120.898 144.490  1.00  0.00           H  
ATOM   2622  HB3 LEU   163     125.792 121.076 144.194  1.00  0.00           H  
ATOM   2623  CG  LEU   163     126.854 122.944 144.197  1.00  0.00           C  
ATOM   2624  HG  LEU   163     127.661 123.397 144.773  1.00  0.00           H  
ATOM   2625  CD1 LEU   163     127.296 122.868 142.744  1.00  0.00           C  
ATOM   2626 HD11 LEU   163     127.470 123.874 142.364  1.00  0.00           H  
ATOM   2627 HD12 LEU   163     128.217 122.289 142.674  1.00  0.00           H  
ATOM   2628 HD13 LEU   163     126.518 122.386 142.152  1.00  0.00           H  
ATOM   2629  CD2 LEU   163     125.620 123.820 144.343  1.00  0.00           C  
ATOM   2630 HD21 LEU   163     125.827 124.811 143.939  1.00  0.00           H  
ATOM   2631 HD22 LEU   163     124.789 123.372 143.797  1.00  0.00           H  
ATOM   2632 HD23 LEU   163     125.357 123.905 145.397  1.00  0.00           H  
ATOM   2633  C   LEU   163     126.167 119.943 146.609  1.00  0.00           C  
ATOM   2634  O   LEU   163     125.097 119.369 146.380  1.00  0.00           O  
ATOM   2635  N   LEU   164     127.202 119.329 147.169  1.00  0.00           N  
ATOM   2636  H   LEU   164     128.043 119.847 147.380  1.00  0.00           H  
ATOM   2637  CA  LEU   164     127.181 117.908 147.501  1.00  0.00           C  
ATOM   2638  HA  LEU   164     126.520 117.404 146.796  1.00  0.00           H  
ATOM   2639  CB  LEU   164     128.577 117.317 147.349  1.00  0.00           C  
ATOM   2640  HB2 LEU   164     129.168 117.554 148.234  1.00  0.00           H  
ATOM   2641  HB3 LEU   164     128.510 116.229 147.339  1.00  0.00           H  
ATOM   2642  CG  LEU   164     129.321 117.790 146.102  1.00  0.00           C  
ATOM   2643  HG  LEU   164     129.243 118.876 146.052  1.00  0.00           H  
ATOM   2644  CD1 LEU   164     130.793 117.426 146.181  1.00  0.00           C  
ATOM   2645 HD11 LEU   164     131.302 117.773 145.282  1.00  0.00           H  
ATOM   2646 HD12 LEU   164     131.238 117.899 147.056  1.00  0.00           H  
ATOM   2647 HD13 LEU   164     130.896 116.344 146.262  1.00  0.00           H  
ATOM   2648  CD2 LEU   164     128.685 117.212 144.846  1.00  0.00           C  
ATOM   2649 HD21 LEU   164     129.230 117.561 143.969  1.00  0.00           H  
ATOM   2650 HD22 LEU   164     128.723 116.123 144.887  1.00  0.00           H  
ATOM   2651 HD23 LEU   164     127.647 117.537 144.781  1.00  0.00           H  
ATOM   2652  C   LEU   164     126.630 117.693 148.909  1.00  0.00           C  
ATOM   2653  O   LEU   164     127.306 117.209 149.814  1.00  0.00           O  
ATOM   2654  N   ASN   165     125.377 118.079 149.075  1.00  0.00           N  
ATOM   2655  H   ASN   165     124.900 118.578 148.337  1.00  0.00           H  
ATOM   2656  CA  ASN   165     124.585 117.844 150.269  1.00  0.00           C  
ATOM   2657  HA  ASN   165     125.258 117.590 151.088  1.00  0.00           H  
ATOM   2658  CB  ASN   165     123.823 119.119 150.641  1.00  0.00           C  
ATOM   2659  HB2 ASN   165     123.045 118.877 151.365  1.00  0.00           H  
ATOM   2660  HB3 ASN   165     124.498 119.810 151.146  1.00  0.00           H  
ATOM   2661  CG  ASN   165     123.200 119.808 149.443  1.00  0.00           C  
ATOM   2662  OD1 ASN   165     122.304 119.273 148.813  1.00  0.00           O  
ATOM   2663  ND2 ASN   165     123.678 121.003 149.129  1.00  0.00           N  
ATOM   2664 HD21 ASN   165     124.421 121.410 149.679  1.00  0.00           H  
ATOM   2665 HD22 ASN   165     123.299 121.507 148.340  1.00  0.00           H  
ATOM   2666  C   ASN   165     123.641 116.669 150.034  1.00  0.00           C  
ATOM   2667  O   ASN   165     123.468 116.228 148.894  1.00  0.00           O  
ATOM   2668  N   PRO   166     123.033 116.110 151.093  1.00  0.00           N  
ATOM   2669  CD  PRO   166     123.161 116.458 152.519  1.00  0.00           C  
ATOM   2670  HD2 PRO   166     122.460 117.257 152.759  1.00  0.00           H  
ATOM   2671  HD3 PRO   166     124.207 116.660 152.747  1.00  0.00           H  
ATOM   2672  CG  PRO   166     122.737 115.204 153.215  1.00  0.00           C  
ATOM   2673  HG2 PRO   166     122.258 115.459 154.160  1.00  0.00           H  
ATOM   2674  HG3 PRO   166     123.598 114.547 153.333  1.00  0.00           H  
ATOM   2675  CB  PRO   166     121.758 114.568 152.330  1.00  0.00           C  
ATOM   2676  HB2 PRO   166     120.789 115.050 152.458  1.00  0.00           H  
ATOM   2677  HB3 PRO   166     121.757 113.492 152.507  1.00  0.00           H  
ATOM   2678  CA  PRO   166     122.283 114.850 150.917  1.00  0.00           C  
ATOM   2679  HA  PRO   166     122.977 114.060 150.631  1.00  0.00           H  
ATOM   2680  C   PRO   166     121.154 114.912 149.898  1.00  0.00           C  
ATOM   2681  O   PRO   166     120.988 113.964 149.122  1.00  0.00           O  
ATOM   2682  N   PHE   167     120.361 115.980 149.881  1.00  0.00           N  
ATOM   2683  H   PHE   167     120.451 116.687 150.597  1.00  0.00           H  
ATOM   2684  CA  PHE   167     119.352 116.164 148.846  1.00  0.00           C  
ATOM   2685  HA  PHE   167     119.032 115.184 148.493  1.00  0.00           H  
ATOM   2686  CB  PHE   167     118.132 116.915 149.377  1.00  0.00           C  
ATOM   2687  HB2 PHE   167     117.872 116.531 150.364  1.00  0.00           H  
ATOM   2688  HB3 PHE   167     118.391 117.962 149.532  1.00  0.00           H  
ATOM   2689  CG  PHE   167     116.934 116.826 148.477  1.00  0.00           C  
ATOM   2690  CD1 PHE   167     116.805 117.665 147.381  1.00  0.00           C  
ATOM   2691  HD1 PHE   167     117.568 118.400 147.171  1.00  0.00           H  
ATOM   2692  CE1 PHE   167     115.709 117.577 146.547  1.00  0.00           C  
ATOM   2693  HE1 PHE   167     115.623 118.237 145.697  1.00  0.00           H  
ATOM   2694  CZ  PHE   167     114.727 116.646 146.803  1.00  0.00           C  
ATOM   2695  HZ  PHE   167     113.868 116.575 146.153  1.00  0.00           H  
ATOM   2696  CE2 PHE   167     114.842 115.804 147.892  1.00  0.00           C  
ATOM   2697  HE2 PHE   167     114.071 115.076 148.096  1.00  0.00           H  
ATOM   2698  CD2 PHE   167     115.942 115.893 148.718  1.00  0.00           C  
ATOM   2699  HD2 PHE   167     116.024 115.223 149.561  1.00  0.00           H  
ATOM   2700  C   PHE   167     119.985 116.917 147.683  1.00  0.00           C  
ATOM   2701  O   PHE   167     120.278 118.110 147.794  1.00  0.00           O  
ATOM   2702  N   GLY   168     120.155 116.236 146.563  1.00  0.00           N  
ATOM   2703  H   GLY   168     119.695 115.345 146.439  1.00  0.00           H  
ATOM   2704  CA  GLY   168     120.992 116.740 145.499  1.00  0.00           C  
ATOM   2705  HA2 GLY   168     120.379 116.948 144.622  1.00  0.00           H  
ATOM   2706  HA3 GLY   168     121.492 117.650 145.831  1.00  0.00           H  
ATOM   2707  C   GLY   168     122.025 115.696 145.153  1.00  0.00           C  
ATOM   2708  O   GLY   168     122.317 115.470 143.979  1.00  0.00           O  
ATOM   2709  N   LEU   169     122.565 115.025 146.171  1.00  0.00           N  
ATOM   2710  H   LEU   169     122.499 115.392 147.110  1.00  0.00           H  
ATOM   2711  CA  LEU   169     123.247 113.764 145.918  1.00  0.00           C  
ATOM   2712  HA  LEU   169     123.903 113.895 145.057  1.00  0.00           H  
ATOM   2713  CB  LEU   169     124.103 113.364 147.121  1.00  0.00           C  
ATOM   2714  HB2 LEU   169     123.533 113.526 148.036  1.00  0.00           H  
ATOM   2715  HB3 LEU   169     124.229 112.281 147.127  1.00  0.00           H  
ATOM   2716  CG  LEU   169     125.476 114.031 147.259  1.00  0.00           C  
ATOM   2717  HG  LEU   169     125.318 115.095 147.433  1.00  0.00           H  
ATOM   2718  CD1 LEU   169     126.223 113.467 148.452  1.00  0.00           C  
ATOM   2719 HD11 LEU   169     127.196 113.952 148.535  1.00  0.00           H  
ATOM   2720 HD12 LEU   169     125.648 113.649 149.360  1.00  0.00           H  
ATOM   2721 HD13 LEU   169     126.363 112.394 148.320  1.00  0.00           H  
ATOM   2722  CD2 LEU   169     126.298 113.880 145.990  1.00  0.00           C  
ATOM   2723 HD21 LEU   169     127.265 114.365 146.123  1.00  0.00           H  
ATOM   2724 HD22 LEU   169     126.449 112.822 145.778  1.00  0.00           H  
ATOM   2725 HD23 LEU   169     125.771 114.345 145.157  1.00  0.00           H  
ATOM   2726  C   LEU   169     122.244 112.670 145.594  1.00  0.00           C  
ATOM   2727  O   LEU   169     122.524 111.798 144.766  1.00  0.00           O  
ATOM   2728  N   LEU   170     121.070 112.709 146.228  1.00  0.00           N  
ATOM   2729  H   LEU   170     120.909 113.396 146.951  1.00  0.00           H  
ATOM   2730  CA  LEU   170     120.008 111.770 145.892  1.00  0.00           C  
ATOM   2731  HA  LEU   170     120.441 110.772 145.827  1.00  0.00           H  
ATOM   2732  CB  LEU   170     118.949 111.764 146.994  1.00  0.00           C  
ATOM   2733  HB2 LEU   170     119.398 111.403 147.920  1.00  0.00           H  
ATOM   2734  HB3 LEU   170     118.698 112.792 147.255  1.00  0.00           H  
ATOM   2735  CG  LEU   170     117.662 110.987 146.724  1.00  0.00           C  
ATOM   2736  HG  LEU   170     117.369 111.156 145.688  1.00  0.00           H  
ATOM   2737  CD1 LEU   170     117.882 109.500 146.922  1.00  0.00           C  
ATOM   2738 HD11 LEU   170     116.953 108.965 146.725  1.00  0.00           H  
ATOM   2739 HD12 LEU   170     118.654 109.152 146.236  1.00  0.00           H  
ATOM   2740 HD13 LEU   170     118.198 109.312 147.948  1.00  0.00           H  
ATOM   2741  CD2 LEU   170     116.557 111.489 147.619  1.00  0.00           C  
ATOM   2742 HD21 LEU   170     115.644 110.929 147.419  1.00  0.00           H  
ATOM   2743 HD22 LEU   170     116.844 111.354 148.662  1.00  0.00           H  
ATOM   2744 HD23 LEU   170     116.383 112.547 147.424  1.00  0.00           H  
ATOM   2745  C   LEU   170     119.376 112.105 144.551  1.00  0.00           C  
ATOM   2746  O   LEU   170     118.978 111.202 143.811  1.00  0.00           O  
ATOM   2747  N   ALA   171     119.272 113.393 144.227  1.00  0.00           N  
ATOM   2748  H   ALA   171     119.538 114.104 144.893  1.00  0.00           H  
ATOM   2749  CA  ALA   171     118.776 113.787 142.916  1.00  0.00           C  
ATOM   2750  HA  ALA   171     117.836 113.265 142.737  1.00  0.00           H  
ATOM   2751  CB  ALA   171     118.500 115.287 142.893  1.00  0.00           C  
ATOM   2752  HB1 ALA   171     118.129 115.574 141.909  1.00  0.00           H  
ATOM   2753  HB2 ALA   171     117.752 115.531 143.648  1.00  0.00           H  
ATOM   2754  HB3 ALA   171     119.421 115.830 143.106  1.00  0.00           H  
ATOM   2755  C   ALA   171     119.751 113.403 141.812  1.00  0.00           C  
ATOM   2756  O   ALA   171     119.331 113.153 140.678  1.00  0.00           O  
ATOM   2757  N   GLY   172     121.048 113.354 142.119  1.00  0.00           N  
ATOM   2758  H   GLY   172     121.362 113.646 143.033  1.00  0.00           H  
ATOM   2759  CA  GLY   172     122.015 112.882 141.145  1.00  0.00           C  
ATOM   2760  HA2 GLY   172     121.851 113.391 140.195  1.00  0.00           H  
ATOM   2761  HA3 GLY   172     123.019 113.158 141.468  1.00  0.00           H  
ATOM   2762  C   GLY   172     121.949 111.385 140.931  1.00  0.00           C  
ATOM   2763  O   GLY   172     122.304 110.893 139.859  1.00  0.00           O  
ATOM   2764  N   VAL   173     121.492 110.646 141.942  1.00  0.00           N  
ATOM   2765  H   VAL   173     121.274 111.081 142.827  1.00  0.00           H  
ATOM   2766  CA  VAL   173     121.297 109.208 141.799  1.00  0.00           C  
ATOM   2767  HA  VAL   173     122.133 108.807 141.226  1.00  0.00           H  
ATOM   2768  CB  VAL   173     121.302 108.539 143.187  1.00  0.00           C  
ATOM   2769  HB  VAL   173     120.607 109.081 143.828  1.00  0.00           H  
ATOM   2770  CG1 VAL   173     120.841 107.096 143.103  1.00  0.00           C  
ATOM   2771 HG11 VAL   173     120.855 106.651 144.098  1.00  0.00           H  
ATOM   2772 HG12 VAL   173     119.827 107.061 142.704  1.00  0.00           H  
ATOM   2773 HG13 VAL   173     121.509 106.538 142.446  1.00  0.00           H  
ATOM   2774  CG2 VAL   173     122.685 108.625 143.807  1.00  0.00           C  
ATOM   2775 HG21 VAL   173     122.675 108.149 144.787  1.00  0.00           H  
ATOM   2776 HG22 VAL   173     123.404 108.117 143.164  1.00  0.00           H  
ATOM   2777 HG23 VAL   173     122.971 109.671 143.915  1.00  0.00           H  
ATOM   2778  C   VAL   173     120.014 108.921 141.029  1.00  0.00           C  
ATOM   2779  O   VAL   173     119.938 107.958 140.258  1.00  0.00           O  
ATOM   2780  N   VAL   174     118.987 109.753 141.220  1.00  0.00           N  
ATOM   2781  H   VAL   174     119.052 110.485 141.913  1.00  0.00           H  
ATOM   2782  CA  VAL   174     117.762 109.620 140.437  1.00  0.00           C  
ATOM   2783  HA  VAL   174     117.390 108.602 140.555  1.00  0.00           H  
ATOM   2784  CB  VAL   174     116.684 110.591 140.960  1.00  0.00           C  
ATOM   2785  HB  VAL   174     117.125 111.586 141.022  1.00  0.00           H  
ATOM   2786  CG1 VAL   174     115.501 110.655 140.005  1.00  0.00           C  
ATOM   2787 HG11 VAL   174     114.755 111.346 140.396  1.00  0.00           H  
ATOM   2788 HG12 VAL   174     115.840 111.001 139.029  1.00  0.00           H  
ATOM   2789 HG13 VAL   174     115.060 109.663 139.905  1.00  0.00           H  
ATOM   2790  CG2 VAL   174     116.232 110.189 142.347  1.00  0.00           C  
ATOM   2791 HG21 VAL   174     115.471 110.886 142.698  1.00  0.00           H  
ATOM   2792 HG22 VAL   174     115.815 109.182 142.316  1.00  0.00           H  
ATOM   2793 HG23 VAL   174     117.084 110.208 143.027  1.00  0.00           H  
ATOM   2794  C   VAL   174     118.052 109.853 138.962  1.00  0.00           C  
ATOM   2795  O   VAL   174     117.513 109.165 138.088  1.00  0.00           O  
ATOM   2796  N   SER   175     118.921 110.820 138.664  1.00  0.00           N  
ATOM   2797  H   SER   175     119.365 111.345 139.404  1.00  0.00           H  
ATOM   2798  CA  SER   175     119.245 111.137 137.280  1.00  0.00           C  
ATOM   2799  HA  SER   175     118.312 111.253 136.728  1.00  0.00           H  
ATOM   2800  CB  SER   175     120.006 112.460 137.218  1.00  0.00           C  
ATOM   2801  HB2 SER   175     119.500 113.199 137.839  1.00  0.00           H  
ATOM   2802  HB3 SER   175     121.008 112.321 137.623  1.00  0.00           H  
ATOM   2803  OG  SER   175     120.097 112.942 135.891  1.00  0.00           O  
ATOM   2804  HG  SER   175     121.005 113.187 135.701  1.00  0.00           H  
ATOM   2805  C   SER   175     120.049 110.018 136.630  1.00  0.00           C  
ATOM   2806  O   SER   175     119.802 109.651 135.478  1.00  0.00           O  
ATOM   2807  N   VAL   176     121.021 109.464 137.356  1.00  0.00           N  
ATOM   2808  H   VAL   176     121.178 109.769 138.306  1.00  0.00           H  
ATOM   2809  CA  VAL   176     121.863 108.417 136.786  1.00  0.00           C  
ATOM   2810  HA  VAL   176     122.228 108.768 135.821  1.00  0.00           H  
ATOM   2811  CB  VAL   176     123.083 108.160 137.691  1.00  0.00           C  
ATOM   2812  HB  VAL   176     122.738 108.077 138.722  1.00  0.00           H  
ATOM   2813  CG1 VAL   176     123.779 106.863 137.309  1.00  0.00           C  
ATOM   2814 HG11 VAL   176     124.637 106.704 137.962  1.00  0.00           H  
ATOM   2815 HG12 VAL   176     123.083 106.031 137.416  1.00  0.00           H  
ATOM   2816 HG13 VAL   176     124.117 106.923 136.274  1.00  0.00           H  
ATOM   2817  CG2 VAL   176     124.054 109.316 137.602  1.00  0.00           C  
ATOM   2818 HG21 VAL   176     124.911 109.121 138.246  1.00  0.00           H  
ATOM   2819 HG22 VAL   176     124.392 109.429 136.572  1.00  0.00           H  
ATOM   2820 HG23 VAL   176     123.559 110.232 137.923  1.00  0.00           H  
ATOM   2821  C   VAL   176     121.055 107.148 136.549  1.00  0.00           C  
ATOM   2822  O   VAL   176     121.216 106.477 135.523  1.00  0.00           O  
ATOM   2823  N   GLY   177     120.158 106.811 137.476  1.00  0.00           N  
ATOM   2824  H   GLY   177     119.999 107.416 138.269  1.00  0.00           H  
ATOM   2825  CA  GLY   177     119.406 105.574 137.350  1.00  0.00           C  
ATOM   2826  HA2 GLY   177     120.095 104.748 137.176  1.00  0.00           H  
ATOM   2827  HA3 GLY   177     118.910 105.354 138.296  1.00  0.00           H  
ATOM   2828  C   GLY   177     118.376 105.613 136.239  1.00  0.00           C  
ATOM   2829  O   GLY   177     118.086 104.589 135.617  1.00  0.00           O  
ATOM   2830  N   MET   178     117.805 106.788 135.975  1.00  0.00           N  
ATOM   2831  H   MET   178     118.056 107.604 136.515  1.00  0.00           H  
ATOM   2832  CA  MET   178     116.818 106.895 134.906  1.00  0.00           C  
ATOM   2833  HA  MET   178     116.183 106.010 134.942  1.00  0.00           H  
ATOM   2834  CB  MET   178     115.934 108.123 135.132  1.00  0.00           C  
ATOM   2835  HB2 MET   178     115.035 108.038 134.522  1.00  0.00           H  
ATOM   2836  HB3 MET   178     115.565 108.118 136.157  1.00  0.00           H  
ATOM   2837  CG  MET   178     116.610 109.452 134.848  1.00  0.00           C  
ATOM   2838  HG2 MET   178     117.545 109.510 135.405  1.00  0.00           H  
ATOM   2839  HG3 MET   178     116.871 109.508 133.791  1.00  0.00           H  
ATOM   2840  SD  MET   178     115.567 110.854 135.282  1.00  0.00           S  
ATOM   2841  CE  MET   178     116.481 112.197 134.539  1.00  0.00           C  
ATOM   2842  HE1 MET   178     115.960 113.137 134.722  1.00  0.00           H  
ATOM   2843  HE2 MET   178     117.478 112.244 134.976  1.00  0.00           H  
ATOM   2844  HE3 MET   178     116.563 112.031 133.465  1.00  0.00           H  
ATOM   2845  C   MET   178     117.482 106.944 133.537  1.00  0.00           C  
ATOM   2846  O   MET   178     116.843 106.631 132.527  1.00  0.00           O  
ATOM   2847  N   ILE   179     118.758 107.321 133.485  1.00  0.00           N  
ATOM   2848  H   ILE   179     119.229 107.626 134.325  1.00  0.00           H  
ATOM   2849  CA  ILE   179     119.502 107.305 132.232  1.00  0.00           C  
ATOM   2850  HA  ILE   179     118.809 107.545 131.425  1.00  0.00           H  
ATOM   2851  CB  ILE   179     120.590 108.394 132.266  1.00  0.00           C  
ATOM   2852  HB  ILE   179     121.185 108.252 133.168  1.00  0.00           H  
ATOM   2853  CG2 ILE   179     121.515 108.296 131.071  1.00  0.00           C  
ATOM   2854 HG21 ILE   179     122.269 109.080 131.130  1.00  0.00           H  
ATOM   2855 HG22 ILE   179     122.004 107.322 131.068  1.00  0.00           H  
ATOM   2856 HG23 ILE   179     120.938 108.415 130.154  1.00  0.00           H  
ATOM   2857  CG1 ILE   179     119.954 109.783 132.328  1.00  0.00           C  
ATOM   2858 HG12 ILE   179     119.614 109.979 133.345  1.00  0.00           H  
ATOM   2859 HG13 ILE   179     120.716 110.538 132.136  1.00  0.00           H  
ATOM   2860  CD1 ILE   179     118.807 109.977 131.371  1.00  0.00           C  
ATOM   2861 HD11 ILE   179     118.411 110.987 131.477  1.00  0.00           H  
ATOM   2862 HD12 ILE   179     119.157 109.830 130.349  1.00  0.00           H  
ATOM   2863 HD13 ILE   179     118.022 109.255 131.593  1.00  0.00           H  
ATOM   2864  C   ILE   179     120.083 105.918 131.959  1.00  0.00           C  
ATOM   2865  O   ILE   179     120.239 105.525 130.799  1.00  0.00           O  
ATOM   2866  N   ILE   180     120.393 105.147 133.003  1.00  0.00           N  
ATOM   2867  H   ILE   180     120.320 105.514 133.941  1.00  0.00           H  
ATOM   2868  CA  ILE   180     120.838 103.774 132.791  1.00  0.00           C  
ATOM   2869  HA  ILE   180     121.609 103.784 132.021  1.00  0.00           H  
ATOM   2870  CB  ILE   180     121.457 103.199 134.079  1.00  0.00           C  
ATOM   2871  HB  ILE   180     120.774 103.385 134.907  1.00  0.00           H  
ATOM   2872  CG2 ILE   180     121.670 101.700 133.952  1.00  0.00           C  
ATOM   2873 HG21 ILE   180     122.108 101.315 134.873  1.00  0.00           H  
ATOM   2874 HG22 ILE   180     120.713 101.210 133.773  1.00  0.00           H  
ATOM   2875 HG23 ILE   180     122.342 101.497 133.118  1.00  0.00           H  
ATOM   2876  CG1 ILE   180     122.788 103.880 134.382  1.00  0.00           C  
ATOM   2877 HG12 ILE   180     123.491 103.675 133.575  1.00  0.00           H  
ATOM   2878 HG13 ILE   180     122.651 104.961 134.376  1.00  0.00           H  
ATOM   2879  CD1 ILE   180     123.396 103.462 135.692  1.00  0.00           C  
ATOM   2880 HD11 ILE   180     124.340 103.987 135.839  1.00  0.00           H  
ATOM   2881 HD12 ILE   180     122.713 103.708 136.505  1.00  0.00           H  
ATOM   2882 HD13 ILE   180     123.576 102.387 135.683  1.00  0.00           H  
ATOM   2883  C   ILE   180     119.683 102.918 132.292  1.00  0.00           C  
ATOM   2884  O   ILE   180     119.867 102.026 131.456  1.00  0.00           O  
ATOM   2885  N   THR   181     118.473 103.179 132.790  1.00  0.00           N  
ATOM   2886  H   THR   181     118.365 103.869 133.520  1.00  0.00           H  
ATOM   2887  CA  THR   181     117.299 102.476 132.289  1.00  0.00           C  
ATOM   2888  HA  THR   181     117.470 101.404 132.384  1.00  0.00           H  
ATOM   2889  CB  THR   181     116.070 102.848 133.120  1.00  0.00           C  
ATOM   2890  HB  THR   181     115.845 103.905 132.979  1.00  0.00           H  
ATOM   2891  CG2 THR   181     114.870 102.017 132.700  1.00  0.00           C  
ATOM   2892 HG21 THR   181     114.005 102.296 133.302  1.00  0.00           H  
ATOM   2893 HG22 THR   181     114.652 102.198 131.647  1.00  0.00           H  
ATOM   2894 HG23 THR   181     115.090 100.960 132.848  1.00  0.00           H  
ATOM   2895  OG1 THR   181     116.334 102.600 134.503  1.00  0.00           O  
ATOM   2896  HG1 THR   181     116.920 103.279 134.844  1.00  0.00           H  
ATOM   2897  C   THR   181     117.063 102.800 130.822  1.00  0.00           C  
ATOM   2898  O   THR   181     116.690 101.924 130.036  1.00  0.00           O  
ATOM   2899  N   GLN   182     117.292 104.055 130.435  1.00  0.00           N  
ATOM   2900  H   GLN   182     117.627 104.736 131.102  1.00  0.00           H  
ATOM   2901  CA  GLN   182     117.066 104.467 129.056  1.00  0.00           C  
ATOM   2902  HA  GLN   182     116.035 104.227 128.794  1.00  0.00           H  
ATOM   2903  CB  GLN   182     117.248 105.981 128.937  1.00  0.00           C  
ATOM   2904  HB2 GLN   182     116.714 106.473 129.750  1.00  0.00           H  
ATOM   2905  HB3 GLN   182     118.292 106.234 129.121  1.00  0.00           H  
ATOM   2906  CG  GLN   182     116.810 106.585 127.607  1.00  0.00           C  
ATOM   2907  HG2 GLN   182     117.165 107.614 127.543  1.00  0.00           H  
ATOM   2908  HG3 GLN   182     117.308 106.062 126.791  1.00  0.00           H  
ATOM   2909  CD  GLN   182     115.310 106.555 127.382  1.00  0.00           C  
ATOM   2910  OE1 GLN   182     114.563 105.930 128.128  1.00  0.00           O  
ATOM   2911  NE2 GLN   182     114.863 107.247 126.347  1.00  0.00           N  
ATOM   2912 HE21 GLN   182     115.511 107.755 125.761  1.00  0.00           H  
ATOM   2913 HE22 GLN   182     113.874 107.268 126.143  1.00  0.00           H  
ATOM   2914  C   GLN   182     117.984 103.726 128.095  1.00  0.00           C  
ATOM   2915  O   GLN   182     117.539 103.267 127.037  1.00  0.00           O  
ATOM   2916  N   GLY   183     119.265 103.590 128.446  1.00  0.00           N  
ATOM   2917  H   GLY   183     119.599 103.999 129.307  1.00  0.00           H  
ATOM   2918  CA  GLY   183     120.186 102.856 127.598  1.00  0.00           C  
ATOM   2919  HA2 GLY   183     120.095 103.213 126.572  1.00  0.00           H  
ATOM   2920  HA3 GLY   183     121.210 103.085 127.893  1.00  0.00           H  
ATOM   2921  C   GLY   183     119.978 101.356 127.629  1.00  0.00           C  
ATOM   2922  O   GLY   183     120.204 100.677 126.625  1.00  0.00           O  
ATOM   2923  N   ALA   184     119.552 100.816 128.770  1.00  0.00           N  
ATOM   2924  H   ALA   184     119.360 101.406 129.567  1.00  0.00           H  
ATOM   2925  CA  ALA   184     119.357  99.374 128.888  1.00  0.00           C  
ATOM   2926  HA  ALA   184     120.231  98.880 128.464  1.00  0.00           H  
ATOM   2927  CB  ALA   184     119.257  98.977 130.360  1.00  0.00           C  
ATOM   2928  HB1 ALA   184     119.112  97.899 130.437  1.00  0.00           H  
ATOM   2929  HB2 ALA   184     120.176  99.257 130.876  1.00  0.00           H  
ATOM   2930  HB3 ALA   184     118.412  99.491 130.819  1.00  0.00           H  
ATOM   2931  C   ALA   184     118.127  98.889 128.129  1.00  0.00           C  
ATOM   2932  O   ALA   184     118.144  97.786 127.577  1.00  0.00           O  
ATOM   2933  N   THR   185     117.060  99.686 128.087  1.00  0.00           N  
ATOM   2934  H   THR   185     117.056 100.553 128.605  1.00  0.00           H  
ATOM   2935  CA  THR   185     115.892  99.317 127.296  1.00  0.00           C  
ATOM   2936  HA  THR   185     115.715  98.250 127.429  1.00  0.00           H  
ATOM   2937  CB  THR   185     114.654 100.071 127.785  1.00  0.00           C  
ATOM   2938  HB  THR   185     113.784  99.718 127.231  1.00  0.00           H  
ATOM   2939  CG2 THR   185     114.425  99.830 129.262  1.00  0.00           C  
ATOM   2940 HG21 THR   185     113.539 100.376 129.587  1.00  0.00           H  
ATOM   2941 HG22 THR   185     114.279  98.764 129.438  1.00  0.00           H  
ATOM   2942 HG23 THR   185     115.292 100.176 129.826  1.00  0.00           H  
ATOM   2943  OG1 THR   185     114.817 101.474 127.546  1.00  0.00           O  
ATOM   2944  HG1 THR   185     115.590 101.792 128.018  1.00  0.00           H  
ATOM   2945  C   THR   185     116.102  99.582 125.811  1.00  0.00           C  
ATOM   2946  O   THR   185     115.499  98.903 124.974  1.00  0.00           O  
ATOM   2947  N   TYR   186     116.939 100.563 125.467  1.00  0.00           N  
ATOM   2948  H   TYR   186     117.348 101.151 126.179  1.00  0.00           H  
ATOM   2949  CA  TYR   186     117.268 100.793 124.067  1.00  0.00           C  
ATOM   2950  HA  TYR   186     116.339 100.830 123.498  1.00  0.00           H  
ATOM   2951  CB  TYR   186     117.975 102.138 123.918  1.00  0.00           C  
ATOM   2952  HB2 TYR   186     117.295 102.937 124.211  1.00  0.00           H  
ATOM   2953  HB3 TYR   186     118.786 102.201 124.643  1.00  0.00           H  
ATOM   2954  CG  TYR   186     118.516 102.424 122.537  1.00  0.00           C  
ATOM   2955  CD1 TYR   186     117.741 103.081 121.590  1.00  0.00           C  
ATOM   2956  HD1 TYR   186     116.736 103.390 121.835  1.00  0.00           H  
ATOM   2957  CE1 TYR   186     118.232 103.350 120.331  1.00  0.00           C  
ATOM   2958  HE1 TYR   186     117.611 103.855 119.606  1.00  0.00           H  
ATOM   2959  CZ  TYR   186     119.518 102.970 120.008  1.00  0.00           C  
ATOM   2960  OH  TYR   186     120.022 103.234 118.759  1.00  0.00           O  
ATOM   2961  HH  TYR   186     120.922 102.906 118.701  1.00  0.00           H  
ATOM   2962  CE2 TYR   186     120.306 102.321 120.932  1.00  0.00           C  
ATOM   2963  HE2 TYR   186     121.311 102.019 120.676  1.00  0.00           H  
ATOM   2964  CD2 TYR   186     119.808 102.058 122.185  1.00  0.00           C  
ATOM   2965  HD2 TYR   186     120.442 101.557 122.902  1.00  0.00           H  
ATOM   2966  C   TYR   186     118.123  99.659 123.515  1.00  0.00           C  
ATOM   2967  O   TYR   186     117.876  99.168 122.408  1.00  0.00           O  
ATOM   2968  N   LEU   187     119.131  99.229 124.277  1.00  0.00           N  
ATOM   2969  H   LEU   187     119.330  99.686 125.156  1.00  0.00           H  
ATOM   2970  CA  LEU   187     119.959  98.104 123.866  1.00  0.00           C  
ATOM   2971  HA  LEU   187     120.362  98.319 122.876  1.00  0.00           H  
ATOM   2972  CB  LEU   187     121.130  97.930 124.833  1.00  0.00           C  
ATOM   2973  HB2 LEU   187     120.789  98.137 125.847  1.00  0.00           H  
ATOM   2974  HB3 LEU   187     121.378  96.871 124.907  1.00  0.00           H  
ATOM   2975  CG  LEU   187     122.405  98.724 124.562  1.00  0.00           C  
ATOM   2976  HG  LEU   187     122.135  99.771 124.426  1.00  0.00           H  
ATOM   2977  CD1 LEU   187     123.334  98.621 125.753  1.00  0.00           C  
ATOM   2978 HD11 LEU   187     124.243  99.189 125.556  1.00  0.00           H  
ATOM   2979 HD12 LEU   187     122.839  99.024 126.637  1.00  0.00           H  
ATOM   2980 HD13 LEU   187     123.590  97.576 125.926  1.00  0.00           H  
ATOM   2981  CD2 LEU   187     123.091  98.241 123.303  1.00  0.00           C  
ATOM   2982 HD21 LEU   187     123.996  98.825 123.135  1.00  0.00           H  
ATOM   2983 HD22 LEU   187     123.353  97.189 123.412  1.00  0.00           H  
ATOM   2984 HD23 LEU   187     122.419  98.361 122.453  1.00  0.00           H  
ATOM   2985  C   LEU   187     119.172  96.809 123.789  1.00  0.00           C  
ATOM   2986  O   LEU   187     119.573  95.897 123.061  1.00  0.00           O  
ATOM   2987  N   GLN   188     118.066  96.705 124.524  1.00  0.00           N  
ATOM   2988  H   GLN   188     117.793  97.461 125.136  1.00  0.00           H  
ATOM   2989  CA  GLN   188     117.246  95.505 124.450  1.00  0.00           C  
ATOM   2990  HA  GLN   188     117.893  94.640 124.593  1.00  0.00           H  
ATOM   2991  CB  GLN   188     116.211  95.518 125.570  1.00  0.00           C  
ATOM   2992  HB2 GLN   188     116.625  96.030 126.438  1.00  0.00           H  
ATOM   2993  HB3 GLN   188     115.361  96.131 125.269  1.00  0.00           H  
ATOM   2994  CG  GLN   188     115.720  94.149 125.983  1.00  0.00           C  
ATOM   2995  HG2 GLN   188     115.226  93.671 125.137  1.00  0.00           H  
ATOM   2996  HG3 GLN   188     116.572  93.524 126.250  1.00  0.00           H  
ATOM   2997  CD  GLN   188     114.764  94.219 127.149  1.00  0.00           C  
ATOM   2998  OE1 GLN   188     114.850  95.123 127.977  1.00  0.00           O  
ATOM   2999  NE2 GLN   188     113.842  93.268 127.219  1.00  0.00           N  
ATOM   3000 HE21 GLN   188     113.806  92.547 126.513  1.00  0.00           H  
ATOM   3001 HE22 GLN   188     113.176  93.265 127.978  1.00  0.00           H  
ATOM   3002  C   GLN   188     116.569  95.376 123.093  1.00  0.00           C  
ATOM   3003  O   GLN   188     116.307  94.259 122.637  1.00  0.00           O  
ATOM   3004  N   MET   189     116.288  96.501 122.433  1.00  0.00           N  
ATOM   3005  H   MET   189     116.492  97.397 122.852  1.00  0.00           H  
ATOM   3006  CA  MET   189     115.687  96.466 121.107  1.00  0.00           C  
ATOM   3007  HA  MET   189     114.884  95.729 121.115  1.00  0.00           H  
ATOM   3008  CB  MET   189     115.085  97.827 120.757  1.00  0.00           C  
ATOM   3009  HB2 MET   189     115.877  98.576 120.733  1.00  0.00           H  
ATOM   3010  HB3 MET   189     114.717  97.805 119.731  1.00  0.00           H  
ATOM   3011  CG  MET   189     113.980  98.298 121.674  1.00  0.00           C  
ATOM   3012  HG2 MET   189     113.283  97.479 121.853  1.00  0.00           H  
ATOM   3013  HG3 MET   189     114.403  98.571 122.641  1.00  0.00           H  
ATOM   3014  SD  MET   189     113.086  99.707 120.991  1.00  0.00           S  
ATOM   3015  CE  MET   189     114.283 101.021 121.207  1.00  0.00           C  
ATOM   3016  HE1 MET   189     113.869 101.956 120.829  1.00  0.00           H  
ATOM   3017  HE2 MET   189     114.517 101.130 122.266  1.00  0.00           H  
ATOM   3018  HE3 MET   189     115.193 100.779 120.657  1.00  0.00           H  
ATOM   3019  C   MET   189     116.681  96.076 120.022  1.00  0.00           C  
ATOM   3020  O   MET   189     116.263  95.639 118.949  1.00  0.00           O  
ATOM   3021  N   ARG   190     117.979  96.215 120.273  1.00  0.00           N  
ATOM   3022  H   ARG   190     118.296  96.380 121.218  1.00  0.00           H  
ATOM   3023  CA  ARG   190     118.976  96.136 119.216  1.00  0.00           C  
ATOM   3024  HA  ARG   190     118.451  96.002 118.270  1.00  0.00           H  
ATOM   3025  CB  ARG   190     119.752  97.454 119.141  1.00  0.00           C  
ATOM   3026  HB2 ARG   190     120.197  97.667 120.113  1.00  0.00           H  
ATOM   3027  HB3 ARG   190     120.606  97.333 118.475  1.00  0.00           H  
ATOM   3028  CG  ARG   190     118.932  98.646 118.693  1.00  0.00           C  
ATOM   3029  HG2 ARG   190     118.339  98.372 117.820  1.00  0.00           H  
ATOM   3030  HG3 ARG   190     118.259  98.946 119.496  1.00  0.00           H  
ATOM   3031  CD  ARG   190     119.842  99.800 118.341  1.00  0.00           C  
ATOM   3032  HD2 ARG   190     120.050 100.384 119.238  1.00  0.00           H  
ATOM   3033  HD3 ARG   190     120.806  99.413 118.010  1.00  0.00           H  
ATOM   3034  NE  ARG   190     119.292 100.674 117.311  1.00  0.00           N  
ATOM   3035  HE  ARG   190     118.873 101.530 117.644  1.00  0.00           H  
ATOM   3036  CZ  ARG   190     119.315 100.409 116.011  1.00  0.00           C  
ATOM   3037  NH1 ARG   190     119.853  99.285 115.566  1.00  0.00           N  
ATOM   3038 HH11 ARG   190     120.249  98.622 116.217  1.00  0.00           H  
ATOM   3039 HH12 ARG   190     119.867  99.090 114.575  1.00  0.00           H  
ATOM   3040  NH2 ARG   190     118.795 101.272 115.152  1.00  0.00           N  
ATOM   3041 HH21 ARG   190     118.382 102.131 115.487  1.00  0.00           H  
ATOM   3042 HH22 ARG   190     118.812 101.072 114.162  1.00  0.00           H  
ATOM   3043  C   ARG   190     119.959  94.985 119.373  1.00  0.00           C  
ATOM   3044  O   ARG   190     120.873  94.863 118.554  1.00  0.00           O  
ATOM   3045  N   THR   191     119.809  94.139 120.387  1.00  0.00           N  
ATOM   3046  H   THR   191     119.005  94.215 120.993  1.00  0.00           H  
ATOM   3047  CA  THR   191     120.781  93.092 120.654  1.00  0.00           C  
ATOM   3048  HA  THR   191     121.577  93.170 119.914  1.00  0.00           H  
ATOM   3049  CB  THR   191     121.405  93.248 122.049  1.00  0.00           C  
ATOM   3050  HB  THR   191     121.978  92.351 122.286  1.00  0.00           H  
ATOM   3051  CG2 THR   191     122.328  94.451 122.087  1.00  0.00           C  
ATOM   3052 HG21 THR   191     122.761  94.546 123.083  1.00  0.00           H  
ATOM   3053 HG22 THR   191     123.125  94.321 121.355  1.00  0.00           H  
ATOM   3054 HG23 THR   191     121.762  95.352 121.850  1.00  0.00           H  
ATOM   3055  OG1 THR   191     120.370  93.414 123.025  1.00  0.00           O  
ATOM   3056  HG1 THR   191     120.081  94.329 123.033  1.00  0.00           H  
ATOM   3057  C   THR   191     120.147  91.712 120.528  1.00  0.00           C  
ATOM   3058  O   THR   191     118.923  91.559 120.532  1.00  0.00           O  
ATOM   3059  N   VAL   192     121.015  90.705 120.405  1.00  0.00           N  
ATOM   3060  H   VAL   192     122.002  90.898 120.308  1.00  0.00           H  
ATOM   3061  CA  VAL   192     120.627  89.300 120.401  1.00  0.00           C  
ATOM   3062  HA  VAL   192     119.650  89.210 120.876  1.00  0.00           H  
ATOM   3063  CB  VAL   192     120.537  88.700 118.976  1.00  0.00           C  
ATOM   3064  HB  VAL   192     120.332  87.633 119.066  1.00  0.00           H  
ATOM   3065  CG1 VAL   192     119.406  89.338 118.185  1.00  0.00           C  
ATOM   3066 HG11 VAL   192     119.366  88.898 117.189  1.00  0.00           H  
ATOM   3067 HG12 VAL   192     118.460  89.163 118.697  1.00  0.00           H  
ATOM   3068 HG13 VAL   192     119.580  90.411 118.101  1.00  0.00           H  
ATOM   3069  CG2 VAL   192     121.856  88.872 118.246  1.00  0.00           C  
ATOM   3070 HG21 VAL   192     121.777  88.445 117.246  1.00  0.00           H  
ATOM   3071 HG22 VAL   192     122.094  89.933 118.170  1.00  0.00           H  
ATOM   3072 HG23 VAL   192     122.646  88.361 118.797  1.00  0.00           H  
ATOM   3073  C   VAL   192     121.638  88.518 121.227  1.00  0.00           C  
ATOM   3074  O   VAL   192     122.721  89.006 121.553  1.00  0.00           O  
ATOM   3075  N   GLY   193     121.267  87.288 121.567  1.00  0.00           N  
ATOM   3076  H   GLY   193     120.333  86.966 121.357  1.00  0.00           H  
ATOM   3077  CA  GLY   193     122.175  86.380 122.240  1.00  0.00           C  
ATOM   3078  HA2 GLY   193     121.794  85.362 122.157  1.00  0.00           H  
ATOM   3079  HA3 GLY   193     123.119  86.346 121.696  1.00  0.00           H  
ATOM   3080  C   GLY   193     122.447  86.695 123.696  1.00  0.00           C  
ATOM   3081  O   GLY   193     121.521  86.904 124.483  1.00  0.00           O  
ATOM   3082  N   GLU   194     123.729  86.729 124.063  1.00  0.00           N  
ATOM   3083  H   GLU   194     124.456  86.650 123.366  1.00  0.00           H  
ATOM   3084  CA  GLU   194     124.107  86.879 125.462  1.00  0.00           C  
ATOM   3085  HA  GLU   194     123.364  86.363 126.071  1.00  0.00           H  
ATOM   3086  CB  GLU   194     125.465  86.215 125.704  1.00  0.00           C  
ATOM   3087  HB2 GLU   194     125.426  85.179 125.367  1.00  0.00           H  
ATOM   3088  HB3 GLU   194     126.214  86.682 125.065  1.00  0.00           H  
ATOM   3089  CG  GLU   194     125.935  86.257 127.141  1.00  0.00           C  
ATOM   3090  HG2 GLU   194     126.951  85.866 127.202  1.00  0.00           H  
ATOM   3091  HG3 GLU   194     125.985  87.293 127.476  1.00  0.00           H  
ATOM   3092  CD  GLU   194     125.036  85.470 128.072  1.00  0.00           C  
ATOM   3093  OE1 GLU   194     124.381  84.517 127.602  1.00  0.00           O  
ATOM   3094  OE2 GLU   194     124.982  85.808 129.274  1.00  0.00           O  
ATOM   3095  C   GLU   194     124.144  88.337 125.897  1.00  0.00           C  
ATOM   3096  O   GLU   194     123.827  88.640 127.052  1.00  0.00           O  
ATOM   3097  N   LEU   195     124.536  89.244 125.000  1.00  0.00           N  
ATOM   3098  H   LEU   195     124.909  88.946 124.110  1.00  0.00           H  
ATOM   3099  CA  LEU   195     124.430  90.669 125.293  1.00  0.00           C  
ATOM   3100  HA  LEU   195     125.013  90.881 126.189  1.00  0.00           H  
ATOM   3101  CB  LEU   195     125.009  91.482 124.136  1.00  0.00           C  
ATOM   3102  HB2 LEU   195     125.932  91.012 123.795  1.00  0.00           H  
ATOM   3103  HB3 LEU   195     124.369  91.366 123.262  1.00  0.00           H  
ATOM   3104  CG  LEU   195     125.263  92.971 124.379  1.00  0.00           C  
ATOM   3105  HG  LEU   195     124.304  93.455 124.565  1.00  0.00           H  
ATOM   3106  CD1 LEU   195     126.143  93.175 125.597  1.00  0.00           C  
ATOM   3107 HD11 LEU   195     126.310  94.241 125.751  1.00  0.00           H  
ATOM   3108 HD12 LEU   195     125.652  92.755 126.475  1.00  0.00           H  
ATOM   3109 HD13 LEU   195     127.100  92.676 125.442  1.00  0.00           H  
ATOM   3110  CD2 LEU   195     125.887  93.609 123.154  1.00  0.00           C  
ATOM   3111 HD21 LEU   195     126.061  94.668 123.344  1.00  0.00           H  
ATOM   3112 HD22 LEU   195     126.835  93.120 122.932  1.00  0.00           H  
ATOM   3113 HD23 LEU   195     125.214  93.499 122.304  1.00  0.00           H  
ATOM   3114  C   LEU   195     122.983  91.066 125.554  1.00  0.00           C  
ATOM   3115  O   LEU   195     122.707  91.900 126.423  1.00  0.00           O  
ATOM   3116  N   HIE   196     122.047  90.474 124.810  1.00  0.00           N  
ATOM   3117  H   HIE   196     122.312  89.791 124.115  1.00  0.00           H  
ATOM   3118  CA  HIE   196     120.635  90.794 124.980  1.00  0.00           C  
ATOM   3119  HA  HIE   196     120.509  91.869 124.854  1.00  0.00           H  
ATOM   3120  CB  HIE   196     119.813  90.084 123.905  1.00  0.00           C  
ATOM   3121  HB2 HIE   196     120.190  90.360 122.920  1.00  0.00           H  
ATOM   3122  HB3 HIE   196     119.974  89.008 123.979  1.00  0.00           H  
ATOM   3123  CG  HIE   196     118.347  90.372 123.973  1.00  0.00           C  
ATOM   3124  ND1 HIE   196     117.605  91.355 123.413  1.00  0.00           N  
ATOM   3125  CE1 HIE   196     116.304  91.151 123.802  1.00  0.00           C  
ATOM   3126  HE1 HIE   196     115.579  91.781 123.489  1.00  0.00           H  
ATOM   3127  NE2 HIE   196     116.249  90.082 124.574  1.00  0.00           N  
ATOM   3128  HE2 HIE   196     115.422  89.599 125.074  1.00  0.00           H  
ATOM   3129  CD2 HIE   196     117.469  89.592 124.693  1.00  0.00           C  
ATOM   3130  HD2 HIE   196     117.808  88.788 125.201  1.00  0.00           H  
ATOM   3131  C   HIE   196     120.142  90.413 126.368  1.00  0.00           C  
ATOM   3132  O   HIE   196     119.382  91.161 126.993  1.00  0.00           O  
ATOM   3133  N   LEU   197     120.561  89.249 126.865  1.00  0.00           N  
ATOM   3134  H   LEU   197     121.199  88.673 126.334  1.00  0.00           H  
ATOM   3135  CA  LEU   197     120.109  88.791 128.173  1.00  0.00           C  
ATOM   3136  HA  LEU   197     119.021  88.851 128.199  1.00  0.00           H  
ATOM   3137  CB  LEU   197     120.514  87.332 128.374  1.00  0.00           C  
ATOM   3138  HB2 LEU   197     121.560  87.208 128.095  1.00  0.00           H  
ATOM   3139  HB3 LEU   197     120.518  87.104 129.440  1.00  0.00           H  
ATOM   3140  CG  LEU   197     119.668  86.290 127.638  1.00  0.00           C  
ATOM   3141  HG  LEU   197     119.914  86.342 126.577  1.00  0.00           H  
ATOM   3142  CD1 LEU   197     119.987  84.890 128.128  1.00  0.00           C  
ATOM   3143 HD11 LEU   197     119.373  84.168 127.590  1.00  0.00           H  
ATOM   3144 HD12 LEU   197     121.041  84.674 127.951  1.00  0.00           H  
ATOM   3145 HD13 LEU   197     119.777  84.821 129.195  1.00  0.00           H  
ATOM   3146  CD2 LEU   197     118.185  86.586 127.795  1.00  0.00           C  
ATOM   3147 HD21 LEU   197     117.605  85.832 127.263  1.00  0.00           H  
ATOM   3148 HD22 LEU   197     117.920  86.568 128.852  1.00  0.00           H  
ATOM   3149 HD23 LEU   197     117.965  87.571 127.382  1.00  0.00           H  
ATOM   3150  C   LEU   197     120.663  89.660 129.293  1.00  0.00           C  
ATOM   3151  O   LEU   197     120.067  89.733 130.373  1.00  0.00           O  
ATOM   3152  N   ARG   198     121.793  90.327 129.054  1.00  0.00           N  
ATOM   3153  H   ARG   198     122.251  90.240 128.158  1.00  0.00           H  
ATOM   3154  CA  ARG   198     122.382  91.187 130.074  1.00  0.00           C  
ATOM   3155  HA  ARG   198     122.245  90.709 131.044  1.00  0.00           H  
ATOM   3156  CB  ARG   198     123.880  91.337 129.823  1.00  0.00           C  
ATOM   3157  HB2 ARG   198     124.040  91.749 128.827  1.00  0.00           H  
ATOM   3158  HB3 ARG   198     124.290  92.077 130.511  1.00  0.00           H  
ATOM   3159  CG  ARG   198     124.651  90.042 129.961  1.00  0.00           C  
ATOM   3160  HG2 ARG   198     124.246  89.465 130.793  1.00  0.00           H  
ATOM   3161  HG3 ARG   198     124.525  89.446 129.057  1.00  0.00           H  
ATOM   3162  CD  ARG   198     126.125  90.296 130.195  1.00  0.00           C  
ATOM   3163  HD2 ARG   198     126.244  91.032 130.990  1.00  0.00           H  
ATOM   3164  HD3 ARG   198     126.602  89.377 130.534  1.00  0.00           H  
ATOM   3165  NE  ARG   198     126.792  90.772 128.989  1.00  0.00           N  
ATOM   3166  HE  ARG   198     126.668  91.752 128.776  1.00  0.00           H  
ATOM   3167  CZ  ARG   198     127.525  90.007 128.190  1.00  0.00           C  
ATOM   3168  NH1 ARG   198     127.693  88.724 128.467  1.00  0.00           N  
ATOM   3169 HH11 ARG   198     127.263  88.324 129.289  1.00  0.00           H  
ATOM   3170 HH12 ARG   198     128.252  88.145 127.857  1.00  0.00           H  
ATOM   3171  NH2 ARG   198     128.094  90.529 127.115  1.00  0.00           N  
ATOM   3172 HH21 ARG   198     127.970  91.509 126.903  1.00  0.00           H  
ATOM   3173 HH22 ARG   198     128.652  89.948 126.506  1.00  0.00           H  
ATOM   3174  C   ARG   198     121.702  92.549 130.113  1.00  0.00           C  
ATOM   3175  O   ARG   198     121.476  93.104 131.193  1.00  0.00           O  
ATOM   3176  N   THR   199     121.374  93.107 128.945  1.00  0.00           N  
ATOM   3177  H   THR   199     121.616  92.646 128.079  1.00  0.00           H  
ATOM   3178  CA  THR   199     120.666  94.383 128.902  1.00  0.00           C  
ATOM   3179  HA  THR   199     121.207  95.095 129.526  1.00  0.00           H  
ATOM   3180  CB  THR   199     120.640  94.923 127.473  1.00  0.00           C  
ATOM   3181  HB  THR   199     120.229  95.932 127.479  1.00  0.00           H  
ATOM   3182  CG2 THR   199     122.033  94.959 126.895  1.00  0.00           C  
ATOM   3183 HG21 THR   199     121.995  95.346 125.877  1.00  0.00           H  
ATOM   3184 HG22 THR   199     122.664  95.605 127.505  1.00  0.00           H  
ATOM   3185 HG23 THR   199     122.449  93.951 126.884  1.00  0.00           H  
ATOM   3186  OG1 THR   199     119.815  94.084 126.656  1.00  0.00           O  
ATOM   3187  HG1 THR   199     120.169  93.192 126.653  1.00  0.00           H  
ATOM   3188  C   THR   199     119.248  94.253 129.447  1.00  0.00           C  
ATOM   3189  O   THR   199     118.684  95.226 129.958  1.00  0.00           O  
ATOM   3190  N   ARG   200     118.657  93.062 129.344  1.00  0.00           N  
ATOM   3191  H   ARG   200     119.154  92.286 128.930  1.00  0.00           H  
ATOM   3192  CA  ARG   200     117.294  92.867 129.825  1.00  0.00           C  
ATOM   3193  HA  ARG   200     116.696  93.724 129.514  1.00  0.00           H  
ATOM   3194  CB  ARG   200     116.694  91.611 129.194  1.00  0.00           C  
ATOM   3195  HB2 ARG   200     116.571  91.769 128.123  1.00  0.00           H  
ATOM   3196  HB3 ARG   200     117.410  90.793 129.268  1.00  0.00           H  
ATOM   3197  CG  ARG   200     115.372  91.176 129.792  1.00  0.00           C  
ATOM   3198  HG2 ARG   200     115.516  90.917 130.841  1.00  0.00           H  
ATOM   3199  HG3 ARG   200     114.665  92.005 129.752  1.00  0.00           H  
ATOM   3200  CD  ARG   200     114.796  89.986 129.053  1.00  0.00           C  
ATOM   3201  HD2 ARG   200     113.708  90.016 129.109  1.00  0.00           H  
ATOM   3202  HD3 ARG   200     115.061  90.052 127.998  1.00  0.00           H  
ATOM   3203  NE  ARG   200     115.275  88.719 129.596  1.00  0.00           N  
ATOM   3204  HE  ARG   200     116.255  88.522 129.449  1.00  0.00           H  
ATOM   3205  CZ  ARG   200     114.513  87.848 130.249  1.00  0.00           C  
ATOM   3206  NH1 ARG   200     113.227  88.104 130.444  1.00  0.00           N  
ATOM   3207 HH11 ARG   200     112.825  88.962 130.096  1.00  0.00           H  
ATOM   3208 HH12 ARG   200     112.650  87.441 130.941  1.00  0.00           H  
ATOM   3209  NH2 ARG   200     115.036  86.720 130.707  1.00  0.00           N  
ATOM   3210 HH21 ARG   200     116.015  86.521 130.560  1.00  0.00           H  
ATOM   3211 HH22 ARG   200     114.455  86.059 131.203  1.00  0.00           H  
ATOM   3212  C   ARG   200     117.250  92.781 131.346  1.00  0.00           C  
ATOM   3213  O   ARG   200     116.346  93.339 131.979  1.00  0.00           O  
ATOM   3214  N   ALA   201     118.218  92.088 131.950  1.00  0.00           N  
ATOM   3215  H   ALA   201     118.923  91.620 131.399  1.00  0.00           H  
ATOM   3216  CA  ALA   201     118.268  92.000 133.405  1.00  0.00           C  
ATOM   3217  HA  ALA   201     117.258  91.814 133.770  1.00  0.00           H  
ATOM   3218  CB  ALA   201     119.153  90.831 133.831  1.00  0.00           C  
ATOM   3219  HB1 ALA   201     119.183  90.775 134.919  1.00  0.00           H  
ATOM   3220  HB2 ALA   201     118.746  89.902 133.431  1.00  0.00           H  
ATOM   3221  HB3 ALA   201     120.162  90.980 133.447  1.00  0.00           H  
ATOM   3222  C   ALA   201     118.768  93.295 134.029  1.00  0.00           C  
ATOM   3223  O   ALA   201     118.461  93.580 135.191  1.00  0.00           O  
ATOM   3224  N   THR   202     119.540  94.084 133.280  1.00  0.00           N  
ATOM   3225  H   THR   202     119.801  93.797 132.348  1.00  0.00           H  
ATOM   3226  CA  THR   202     120.016  95.364 133.791  1.00  0.00           C  
ATOM   3227  HA  THR   202     120.409  95.208 134.795  1.00  0.00           H  
ATOM   3228  CB  THR   202     121.148  95.889 132.906  1.00  0.00           C  
ATOM   3229  HB  THR   202     120.858  95.783 131.861  1.00  0.00           H  
ATOM   3230  CG2 THR   202     121.439  97.357 133.192  1.00  0.00           C  
ATOM   3231 HG21 THR   202     122.248  97.700 132.547  1.00  0.00           H  
ATOM   3232 HG22 THR   202     120.545  97.950 132.999  1.00  0.00           H  
ATOM   3233 HG23 THR   202     121.733  97.473 134.235  1.00  0.00           H  
ATOM   3234  OG1 THR   202     122.332  95.121 133.139  1.00  0.00           O  
ATOM   3235  HG1 THR   202     122.318  94.336 132.587  1.00  0.00           H  
ATOM   3236  C   THR   202     118.882  96.376 133.872  1.00  0.00           C  
ATOM   3237  O   THR   202     118.790  97.136 134.843  1.00  0.00           O  
ATOM   3238  N   ALA   203     118.002  96.387 132.869  1.00  0.00           N  
ATOM   3239  H   ALA   203     118.064  95.696 132.135  1.00  0.00           H  
ATOM   3240  CA  ALA   203     116.942  97.387 132.812  1.00  0.00           C  
ATOM   3241  HA  ALA   203     117.404  98.373 132.853  1.00  0.00           H  
ATOM   3242  CB  ALA   203     116.183  97.272 131.490  1.00  0.00           C  
ATOM   3243  HB1 ALA   203     115.394  98.023 131.457  1.00  0.00           H  
ATOM   3244  HB2 ALA   203     116.871  97.433 130.660  1.00  0.00           H  
ATOM   3245  HB3 ALA   203     115.742  96.278 131.409  1.00  0.00           H  
ATOM   3246  C   ALA   203     115.984  97.265 133.988  1.00  0.00           C  
ATOM   3247  O   ALA   203     115.419  98.270 134.428  1.00  0.00           O  
ATOM   3248  N   GLN   204     115.795  96.053 134.514  1.00  0.00           N  
ATOM   3249  H   GLN   204     116.283  95.255 134.133  1.00  0.00           H  
ATOM   3250  CA  GLN   204     114.884  95.874 135.640  1.00  0.00           C  
ATOM   3251  HA  GLN   204     113.975  96.440 135.436  1.00  0.00           H  
ATOM   3252  CB  GLN   204     114.506  94.402 135.782  1.00  0.00           C  
ATOM   3253  HB2 GLN   204     115.396  93.823 136.028  1.00  0.00           H  
ATOM   3254  HB3 GLN   204     113.847  94.279 136.642  1.00  0.00           H  
ATOM   3255  CG  GLN   204     113.846  93.810 134.557  1.00  0.00           C  
ATOM   3256  HG2 GLN   204     112.789  94.077 134.550  1.00  0.00           H  
ATOM   3257  HG3 GLN   204     114.290  94.244 133.661  1.00  0.00           H  
ATOM   3258  CD  GLN   204     113.984  92.311 134.509  1.00  0.00           C  
ATOM   3259  OE1 GLN   204     114.044  91.653 135.543  1.00  0.00           O  
ATOM   3260  NE2 GLN   204     114.050  91.760 133.308  1.00  0.00           N  
ATOM   3261 HE21 GLN   204     114.007  92.341 132.483  1.00  0.00           H  
ATOM   3262 HE22 GLN   204     114.143  90.758 133.216  1.00  0.00           H  
ATOM   3263  C   GLN   204     115.488  96.396 136.938  1.00  0.00           C  
ATOM   3264  O   GLN   204     114.775  96.959 137.775  1.00  0.00           O  
ATOM   3265  N   VAL   205     116.794  96.212 137.130  1.00  0.00           N  
ATOM   3266  H   VAL   205     117.341  95.717 136.440  1.00  0.00           H  
ATOM   3267  CA  VAL   205     117.441  96.722 138.334  1.00  0.00           C  
ATOM   3268  HA  VAL   205     116.808  96.477 139.187  1.00  0.00           H  
ATOM   3269  CB  VAL   205     118.806  96.041 138.542  1.00  0.00           C  
ATOM   3270  HB  VAL   205     119.475  96.360 137.743  1.00  0.00           H  
ATOM   3271  CG1 VAL   205     119.409  96.459 139.867  1.00  0.00           C  
ATOM   3272 HG11 VAL   205     120.374  95.969 139.999  1.00  0.00           H  
ATOM   3273 HG12 VAL   205     119.547  97.540 139.879  1.00  0.00           H  
ATOM   3274 HG13 VAL   205     118.741  96.169 140.678  1.00  0.00           H  
ATOM   3275  CG2 VAL   205     118.666  94.535 138.475  1.00  0.00           C  
ATOM   3276 HG21 VAL   205     119.641  94.072 138.624  1.00  0.00           H  
ATOM   3277 HG22 VAL   205     117.981  94.198 139.254  1.00  0.00           H  
ATOM   3278 HG23 VAL   205     118.274  94.249 137.499  1.00  0.00           H  
ATOM   3279  C   VAL   205     117.575  98.238 138.267  1.00  0.00           C  
ATOM   3280  O   VAL   205     117.380  98.938 139.267  1.00  0.00           O  
ATOM   3281  N   ALA   206     117.917  98.770 137.092  1.00  0.00           N  
ATOM   3282  H   ALA   206     118.100  98.170 136.300  1.00  0.00           H  
ATOM   3283  CA  ALA   206     118.030 100.215 136.937  1.00  0.00           C  
ATOM   3284  HA  ALA   206     118.691 100.591 137.718  1.00  0.00           H  
ATOM   3285  CB  ALA   206     118.653 100.550 135.584  1.00  0.00           C  
ATOM   3286  HB1 ALA   206     118.733 101.632 135.478  1.00  0.00           H  
ATOM   3287  HB2 ALA   206     119.646 100.105 135.520  1.00  0.00           H  
ATOM   3288  HB3 ALA   206     118.026 100.153 134.786  1.00  0.00           H  
ATOM   3289  C   ALA   206     116.677 100.898 137.089  1.00  0.00           C  
ATOM   3290  O   ALA   206     116.597 102.018 137.606  1.00  0.00           O  
ATOM   3291  N   ALA   207     115.601 100.245 136.639  1.00  0.00           N  
ATOM   3292  H   ALA   207     115.706  99.343 136.197  1.00  0.00           H  
ATOM   3293  CA  ALA   207     114.274 100.831 136.784  1.00  0.00           C  
ATOM   3294  HA  ALA   207     114.330 101.876 136.479  1.00  0.00           H  
ATOM   3295  CB  ALA   207     113.274 100.122 135.872  1.00  0.00           C  
ATOM   3296  HB1 ALA   207     112.289 100.572 135.993  1.00  0.00           H  
ATOM   3297  HB2 ALA   207     113.594 100.222 134.835  1.00  0.00           H  
ATOM   3298  HB3 ALA   207     113.225  99.066 136.137  1.00  0.00           H  
ATOM   3299  C   ALA   207     113.794 100.784 138.227  1.00  0.00           C  
ATOM   3300  O   ALA   207     113.003 101.638 138.641  1.00  0.00           O  
ATOM   3301  N   LEU   208     114.253  99.803 139.004  1.00  0.00           N  
ATOM   3302  H   LEU   208     114.884  99.112 138.625  1.00  0.00           H  
ATOM   3303  CA  LEU   208     113.848  99.723 140.402  1.00  0.00           C  
ATOM   3304  HA  LEU   208     112.779  99.930 140.460  1.00  0.00           H  
ATOM   3305  CB  LEU   208     114.092  98.315 140.939  1.00  0.00           C  
ATOM   3306  HB2 LEU   208     113.732  97.586 140.213  1.00  0.00           H  
ATOM   3307  HB3 LEU   208     115.164  98.119 140.960  1.00  0.00           H  
ATOM   3308  CG  LEU   208     113.495  97.996 142.311  1.00  0.00           C  
ATOM   3309  HG  LEU   208     113.881  98.722 143.027  1.00  0.00           H  
ATOM   3310  CD1 LEU   208     111.978  98.119 142.280  1.00  0.00           C  
ATOM   3311 HD11 LEU   208     111.574  97.888 143.266  1.00  0.00           H  
ATOM   3312 HD12 LEU   208     111.701  99.136 142.004  1.00  0.00           H  
ATOM   3313 HD13 LEU   208     111.571  97.421 141.548  1.00  0.00           H  
ATOM   3314  CD2 LEU   208     113.913  96.611 142.769  1.00  0.00           C  
ATOM   3315 HD21 LEU   208     113.478  96.404 143.747  1.00  0.00           H  
ATOM   3316 HD22 LEU   208     113.562  95.869 142.051  1.00  0.00           H  
ATOM   3317 HD23 LEU   208     115.000  96.563 142.838  1.00  0.00           H  
ATOM   3318  C   LEU   208     114.581 100.758 141.246  1.00  0.00           C  
ATOM   3319  O   LEU   208     114.021 101.288 142.211  1.00  0.00           O  
ATOM   3320  N   VAL   209     115.834 101.057 140.897  1.00  0.00           N  
ATOM   3321  H   VAL   209     116.284 100.551 140.147  1.00  0.00           H  
ATOM   3322  CA  VAL   209     116.568 102.112 141.589  1.00  0.00           C  
ATOM   3323  HA  VAL   209     116.557 101.889 142.656  1.00  0.00           H  
ATOM   3324  CB  VAL   209     118.036 102.140 141.121  1.00  0.00           C  
ATOM   3325  HB  VAL   209     118.048 102.184 140.032  1.00  0.00           H  
ATOM   3326  CG1 VAL   209     118.750 103.370 141.657  1.00  0.00           C  
ATOM   3327 HG11 VAL   209     119.785 103.369 141.314  1.00  0.00           H  
ATOM   3328 HG12 VAL   209     118.249 104.268 141.295  1.00  0.00           H  
ATOM   3329 HG13 VAL   209     118.729 103.357 142.747  1.00  0.00           H  
ATOM   3330  CG2 VAL   209     118.756 100.878 141.556  1.00  0.00           C  
ATOM   3331 HG21 VAL   209     119.791 100.915 141.217  1.00  0.00           H  
ATOM   3332 HG22 VAL   209     118.733 100.802 142.643  1.00  0.00           H  
ATOM   3333 HG23 VAL   209     118.262 100.009 141.121  1.00  0.00           H  
ATOM   3334  C   VAL   209     115.885 103.455 141.379  1.00  0.00           C  
ATOM   3335  O   VAL   209     115.722 104.240 142.320  1.00  0.00           O  
ATOM   3336  N   THR   210     115.466 103.736 140.144  1.00  0.00           N  
ATOM   3337  H   THR   210     115.611 103.071 139.398  1.00  0.00           H  
ATOM   3338  CA  THR   210     114.796 104.998 139.851  1.00  0.00           C  
ATOM   3339  HA  THR   210     115.441 105.813 140.181  1.00  0.00           H  
ATOM   3340  CB  THR   210     114.576 105.139 138.345  1.00  0.00           C  
ATOM   3341  HB  THR   210     113.764 104.479 138.039  1.00  0.00           H  
ATOM   3342  CG2 THR   210     114.215 106.571 137.990  1.00  0.00           C  
ATOM   3343 HG21 THR   210     114.062 106.652 136.914  1.00  0.00           H  
ATOM   3344 HG22 THR   210     113.299 106.855 138.509  1.00  0.00           H  
ATOM   3345 HG23 THR   210     115.024 107.236 138.292  1.00  0.00           H  
ATOM   3346  OG1 THR   210     115.770 104.767 137.652  1.00  0.00           O  
ATOM   3347  HG1 THR   210     115.632 104.855 136.706  1.00  0.00           H  
ATOM   3348  C   THR   210     113.470 105.108 140.591  1.00  0.00           C  
ATOM   3349  O   THR   210     113.122 106.180 141.095  1.00  0.00           O  
ATOM   3350  N   LEU   211     112.712 104.015 140.656  1.00  0.00           N  
ATOM   3351  H   LEU   211     113.003 103.170 140.186  1.00  0.00           H  
ATOM   3352  CA  LEU   211     111.459 104.024 141.402  1.00  0.00           C  
ATOM   3353  HA  LEU   211     110.820 104.804 140.989  1.00  0.00           H  
ATOM   3354  CB  LEU   211     110.746 102.681 141.237  1.00  0.00           C  
ATOM   3355  HB2 LEU   211     110.598 102.485 140.175  1.00  0.00           H  
ATOM   3356  HB3 LEU   211     111.441 101.877 141.481  1.00  0.00           H  
ATOM   3357  CG  LEU   211     109.427 102.443 141.977  1.00  0.00           C  
ATOM   3358  HG  LEU   211     108.934 103.404 142.126  1.00  0.00           H  
ATOM   3359  CD1 LEU   211     108.528 101.566 141.141  1.00  0.00           C  
ATOM   3360 HD11 LEU   211     107.590 101.398 141.670  1.00  0.00           H  
ATOM   3361 HD12 LEU   211     108.325 102.056 140.189  1.00  0.00           H  
ATOM   3362 HD13 LEU   211     109.019 100.610 140.960  1.00  0.00           H  
ATOM   3363  CD2 LEU   211     109.653 101.798 143.337  1.00  0.00           C  
ATOM   3364 HD21 LEU   211     108.694 101.645 143.831  1.00  0.00           H  
ATOM   3365 HD22 LEU   211     110.151 100.837 143.206  1.00  0.00           H  
ATOM   3366 HD23 LEU   211     110.277 102.449 143.949  1.00  0.00           H  
ATOM   3367  C   LEU   211     111.700 104.333 142.875  1.00  0.00           C  
ATOM   3368  O   LEU   211     111.051 105.212 143.452  1.00  0.00           O  
ATOM   3369  N   VAL   212     112.632 103.614 143.502  1.00  0.00           N  
ATOM   3370  H   VAL   212     113.191 102.951 142.985  1.00  0.00           H  
ATOM   3371  CA  VAL   212     112.856 103.773 144.935  1.00  0.00           C  
ATOM   3372  HA  VAL   212     111.893 103.693 145.439  1.00  0.00           H  
ATOM   3373  CB  VAL   212     113.765 102.645 145.460  1.00  0.00           C  
ATOM   3374  HB  VAL   212     114.658 102.604 144.836  1.00  0.00           H  
ATOM   3375  CG1 VAL   212     114.192 102.923 146.890  1.00  0.00           C  
ATOM   3376 HG11 VAL   212     114.833 102.115 147.242  1.00  0.00           H  
ATOM   3377 HG12 VAL   212     114.740 103.864 146.930  1.00  0.00           H  
ATOM   3378 HG13 VAL   212     113.310 102.990 147.527  1.00  0.00           H  
ATOM   3379  CG2 VAL   212     113.056 101.309 145.369  1.00  0.00           C  
ATOM   3380 HG21 VAL   212     113.712 100.523 145.744  1.00  0.00           H  
ATOM   3381 HG22 VAL   212     112.146 101.339 145.968  1.00  0.00           H  
ATOM   3382 HG23 VAL   212     112.800 101.103 144.330  1.00  0.00           H  
ATOM   3383  C   VAL   212     113.435 105.147 145.241  1.00  0.00           C  
ATOM   3384  O   VAL   212     113.043 105.798 146.216  1.00  0.00           O  
ATOM   3385  N   CYS   213     114.361 105.621 144.407  1.00  0.00           N  
ATOM   3386  H   CYS   213     114.599 105.106 143.571  1.00  0.00           H  
ATOM   3387  CA  CYS   213     115.031 106.881 144.700  1.00  0.00           C  
ATOM   3388  HA  CYS   213     115.258 106.904 145.766  1.00  0.00           H  
ATOM   3389  CB  CYS   213     116.349 106.961 143.933  1.00  0.00           C  
ATOM   3390  HB2 CYS   213     116.172 106.722 142.884  1.00  0.00           H  
ATOM   3391  HB3 CYS   213     116.698 107.993 143.922  1.00  0.00           H  
ATOM   3392  SG  CYS   213     117.658 105.892 144.578  1.00  0.00           S  
ATOM   3393  HG  CYS   213     117.258 104.618 144.530  1.00  0.00           H  
ATOM   3394  C   CYS   213     114.150 108.079 144.379  1.00  0.00           C  
ATOM   3395  O   CYS   213     114.343 109.155 144.952  1.00  0.00           O  
ATOM   3396  N   PHE   214     113.185 107.917 143.473  1.00  0.00           N  
ATOM   3397  H   PHE   214     113.097 107.040 142.981  1.00  0.00           H  
ATOM   3398  CA  PHE   214     112.250 108.999 143.183  1.00  0.00           C  
ATOM   3399  HA  PHE   214     112.803 109.938 143.187  1.00  0.00           H  
ATOM   3400  CB  PHE   214     111.645 108.806 141.793  1.00  0.00           C  
ATOM   3401  HB2 PHE   214     112.439 108.575 141.082  1.00  0.00           H  
ATOM   3402  HB3 PHE   214     111.007 107.922 141.796  1.00  0.00           H  
ATOM   3403  CG  PHE   214     110.860 109.985 141.296  1.00  0.00           C  
ATOM   3404  CD1 PHE   214     111.478 111.202 141.065  1.00  0.00           C  
ATOM   3405  HD1 PHE   214     112.538 111.312 141.243  1.00  0.00           H  
ATOM   3406  CE1 PHE   214     110.753 112.285 140.607  1.00  0.00           C  
ATOM   3407  HE1 PHE   214     111.244 113.232 140.440  1.00  0.00           H  
ATOM   3408  CZ  PHE   214     109.404 112.156 140.363  1.00  0.00           C  
ATOM   3409  HZ  PHE   214     108.838 113.001 140.000  1.00  0.00           H  
ATOM   3410  CE2 PHE   214     108.780 110.950 140.582  1.00  0.00           C  
ATOM   3411  HE2 PHE   214     107.722 110.849 140.391  1.00  0.00           H  
ATOM   3412  CD2 PHE   214     109.503 109.872 141.045  1.00  0.00           C  
ATOM   3413  HD2 PHE   214     108.999 108.931 141.212  1.00  0.00           H  
ATOM   3414  C   PHE   214     111.160 109.083 144.244  1.00  0.00           C  
ATOM   3415  O   PHE   214     110.656 110.171 144.537  1.00  0.00           O  
ATOM   3416  N   ALA   215     110.785 107.947 144.833  1.00  0.00           N  
ATOM   3417  H   ALA   215     111.200 107.071 144.550  1.00  0.00           H  
ATOM   3418  CA  ALA   215     109.776 107.957 145.887  1.00  0.00           C  
ATOM   3419  HA  ALA   215     108.956 108.600 145.567  1.00  0.00           H  
ATOM   3420  CB  ALA   215     109.224 106.549 146.099  1.00  0.00           C  
ATOM   3421  HB1 ALA   215     108.472 106.568 146.888  1.00  0.00           H  
ATOM   3422  HB2 ALA   215     108.771 106.193 145.174  1.00  0.00           H  
ATOM   3423  HB3 ALA   215     110.035 105.880 146.387  1.00  0.00           H  
ATOM   3424  C   ALA   215     110.338 108.515 147.190  1.00  0.00           C  
ATOM   3425  O   ALA   215     109.630 109.204 147.930  1.00  0.00           O  
ATOM   3426  N   LEU   216     111.604 108.221 147.492  1.00  0.00           N  
ATOM   3427  H   LEU   216     112.134 107.601 146.897  1.00  0.00           H  
ATOM   3428  CA  LEU   216     112.229 108.792 148.681  1.00  0.00           C  
ATOM   3429  HA  LEU   216     111.528 108.695 149.510  1.00  0.00           H  
ATOM   3430  CB  LEU   216     113.496 108.016 149.040  1.00  0.00           C  
ATOM   3431  HB2 LEU   216     113.991 107.695 148.124  1.00  0.00           H  
ATOM   3432  HB3 LEU   216     114.229 108.703 149.463  1.00  0.00           H  
ATOM   3433  CG  LEU   216     113.336 106.812 149.974  1.00  0.00           C  
ATOM   3434  HG  LEU   216     112.793 107.142 150.859  1.00  0.00           H  
ATOM   3435  CD1 LEU   216     112.553 105.676 149.339  1.00  0.00           C  
ATOM   3436 HD11 LEU   216     112.471 104.851 150.046  1.00  0.00           H  
ATOM   3437 HD12 LEU   216     111.556 106.026 149.073  1.00  0.00           H  
ATOM   3438 HD13 LEU   216     113.069 105.335 148.442  1.00  0.00           H  
ATOM   3439  CD2 LEU   216     114.702 106.324 150.417  1.00  0.00           C  
ATOM   3440 HD21 LEU   216     114.585 105.468 151.081  1.00  0.00           H  
ATOM   3441 HD22 LEU   216     115.284 106.029 149.544  1.00  0.00           H  
ATOM   3442 HD23 LEU   216     115.221 107.124 150.945  1.00  0.00           H  
ATOM   3443  C   LEU   216     112.535 110.273 148.494  1.00  0.00           C  
ATOM   3444  O   LEU   216     112.532 111.038 149.464  1.00  0.00           O  
ATOM   3445  N   ALA   217     112.809 110.695 147.258  1.00  0.00           N  
ATOM   3446  H   ALA   217     112.878 110.030 146.501  1.00  0.00           H  
ATOM   3447  CA  ALA   217     113.009 112.115 146.995  1.00  0.00           C  
ATOM   3448  HA  ALA   217     113.739 112.495 147.710  1.00  0.00           H  
ATOM   3449  CB  ALA   217     113.568 112.317 145.588  1.00  0.00           C  
ATOM   3450  HB1 ALA   217     113.713 113.381 145.403  1.00  0.00           H  
ATOM   3451  HB2 ALA   217     114.523 111.800 145.498  1.00  0.00           H  
ATOM   3452  HB3 ALA   217     112.867 111.914 144.857  1.00  0.00           H  
ATOM   3453  C   ALA   217     111.715 112.898 147.173  1.00  0.00           C  
ATOM   3454  O   ALA   217     111.741 114.078 147.536  1.00  0.00           O  
ATOM   3455  N   GLY   218     110.572 112.261 146.917  1.00  0.00           N  
ATOM   3456  H   GLY   218     110.588 111.297 146.615  1.00  0.00           H  
ATOM   3457  CA  GLY   218     109.304 112.952 147.072  1.00  0.00           C  
ATOM   3458  HA2 GLY   218     109.391 113.963 146.674  1.00  0.00           H  
ATOM   3459  HA3 GLY   218     108.543 112.450 146.475  1.00  0.00           H  
ATOM   3460  C   GLY   218     108.850 113.017 148.515  1.00  0.00           C  
ATOM   3461  O   GLY   218     108.316 114.035 148.960  1.00  0.00           O  
ATOM   3462  N   VAL   219     109.037 111.926 149.262  1.00  0.00           N  
ATOM   3463  H   VAL   219     109.345 111.066 148.831  1.00  0.00           H  
ATOM   3464  CA  VAL   219     108.801 111.957 150.702  1.00  0.00           C  
ATOM   3465  HA  VAL   219     107.757 112.220 150.871  1.00  0.00           H  
ATOM   3466  CB  VAL   219     109.052 110.563 151.309  1.00  0.00           C  
ATOM   3467  HB  VAL   219     109.933 110.136 150.830  1.00  0.00           H  
ATOM   3468  CG1 VAL   219     109.322 110.657 152.805  1.00  0.00           C  
ATOM   3469 HG11 VAL   219     109.496 109.659 153.207  1.00  0.00           H  
ATOM   3470 HG12 VAL   219     110.203 111.276 152.978  1.00  0.00           H  
ATOM   3471 HG13 VAL   219     108.461 111.104 153.303  1.00  0.00           H  
ATOM   3472  CG2 VAL   219     107.873 109.647 151.039  1.00  0.00           C  
ATOM   3473 HG21 VAL   219     108.067 108.667 151.474  1.00  0.00           H  
ATOM   3474 HG22 VAL   219     106.973 110.071 151.485  1.00  0.00           H  
ATOM   3475 HG23 VAL   219     107.731 109.544 149.963  1.00  0.00           H  
ATOM   3476  C   VAL   219     109.671 113.023 151.350  1.00  0.00           C  
ATOM   3477  O   VAL   219     109.240 113.729 152.269  1.00  0.00           O  
ATOM   3478  N   TRP   220     110.902 113.169 150.860  1.00  0.00           N  
ATOM   3479  H   TRP   220     111.222 112.571 150.111  1.00  0.00           H  
ATOM   3480  CA  TRP   220     111.814 114.180 151.379  1.00  0.00           C  
ATOM   3481  HA  TRP   220     111.905 114.042 152.456  1.00  0.00           H  
ATOM   3482  CB  TRP   220     113.191 113.982 150.749  1.00  0.00           C  
ATOM   3483  HB2 TRP   220     113.362 112.918 150.585  1.00  0.00           H  
ATOM   3484  HB3 TRP   220     113.189 114.398 149.741  1.00  0.00           H  
ATOM   3485  CG  TRP   220     114.338 114.554 151.517  1.00  0.00           C  
ATOM   3486  CD1 TRP   220     114.326 115.655 152.319  1.00  0.00           C  
ATOM   3487  HD1 TRP   220     113.411 116.213 152.457  1.00  0.00           H  
ATOM   3488  NE1 TRP   220     115.573 115.871 152.845  1.00  0.00           N  
ATOM   3489  HE1 TRP   220     115.731 116.651 153.467  1.00  0.00           H  
ATOM   3490  CE2 TRP   220     116.423 114.903 152.381  1.00  0.00           C  
ATOM   3491  CZ2 TRP   220     117.777 114.702 152.630  1.00  0.00           C  
ATOM   3492  HZ2 TRP   220     118.312 115.377 153.282  1.00  0.00           H  
ATOM   3493  CH2 TRP   220     118.377 113.635 152.023  1.00  0.00           C  
ATOM   3494  HH2 TRP   220     119.426 113.439 152.189  1.00  0.00           H  
ATOM   3495  CZ3 TRP   220     117.664 112.777 151.181  1.00  0.00           C  
ATOM   3496  HZ3 TRP   220     118.182 111.948 150.721  1.00  0.00           H  
ATOM   3497  CE3 TRP   220     116.320 112.974 150.933  1.00  0.00           C  
ATOM   3498  HE3 TRP   220     115.766 112.313 150.282  1.00  0.00           H  
ATOM   3499  CD2 TRP   220     115.677 114.054 151.543  1.00  0.00           C  
ATOM   3500  C   TRP   220     111.294 115.588 151.116  1.00  0.00           C  
ATOM   3501  O   TRP   220     111.485 116.491 151.937  1.00  0.00           O  
ATOM   3502  N   VAL   221     110.623 115.794 149.981  1.00  0.00           N  
ATOM   3503  H   VAL   221     110.457 115.026 149.346  1.00  0.00           H  
ATOM   3504  CA  VAL   221     110.125 117.126 149.647  1.00  0.00           C  
ATOM   3505  HA  VAL   221     110.896 117.848 149.916  1.00  0.00           H  
ATOM   3506  CB  VAL   221     109.874 117.244 148.132  1.00  0.00           C  
ATOM   3507  HB  VAL   221     109.276 116.391 147.812  1.00  0.00           H  
ATOM   3508  CG1 VAL   221     109.108 118.515 147.818  1.00  0.00           C  
ATOM   3509 HG11 VAL   221     108.939 118.582 146.743  1.00  0.00           H  
ATOM   3510 HG12 VAL   221     108.149 118.499 148.335  1.00  0.00           H  
ATOM   3511 HG13 VAL   221     109.685 119.379 148.149  1.00  0.00           H  
ATOM   3512  CG2 VAL   221     111.187 117.224 147.374  1.00  0.00           C  
ATOM   3513 HG21 VAL   221     110.991 117.308 146.305  1.00  0.00           H  
ATOM   3514 HG22 VAL   221     111.806 118.061 147.697  1.00  0.00           H  
ATOM   3515 HG23 VAL   221     111.709 116.288 147.575  1.00  0.00           H  
ATOM   3516  C   VAL   221     108.873 117.456 150.452  1.00  0.00           C  
ATOM   3517  O   VAL   221     108.742 118.562 150.990  1.00  0.00           O  
ATOM   3518  N   MET   222     107.932 116.511 150.548  1.00  0.00           N  
ATOM   3519  H   MET   222     108.060 115.622 150.086  1.00  0.00           H  
ATOM   3520  CA  MET   222     106.716 116.756 151.318  1.00  0.00           C  
ATOM   3521  HA  MET   222     106.206 117.616 150.883  1.00  0.00           H  
ATOM   3522  CB  MET   222     105.775 115.556 151.240  1.00  0.00           C  
ATOM   3523  HB2 MET   222     106.202 114.727 151.804  1.00  0.00           H  
ATOM   3524  HB3 MET   222     104.854 115.785 151.777  1.00  0.00           H  
ATOM   3525  CG  MET   222     105.436 115.089 149.846  1.00  0.00           C  
ATOM   3526  HG2 MET   222     105.011 115.917 149.279  1.00  0.00           H  
ATOM   3527  HG3 MET   222     106.343 114.750 149.346  1.00  0.00           H  
ATOM   3528  SD  MET   222     104.249 113.738 149.915  1.00  0.00           S  
ATOM   3529  CE  MET   222     103.478 113.868 148.310  1.00  0.00           C  
ATOM   3530  HE1 MET   222     102.718 113.093 148.207  1.00  0.00           H  
ATOM   3531  HE2 MET   222     103.012 114.848 148.208  1.00  0.00           H  
ATOM   3532  HE3 MET   222     104.232 113.742 147.533  1.00  0.00           H  
ATOM   3533  C   MET   222     107.014 117.069 152.777  1.00  0.00           C  
ATOM   3534  O   MET   222     106.307 117.877 153.390  1.00  0.00           O  
ATOM   3535  N   TYR   223     108.034 116.437 153.356  1.00  0.00           N  
ATOM   3536  H   TYR   223     108.584 115.775 152.827  1.00  0.00           H  
ATOM   3537  CA  TYR   223     108.408 116.657 154.752  1.00  0.00           C  
ATOM   3538  HA  TYR   223     107.882 117.536 155.124  1.00  0.00           H  
ATOM   3539  CB  TYR   223     108.025 115.452 155.610  1.00  0.00           C  
ATOM   3540  HB2 TYR   223     108.760 114.660 155.469  1.00  0.00           H  
ATOM   3541  HB3 TYR   223     108.111 115.717 156.664  1.00  0.00           H  
ATOM   3542  CG  TYR   223     106.644 114.905 155.344  1.00  0.00           C  
ATOM   3543  CD1 TYR   223     105.514 115.548 155.826  1.00  0.00           C  
ATOM   3544  HD1 TYR   223     105.614 116.455 156.403  1.00  0.00           H  
ATOM   3545  CE1 TYR   223     104.253 115.047 155.581  1.00  0.00           C  
ATOM   3546  HE1 TYR   223     103.384 115.561 155.965  1.00  0.00           H  
ATOM   3547  CZ  TYR   223     104.110 113.890 154.845  1.00  0.00           C  
ATOM   3548  OH  TYR   223     102.854 113.387 154.597  1.00  0.00           O  
ATOM   3549  HH  TYR   223     102.195 113.956 155.003  1.00  0.00           H  
ATOM   3550  CE2 TYR   223     105.218 113.234 154.356  1.00  0.00           C  
ATOM   3551  HE2 TYR   223     105.107 112.328 153.778  1.00  0.00           H  
ATOM   3552  CD2 TYR   223     106.473 113.740 154.608  1.00  0.00           C  
ATOM   3553  HD2 TYR   223     107.334 113.214 154.222  1.00  0.00           H  
ATOM   3554  C   TYR   223     109.909 116.917 154.813  1.00  0.00           C  
ATOM   3555  O   TYR   223     110.687 115.985 155.027  1.00  0.00           O  
ATOM   3556  N   GLY   224     110.321 118.171 154.644  1.00  0.00           N  
ATOM   3557  H   GLY   224     109.663 118.886 154.368  1.00  0.00           H  
ATOM   3558  CA  GLY   224     111.720 118.486 154.863  1.00  0.00           C  
ATOM   3559  HA2 GLY   224     111.846 118.859 155.879  1.00  0.00           H  
ATOM   3560  HA3 GLY   224     112.289 117.558 154.921  1.00  0.00           H  
ATOM   3561  C   GLY   224     112.408 119.430 153.900  1.00  0.00           C  
ATOM   3562  O   GLY   224     113.563 119.795 154.129  1.00  0.00           O  
ATOM   3563  N   ILE   225     111.742 119.834 152.824  1.00  0.00           N  
ATOM   3564  H   ILE   225     110.815 119.478 152.641  1.00  0.00           H  
ATOM   3565  CA  ILE   225     112.303 120.791 151.874  1.00  0.00           C  
ATOM   3566  HA  ILE   225     113.265 121.134 152.254  1.00  0.00           H  
ATOM   3567  CB  ILE   225     112.519 120.173 150.484  1.00  0.00           C  
ATOM   3568  HB  ILE   225     111.542 119.973 150.043  1.00  0.00           H  
ATOM   3569  CG2 ILE   225     113.261 121.154 149.579  1.00  0.00           C  
ATOM   3570 HG21 ILE   225     113.408 120.704 148.597  1.00  0.00           H  
ATOM   3571 HG22 ILE   225     112.676 122.068 149.475  1.00  0.00           H  
ATOM   3572 HG23 ILE   225     114.230 121.392 150.017  1.00  0.00           H  
ATOM   3573  CG1 ILE   225     113.282 118.849 150.581  1.00  0.00           C  
ATOM   3574 HG12 ILE   225     112.801 118.208 151.320  1.00  0.00           H  
ATOM   3575 HG13 ILE   225     113.182 118.305 149.642  1.00  0.00           H  
ATOM   3576  CD1 ILE   225     114.744 118.993 150.921  1.00  0.00           C  
ATOM   3577 HD11 ILE   225     115.205 118.007 150.969  1.00  0.00           H  
ATOM   3578 HD12 ILE   225     115.239 119.588 150.154  1.00  0.00           H  
ATOM   3579 HD13 ILE   225     114.846 119.489 151.886  1.00  0.00           H  
ATOM   3580  C   ILE   225     111.362 121.983 151.793  1.00  0.00           C  
ATOM   3581  O   ILE   225     110.181 121.827 151.458  1.00  0.00           O  
ATOM   3582  N   ASP   226     111.881 123.168 152.099  1.00  0.00           N  
ATOM   3583  H   ASP   226     112.836 123.233 152.420  1.00  0.00           H  
ATOM   3584  CA  ASP   226     111.102 124.391 151.983  1.00  0.00           C  
ATOM   3585  HA  ASP   226     110.085 124.190 152.321  1.00  0.00           H  
ATOM   3586  CB  ASP   226     111.697 125.494 152.856  1.00  0.00           C  
ATOM   3587  HB2 ASP   226     112.785 125.446 152.809  1.00  0.00           H  
ATOM   3588  HB3 ASP   226     111.416 126.467 152.452  1.00  0.00           H  
ATOM   3589  CG  ASP   226     111.253 125.402 154.296  1.00  0.00           C  
ATOM   3590  OD1 ASP   226     110.799 124.318 154.717  1.00  0.00           O  
ATOM   3591  OD2 ASP   226     111.355 126.420 155.010  1.00  0.00           O  
ATOM   3592  C   ASP   226     111.050 124.860 150.536  1.00  0.00           C  
ATOM   3593  O   ASP   226     112.030 124.752 149.794  1.00  0.00           O  
ATOM   3594  N   GLY   227     109.896 125.393 150.140  1.00  0.00           N  
ATOM   3595  H   GLY   227     109.096 125.381 150.757  1.00  0.00           H  
ATOM   3596  CA  GLY   227     109.723 126.002 148.846  1.00  0.00           C  
ATOM   3597  HA2 GLY   227     110.519 125.670 148.180  1.00  0.00           H  
ATOM   3598  HA3 GLY   227     108.787 125.659 148.406  1.00  0.00           H  
ATOM   3599  C   GLY   227     109.722 127.517 148.915  1.00  0.00           C  
ATOM   3600  O   GLY   227     110.016 128.127 149.943  1.00  0.00           O  
ATOM   3601  N   TYR   228     109.368 128.124 147.788  1.00  0.00           N  
ATOM   3602  H   TYR   228     109.040 127.580 147.003  1.00  0.00           H  
ATOM   3603  CA  TYR   228     109.428 129.567 147.618  1.00  0.00           C  
ATOM   3604  HA  TYR   228     109.581 130.026 148.595  1.00  0.00           H  
ATOM   3605  CB  TYR   228     110.596 129.962 146.704  1.00  0.00           C  
ATOM   3606  HB2 TYR   228     110.503 129.441 145.751  1.00  0.00           H  
ATOM   3607  HB3 TYR   228     110.528 131.024 146.468  1.00  0.00           H  
ATOM   3608  CG  TYR   228     111.950 129.668 147.306  1.00  0.00           C  
ATOM   3609  CD1 TYR   228     112.441 128.369 147.368  1.00  0.00           C  
ATOM   3610  HD1 TYR   228     111.858 127.552 146.971  1.00  0.00           H  
ATOM   3611  CE1 TYR   228     113.667 128.096 147.930  1.00  0.00           C  
ATOM   3612  HE1 TYR   228     114.028 127.079 147.971  1.00  0.00           H  
ATOM   3613  CZ  TYR   228     114.424 129.128 148.436  1.00  0.00           C  
ATOM   3614  OH  TYR   228     115.649 128.867 148.996  1.00  0.00           O  
ATOM   3615  HH  TYR   228     115.892 127.954 148.824  1.00  0.00           H  
ATOM   3616  CE2 TYR   228     113.960 130.424 148.389  1.00  0.00           C  
ATOM   3617  HE2 TYR   228     114.555 131.233 148.786  1.00  0.00           H  
ATOM   3618  CD2 TYR   228     112.729 130.685 147.831  1.00  0.00           C  
ATOM   3619  HD2 TYR   228     112.374 131.705 147.807  1.00  0.00           H  
ATOM   3620  C   TYR   228     108.109 130.067 147.049  1.00  0.00           C  
ATOM   3621  O   TYR   228     107.527 129.433 146.165  1.00  0.00           O  
ATOM   3622  N   VAL   229     107.637 131.200 147.565  1.00  0.00           N  
ATOM   3623  H   VAL   229     108.179 131.708 148.249  1.00  0.00           H  
ATOM   3624  CA  VAL   229     106.346 131.770 147.192  1.00  0.00           C  
ATOM   3625  HA  VAL   229     105.963 131.233 146.324  1.00  0.00           H  
ATOM   3626  CB  VAL   229     105.318 131.660 148.338  1.00  0.00           C  
ATOM   3627  HB  VAL   229     105.615 132.355 149.124  1.00  0.00           H  
ATOM   3628  CG1 VAL   229     103.934 132.058 147.859  1.00  0.00           C  
ATOM   3629 HG11 VAL   229     103.225 131.973 148.683  1.00  0.00           H  
ATOM   3630 HG12 VAL   229     103.954 133.088 147.503  1.00  0.00           H  
ATOM   3631 HG13 VAL   229     103.627 131.399 147.047  1.00  0.00           H  
ATOM   3632  CG2 VAL   229     105.304 130.268 148.927  1.00  0.00           C  
ATOM   3633 HG21 VAL   229     104.570 130.221 149.732  1.00  0.00           H  
ATOM   3634 HG22 VAL   229     105.040 129.548 148.153  1.00  0.00           H  
ATOM   3635 HG23 VAL   229     106.292 130.030 149.322  1.00  0.00           H  
ATOM   3636  C   VAL   229     106.550 133.230 146.813  1.00  0.00           C  
ATOM   3637  O   VAL   229     107.226 133.970 147.533  1.00  0.00           O  
ATOM   3638  N   VAL   230     105.965 133.643 145.692  1.00  0.00           N  
ATOM   3639  H   VAL   230     105.544 132.972 145.065  1.00  0.00           H  
ATOM   3640  CA  VAL   230     105.913 135.058 145.336  1.00  0.00           C  
ATOM   3641  HA  VAL   230     106.828 135.538 145.683  1.00  0.00           H  
ATOM   3642  CB  VAL   230     105.800 135.258 143.818  1.00  0.00           C  
ATOM   3643  HB  VAL   230     104.920 134.722 143.463  1.00  0.00           H  
ATOM   3644  CG1 VAL   230     105.628 136.736 143.495  1.00  0.00           C  
ATOM   3645 HG11 VAL   230     105.549 136.866 142.416  1.00  0.00           H  
ATOM   3646 HG12 VAL   230     104.722 137.110 143.973  1.00  0.00           H  
ATOM   3647 HG13 VAL   230     106.489 137.292 143.865  1.00  0.00           H  
ATOM   3648  CG2 VAL   230     107.019 134.706 143.106  1.00  0.00           C  
ATOM   3649 HG21 VAL   230     106.914 134.860 142.032  1.00  0.00           H  
ATOM   3650 HG22 VAL   230     107.912 135.221 143.461  1.00  0.00           H  
ATOM   3651 HG23 VAL   230     107.109 133.639 143.312  1.00  0.00           H  
ATOM   3652  C   VAL   230     104.730 135.684 146.063  1.00  0.00           C  
ATOM   3653  O   VAL   230     103.579 135.293 145.848  1.00  0.00           O  
ATOM   3654  N   LYS   231     105.011 136.668 146.914  1.00  0.00           N  
ATOM   3655  H   LYS   231     105.936 137.073 146.930  1.00  0.00           H  
ATOM   3656  CA  LYS   231     104.029 137.204 147.845  1.00  0.00           C  
ATOM   3657  HA  LYS   231     103.242 136.460 147.967  1.00  0.00           H  
ATOM   3658  CB  LYS   231     104.676 137.431 149.211  1.00  0.00           C  
ATOM   3659  HB2 LYS   231     105.706 137.761 149.073  1.00  0.00           H  
ATOM   3660  HB3 LYS   231     104.176 138.258 149.715  1.00  0.00           H  
ATOM   3661  CG  LYS   231     104.655 136.215 150.104  1.00  0.00           C  
ATOM   3662  HG2 LYS   231     105.395 135.495 149.754  1.00  0.00           H  
ATOM   3663  HG3 LYS   231     104.923 136.506 151.120  1.00  0.00           H  
ATOM   3664  CD  LYS   231     103.286 135.568 150.110  1.00  0.00           C  
ATOM   3665  HD2 LYS   231     102.523 136.335 150.239  1.00  0.00           H  
ATOM   3666  HD3 LYS   231     103.111 135.081 149.151  1.00  0.00           H  
ATOM   3667  CE  LYS   231     103.168 134.548 151.222  1.00  0.00           C  
ATOM   3668  HE2 LYS   231     103.898 133.754 151.065  1.00  0.00           H  
ATOM   3669  HE3 LYS   231     103.398 135.023 152.176  1.00  0.00           H  
ATOM   3670  NZ  LYS   231     101.805 133.963 151.277  1.00  0.00           N  
ATOM   3671  HZ1 LYS   231     101.675 133.336 150.496  1.00  0.00           H  
ATOM   3672  HZ2 LYS   231     101.692 133.452 152.141  1.00  0.00           H  
ATOM   3673  HZ3 LYS   231     101.119 134.703 151.232  1.00  0.00           H  
ATOM   3674  C   LYS   231     103.381 138.494 147.361  1.00  0.00           C  
ATOM   3675  O   LYS   231     102.580 139.080 148.092  1.00  0.00           O  
ATOM   3676  N   SER   232     103.705 138.950 146.160  1.00  0.00           N  
ATOM   3677  H   SER   232     104.389 138.460 145.601  1.00  0.00           H  
ATOM   3678  CA  SER   232     103.106 140.150 145.602  1.00  0.00           C  
ATOM   3679  HA  SER   232     102.479 140.611 146.366  1.00  0.00           H  
ATOM   3680  CB  SER   232     104.180 141.160 145.180  1.00  0.00           C  
ATOM   3681  HB2 SER   232     103.734 141.913 144.530  1.00  0.00           H  
ATOM   3682  HB3 SER   232     104.567 141.669 146.063  1.00  0.00           H  
ATOM   3683  OG  SER   232     105.242 140.523 144.502  1.00  0.00           O  
ATOM   3684  HG  SER   232     106.013 140.491 145.073  1.00  0.00           H  
ATOM   3685  C   SER   232     102.228 139.782 144.414  1.00  0.00           C  
ATOM   3686  O   SER   232     102.202 138.636 143.958  1.00  0.00           O  
ATOM   3687  N   THR   233     101.494 140.773 143.918  1.00  0.00           N  
ATOM   3688  H   THR   233     101.482 141.672 144.379  1.00  0.00           H  
ATOM   3689  CA  THR   233     100.697 140.596 142.713  1.00  0.00           C  
ATOM   3690  HA  THR   233     100.270 139.593 142.721  1.00  0.00           H  
ATOM   3691  CB  THR   233      99.559 141.613 142.660  1.00  0.00           C  
ATOM   3692  HB  THR   233      98.984 141.458 141.747  1.00  0.00           H  
ATOM   3693  CG2 THR   233      98.643 141.445 143.859  1.00  0.00           C  
ATOM   3694 HG21 THR   233      97.837 142.177 143.807  1.00  0.00           H  
ATOM   3695 HG22 THR   233      98.221 140.440 143.857  1.00  0.00           H  
ATOM   3696 HG23 THR   233      99.212 141.597 144.776  1.00  0.00           H  
ATOM   3697  OG1 THR   233     100.094 142.941 142.657  1.00  0.00           O  
ATOM   3698  HG1 THR   233     100.951 142.940 142.225  1.00  0.00           H  
ATOM   3699  C   THR   233     101.607 140.730 141.499  1.00  0.00           C  
ATOM   3700  O   THR   233     102.271 141.757 141.324  1.00  0.00           O  
ATOM   3701  N   MET   234     101.648 139.691 140.672  1.00  0.00           N  
ATOM   3702  H   MET   234     101.034 138.903 140.820  1.00  0.00           H  
ATOM   3703  CA  MET   234     102.557 139.633 139.536  1.00  0.00           C  
ATOM   3704  HA  MET   234     103.393 140.306 139.725  1.00  0.00           H  
ATOM   3705  CB  MET   234     103.104 138.218 139.342  1.00  0.00           C  
ATOM   3706  HB2 MET   234     102.305 137.496 139.510  1.00  0.00           H  
ATOM   3707  HB3 MET   234     103.387 138.080 138.298  1.00  0.00           H  
ATOM   3708  CG  MET   234     104.285 137.878 140.232  1.00  0.00           C  
ATOM   3709  HG2 MET   234     105.019 138.683 140.184  1.00  0.00           H  
ATOM   3710  HG3 MET   234     103.954 137.827 141.269  1.00  0.00           H  
ATOM   3711  SD  MET   234     105.074 136.318 139.776  1.00  0.00           S  
ATOM   3712  CE  MET   234     106.671 136.897 139.208  1.00  0.00           C  
ATOM   3713  HE1 MET   234     107.275 136.047 138.892  1.00  0.00           H  
ATOM   3714  HE2 MET   234     106.534 137.577 138.367  1.00  0.00           H  
ATOM   3715  HE3 MET   234     107.178 137.420 140.019  1.00  0.00           H  
ATOM   3716  C   MET   234     101.832 140.100 138.282  1.00  0.00           C  
ATOM   3717  O   MET   234     100.778 139.562 137.931  1.00  0.00           O  
ATOM   3718  N   ASP   235     102.397 141.103 137.619  1.00  0.00           N  
ATOM   3719  H   ASP   235     103.188 141.589 138.017  1.00  0.00           H  
ATOM   3720  CA  ASP   235     101.922 141.548 136.315  1.00  0.00           C  
ATOM   3721  HA  ASP   235     100.866 141.295 136.218  1.00  0.00           H  
ATOM   3722  CB  ASP   235     102.084 143.058 136.168  1.00  0.00           C  
ATOM   3723  HB2 ASP   235     101.609 143.557 137.012  1.00  0.00           H  
ATOM   3724  HB3 ASP   235     103.142 143.315 136.215  1.00  0.00           H  
ATOM   3725  CG  ASP   235     101.494 143.584 134.874  1.00  0.00           C  
ATOM   3726  OD1 ASP   235     100.565 142.947 134.337  1.00  0.00           O  
ATOM   3727  OD2 ASP   235     101.961 144.636 134.391  1.00  0.00           O  
ATOM   3728  C   ASP   235     102.710 140.797 135.249  1.00  0.00           C  
ATOM   3729  O   ASP   235     103.871 141.123 134.980  1.00  0.00           O  
ATOM   3730  N   HID   236     102.082 139.794 134.639  1.00  0.00           N  
ATOM   3731  H   HID   236     101.116 139.596 134.857  1.00  0.00           H  
ATOM   3732  CA  HID   236     102.741 138.951 133.650  1.00  0.00           C  
ATOM   3733  HA  HID   236     103.703 138.643 134.060  1.00  0.00           H  
ATOM   3734  CB  HID   236     101.912 137.690 133.396  1.00  0.00           C  
ATOM   3735  HB2 HID   236     100.963 137.968 132.937  1.00  0.00           H  
ATOM   3736  HB3 HID   236     102.415 137.070 132.654  1.00  0.00           H  
ATOM   3737  CG  HID   236     101.650 136.878 134.626  1.00  0.00           C  
ATOM   3738  ND1 HID   236     100.665 135.917 134.684  1.00  0.00           N  
ATOM   3739  HD1 HID   236     100.087 135.737 133.876  1.00  0.00           H  
ATOM   3740  CE1 HID   236     100.661 135.366 135.884  1.00  0.00           C  
ATOM   3741  HE1 HID   236      99.951 134.586 136.118  1.00  0.00           H  
ATOM   3742  NE2 HID   236     101.608 135.935 136.606  1.00  0.00           N  
ATOM   3743  CD2 HID   236     102.242 136.884 135.843  1.00  0.00           C  
ATOM   3744  HD2 HID   236     103.056 137.564 136.044  1.00  0.00           H  
ATOM   3745  C   HID   236     103.002 139.669 132.331  1.00  0.00           C  
ATOM   3746  O   HID   236     103.440 139.028 131.372  1.00  0.00           O  
ATOM   3747  N   TYR   237     102.742 140.974 132.263  1.00  0.00           N  
ATOM   3748  H   TYR   237     102.312 141.445 133.047  1.00  0.00           H  
ATOM   3749  CA  TYR   237     103.048 141.786 131.095  1.00  0.00           C  
ATOM   3750  HA  TYR   237     103.390 141.123 130.300  1.00  0.00           H  
ATOM   3751  CB  TYR   237     101.789 142.509 130.605  1.00  0.00           C  
ATOM   3752  HB2 TYR   237     101.419 143.164 131.393  1.00  0.00           H  
ATOM   3753  HB3 TYR   237     102.052 143.176 129.784  1.00  0.00           H  
ATOM   3754  CG  TYR   237     100.684 141.584 130.164  1.00  0.00           C  
ATOM   3755  CD1 TYR   237      99.840 140.990 131.090  1.00  0.00           C  
ATOM   3756  HD1 TYR   237      99.968 141.190 132.144  1.00  0.00           H  
ATOM   3757  CE1 TYR   237      98.835 140.145 130.693  1.00  0.00           C  
ATOM   3758  HE1 TYR   237      98.190 139.689 131.430  1.00  0.00           H  
ATOM   3759  CZ  TYR   237      98.656 139.884 129.356  1.00  0.00           C  
ATOM   3760  OH  TYR   237      97.646 139.039 128.958  1.00  0.00           O  
ATOM   3761  HH  TYR   237      97.677 138.930 128.005  1.00  0.00           H  
ATOM   3762  CE2 TYR   237      99.479 140.462 128.416  1.00  0.00           C  
ATOM   3763  HE2 TYR   237      99.337 140.257 127.365  1.00  0.00           H  
ATOM   3764  CD2 TYR   237     100.486 141.304 128.822  1.00  0.00           C  
ATOM   3765  HD2 TYR   237     101.128 141.750 128.077  1.00  0.00           H  
ATOM   3766  C   TYR   237     104.141 142.806 131.364  1.00  0.00           C  
ATOM   3767  O   TYR   237     104.572 143.495 130.434  1.00  0.00           O  
ATOM   3768  N   ALA   238     104.597 142.920 132.607  1.00  0.00           N  
ATOM   3769  H   ALA   238     104.246 142.311 133.332  1.00  0.00           H  
ATOM   3770  CA  ALA   238     105.599 143.907 132.962  1.00  0.00           C  
ATOM   3771  HA  ALA   238     105.316 144.862 132.518  1.00  0.00           H  
ATOM   3772  CB  ALA   238     105.664 144.078 134.478  1.00  0.00           C  
ATOM   3773  HB1 ALA   238     106.420 144.822 134.728  1.00  0.00           H  
ATOM   3774  HB2 ALA   238     104.694 144.408 134.849  1.00  0.00           H  
ATOM   3775  HB3 ALA   238     105.924 143.126 134.941  1.00  0.00           H  
ATOM   3776  C   ALA   238     106.967 143.508 132.420  1.00  0.00           C  
ATOM   3777  O   ALA   238     107.234 142.343 132.121  1.00  0.00           O  
ATOM   3778  N   ALA   239     107.834 144.506 132.289  1.00  0.00           N  
ATOM   3779  H   ALA   239     107.551 145.452 132.501  1.00  0.00           H  
ATOM   3780  CA  ALA   239     109.198 144.273 131.843  1.00  0.00           C  
ATOM   3781  HA  ALA   239     109.167 143.760 130.882  1.00  0.00           H  
ATOM   3782  CB  ALA   239     109.926 145.604 131.661  1.00  0.00           C  
ATOM   3783  HB1 ALA   239     110.947 145.418 131.327  1.00  0.00           H  
ATOM   3784  HB2 ALA   239     109.404 146.205 130.916  1.00  0.00           H  
ATOM   3785  HB3 ALA   239     109.947 146.140 132.610  1.00  0.00           H  
ATOM   3786  C   ALA   239     109.946 143.395 132.839  1.00  0.00           C  
ATOM   3787  O   ALA   239     109.657 143.389 134.037  1.00  0.00           O  
ATOM   3788  N   SER   240     110.918 142.644 132.330  1.00  0.00           N  
ATOM   3789  H   SER   240     111.157 142.722 131.352  1.00  0.00           H  
ATOM   3790  CA  SER   240     111.657 141.698 133.159  1.00  0.00           C  
ATOM   3791  HA  SER   240     110.940 141.089 133.710  1.00  0.00           H  
ATOM   3792  CB  SER   240     112.502 140.777 132.288  1.00  0.00           C  
ATOM   3793  HB2 SER   240     113.333 141.341 131.863  1.00  0.00           H  
ATOM   3794  HB3 SER   240     112.916 139.977 132.901  1.00  0.00           H  
ATOM   3795  OG  SER   240     111.730 140.219 131.245  1.00  0.00           O  
ATOM   3796  HG  SER   240     112.299 139.711 130.662  1.00  0.00           H  
ATOM   3797  C   SER   240     112.523 142.451 134.162  1.00  0.00           C  
ATOM   3798  O   SER   240     113.440 143.184 133.781  1.00  0.00           O  
ATOM   3799  N   ASN   241     112.227 142.272 135.444  1.00  0.00           N  
ATOM   3800  H   ASN   241     111.416 141.729 135.704  1.00  0.00           H  
ATOM   3801  CA  ASN   241     113.009 142.818 136.542  1.00  0.00           C  
ATOM   3802  HA  ASN   241     114.063 142.807 136.263  1.00  0.00           H  
ATOM   3803  CB  ASN   241     112.596 144.256 136.852  1.00  0.00           C  
ATOM   3804  HB2 ASN   241     112.477 144.808 135.919  1.00  0.00           H  
ATOM   3805  HB3 ASN   241     111.618 144.256 137.334  1.00  0.00           H  
ATOM   3806  CG  ASN   241     113.596 144.975 137.739  1.00  0.00           C  
ATOM   3807  OD1 ASN   241     114.727 144.528 137.913  1.00  0.00           O  
ATOM   3808  ND2 ASN   241     113.178 146.098 138.302  1.00  0.00           N  
ATOM   3809 HD21 ASN   241     112.240 146.430 138.130  1.00  0.00           H  
ATOM   3810 HD22 ASN   241     113.797 146.622 138.903  1.00  0.00           H  
ATOM   3811  C   ASN   241     112.814 141.929 137.761  1.00  0.00           C  
ATOM   3812  O   ASN   241     111.773 142.005 138.424  1.00  0.00           O  
ATOM   3813  N   PRO   242     113.778 141.065 138.083  1.00  0.00           N  
ATOM   3814  CD  PRO   242     115.013 140.792 137.334  1.00  0.00           C  
ATOM   3815  HD2 PRO   242     115.819 141.408 137.734  1.00  0.00           H  
ATOM   3816  HD3 PRO   242     114.812 140.881 136.266  1.00  0.00           H  
ATOM   3817  CG  PRO   242     115.275 139.370 137.664  1.00  0.00           C  
ATOM   3818  HG2 PRO   242     116.347 139.180 137.618  1.00  0.00           H  
ATOM   3819  HG3 PRO   242     114.692 138.731 137.000  1.00  0.00           H  
ATOM   3820  CB  PRO   242     114.799 139.190 139.070  1.00  0.00           C  
ATOM   3821  HB2 PRO   242     115.598 139.460 139.760  1.00  0.00           H  
ATOM   3822  HB3 PRO   242     114.438 138.170 139.202  1.00  0.00           H  
ATOM   3823  CA  PRO   242     113.626 140.172 139.237  1.00  0.00           C  
ATOM   3824  HA  PRO   242     112.683 139.630 139.157  1.00  0.00           H  
ATOM   3825  C   PRO   242     113.697 140.871 140.586  1.00  0.00           C  
ATOM   3826  O   PRO   242     113.506 140.210 141.611  1.00  0.00           O  
ATOM   3827  N   LEU   243     113.955 142.177 140.620  1.00  0.00           N  
ATOM   3828  H   LEU   243     114.025 142.701 139.759  1.00  0.00           H  
ATOM   3829  CA  LEU   243     114.147 142.912 141.862  1.00  0.00           C  
ATOM   3830  HA  LEU   243     114.450 142.201 142.630  1.00  0.00           H  
ATOM   3831  CB  LEU   243     115.272 143.933 141.695  1.00  0.00           C  
ATOM   3832  HB2 LEU   243     115.203 144.384 140.705  1.00  0.00           H  
ATOM   3833  HB3 LEU   243     115.082 144.786 142.346  1.00  0.00           H  
ATOM   3834  CG  LEU   243     116.699 143.436 141.922  1.00  0.00           C  
ATOM   3835  HG  LEU   243     116.913 142.668 141.179  1.00  0.00           H  
ATOM   3836  CD1 LEU   243     117.690 144.572 141.727  1.00  0.00           C  
ATOM   3837 HD11 LEU   243     118.703 144.204 141.892  1.00  0.00           H  
ATOM   3838 HD12 LEU   243     117.605 144.958 140.711  1.00  0.00           H  
ATOM   3839 HD13 LEU   243     117.474 145.370 142.438  1.00  0.00           H  
ATOM   3840  CD2 LEU   243     116.847 142.815 143.300  1.00  0.00           C  
ATOM   3841 HD21 LEU   243     117.872 142.470 143.435  1.00  0.00           H  
ATOM   3842 HD22 LEU   243     116.611 143.558 144.061  1.00  0.00           H  
ATOM   3843 HD23 LEU   243     116.164 141.970 143.394  1.00  0.00           H  
ATOM   3844  C   LEU   243     112.878 143.609 142.341  1.00  0.00           C  
ATOM   3845  O   LEU   243     112.960 144.531 143.158  1.00  0.00           O  
ATOM   3846  N   ASN   244     111.712 143.190 141.857  1.00  0.00           N  
ATOM   3847  H   ASN   244     111.675 142.369 141.270  1.00  0.00           H  
ATOM   3848  CA  ASN   244     110.447 143.863 142.130  1.00  0.00           C  
ATOM   3849  HA  ASN   244     110.602 144.564 142.950  1.00  0.00           H  
ATOM   3850  CB  ASN   244     109.995 144.653 140.902  1.00  0.00           C  
ATOM   3851  HB2 ASN   244     110.856 145.150 140.454  1.00  0.00           H  
ATOM   3852  HB3 ASN   244     109.617 143.964 140.147  1.00  0.00           H  
ATOM   3853  CG  ASN   244     108.929 145.683 141.222  1.00  0.00           C  
ATOM   3854  OD1 ASN   244     109.050 146.445 142.181  1.00  0.00           O  
ATOM   3855  ND2 ASN   244     107.878 145.715 140.411  1.00  0.00           N  
ATOM   3856 HD21 ASN   244     107.822 145.075 139.632  1.00  0.00           H  
ATOM   3857 HD22 ASN   244     107.135 146.380 140.573  1.00  0.00           H  
ATOM   3858  C   ASN   244     109.384 142.858 142.554  1.00  0.00           C  
ATOM   3859  O   ASN   244     108.228 142.934 142.131  1.00  0.00           O  
ATOM   3860  N   LYS   245     109.755 141.899 143.401  1.00  0.00           N  
ATOM   3861  H   LYS   245     110.595 142.008 143.951  1.00  0.00           H  
ATOM   3862  CA  LYS   245     108.965 140.682 143.553  1.00  0.00           C  
ATOM   3863  HA  LYS   245     108.107 140.759 142.885  1.00  0.00           H  
ATOM   3864  CB  LYS   245     109.796 139.486 143.104  1.00  0.00           C  
ATOM   3865  HB2 LYS   245     110.574 139.824 142.420  1.00  0.00           H  
ATOM   3866  HB3 LYS   245     110.347 139.089 143.957  1.00  0.00           H  
ATOM   3867  CG  LYS   245     109.011 138.374 142.456  1.00  0.00           C  
ATOM   3868  HG2 LYS   245     108.298 137.967 143.173  1.00  0.00           H  
ATOM   3869  HG3 LYS   245     108.499 138.758 141.573  1.00  0.00           H  
ATOM   3870  CD  LYS   245     109.978 137.298 142.046  1.00  0.00           C  
ATOM   3871  HD2 LYS   245     110.293 136.738 142.927  1.00  0.00           H  
ATOM   3872  HD3 LYS   245     109.496 136.628 141.334  1.00  0.00           H  
ATOM   3873  CE  LYS   245     111.188 137.939 141.396  1.00  0.00           C  
ATOM   3874  HE2 LYS   245     110.956 138.184 140.360  1.00  0.00           H  
ATOM   3875  HE3 LYS   245     111.411 138.882 141.896  1.00  0.00           H  
ATOM   3876  NZ  LYS   245     112.367 137.075 141.439  1.00  0.00           N  
ATOM   3877  HZ1 LYS   245     112.121 136.152 141.110  1.00  0.00           H  
ATOM   3878  HZ2 LYS   245     113.090 137.461 140.848  1.00  0.00           H  
ATOM   3879  HZ3 LYS   245     112.706 137.014 142.389  1.00  0.00           H  
ATOM   3880  C   LYS   245     108.436 140.421 144.955  1.00  0.00           C  
ATOM   3881  O   LYS   245     107.261 140.073 145.092  1.00  0.00           O  
ATOM   3882  N   GLU   246     109.263 140.551 145.998  1.00  0.00           N  
ATOM   3883  H   GLU   246     110.187 140.937 145.865  1.00  0.00           H  
ATOM   3884  CA  GLU   246     108.873 140.147 147.351  1.00  0.00           C  
ATOM   3885  HA  GLU   246     109.719 140.350 148.008  1.00  0.00           H  
ATOM   3886  CB  GLU   246     107.691 140.988 147.851  1.00  0.00           C  
ATOM   3887  HB2 GLU   246     107.959 142.044 147.815  1.00  0.00           H  
ATOM   3888  HB3 GLU   246     106.864 140.902 147.147  1.00  0.00           H  
ATOM   3889  CG  GLU   246     107.200 140.641 149.249  1.00  0.00           C  
ATOM   3890  HG2 GLU   246     106.310 141.228 149.476  1.00  0.00           H  
ATOM   3891  HG3 GLU   246     106.889 139.597 149.275  1.00  0.00           H  
ATOM   3892  CD  GLU   246     108.243 140.880 150.312  1.00  0.00           C  
ATOM   3893  OE1 GLU   246     108.745 142.018 150.410  1.00  0.00           O  
ATOM   3894  OE2 GLU   246     108.566 139.926 151.049  1.00  0.00           O  
ATOM   3895  C   GLU   246     108.561 138.651 147.455  1.00  0.00           C  
ATOM   3896  O   GLU   246     107.395 138.249 147.501  1.00  0.00           O  
ATOM   3897  N   VAL   247     109.601 137.815 147.405  1.00  0.00           N  
ATOM   3898  H   VAL   247     110.526 138.170 147.208  1.00  0.00           H  
ATOM   3899  CA  VAL   247     109.500 136.372 147.621  1.00  0.00           C  
ATOM   3900  HA  VAL   247     108.481 136.057 147.395  1.00  0.00           H  
ATOM   3901  CB  VAL   247     110.467 135.620 146.683  1.00  0.00           C  
ATOM   3902  HB  VAL   247     111.455 136.067 146.793  1.00  0.00           H  
ATOM   3903  CG1 VAL   247     110.578 134.145 147.054  1.00  0.00           C  
ATOM   3904 HG11 VAL   247     111.268 133.649 146.371  1.00  0.00           H  
ATOM   3905 HG12 VAL   247     110.949 134.053 148.075  1.00  0.00           H  
ATOM   3906 HG13 VAL   247     109.596 133.677 146.982  1.00  0.00           H  
ATOM   3907  CG2 VAL   247     110.046 135.779 145.244  1.00  0.00           C  
ATOM   3908 HG21 VAL   247     110.741 135.241 144.600  1.00  0.00           H  
ATOM   3909 HG22 VAL   247     109.042 135.375 145.112  1.00  0.00           H  
ATOM   3910 HG23 VAL   247     110.049 136.836 144.979  1.00  0.00           H  
ATOM   3911  C   VAL   247     109.798 136.046 149.082  1.00  0.00           C  
ATOM   3912  O   VAL   247     110.660 136.676 149.704  1.00  0.00           O  
ATOM   3913  N   VAL   248     109.084 135.060 149.634  1.00  0.00           N  
ATOM   3914  H   VAL   248     108.280 134.686 149.150  1.00  0.00           H  
ATOM   3915  CA  VAL   248     109.406 134.476 150.931  1.00  0.00           C  
ATOM   3916  HA  VAL   248     110.341 134.913 151.281  1.00  0.00           H  
ATOM   3917  CB  VAL   248     108.319 134.735 152.000  1.00  0.00           C  
ATOM   3918  HB  VAL   248     108.692 134.352 152.950  1.00  0.00           H  
ATOM   3919  CG1 VAL   248     108.066 136.226 152.171  1.00  0.00           C  
ATOM   3920 HG11 VAL   248     107.297 136.380 152.928  1.00  0.00           H  
ATOM   3921 HG12 VAL   248     108.987 136.718 152.483  1.00  0.00           H  
ATOM   3922 HG13 VAL   248     107.732 136.649 151.224  1.00  0.00           H  
ATOM   3923  CG2 VAL   248     107.040 133.981 151.669  1.00  0.00           C  
ATOM   3924 HG21 VAL   248     106.291 134.180 152.436  1.00  0.00           H  
ATOM   3925 HG22 VAL   248     106.664 134.311 150.701  1.00  0.00           H  
ATOM   3926 HG23 VAL   248     107.247 132.911 151.633  1.00  0.00           H  
ATOM   3927  C   VAL   248     109.615 132.976 150.754  1.00  0.00           C  
ATOM   3928  O   VAL   248     109.139 132.364 149.797  1.00  0.00           O  
ATOM   3929  N   ARG   249     110.332 132.381 151.704  1.00  0.00           N  
ATOM   3930  H   ARG   249     110.710 132.925 152.466  1.00  0.00           H  
ATOM   3931  CA  ARG   249     110.609 130.950 151.705  1.00  0.00           C  
ATOM   3932  HA  ARG   249     110.396 130.552 150.713  1.00  0.00           H  
ATOM   3933  CB  ARG   249     112.076 130.679 152.037  1.00  0.00           C  
ATOM   3934  HB2 ARG   249     112.706 131.091 151.249  1.00  0.00           H  
ATOM   3935  HB3 ARG   249     112.356 131.246 152.925  1.00  0.00           H  
ATOM   3936  CG  ARG   249     112.423 129.220 152.245  1.00  0.00           C  
ATOM   3937  HG2 ARG   249     111.974 128.869 153.174  1.00  0.00           H  
ATOM   3938  HG3 ARG   249     112.016 128.630 151.424  1.00  0.00           H  
ATOM   3939  CD  ARG   249     113.926 129.030 152.307  1.00  0.00           C  
ATOM   3940  HD2 ARG   249     114.315 128.887 151.299  1.00  0.00           H  
ATOM   3941  HD3 ARG   249     114.390 129.936 152.697  1.00  0.00           H  
ATOM   3942  NE  ARG   249     114.306 127.894 153.139  1.00  0.00           N  
ATOM   3943  HE  ARG   249     113.599 127.565 153.780  1.00  0.00           H  
ATOM   3944  CZ  ARG   249     115.492 127.296 153.094  1.00  0.00           C  
ATOM   3945  NH1 ARG   249     116.423 127.722 152.254  1.00  0.00           N  
ATOM   3946 HH11 ARG   249     116.233 128.504 151.644  1.00  0.00           H  
ATOM   3947 HH12 ARG   249     117.323 127.265 152.223  1.00  0.00           H  
ATOM   3948  NH2 ARG   249     115.750 126.270 153.890  1.00  0.00           N  
ATOM   3949 HH21 ARG   249     115.045 125.940 154.533  1.00  0.00           H  
ATOM   3950 HH22 ARG   249     116.652 125.817 153.854  1.00  0.00           H  
ATOM   3951  C   ARG   249     109.687 130.274 152.711  1.00  0.00           C  
ATOM   3952  O   ARG   249     109.669 130.646 153.887  1.00  0.00           O  
ATOM   3953  N   GLU   250     108.933 129.280 152.249  1.00  0.00           N  
ATOM   3954  H   GLU   250     109.132 128.873 151.346  1.00  0.00           H  
ATOM   3955  CA  GLU   250     107.808 128.733 152.993  1.00  0.00           C  
ATOM   3956  HA  GLU   250     107.899 129.034 154.037  1.00  0.00           H  
ATOM   3957  CB  GLU   250     106.489 129.283 152.436  1.00  0.00           C  
ATOM   3958  HB2 GLU   250     106.544 130.371 152.387  1.00  0.00           H  
ATOM   3959  HB3 GLU   250     106.386 128.984 151.393  1.00  0.00           H  
ATOM   3960  CG  GLU   250     105.248 128.880 153.196  1.00  0.00           C  
ATOM   3961  HG2 GLU   250     105.359 127.857 153.555  1.00  0.00           H  
ATOM   3962  HG3 GLU   250     105.139 129.515 154.075  1.00  0.00           H  
ATOM   3963  CD  GLU   250     104.001 128.982 152.344  1.00  0.00           C  
ATOM   3964  OE1 GLU   250     103.623 127.971 151.714  1.00  0.00           O  
ATOM   3965  OE2 GLU   250     103.401 130.077 152.297  1.00  0.00           O  
ATOM   3966  C   GLU   250     107.816 127.213 152.920  1.00  0.00           C  
ATOM   3967  O   GLU   250     108.126 126.634 151.877  1.00  0.00           O  
ATOM   3968  N   ALA   251     107.464 126.570 154.030  1.00  0.00           N  
ATOM   3969  H   ALA   251     107.186 127.091 154.849  1.00  0.00           H  
ATOM   3970  CA  ALA   251     107.467 125.115 154.100  1.00  0.00           C  
ATOM   3971  HA  ALA   251     108.339 124.745 153.562  1.00  0.00           H  
ATOM   3972  CB  ALA   251     107.559 124.648 155.551  1.00  0.00           C  
ATOM   3973  HB1 ALA   251     107.560 123.558 155.583  1.00  0.00           H  
ATOM   3974  HB2 ALA   251     108.479 125.025 155.997  1.00  0.00           H  
ATOM   3975  HB3 ALA   251     106.703 125.027 156.110  1.00  0.00           H  
ATOM   3976  C   ALA   251     106.216 124.551 153.439  1.00  0.00           C  
ATOM   3977  O   ALA   251     105.103 125.026 153.687  1.00  0.00           O  
ATOM   3978  N   GLY   252     106.402 123.537 152.598  1.00  0.00           N  
ATOM   3979  H   GLY   252     107.327 123.153 152.467  1.00  0.00           H  
ATOM   3980  CA  GLY   252     105.299 122.963 151.857  1.00  0.00           C  
ATOM   3981  HA2 GLY   252     105.540 121.934 151.591  1.00  0.00           H  
ATOM   3982  HA3 GLY   252     104.433 122.872 152.512  1.00  0.00           H  
ATOM   3983  C   GLY   252     104.907 123.721 150.613  1.00  0.00           C  
ATOM   3984  O   GLY   252     103.848 123.446 150.042  1.00  0.00           O  
ATOM   3985  N   ALA   253     105.733 124.669 150.168  1.00  0.00           N  
ATOM   3986  H   ALA   253     106.623 124.817 150.621  1.00  0.00           H  
ATOM   3987  CA  ALA   253     105.384 125.509 149.032  1.00  0.00           C  
ATOM   3988  HA  ALA   253     104.346 125.820 149.152  1.00  0.00           H  
ATOM   3989  CB  ALA   253     106.253 126.766 149.019  1.00  0.00           C  
ATOM   3990  HB1 ALA   253     105.983 127.386 148.165  1.00  0.00           H  
ATOM   3991  HB2 ALA   253     106.095 127.327 149.940  1.00  0.00           H  
ATOM   3992  HB3 ALA   253     107.303 126.482 148.943  1.00  0.00           H  
ATOM   3993  C   ALA   253     105.505 124.791 147.696  1.00  0.00           C  
ATOM   3994  O   ALA   253     104.849 125.198 146.733  1.00  0.00           O  
ATOM   3995  N   TRP   254     106.316 123.739 147.607  1.00  0.00           N  
ATOM   3996  H   TRP   254     106.854 123.446 148.410  1.00  0.00           H  
ATOM   3997  CA  TRP   254     106.436 123.002 146.356  1.00  0.00           C  
ATOM   3998  HA  TRP   254     106.438 123.727 145.542  1.00  0.00           H  
ATOM   3999  CB  TRP   254     107.758 122.227 146.296  1.00  0.00           C  
ATOM   4000  HB2 TRP   254     107.815 121.550 147.148  1.00  0.00           H  
ATOM   4001  HB3 TRP   254     107.725 121.527 145.461  1.00  0.00           H  
ATOM   4002  CG  TRP   254     109.042 123.039 146.217  1.00  0.00           C  
ATOM   4003  CD1 TRP   254     110.251 122.681 146.734  1.00  0.00           C  
ATOM   4004  HD1 TRP   254     110.355 121.747 147.267  1.00  0.00           H  
ATOM   4005  NE1 TRP   254     111.189 123.640 146.466  1.00  0.00           N  
ATOM   4006  HE1 TRP   254     112.141 123.517 146.781  1.00  0.00           H  
ATOM   4007  CE2 TRP   254     110.599 124.658 145.767  1.00  0.00           C  
ATOM   4008  CZ2 TRP   254     111.141 125.843 145.282  1.00  0.00           C  
ATOM   4009  HZ2 TRP   254     112.187 126.063 145.439  1.00  0.00           H  
ATOM   4010  CH2 TRP   254     110.304 126.691 144.615  1.00  0.00           C  
ATOM   4011  HH2 TRP   254     110.681 127.623 144.220  1.00  0.00           H  
ATOM   4012  CZ3 TRP   254     108.955 126.385 144.425  1.00  0.00           C  
ATOM   4013  HZ3 TRP   254     108.333 127.091 143.895  1.00  0.00           H  
ATOM   4014  CE3 TRP   254     108.414 125.210 144.899  1.00  0.00           C  
ATOM   4015  HE3 TRP   254     107.372 124.969 144.747  1.00  0.00           H  
ATOM   4016  CD2 TRP   254     109.244 124.320 145.590  1.00  0.00           C  
ATOM   4017  C   TRP   254     105.280 122.037 146.118  1.00  0.00           C  
ATOM   4018  O   TRP   254     105.311 121.289 145.139  1.00  0.00           O  
ATOM   4019  N   LEU   255     104.266 122.034 146.979  1.00  0.00           N  
ATOM   4020  H   LEU   255     104.287 122.640 147.786  1.00  0.00           H  
ATOM   4021  CA  LEU   255     103.099 121.180 146.812  1.00  0.00           C  
ATOM   4022  HA  LEU   255     103.308 120.482 146.001  1.00  0.00           H  
ATOM   4023  CB  LEU   255     102.849 120.362 148.086  1.00  0.00           C  
ATOM   4024  HB2 LEU   255     102.957 121.013 148.953  1.00  0.00           H  
ATOM   4025  HB3 LEU   255     101.786 120.130 148.157  1.00  0.00           H  
ATOM   4026  CG  LEU   255     103.656 119.081 148.319  1.00  0.00           C  
ATOM   4027  HG  LEU   255     103.643 118.499 147.397  1.00  0.00           H  
ATOM   4028  CD1 LEU   255     105.102 119.373 148.672  1.00  0.00           C  
ATOM   4029 HD11 LEU   255     105.635 118.435 148.828  1.00  0.00           H  
ATOM   4030 HD12 LEU   255     105.571 119.926 147.858  1.00  0.00           H  
ATOM   4031 HD13 LEU   255     105.141 119.969 149.584  1.00  0.00           H  
ATOM   4032  CD2 LEU   255     103.004 118.252 149.410  1.00  0.00           C  
ATOM   4033 HD21 LEU   255     103.583 117.342 149.571  1.00  0.00           H  
ATOM   4034 HD22 LEU   255     102.970 118.829 150.334  1.00  0.00           H  
ATOM   4035 HD23 LEU   255     101.990 117.988 149.110  1.00  0.00           H  
ATOM   4036  C   LEU   255     101.840 121.953 146.450  1.00  0.00           C  
ATOM   4037  O   LEU   255     100.797 121.336 146.224  1.00  0.00           O  
ATOM   4038  N   VAL   256     101.911 123.283 146.383  1.00  0.00           N  
ATOM   4039  H   VAL   256     102.806 123.745 146.455  1.00  0.00           H  
ATOM   4040  CA  VAL   256     100.708 124.089 146.206  1.00  0.00           C  
ATOM   4041  HA  VAL   256      99.951 123.720 146.898  1.00  0.00           H  
ATOM   4042  CB  VAL   256     101.003 125.557 146.562  1.00  0.00           C  
ATOM   4043  HB  VAL   256     101.751 125.937 145.866  1.00  0.00           H  
ATOM   4044  CG1 VAL   256      99.752 126.404 146.433  1.00  0.00           C  
ATOM   4045 HG11 VAL   256      99.984 127.438 146.689  1.00  0.00           H  
ATOM   4046 HG12 VAL   256      99.386 126.358 145.407  1.00  0.00           H  
ATOM   4047 HG13 VAL   256      98.985 126.026 147.109  1.00  0.00           H  
ATOM   4048  CG2 VAL   256     101.564 125.650 147.967  1.00  0.00           C  
ATOM   4049 HG21 VAL   256     101.769 126.693 148.209  1.00  0.00           H  
ATOM   4050 HG22 VAL   256     100.839 125.249 148.676  1.00  0.00           H  
ATOM   4051 HG23 VAL   256     102.488 125.075 148.029  1.00  0.00           H  
ATOM   4052  C   VAL   256     100.159 123.948 144.790  1.00  0.00           C  
ATOM   4053  O   VAL   256      98.941 123.960 144.581  1.00  0.00           O  
ATOM   4054  N   ASN   257     101.041 123.810 143.797  1.00  0.00           N  
ATOM   4055  H   ASN   257     102.030 123.777 144.001  1.00  0.00           H  
ATOM   4056  CA  ASN   257     100.582 123.706 142.414  1.00  0.00           C  
ATOM   4057  HA  ASN   257      99.907 124.539 142.217  1.00  0.00           H  
ATOM   4058  CB  ASN   257     101.765 123.817 141.454  1.00  0.00           C  
ATOM   4059  HB2 ASN   257     102.623 123.291 141.874  1.00  0.00           H  
ATOM   4060  HB3 ASN   257     101.522 123.312 140.519  1.00  0.00           H  
ATOM   4061  CG  ASN   257     102.147 125.253 141.165  1.00  0.00           C  
ATOM   4062  OD1 ASN   257     101.385 126.174 141.440  1.00  0.00           O  
ATOM   4063  ND2 ASN   257     103.331 125.449 140.607  1.00  0.00           N  
ATOM   4064 HD21 ASN   257     103.927 124.661 140.397  1.00  0.00           H  
ATOM   4065 HD22 ASN   257     103.639 126.387 140.392  1.00  0.00           H  
ATOM   4066  C   ASN   257      99.818 122.409 142.173  1.00  0.00           C  
ATOM   4067  O   ASN   257      98.823 122.400 141.441  1.00  0.00           O  
ATOM   4068  N   PHE   258     100.268 121.305 142.772  1.00  0.00           N  
ATOM   4069  H   PHE   258     101.101 121.344 143.342  1.00  0.00           H  
ATOM   4070  CA  PHE   258      99.558 120.041 142.604  1.00  0.00           C  
ATOM   4071  HA  PHE   258      99.350 119.904 141.543  1.00  0.00           H  
ATOM   4072  CB  PHE   258     100.429 118.876 143.077  1.00  0.00           C  
ATOM   4073  HB2 PHE   258     100.668 119.009 144.132  1.00  0.00           H  
ATOM   4074  HB3 PHE   258      99.853 117.952 143.030  1.00  0.00           H  
ATOM   4075  CG  PHE   258     101.697 118.712 142.297  1.00  0.00           C  
ATOM   4076  CD1 PHE   258     101.674 118.208 141.013  1.00  0.00           C  
ATOM   4077  HD1 PHE   258     100.735 117.923 140.562  1.00  0.00           H  
ATOM   4078  CE1 PHE   258     102.837 118.062 140.293  1.00  0.00           C  
ATOM   4079  HE1 PHE   258     102.804 117.669 139.287  1.00  0.00           H  
ATOM   4080  CZ  PHE   258     104.040 118.415 140.852  1.00  0.00           C  
ATOM   4081  HZ  PHE   258     104.953 118.296 140.288  1.00  0.00           H  
ATOM   4082  CE2 PHE   258     104.080 118.920 142.129  1.00  0.00           C  
ATOM   4083  HE2 PHE   258     105.025 119.201 142.570  1.00  0.00           H  
ATOM   4084  CD2 PHE   258     102.915 119.068 142.846  1.00  0.00           C  
ATOM   4085  HD2 PHE   258     102.959 119.467 143.848  1.00  0.00           H  
ATOM   4086  C   PHE   258      98.234 120.048 143.353  1.00  0.00           C  
ATOM   4087  O   PHE   258      97.232 119.523 142.857  1.00  0.00           O  
ATOM   4088  N   ASN   259      98.208 120.639 144.548  1.00  0.00           N  
ATOM   4089  H   ASN   259      99.036 121.095 144.904  1.00  0.00           H  
ATOM   4090  CA  ASN   259      96.997 120.639 145.358  1.00  0.00           C  
ATOM   4091  HA  ASN   259      96.606 119.622 145.382  1.00  0.00           H  
ATOM   4092  CB  ASN   259      97.325 121.054 146.792  1.00  0.00           C  
ATOM   4093  HB2 ASN   259      97.990 121.918 146.776  1.00  0.00           H  
ATOM   4094  HB3 ASN   259      96.413 121.377 147.293  1.00  0.00           H  
ATOM   4095  CG  ASN   259      97.967 119.941 147.586  1.00  0.00           C  
ATOM   4096  OD1 ASN   259      97.672 118.766 147.381  1.00  0.00           O  
ATOM   4097  ND2 ASN   259      98.852 120.305 148.503  1.00  0.00           N  
ATOM   4098 HD21 ASN   259      99.064 121.283 148.640  1.00  0.00           H  
ATOM   4099 HD22 ASN   259      99.314 119.604 149.065  1.00  0.00           H  
ATOM   4100  C   ASN   259      95.916 121.547 144.788  1.00  0.00           C  
ATOM   4101  O   ASN   259      94.728 121.295 145.008  1.00  0.00           O  
ATOM   4102  N   ASN   260      96.296 122.601 144.066  1.00  0.00           N  
ATOM   4103  H   ASN   260      97.278 122.794 143.932  1.00  0.00           H  
ATOM   4104  CA  ASN   260      95.294 123.477 143.469  1.00  0.00           C  
ATOM   4105  HA  ASN   260      94.512 123.653 144.208  1.00  0.00           H  
ATOM   4106  CB  ASN   260      95.919 124.822 143.105  1.00  0.00           C  
ATOM   4107  HB2 ASN   260      96.834 124.654 142.537  1.00  0.00           H  
ATOM   4108  HB3 ASN   260      95.244 125.369 142.446  1.00  0.00           H  
ATOM   4109  CG  ASN   260      96.231 125.670 144.324  1.00  0.00           C  
ATOM   4110  OD1 ASN   260      95.680 125.454 145.404  1.00  0.00           O  
ATOM   4111  ND2 ASN   260      97.119 126.642 144.156  1.00  0.00           N  
ATOM   4112 HD21 ASN   260      97.547 126.784 143.252  1.00  0.00           H  
ATOM   4113 HD22 ASN   260      97.367 127.239 144.932  1.00  0.00           H  
ATOM   4114  C   ASN   260      94.657 122.831 142.246  1.00  0.00           C  
ATOM   4115  O   ASN   260      93.433 122.875 142.080  1.00  0.00           O  
ATOM   4116  N   THR   261      95.473 122.231 141.378  1.00  0.00           N  
ATOM   4117  H   THR   261      96.474 122.292 141.501  1.00  0.00           H  
ATOM   4118  CA  THR   261      95.007 121.467 140.224  1.00  0.00           C  
ATOM   4119  HA  THR   261      93.931 121.605 140.119  1.00  0.00           H  
ATOM   4120  CB  THR   261      95.696 121.937 138.941  1.00  0.00           C  
ATOM   4121  HB  THR   261      96.704 121.524 138.904  1.00  0.00           H  
ATOM   4122  CG2 THR   261      94.924 121.480 137.718  1.00  0.00           C  
ATOM   4123 HG21 THR   261      95.432 121.825 136.817  1.00  0.00           H  
ATOM   4124 HG22 THR   261      94.868 120.391 137.709  1.00  0.00           H  
ATOM   4125 HG23 THR   261      93.916 121.895 137.748  1.00  0.00           H  
ATOM   4126  OG1 THR   261      95.773 123.368 138.936  1.00  0.00           O  
ATOM   4127  HG1 THR   261      94.888 123.737 138.977  1.00  0.00           H  
ATOM   4128  C   THR   261      95.294 119.995 140.487  1.00  0.00           C  
ATOM   4129  O   THR   261      96.364 119.491 140.120  1.00  0.00           O  
ATOM   4130  N   PRO   262      94.378 119.260 141.126  1.00  0.00           N  
ATOM   4131  CD  PRO   262      93.084 119.704 141.665  1.00  0.00           C  
ATOM   4132  HD2 PRO   262      92.308 119.540 140.917  1.00  0.00           H  
ATOM   4133  HD3 PRO   262      93.185 120.719 142.050  1.00  0.00           H  
ATOM   4134  CG  PRO   262      92.874 118.766 142.804  1.00  0.00           C  
ATOM   4135  HG2 PRO   262      91.805 118.644 142.979  1.00  0.00           H  
ATOM   4136  HG3 PRO   262      93.433 119.119 143.671  1.00  0.00           H  
ATOM   4137  CB  PRO   262      93.449 117.472 142.340  1.00  0.00           C  
ATOM   4138  HB2 PRO   262      92.731 116.970 141.692  1.00  0.00           H  
ATOM   4139  HB3 PRO   262      93.767 116.888 143.204  1.00  0.00           H  
ATOM   4140  CA  PRO   262      94.680 117.874 141.518  1.00  0.00           C  
ATOM   4141  HA  PRO   262      95.561 117.864 142.159  1.00  0.00           H  
ATOM   4142  C   PRO   262      94.895 116.921 140.352  1.00  0.00           C  
ATOM   4143  O   PRO   262      95.363 115.799 140.582  1.00  0.00           O  
ATOM   4144  N   ILE   263      94.574 117.319 139.117  1.00  0.00           N  
ATOM   4145  H   ILE   263      94.089 118.194 138.978  1.00  0.00           H  
ATOM   4146  CA  ILE   263      94.921 116.494 137.967  1.00  0.00           C  
ATOM   4147  HA  ILE   263      94.589 115.476 138.171  1.00  0.00           H  
ATOM   4148  CB  ILE   263      94.191 116.989 136.701  1.00  0.00           C  
ATOM   4149  HB  ILE   263      93.163 117.232 136.968  1.00  0.00           H  
ATOM   4150  CG2 ILE   263      94.848 118.234 136.147  1.00  0.00           C  
ATOM   4151 HG21 ILE   263      94.314 118.561 135.255  1.00  0.00           H  
ATOM   4152 HG22 ILE   263      94.820 119.024 136.897  1.00  0.00           H  
ATOM   4153 HG23 ILE   263      95.884 118.015 135.889  1.00  0.00           H  
ATOM   4154  CG1 ILE   263      94.168 115.901 135.626  1.00  0.00           C  
ATOM   4155 HG12 ILE   263      93.693 116.292 134.726  1.00  0.00           H  
ATOM   4156 HG13 ILE   263      95.190 115.665 135.329  1.00  0.00           H  
ATOM   4157  CD1 ILE   263      93.468 114.639 136.051  1.00  0.00           C  
ATOM   4158 HD11 ILE   263      93.494 113.916 135.235  1.00  0.00           H  
ATOM   4159 HD12 ILE   263      93.971 114.220 136.923  1.00  0.00           H  
ATOM   4160 HD13 ILE   263      92.432 114.865 136.303  1.00  0.00           H  
ATOM   4161  C   ILE   263      96.428 116.464 137.756  1.00  0.00           C  
ATOM   4162  O   ILE   263      96.944 115.552 137.101  1.00  0.00           O  
ATOM   4163  N   LEU   264      97.154 117.432 138.315  1.00  0.00           N  
ATOM   4164  H   LEU   264      96.699 118.166 138.839  1.00  0.00           H  
ATOM   4165  CA  LEU   264      98.603 117.478 138.201  1.00  0.00           C  
ATOM   4166  HA  LEU   264      98.865 117.265 137.165  1.00  0.00           H  
ATOM   4167  CB  LEU   264      99.111 118.882 138.537  1.00  0.00           C  
ATOM   4168  HB2 LEU   264      98.703 119.193 139.499  1.00  0.00           H  
ATOM   4169  HB3 LEU   264     100.188 118.846 138.702  1.00  0.00           H  
ATOM   4170  CG  LEU   264      98.795 119.945 137.486  1.00  0.00           C  
ATOM   4171  HG  LEU   264      97.714 119.970 137.345  1.00  0.00           H  
ATOM   4172  CD1 LEU   264      99.241 121.320 137.947  1.00  0.00           C  
ATOM   4173 HD11 LEU   264      99.003 122.056 137.179  1.00  0.00           H  
ATOM   4174 HD12 LEU   264      98.724 121.580 138.871  1.00  0.00           H  
ATOM   4175 HD13 LEU   264     100.317 121.314 138.123  1.00  0.00           H  
ATOM   4176  CD2 LEU   264      99.435 119.583 136.157  1.00  0.00           C  
ATOM   4177 HD21 LEU   264      99.200 120.350 135.419  1.00  0.00           H  
ATOM   4178 HD22 LEU   264     100.516 119.516 136.280  1.00  0.00           H  
ATOM   4179 HD23 LEU   264      99.049 118.622 135.817  1.00  0.00           H  
ATOM   4180  C   LEU   264      99.304 116.453 139.082  1.00  0.00           C  
ATOM   4181  O   LEU   264     100.487 116.185 138.859  1.00  0.00           O  
ATOM   4182  N   TRP   265      98.614 115.877 140.068  1.00  0.00           N  
ATOM   4183  H   TRP   265      97.681 116.198 140.286  1.00  0.00           H  
ATOM   4184  CA  TRP   265      99.169 114.782 140.855  1.00  0.00           C  
ATOM   4185  HA  TRP   265     100.127 115.107 141.262  1.00  0.00           H  
ATOM   4186  CB  TRP   265      98.242 114.441 142.026  1.00  0.00           C  
ATOM   4187  HB2 TRP   265      97.205 114.536 141.705  1.00  0.00           H  
ATOM   4188  HB3 TRP   265      98.352 113.386 142.278  1.00  0.00           H  
ATOM   4189  CG  TRP   265      98.457 115.266 143.250  1.00  0.00           C  
ATOM   4190  CD1 TRP   265      97.581 116.146 143.806  1.00  0.00           C  
ATOM   4191  HD1 TRP   265      96.615 116.306 143.351  1.00  0.00           H  
ATOM   4192  NE1 TRP   265      98.126 116.712 144.927  1.00  0.00           N  
ATOM   4193  HE1 TRP   265      97.600 117.394 145.455  1.00  0.00           H  
ATOM   4194  CE2 TRP   265      99.379 116.194 145.120  1.00  0.00           C  
ATOM   4195  CZ2 TRP   265     100.317 116.458 146.115  1.00  0.00           C  
ATOM   4196  HZ2 TRP   265     100.092 117.172 146.894  1.00  0.00           H  
ATOM   4197  CH2 TRP   265     101.504 115.784 146.054  1.00  0.00           C  
ATOM   4198  HH2 TRP   265     102.261 115.955 146.805  1.00  0.00           H  
ATOM   4199  CZ3 TRP   265     101.773 114.865 145.033  1.00  0.00           C  
ATOM   4200  HZ3 TRP   265     102.726 114.357 145.027  1.00  0.00           H  
ATOM   4201  CE3 TRP   265     100.846 114.604 144.046  1.00  0.00           C  
ATOM   4202  HE3 TRP   265     101.051 113.897 143.256  1.00  0.00           H  
ATOM   4203  CD2 TRP   265      99.620 115.277 144.082  1.00  0.00           C  
ATOM   4204  C   TRP   265      99.404 113.522 140.033  1.00  0.00           C  
ATOM   4205  O   TRP   265     100.027 112.584 140.538  1.00  0.00           O  
ATOM   4206  N   ALA   266      98.910 113.472 138.795  1.00  0.00           N  
ATOM   4207  H   ALA   266      98.403 114.262 138.421  1.00  0.00           H  
ATOM   4208  CA  ALA   266      99.086 112.293 137.961  1.00  0.00           C  
ATOM   4209  HA  ALA   266      98.960 111.411 138.589  1.00  0.00           H  
ATOM   4210  CB  ALA   266      98.016 112.257 136.871  1.00  0.00           C  
ATOM   4211  HB1 ALA   266      98.157 111.371 136.252  1.00  0.00           H  
ATOM   4212  HB2 ALA   266      97.029 112.225 137.331  1.00  0.00           H  
ATOM   4213  HB3 ALA   266      98.098 113.149 136.251  1.00  0.00           H  
ATOM   4214  C   ALA   266     100.466 112.230 137.327  1.00  0.00           C  
ATOM   4215  O   ALA   266     100.888 111.150 136.905  1.00  0.00           O  
ATOM   4216  N   ILE   267     101.175 113.349 137.252  1.00  0.00           N  
ATOM   4217  H   ILE   267     100.801 114.210 137.625  1.00  0.00           H  
ATOM   4218  CA  ILE   267     102.500 113.381 136.638  1.00  0.00           C  
ATOM   4219  HA  ILE   267     102.480 112.716 135.775  1.00  0.00           H  
ATOM   4220  CB  ILE   267     102.834 114.793 136.130  1.00  0.00           C  
ATOM   4221  HB  ILE   267     102.862 115.468 136.985  1.00  0.00           H  
ATOM   4222  CG2 ILE   267     104.195 114.816 135.456  1.00  0.00           C  
ATOM   4223 HG21 ILE   267     104.410 115.825 135.105  1.00  0.00           H  
ATOM   4224 HG22 ILE   267     104.960 114.510 136.170  1.00  0.00           H  
ATOM   4225 HG23 ILE   267     104.193 114.130 134.609  1.00  0.00           H  
ATOM   4226  CG1 ILE   267     101.732 115.265 135.179  1.00  0.00           C  
ATOM   4227 HG12 ILE   267     101.521 114.480 134.453  1.00  0.00           H  
ATOM   4228 HG13 ILE   267     100.801 115.380 135.734  1.00  0.00           H  
ATOM   4229  CD1 ILE   267     102.039 116.543 134.454  1.00  0.00           C  
ATOM   4230 HD11 ILE   267     101.204 116.802 133.803  1.00  0.00           H  
ATOM   4231 HD12 ILE   267     102.196 117.343 135.177  1.00  0.00           H  
ATOM   4232 HD13 ILE   267     102.940 116.414 133.854  1.00  0.00           H  
ATOM   4233  C   ILE   267     103.551 112.847 137.610  1.00  0.00           C  
ATOM   4234  O   ILE   267     104.396 112.042 137.196  1.00  0.00           O  
ATOM   4235  N   PRO   268     103.561 113.239 138.892  1.00  0.00           N  
ATOM   4236  CD  PRO   268     102.986 114.451 139.503  1.00  0.00           C  
ATOM   4237  HD2 PRO   268     101.921 114.498 139.276  1.00  0.00           H  
ATOM   4238  HD3 PRO   268     103.572 115.319 139.201  1.00  0.00           H  
ATOM   4239  CG  PRO   268     103.168 114.219 140.959  1.00  0.00           C  
ATOM   4240  HG2 PRO   268     102.322 113.649 141.343  1.00  0.00           H  
ATOM   4241  HG3 PRO   268     103.298 115.176 141.465  1.00  0.00           H  
ATOM   4242  CB  PRO   268     104.391 113.426 141.096  1.00  0.00           C  
ATOM   4243  HB2 PRO   268     104.313 112.791 141.978  1.00  0.00           H  
ATOM   4244  HB3 PRO   268     105.254 114.092 141.113  1.00  0.00           H  
ATOM   4245  CA  PRO   268     104.450 112.547 139.839  1.00  0.00           C  
ATOM   4246  HA  PRO   268     105.467 112.542 139.446  1.00  0.00           H  
ATOM   4247  C   PRO   268     104.018 111.127 140.140  1.00  0.00           C  
ATOM   4248  O   PRO   268     104.858 110.320 140.552  1.00  0.00           O  
ATOM   4249  N   ALA   269     102.738 110.796 139.954  1.00  0.00           N  
ATOM   4250  H   ALA   269     102.076 111.494 139.646  1.00  0.00           H  
ATOM   4251  CA  ALA   269     102.285 109.430 140.192  1.00  0.00           C  
ATOM   4252  HA  ALA   269     102.691 109.096 141.147  1.00  0.00           H  
ATOM   4253  CB  ALA   269     100.762 109.388 140.277  1.00  0.00           C  
ATOM   4254  HB1 ALA   269     100.436 108.363 140.455  1.00  0.00           H  
ATOM   4255  HB2 ALA   269     100.426 110.023 141.096  1.00  0.00           H  
ATOM   4256  HB3 ALA   269     100.335 109.747 139.341  1.00  0.00           H  
ATOM   4257  C   ALA   269     102.785 108.490 139.106  1.00  0.00           C  
ATOM   4258  O   ALA   269     103.168 107.350 139.392  1.00  0.00           O  
ATOM   4259  N   LEU   270     102.795 108.951 137.855  1.00  0.00           N  
ATOM   4260  H   LEU   270     102.417 109.865 137.651  1.00  0.00           H  
ATOM   4261  CA  LEU   270     103.348 108.146 136.774  1.00  0.00           C  
ATOM   4262  HA  LEU   270     102.926 107.143 136.845  1.00  0.00           H  
ATOM   4263  CB  LEU   270     102.952 108.736 135.423  1.00  0.00           C  
ATOM   4264  HB2 LEU   270     103.260 109.781 135.385  1.00  0.00           H  
ATOM   4265  HB3 LEU   270     103.572 108.294 134.643  1.00  0.00           H  
ATOM   4266  CG  LEU   270     101.482 108.630 135.016  1.00  0.00           C  
ATOM   4267  HG  LEU   270     100.868 108.804 135.899  1.00  0.00           H  
ATOM   4268  CD1 LEU   270     101.145 109.690 133.982  1.00  0.00           C  
ATOM   4269 HD11 LEU   270     100.095 109.603 133.701  1.00  0.00           H  
ATOM   4270 HD12 LEU   270     101.328 110.679 134.402  1.00  0.00           H  
ATOM   4271 HD13 LEU   270     101.770 109.549 133.100  1.00  0.00           H  
ATOM   4272  CD2 LEU   270     101.174 107.248 134.486  1.00  0.00           C  
ATOM   4273 HD21 LEU   270     100.123 107.193 134.202  1.00  0.00           H  
ATOM   4274 HD22 LEU   270     101.797 107.045 133.614  1.00  0.00           H  
ATOM   4275 HD23 LEU   270     101.380 106.508 135.259  1.00  0.00           H  
ATOM   4276  C   LEU   270     104.862 108.034 136.880  1.00  0.00           C  
ATOM   4277  O   LEU   270     105.459 107.144 136.269  1.00  0.00           O  
ATOM   4278  N   GLY   271     105.500 108.922 137.643  1.00  0.00           N  
ATOM   4279  H   GLY   271     104.988 109.678 138.074  1.00  0.00           H  
ATOM   4280  CA  GLY   271     106.930 108.817 137.865  1.00  0.00           C  
ATOM   4281  HA2 GLY   271     107.446 108.813 136.905  1.00  0.00           H  
ATOM   4282  HA3 GLY   271     107.283 109.712 138.377  1.00  0.00           H  
ATOM   4283  C   GLY   271     107.335 107.593 138.657  1.00  0.00           C  
ATOM   4284  O   GLY   271     108.487 107.162 138.570  1.00  0.00           O  
ATOM   4285  N   VAL   272     106.416 107.029 139.436  1.00  0.00           N  
ATOM   4286  H   VAL   272     105.507 107.458 139.536  1.00  0.00           H  
ATOM   4287  CA  VAL   272     106.665 105.792 140.169  1.00  0.00           C  
ATOM   4288  HA  VAL   272     107.724 105.556 140.063  1.00  0.00           H  
ATOM   4289  CB  VAL   272     106.375 105.959 141.676  1.00  0.00           C  
ATOM   4290  HB  VAL   272     106.450 104.982 142.154  1.00  0.00           H  
ATOM   4291  CG1 VAL   272     107.393 106.883 142.308  1.00  0.00           C  
ATOM   4292 HG11 VAL   272     107.176 106.991 143.371  1.00  0.00           H  
ATOM   4293 HG12 VAL   272     108.392 106.464 142.183  1.00  0.00           H  
ATOM   4294 HG13 VAL   272     107.346 107.860 141.827  1.00  0.00           H  
ATOM   4295  CG2 VAL   272     104.976 106.495 141.894  1.00  0.00           C  
ATOM   4296 HG21 VAL   272     104.791 106.606 142.963  1.00  0.00           H  
ATOM   4297 HG22 VAL   272     104.878 107.465 141.407  1.00  0.00           H  
ATOM   4298 HG23 VAL   272     104.250 105.801 141.470  1.00  0.00           H  
ATOM   4299  C   VAL   272     105.877 104.615 139.616  1.00  0.00           C  
ATOM   4300  O   VAL   272     106.233 103.461 139.906  1.00  0.00           O  
ATOM   4301  N   VAL   273     104.831 104.858 138.827  1.00  0.00           N  
ATOM   4302  H   VAL   273     104.569 105.810 138.615  1.00  0.00           H  
ATOM   4303  CA  VAL   273     104.049 103.766 138.258  1.00  0.00           C  
ATOM   4304  HA  VAL   273     104.075 102.931 138.958  1.00  0.00           H  
ATOM   4305  CB  VAL   273     102.582 104.206 138.095  1.00  0.00           C  
ATOM   4306  HB  VAL   273     102.569 105.175 137.596  1.00  0.00           H  
ATOM   4307  CG1 VAL   273     101.807 103.217 137.238  1.00  0.00           C  
ATOM   4308 HG11 VAL   273     100.774 103.552 137.139  1.00  0.00           H  
ATOM   4309 HG12 VAL   273     102.264 103.155 136.250  1.00  0.00           H  
ATOM   4310 HG13 VAL   273     101.826 102.234 137.709  1.00  0.00           H  
ATOM   4311  CG2 VAL   273     101.926 104.361 139.455  1.00  0.00           C  
ATOM   4312 HG21 VAL   273     100.889 104.672 139.326  1.00  0.00           H  
ATOM   4313 HG22 VAL   273     101.955 103.408 139.984  1.00  0.00           H  
ATOM   4314 HG23 VAL   273     102.461 105.114 140.034  1.00  0.00           H  
ATOM   4315  C   VAL   273     104.653 103.296 136.939  1.00  0.00           C  
ATOM   4316  O   VAL   273     104.695 102.094 136.658  1.00  0.00           O  
ATOM   4317  N   LEU   274     105.135 104.226 136.117  1.00  0.00           N  
ATOM   4318  H   LEU   274     105.082 105.202 136.372  1.00  0.00           H  
ATOM   4319  CA  LEU   274     105.740 103.840 134.847  1.00  0.00           C  
ATOM   4320  HA  LEU   274     105.022 103.211 134.321  1.00  0.00           H  
ATOM   4321  CB  LEU   274     105.975 105.089 133.985  1.00  0.00           C  
ATOM   4322  HB2 LEU   274     106.438 105.865 134.595  1.00  0.00           H  
ATOM   4323  HB3 LEU   274     106.742 104.873 133.241  1.00  0.00           H  
ATOM   4324  CG  LEU   274     104.742 105.665 133.286  1.00  0.00           C  
ATOM   4325  HG  LEU   274     103.920 105.675 134.002  1.00  0.00           H  
ATOM   4326  CD1 LEU   274     104.994 107.090 132.839  1.00  0.00           C  
ATOM   4327 HD11 LEU   274     104.104 107.479 132.345  1.00  0.00           H  
ATOM   4328 HD12 LEU   274     105.226 107.708 133.706  1.00  0.00           H  
ATOM   4329 HD13 LEU   274     105.833 107.110 132.144  1.00  0.00           H  
ATOM   4330  CD2 LEU   274     104.334 104.803 132.114  1.00  0.00           C  
ATOM   4331 HD21 LEU   274     103.455 105.234 131.634  1.00  0.00           H  
ATOM   4332 HD22 LEU   274     105.152 104.754 131.396  1.00  0.00           H  
ATOM   4333 HD23 LEU   274     104.099 103.798 132.466  1.00  0.00           H  
ATOM   4334  C   LEU   274     107.034 103.039 134.986  1.00  0.00           C  
ATOM   4335  O   LEU   274     107.317 102.243 134.074  1.00  0.00           O  
ATOM   4336  N   PRO   275     107.858 103.198 136.031  1.00  0.00           N  
ATOM   4337  CD  PRO   275     108.021 104.380 136.896  1.00  0.00           C  
ATOM   4338  HD2 PRO   275     107.315 104.321 137.724  1.00  0.00           H  
ATOM   4339  HD3 PRO   275     107.957 105.283 136.288  1.00  0.00           H  
ATOM   4340  CG  PRO   275     109.415 104.237 137.424  1.00  0.00           C  
ATOM   4341  HG2 PRO   275     109.456 104.614 138.446  1.00  0.00           H  
ATOM   4342  HG3 PRO   275     110.108 104.760 136.765  1.00  0.00           H  
ATOM   4343  CB  PRO   275     109.724 102.814 137.420  1.00  0.00           C  
ATOM   4344  HB2 PRO   275     109.333 102.357 138.329  1.00  0.00           H  
ATOM   4345  HB3 PRO   275     110.796 102.678 137.277  1.00  0.00           H  
ATOM   4346  CA  PRO   275     108.974 102.254 136.206  1.00  0.00           C  
ATOM   4347  HA  PRO   275     109.622 102.290 135.330  1.00  0.00           H  
ATOM   4348  C   PRO   275     108.526 100.827 136.444  1.00  0.00           C  
ATOM   4349  O   PRO   275     109.251  99.896 136.074  1.00  0.00           O  
ATOM   4350  N   LEU   276     107.358 100.620 137.056  1.00  0.00           N  
ATOM   4351  H   LEU   276     106.819 101.404 137.395  1.00  0.00           H  
ATOM   4352  CA  LEU   276     106.852  99.263 137.240  1.00  0.00           C  
ATOM   4353  HA  LEU   276     107.646  98.657 137.677  1.00  0.00           H  
ATOM   4354  CB  LEU   276     105.664  99.266 138.204  1.00  0.00           C  
ATOM   4355  HB2 LEU   276     104.948 100.025 137.887  1.00  0.00           H  
ATOM   4356  HB3 LEU   276     105.084  98.354 138.060  1.00  0.00           H  
ATOM   4357  CG  LEU   276     105.956  99.444 139.695  1.00  0.00           C  
ATOM   4358  HG  LEU   276     106.567 100.339 139.816  1.00  0.00           H  
ATOM   4359  CD1 LEU   276     104.668  99.643 140.474  1.00  0.00           C  
ATOM   4360 HD11 LEU   276     104.898  99.768 141.532  1.00  0.00           H  
ATOM   4361 HD12 LEU   276     104.155 100.532 140.107  1.00  0.00           H  
ATOM   4362 HD13 LEU   276     104.025  98.773 140.343  1.00  0.00           H  
ATOM   4363  CD2 LEU   276     106.736  98.262 140.243  1.00  0.00           C  
ATOM   4364 HD21 LEU   276     106.930  98.415 141.305  1.00  0.00           H  
ATOM   4365 HD22 LEU   276     106.156  97.349 140.108  1.00  0.00           H  
ATOM   4366 HD23 LEU   276     107.683  98.172 139.710  1.00  0.00           H  
ATOM   4367  C   LEU   276     106.454  98.642 135.909  1.00  0.00           C  
ATOM   4368  O   LEU   276     106.498  97.418 135.750  1.00  0.00           O  
ATOM   4369  N   LEU   277     106.060  99.471 134.943  1.00  0.00           N  
ATOM   4370  H   LEU   277     106.020 100.465 135.116  1.00  0.00           H  
ATOM   4371  CA  LEU   277     105.683  98.961 133.631  1.00  0.00           C  
ATOM   4372  HA  LEU   277     105.128  98.033 133.772  1.00  0.00           H  
ATOM   4373  CB  LEU   277     104.773  99.960 132.920  1.00  0.00           C  
ATOM   4374  HB2 LEU   277     105.038 100.970 133.233  1.00  0.00           H  
ATOM   4375  HB3 LEU   277     105.038  99.995 131.863  1.00  0.00           H  
ATOM   4376  CG  LEU   277     103.260  99.775 133.052  1.00  0.00           C  
ATOM   4377  HG  LEU   277     102.969  98.908 132.460  1.00  0.00           H  
ATOM   4378  CD1 LEU   277     102.857  99.523 134.494  1.00  0.00           C  
ATOM   4379 HD11 LEU   277     101.776  99.396 134.553  1.00  0.00           H  
ATOM   4380 HD12 LEU   277     103.349  98.620 134.857  1.00  0.00           H  
ATOM   4381 HD13 LEU   277     103.157 100.372 135.109  1.00  0.00           H  
ATOM   4382  CD2 LEU   277     102.537 100.992 132.501  1.00  0.00           C  
ATOM   4383 HD21 LEU   277     101.461 100.851 132.599  1.00  0.00           H  
ATOM   4384 HD22 LEU   277     102.839 101.878 133.059  1.00  0.00           H  
ATOM   4385 HD23 LEU   277     102.791 101.121 131.449  1.00  0.00           H  
ATOM   4386  C   LEU   277     106.906  98.660 132.780  1.00  0.00           C  
ATOM   4387  O   LEU   277     106.834  97.837 131.863  1.00  0.00           O  
ATOM   4388  N   THR   278     108.030  99.320 133.061  1.00  0.00           N  
ATOM   4389  H   THR   278     108.029 100.040 133.769  1.00  0.00           H  
ATOM   4390  CA  THR   278     109.266  99.012 132.353  1.00  0.00           C  
ATOM   4391  HA  THR   278     109.040  98.926 131.290  1.00  0.00           H  
ATOM   4392  CB  THR   278     110.273 100.145 132.539  1.00  0.00           C  
ATOM   4393  HB  THR   278     110.642 100.130 133.565  1.00  0.00           H  
ATOM   4394  CG2 THR   278     111.441  99.983 131.590  1.00  0.00           C  
ATOM   4395 HG21 THR   278     112.147 100.800 131.739  1.00  0.00           H  
ATOM   4396 HG22 THR   278     111.939  99.033 131.785  1.00  0.00           H  
ATOM   4397 HG23 THR   278     111.079  99.999 130.562  1.00  0.00           H  
ATOM   4398  OG1 THR   278     109.628 101.398 132.292  1.00  0.00           O  
ATOM   4399  HG1 THR   278     109.291 101.413 131.393  1.00  0.00           H  
ATOM   4400  C   THR   278     109.855  97.690 132.826  1.00  0.00           C  
ATOM   4401  O   THR   278     110.343  96.898 132.014  1.00  0.00           O  
ATOM   4402  N   ILE   279     109.824  97.437 134.135  1.00  0.00           N  
ATOM   4403  H   ILE   279     109.474  98.135 134.776  1.00  0.00           H  
ATOM   4404  CA  ILE   279     110.291  96.157 134.661  1.00  0.00           C  
ATOM   4405  HA  ILE   279     111.321  96.010 134.336  1.00  0.00           H  
ATOM   4406  CB  ILE   279     110.270  96.174 136.201  1.00  0.00           C  
ATOM   4407  HB  ILE   279     109.257  96.409 136.527  1.00  0.00           H  
ATOM   4408  CG2 ILE   279     110.645  94.816 136.757  1.00  0.00           C  
ATOM   4409 HG21 ILE   279     110.624  94.850 137.846  1.00  0.00           H  
ATOM   4410 HG22 ILE   279     109.934  94.069 136.404  1.00  0.00           H  
ATOM   4411 HG23 ILE   279     111.647  94.550 136.422  1.00  0.00           H  
ATOM   4412  CG1 ILE   279     111.210  97.249 136.745  1.00  0.00           C  
ATOM   4413 HG12 ILE   279     112.240  96.903 136.664  1.00  0.00           H  
ATOM   4414 HG13 ILE   279     111.152  98.134 136.112  1.00  0.00           H  
ATOM   4415  CD1 ILE   279     110.922  97.637 138.178  1.00  0.00           C  
ATOM   4416 HD11 ILE   279     111.628  98.404 138.496  1.00  0.00           H  
ATOM   4417 HD12 ILE   279     109.906  98.025 138.253  1.00  0.00           H  
ATOM   4418 HD13 ILE   279     111.024  96.762 138.819  1.00  0.00           H  
ATOM   4419  C   ILE   279     109.449  95.015 134.107  1.00  0.00           C  
ATOM   4420  O   ILE   279     109.965  93.932 133.804  1.00  0.00           O  
ATOM   4421  N   LEU   280     108.143  95.239 133.956  1.00  0.00           N  
ATOM   4422  H   LEU   280     107.767  96.162 134.118  1.00  0.00           H  
ATOM   4423  CA  LEU   280     107.251  94.157 133.557  1.00  0.00           C  
ATOM   4424  HA  LEU   280     107.549  93.255 134.092  1.00  0.00           H  
ATOM   4425  CB  LEU   280     105.815  94.493 133.953  1.00  0.00           C  
ATOM   4426  HB2 LEU   280     105.787  94.760 135.009  1.00  0.00           H  
ATOM   4427  HB3 LEU   280     105.514  95.418 133.462  1.00  0.00           H  
ATOM   4428  CG  LEU   280     104.768  93.413 133.678  1.00  0.00           C  
ATOM   4429  HG  LEU   280     104.812  93.160 132.619  1.00  0.00           H  
ATOM   4430  CD1 LEU   280     105.060  92.154 134.478  1.00  0.00           C  
ATOM   4431 HD11 LEU   280     104.300  91.402 134.264  1.00  0.00           H  
ATOM   4432 HD12 LEU   280     106.041  91.767 134.202  1.00  0.00           H  
ATOM   4433 HD13 LEU   280     105.048  92.388 135.542  1.00  0.00           H  
ATOM   4434  CD2 LEU   280     103.378  93.930 133.981  1.00  0.00           C  
ATOM   4435 HD21 LEU   280     102.647  93.147 133.779  1.00  0.00           H  
ATOM   4436 HD22 LEU   280     103.318  94.221 135.030  1.00  0.00           H  
ATOM   4437 HD23 LEU   280     103.166  94.795 133.352  1.00  0.00           H  
ATOM   4438  C   LEU   280     107.348  93.877 132.064  1.00  0.00           C  
ATOM   4439  O   LEU   280     107.357  92.714 131.646  1.00  0.00           O  
ATOM   4440  N   THR   281     107.425  94.924 131.243  1.00  0.00           N  
ATOM   4441  H   THR   281     107.388  95.862 131.616  1.00  0.00           H  
ATOM   4442  CA  THR   281     107.562  94.737 129.806  1.00  0.00           C  
ATOM   4443  HA  THR   281     106.884  93.939 129.504  1.00  0.00           H  
ATOM   4444  CB  THR   281     107.156  96.011 129.062  1.00  0.00           C  
ATOM   4445  HB  THR   281     107.568  95.979 128.053  1.00  0.00           H  
ATOM   4446  CG2 THR   281     105.644  96.123 128.975  1.00  0.00           C  
ATOM   4447 HG21 THR   281     105.377  97.036 128.442  1.00  0.00           H  
ATOM   4448 HG22 THR   281     105.245  95.261 128.440  1.00  0.00           H  
ATOM   4449 HG23 THR   281     105.223  96.153 129.980  1.00  0.00           H  
ATOM   4450  OG1 THR   281     107.680  97.155 129.742  1.00  0.00           O  
ATOM   4451  HG1 THR   281     107.423  97.952 129.273  1.00  0.00           H  
ATOM   4452  C   THR   281     108.973  94.338 129.393  1.00  0.00           C  
ATOM   4453  O   THR   281     109.173  93.938 128.243  1.00  0.00           O  
ATOM   4454  N   ALA   282     109.951  94.435 130.294  1.00  0.00           N  
ATOM   4455  H   ALA   282     109.751  94.784 131.220  1.00  0.00           H  
ATOM   4456  CA  ALA   282     111.309  94.036 129.939  1.00  0.00           C  
ATOM   4457  HA  ALA   282     111.477  94.298 128.894  1.00  0.00           H  
ATOM   4458  CB  ALA   282     112.327  94.795 130.787  1.00  0.00           C  
ATOM   4459  HB1 ALA   282     113.335  94.486 130.509  1.00  0.00           H  
ATOM   4460  HB2 ALA   282     112.216  95.866 130.616  1.00  0.00           H  
ATOM   4461  HB3 ALA   282     112.158  94.576 131.841  1.00  0.00           H  
ATOM   4462  C   ALA   282     111.501  92.532 130.087  1.00  0.00           C  
ATOM   4463  O   ALA   282     112.177  91.906 129.265  1.00  0.00           O  
ATOM   4464  N   ARG   283     110.916  91.931 131.118  1.00  0.00           N  
ATOM   4465  H   ARG   283     110.409  92.477 131.800  1.00  0.00           H  
ATOM   4466  CA  ARG   283     110.996  90.488 131.280  1.00  0.00           C  
ATOM   4467  HA  ARG   283     111.977  90.168 130.928  1.00  0.00           H  
ATOM   4468  CB  ARG   283     110.886  90.109 132.759  1.00  0.00           C  
ATOM   4469  HB2 ARG   283     110.898  89.023 132.855  1.00  0.00           H  
ATOM   4470  HB3 ARG   283     111.790  90.424 133.280  1.00  0.00           H  
ATOM   4471  CG  ARG   283     109.681  90.659 133.477  1.00  0.00           C  
ATOM   4472  HG2 ARG   283     109.686  91.747 133.413  1.00  0.00           H  
ATOM   4473  HG3 ARG   283     108.774  90.280 133.007  1.00  0.00           H  
ATOM   4474  CD  ARG   283     109.709  90.238 134.934  1.00  0.00           C  
ATOM   4475  HD2 ARG   283     109.045  90.882 135.511  1.00  0.00           H  
ATOM   4476  HD3 ARG   283     109.344  89.215 135.023  1.00  0.00           H  
ATOM   4477  NE  ARG   283     111.062  90.321 135.479  1.00  0.00           N  
ATOM   4478  HE  ARG   283     111.486  91.237 135.460  1.00  0.00           H  
ATOM   4479  CZ  ARG   283     111.733  89.288 135.979  1.00  0.00           C  
ATOM   4480  NH1 ARG   283     111.173  88.086 136.017  1.00  0.00           N  
ATOM   4481 HH11 ARG   283     110.235  87.954 135.666  1.00  0.00           H  
ATOM   4482 HH12 ARG   283     111.684  87.302 136.397  1.00  0.00           H  
ATOM   4483  NH2 ARG   283     112.961  89.458 136.448  1.00  0.00           N  
ATOM   4484 HH21 ARG   283     113.388  90.373 136.426  1.00  0.00           H  
ATOM   4485 HH22 ARG   283     113.470  88.672 136.828  1.00  0.00           H  
ATOM   4486  C   ARG   283     109.946  89.747 130.463  1.00  0.00           C  
ATOM   4487  O   ARG   283     109.974  88.513 130.415  1.00  0.00           O  
ATOM   4488  N   MET   284     109.027  90.464 129.824  1.00  0.00           N  
ATOM   4489  H   MET   284     108.880  91.432 130.072  1.00  0.00           H  
ATOM   4490  CA  MET   284     108.205  89.907 128.761  1.00  0.00           C  
ATOM   4491  HA  MET   284     108.029  88.854 128.982  1.00  0.00           H  
ATOM   4492  CB  MET   284     106.851  90.619 128.708  1.00  0.00           C  
ATOM   4493  HB2 MET   284     107.005  91.694 128.800  1.00  0.00           H  
ATOM   4494  HB3 MET   284     106.412  90.487 127.719  1.00  0.00           H  
ATOM   4495  CG  MET   284     105.861  90.160 129.763  1.00  0.00           C  
ATOM   4496  HG2 MET   284     105.915  89.076 129.864  1.00  0.00           H  
ATOM   4497  HG3 MET   284     106.136  90.585 130.728  1.00  0.00           H  
ATOM   4498  SD  MET   284     104.173  90.641 129.356  1.00  0.00           S  
ATOM   4499  CE  MET   284     103.958  92.067 130.412  1.00  0.00           C  
ATOM   4500  HE1 MET   284     102.958  92.476 130.272  1.00  0.00           H  
ATOM   4501  HE2 MET   284     104.086  91.771 131.453  1.00  0.00           H  
ATOM   4502  HE3 MET   284     104.699  92.824 130.156  1.00  0.00           H  
ATOM   4503  C   MET   284     108.889  90.002 127.406  1.00  0.00           C  
ATOM   4504  O   MET   284     108.347  89.502 126.415  1.00  0.00           O  
ATOM   4505  N   ASP   285     110.057  90.646 127.352  1.00  0.00           N  
ATOM   4506  H   ASP   285     110.446  91.057 128.188  1.00  0.00           H  
ATOM   4507  CA  ASP   285     110.856  90.816 126.139  1.00  0.00           C  
ATOM   4508  HA  ASP   285     111.764  91.350 126.418  1.00  0.00           H  
ATOM   4509  CB  ASP   285     111.279  89.468 125.549  1.00  0.00           C  
ATOM   4510  HB2 ASP   285     111.378  88.737 126.351  1.00  0.00           H  
ATOM   4511  HB3 ASP   285     110.494  89.099 124.889  1.00  0.00           H  
ATOM   4512  CG  ASP   285     112.584  89.554 124.781  1.00  0.00           C  
ATOM   4513  OD1 ASP   285     113.143  90.666 124.673  1.00  0.00           O  
ATOM   4514  OD2 ASP   285     113.059  88.510 124.290  1.00  0.00           O  
ATOM   4515  C   ASP   285     110.132  91.658 125.094  1.00  0.00           C  
ATOM   4516  O   ASP   285     110.347  91.497 123.891  1.00  0.00           O  
ATOM   4517  N   LYS   286     109.271  92.568 125.547  1.00  0.00           N  
ATOM   4518  H   LYS   286     109.015  92.579 126.524  1.00  0.00           H  
ATOM   4519  CA  LYS   286     108.666  93.574 124.675  1.00  0.00           C  
ATOM   4520  HA  LYS   286     108.730  93.229 123.643  1.00  0.00           H  
ATOM   4521  CB  LYS   286     107.201  93.788 125.032  1.00  0.00           C  
ATOM   4522  HB2 LYS   286     107.128  94.148 126.058  1.00  0.00           H  
ATOM   4523  HB3 LYS   286     106.790  94.584 124.412  1.00  0.00           H  
ATOM   4524  CG  LYS   286     106.355  92.541 124.875  1.00  0.00           C  
ATOM   4525  HG2 LYS   286     106.624  92.035 123.948  1.00  0.00           H  
ATOM   4526  HG3 LYS   286     106.570  91.852 125.692  1.00  0.00           H  
ATOM   4527  CD  LYS   286     104.877  92.862 124.863  1.00  0.00           C  
ATOM   4528  HD2 LYS   286     104.518  92.956 125.888  1.00  0.00           H  
ATOM   4529  HD3 LYS   286     104.717  93.815 124.358  1.00  0.00           H  
ATOM   4530  CE  LYS   286     104.093  91.774 124.150  1.00  0.00           C  
ATOM   4531  HE2 LYS   286     103.033  92.027 124.158  1.00  0.00           H  
ATOM   4532  HE3 LYS   286     104.401  91.731 123.105  1.00  0.00           H  
ATOM   4533  NZ  LYS   286     104.289  90.439 124.780  1.00  0.00           N  
ATOM   4534  HZ1 LYS   286     105.242  90.356 125.105  1.00  0.00           H  
ATOM   4535  HZ2 LYS   286     103.657  90.339 125.562  1.00  0.00           H  
ATOM   4536  HZ3 LYS   286     104.101  89.715 124.101  1.00  0.00           H  
ATOM   4537  C   LYS   286     109.493  94.847 124.820  1.00  0.00           C  
ATOM   4538  O   LYS   286     109.117  95.797 125.503  1.00  0.00           O  
ATOM   4539  N   ALA   287     110.650  94.851 124.157  1.00  0.00           N  
ATOM   4540  H   ALA   287     110.848  94.126 123.483  1.00  0.00           H  
ATOM   4541  CA  ALA   287     111.648  95.889 124.384  1.00  0.00           C  
ATOM   4542  HA  ALA   287     111.825  95.958 125.457  1.00  0.00           H  
ATOM   4543  CB  ALA   287     112.965  95.504 123.711  1.00  0.00           C  
ATOM   4544  HB1 ALA   287     113.705  96.285 123.886  1.00  0.00           H  
ATOM   4545  HB2 ALA   287     113.325  94.563 124.128  1.00  0.00           H  
ATOM   4546  HB3 ALA   287     112.806  95.388 122.639  1.00  0.00           H  
ATOM   4547  C   ALA   287     111.196  97.255 123.893  1.00  0.00           C  
ATOM   4548  O   ALA   287     111.649  98.275 124.422  1.00  0.00           O  
ATOM   4549  N   ALA   288     110.315  97.301 122.893  1.00  0.00           N  
ATOM   4550  H   ALA   288     109.978  96.445 122.477  1.00  0.00           H  
ATOM   4551  CA  ALA   288     109.837  98.587 122.398  1.00  0.00           C  
ATOM   4552  HA  ALA   288     110.699  99.237 122.248  1.00  0.00           H  
ATOM   4553  CB  ALA   288     109.136  98.405 121.054  1.00  0.00           C  
ATOM   4554  HB1 ALA   288     108.783  99.371 120.694  1.00  0.00           H  
ATOM   4555  HB2 ALA   288     109.836  97.982 120.333  1.00  0.00           H  
ATOM   4556  HB3 ALA   288     108.288  97.731 121.174  1.00  0.00           H  
ATOM   4557  C   ALA   288     108.908  99.253 123.404  1.00  0.00           C  
ATOM   4558  O   ALA   288     108.943 100.475 123.574  1.00  0.00           O  
ATOM   4559  N   TRP   289     108.075  98.464 124.084  1.00  0.00           N  
ATOM   4560  H   TRP   289     108.045  97.473 123.889  1.00  0.00           H  
ATOM   4561  CA  TRP   289     107.202  99.020 125.112  1.00  0.00           C  
ATOM   4562  HA  TRP   289     106.699  99.893 124.697  1.00  0.00           H  
ATOM   4563  CB  TRP   289     106.137  97.997 125.508  1.00  0.00           C  
ATOM   4564  HB2 TRP   289     106.579  97.001 125.521  1.00  0.00           H  
ATOM   4565  HB3 TRP   289     105.817  98.186 126.533  1.00  0.00           H  
ATOM   4566  CG  TRP   289     104.945  97.998 124.608  1.00  0.00           C  
ATOM   4567  CD1 TRP   289     104.502  96.967 123.834  1.00  0.00           C  
ATOM   4568  HD1 TRP   289     105.031  96.025 123.835  1.00  0.00           H  
ATOM   4569  NE1 TRP   289     103.379  97.342 123.142  1.00  0.00           N  
ATOM   4570  HE1 TRP   289     102.927  96.687 122.520  1.00  0.00           H  
ATOM   4571  CE2 TRP   289     103.072  98.638 123.462  1.00  0.00           C  
ATOM   4572  CZ2 TRP   289     102.032  99.449 123.020  1.00  0.00           C  
ATOM   4573  HZ2 TRP   289     101.311  99.065 122.313  1.00  0.00           H  
ATOM   4574  CH2 TRP   289     101.973 100.723 123.515  1.00  0.00           C  
ATOM   4575  HH2 TRP   289     101.184 101.389 123.199  1.00  0.00           H  
ATOM   4576  CZ3 TRP   289     102.919 101.197 124.432  1.00  0.00           C  
ATOM   4577  HZ3 TRP   289     102.830 102.210 124.796  1.00  0.00           H  
ATOM   4578  CE3 TRP   289     103.952 100.394 124.871  1.00  0.00           C  
ATOM   4579  HE3 TRP   289     104.684 100.757 125.578  1.00  0.00           H  
ATOM   4580  CD2 TRP   289     104.040  99.086 124.382  1.00  0.00           C  
ATOM   4581  C   TRP   289     107.996  99.463 126.334  1.00  0.00           C  
ATOM   4582  O   TRP   289     107.696 100.503 126.930  1.00  0.00           O  
ATOM   4583  N   ALA   290     109.003  98.680 126.729  1.00  0.00           N  
ATOM   4584  H   ALA   290     109.199  97.822 126.234  1.00  0.00           H  
ATOM   4585  CA  ALA   290     109.828  99.051 127.873  1.00  0.00           C  
ATOM   4586  HA  ALA   290     109.170  99.239 128.721  1.00  0.00           H  
ATOM   4587  CB  ALA   290     110.763  97.900 128.240  1.00  0.00           C  
ATOM   4588  HB1 ALA   290     111.375  98.187 129.095  1.00  0.00           H  
ATOM   4589  HB2 ALA   290     110.173  97.019 128.495  1.00  0.00           H  
ATOM   4590  HB3 ALA   290     111.409  97.671 127.392  1.00  0.00           H  
ATOM   4591  C   ALA   290     110.623 100.321 127.595  1.00  0.00           C  
ATOM   4592  O   ALA   290     110.814 101.148 128.492  1.00  0.00           O  
ATOM   4593  N   PHE   291     111.098 100.490 126.360  1.00  0.00           N  
ATOM   4594  H   PHE   291     110.993  99.756 125.674  1.00  0.00           H  
ATOM   4595  CA  PHE   291     111.770 101.729 125.990  1.00  0.00           C  
ATOM   4596  HA  PHE   291     112.540 101.935 126.734  1.00  0.00           H  
ATOM   4597  CB  PHE   291     112.448 101.575 124.629  1.00  0.00           C  
ATOM   4598  HB2 PHE   291     113.223 100.811 124.695  1.00  0.00           H  
ATOM   4599  HB3 PHE   291     111.727 101.193 123.907  1.00  0.00           H  
ATOM   4600  CG  PHE   291     113.047 102.848 124.108  1.00  0.00           C  
ATOM   4601  CD1 PHE   291     114.273 103.289 124.570  1.00  0.00           C  
ATOM   4602  HD1 PHE   291     114.811 102.713 125.308  1.00  0.00           H  
ATOM   4603  CE1 PHE   291     114.823 104.459 124.101  1.00  0.00           C  
ATOM   4604  HE1 PHE   291     115.783 104.790 124.468  1.00  0.00           H  
ATOM   4605  CZ  PHE   291     114.149 105.206 123.165  1.00  0.00           C  
ATOM   4606  HZ  PHE   291     114.580 106.125 122.795  1.00  0.00           H  
ATOM   4607  CE2 PHE   291     112.923 104.782 122.698  1.00  0.00           C  
ATOM   4608  HE2 PHE   291     112.391 105.370 121.965  1.00  0.00           H  
ATOM   4609  CD2 PHE   291     112.378 103.610 123.166  1.00  0.00           C  
ATOM   4610  HD2 PHE   291     111.418 103.285 122.792  1.00  0.00           H  
ATOM   4611  C   PHE   291     110.796 102.900 125.974  1.00  0.00           C  
ATOM   4612  O   PHE   291     111.176 104.035 126.282  1.00  0.00           O  
ATOM   4613  N   VAL   292     109.537 102.645 125.612  1.00  0.00           N  
ATOM   4614  H   VAL   292     109.271 101.711 125.334  1.00  0.00           H  
ATOM   4615  CA  VAL   292     108.531 103.702 125.611  1.00  0.00           C  
ATOM   4616  HA  VAL   292     108.951 104.569 125.101  1.00  0.00           H  
ATOM   4617  CB  VAL   292     107.282 103.247 124.831  1.00  0.00           C  
ATOM   4618  HB  VAL   292     107.066 102.214 125.103  1.00  0.00           H  
ATOM   4619  CG1 VAL   292     106.074 104.097 125.186  1.00  0.00           C  
ATOM   4620 HG11 VAL   292     105.208 103.753 124.621  1.00  0.00           H  
ATOM   4621 HG12 VAL   292     105.869 104.010 126.253  1.00  0.00           H  
ATOM   4622 HG13 VAL   292     106.277 105.139 124.940  1.00  0.00           H  
ATOM   4623  CG2 VAL   292     107.541 103.302 123.339  1.00  0.00           C  
ATOM   4624 HG21 VAL   292     106.649 102.978 122.803  1.00  0.00           H  
ATOM   4625 HG22 VAL   292     107.787 104.324 123.050  1.00  0.00           H  
ATOM   4626 HG23 VAL   292     108.374 102.644 123.090  1.00  0.00           H  
ATOM   4627  C   VAL   292     108.193 104.110 127.039  1.00  0.00           C  
ATOM   4628  O   VAL   292     108.049 105.299 127.343  1.00  0.00           O  
ATOM   4629  N   PHE   293     108.087 103.133 127.942  1.00  0.00           N  
ATOM   4630  H   PHE   293     108.243 102.173 127.668  1.00  0.00           H  
ATOM   4631  CA  PHE   293     107.746 103.439 129.326  1.00  0.00           C  
ATOM   4632  HA  PHE   293     106.934 104.166 129.323  1.00  0.00           H  
ATOM   4633  CB  PHE   293     107.254 102.180 130.039  1.00  0.00           C  
ATOM   4634  HB2 PHE   293     107.967 101.372 129.879  1.00  0.00           H  
ATOM   4635  HB3 PHE   293     107.255 102.351 131.116  1.00  0.00           H  
ATOM   4636  CG  PHE   293     105.887 101.731 129.607  1.00  0.00           C  
ATOM   4637  CD1 PHE   293     104.884 102.653 129.361  1.00  0.00           C  
ATOM   4638  HD1 PHE   293     105.079 103.708 129.482  1.00  0.00           H  
ATOM   4639  CE1 PHE   293     103.626 102.240 128.960  1.00  0.00           C  
ATOM   4640  HE1 PHE   293     102.853 102.970 128.769  1.00  0.00           H  
ATOM   4641  CZ  PHE   293     103.362 100.895 128.805  1.00  0.00           C  
ATOM   4642  HZ  PHE   293     102.380 100.570 128.494  1.00  0.00           H  
ATOM   4643  CE2 PHE   293     104.352  99.967 129.047  1.00  0.00           C  
ATOM   4644  HE2 PHE   293     104.148  98.913 128.925  1.00  0.00           H  
ATOM   4645  CD2 PHE   293     105.604 100.385 129.445  1.00  0.00           C  
ATOM   4646  HD2 PHE   293     106.369  99.646 129.631  1.00  0.00           H  
ATOM   4647  C   PHE   293     108.924 104.047 130.074  1.00  0.00           C  
ATOM   4648  O   PHE   293     108.726 104.720 131.090  1.00  0.00           O  
ATOM   4649  N   SER   294     110.149 103.816 129.598  1.00  0.00           N  
ATOM   4650  H   SER   294     110.282 103.155 128.846  1.00  0.00           H  
ATOM   4651  CA  SER   294     111.303 104.513 130.156  1.00  0.00           C  
ATOM   4652  HA  SER   294     111.249 104.452 131.243  1.00  0.00           H  
ATOM   4653  CB  SER   294     112.598 103.844 129.700  1.00  0.00           C  
ATOM   4654  HB2 SER   294     112.625 103.811 128.611  1.00  0.00           H  
ATOM   4655  HB3 SER   294     113.450 104.438 130.032  1.00  0.00           H  
ATOM   4656  OG  SER   294     112.710 102.538 130.211  1.00  0.00           O  
ATOM   4657  HG  SER   294     112.124 101.953 129.726  1.00  0.00           H  
ATOM   4658  C   SER   294     111.304 105.982 129.757  1.00  0.00           C  
ATOM   4659  O   SER   294     111.687 106.848 130.550  1.00  0.00           O  
ATOM   4660  N   SER   295     110.877 106.280 128.528  1.00  0.00           N  
ATOM   4661  H   SER   295     110.535 105.549 127.921  1.00  0.00           H  
ATOM   4662  CA  SER   295     110.896 107.656 128.042  1.00  0.00           C  
ATOM   4663  HA  SER   295     111.867 108.090 128.281  1.00  0.00           H  
ATOM   4664  CB  SER   295     110.722 107.678 126.524  1.00  0.00           C  
ATOM   4665  HB2 SER   295     109.795 107.171 126.258  1.00  0.00           H  
ATOM   4666  HB3 SER   295     110.644 108.710 126.183  1.00  0.00           H  
ATOM   4667  OG  SER   295     111.808 107.047 125.872  1.00  0.00           O  
ATOM   4668  HG  SER   295     111.712 106.094 125.939  1.00  0.00           H  
ATOM   4669  C   SER   295     109.818 108.495 128.715  1.00  0.00           C  
ATOM   4670  O   SER   295     110.015 109.691 128.958  1.00  0.00           O  
ATOM   4671  N   LEU   296     108.668 107.890 129.017  1.00  0.00           N  
ATOM   4672  H   LEU   296     108.516 106.930 128.744  1.00  0.00           H  
ATOM   4673  CA  LEU   296     107.629 108.613 129.741  1.00  0.00           C  
ATOM   4674  HA  LEU   296     107.553 109.615 129.318  1.00  0.00           H  
ATOM   4675  CB  LEU   296     106.279 107.919 129.571  1.00  0.00           C  
ATOM   4676  HB2 LEU   296     106.298 106.964 130.096  1.00  0.00           H  
ATOM   4677  HB3 LEU   296     105.520 108.470 130.127  1.00  0.00           H  
ATOM   4678  CG  LEU   296     105.791 107.696 128.142  1.00  0.00           C  
ATOM   4679  HG  LEU   296     106.595 107.225 127.576  1.00  0.00           H  
ATOM   4680  CD1 LEU   296     104.595 106.764 128.132  1.00  0.00           C  
ATOM   4681 HD11 LEU   296     104.259 106.615 127.106  1.00  0.00           H  
ATOM   4682 HD12 LEU   296     104.878 105.804 128.564  1.00  0.00           H  
ATOM   4683 HD13 LEU   296     103.787 107.202 128.719  1.00  0.00           H  
ATOM   4684  CD2 LEU   296     105.456 109.017 127.481  1.00  0.00           C  
ATOM   4685 HD21 LEU   296     105.110 108.837 126.463  1.00  0.00           H  
ATOM   4686 HD22 LEU   296     104.672 109.519 128.048  1.00  0.00           H  
ATOM   4687 HD23 LEU   296     106.345 109.647 127.456  1.00  0.00           H  
ATOM   4688  C   LEU   296     107.971 108.744 131.217  1.00  0.00           C  
ATOM   4689  O   LEU   296     107.487 109.664 131.884  1.00  0.00           O  
ATOM   4690  N   THR   297     108.787 107.831 131.745  1.00  0.00           N  
ATOM   4691  H   THR   297     109.075 107.033 131.196  1.00  0.00           H  
ATOM   4692  CA  THR   297     109.272 107.970 133.113  1.00  0.00           C  
ATOM   4693  HA  THR   297     108.416 108.136 133.766  1.00  0.00           H  
ATOM   4694  CB  THR   297     109.973 106.685 133.554  1.00  0.00           C  
ATOM   4695  HB  THR   297     110.897 106.571 132.988  1.00  0.00           H  
ATOM   4696  CG2 THR   297     110.301 106.735 135.032  1.00  0.00           C  
ATOM   4697 HG21 THR   297     110.799 105.811 135.326  1.00  0.00           H  
ATOM   4698 HG22 THR   297     110.959 107.581 135.230  1.00  0.00           H  
ATOM   4699 HG23 THR   297     109.381 106.849 135.605  1.00  0.00           H  
ATOM   4700  OG1 THR   297     109.123 105.563 133.294  1.00  0.00           O  
ATOM   4701  HG1 THR   297     109.101 105.390 132.350  1.00  0.00           H  
ATOM   4702  C   THR   297     110.208 109.164 133.234  1.00  0.00           C  
ATOM   4703  O   THR   297     110.105 109.955 134.177  1.00  0.00           O  
ATOM   4704  N   LEU   298     111.136 109.305 132.283  1.00  0.00           N  
ATOM   4705  H   LEU   298     111.248 108.591 131.577  1.00  0.00           H  
ATOM   4706  CA  LEU   298     111.999 110.481 132.244  1.00  0.00           C  
ATOM   4707  HA  LEU   298     112.606 110.495 133.149  1.00  0.00           H  
ATOM   4708  CB  LEU   298     112.931 110.411 131.035  1.00  0.00           C  
ATOM   4709  HB2 LEU   298     112.331 110.388 130.125  1.00  0.00           H  
ATOM   4710  HB3 LEU   298     113.417 111.378 130.905  1.00  0.00           H  
ATOM   4711  CG  LEU   298     113.984 109.313 130.962  1.00  0.00           C  
ATOM   4712  HG  LEU   298     113.604 108.419 131.457  1.00  0.00           H  
ATOM   4713  CD1 LEU   298     114.286 108.991 129.522  1.00  0.00           C  
ATOM   4714 HD11 LEU   298     115.040 108.205 129.475  1.00  0.00           H  
ATOM   4715 HD12 LEU   298     113.376 108.651 129.027  1.00  0.00           H  
ATOM   4716 HD13 LEU   298     114.661 109.883 129.020  1.00  0.00           H  
ATOM   4717  CD2 LEU   298     115.226 109.769 131.657  1.00  0.00           C  
ATOM   4718 HD21 LEU   298     115.981 108.984 131.606  1.00  0.00           H  
ATOM   4719 HD22 LEU   298     115.605 110.669 131.172  1.00  0.00           H  
ATOM   4720 HD23 LEU   298     115.000 109.987 132.701  1.00  0.00           H  
ATOM   4721  C   LEU   298     111.185 111.764 132.188  1.00  0.00           C  
ATOM   4722  O   LEU   298     111.488 112.733 132.892  1.00  0.00           O  
ATOM   4723  N   ALA   299     110.151 111.789 131.344  1.00  0.00           N  
ATOM   4724  H   ALA   299     109.896 110.956 130.833  1.00  0.00           H  
ATOM   4725  CA  ALA   299     109.376 113.007 131.145  1.00  0.00           C  
ATOM   4726  HA  ALA   299     110.066 113.813 130.894  1.00  0.00           H  
ATOM   4727  CB  ALA   299     108.410 112.823 129.975  1.00  0.00           C  
ATOM   4728  HB1 ALA   299     107.834 113.737 129.832  1.00  0.00           H  
ATOM   4729  HB2 ALA   299     108.974 112.604 129.068  1.00  0.00           H  
ATOM   4730  HB3 ALA   299     107.732 111.997 130.189  1.00  0.00           H  
ATOM   4731  C   ALA   299     108.621 113.402 132.407  1.00  0.00           C  
ATOM   4732  O   ALA   299     108.535 114.588 132.737  1.00  0.00           O  
ATOM   4733  N   CYS   300     108.080 112.423 133.133  1.00  0.00           N  
ATOM   4734  H   CYS   300     108.206 111.460 132.856  1.00  0.00           H  
ATOM   4735  CA  CYS   300     107.304 112.731 134.329  1.00  0.00           C  
ATOM   4736  HA  CYS   300     106.632 113.557 134.093  1.00  0.00           H  
ATOM   4737  CB  CYS   300     106.454 111.528 134.731  1.00  0.00           C  
ATOM   4738  HB2 CYS   300     107.096 110.655 134.848  1.00  0.00           H  
ATOM   4739  HB3 CYS   300     106.039 111.695 135.725  1.00  0.00           H  
ATOM   4740  SG  CYS   300     105.120 111.137 133.586  1.00  0.00           S  
ATOM   4741  HG  CYS   300     105.607 110.439 132.556  1.00  0.00           H  
ATOM   4742  C   CYS   300     108.192 113.160 135.489  1.00  0.00           C  
ATOM   4743  O   CYS   300     107.721 113.840 136.405  1.00  0.00           O  
ATOM   4744  N   ILE   301     109.467 112.777 135.471  1.00  0.00           N  
ATOM   4745  H   ILE   301     109.805 112.181 134.729  1.00  0.00           H  
ATOM   4746  CA  ILE   301     110.388 113.210 136.516  1.00  0.00           C  
ATOM   4747  HA  ILE   301     109.858 113.181 137.468  1.00  0.00           H  
ATOM   4748  CB  ILE   301     111.585 112.244 136.604  1.00  0.00           C  
ATOM   4749  HB  ILE   301     111.908 112.011 135.589  1.00  0.00           H  
ATOM   4750  CG2 ILE   301     112.756 112.888 137.338  1.00  0.00           C  
ATOM   4751 HG21 ILE   301     113.587 112.184 137.386  1.00  0.00           H  
ATOM   4752 HG22 ILE   301     113.070 113.785 136.805  1.00  0.00           H  
ATOM   4753 HG23 ILE   301     112.449 113.156 138.349  1.00  0.00           H  
ATOM   4754  CG1 ILE   301     111.158 110.939 137.280  1.00  0.00           C  
ATOM   4755 HG12 ILE   301     110.955 111.128 138.334  1.00  0.00           H  
ATOM   4756 HG13 ILE   301     110.203 110.614 136.867  1.00  0.00           H  
ATOM   4757  CD1 ILE   301     112.160 109.825 137.157  1.00  0.00           C  
ATOM   4758 HD11 ILE   301     111.781 108.937 137.663  1.00  0.00           H  
ATOM   4759 HD12 ILE   301     112.326 109.600 136.104  1.00  0.00           H  
ATOM   4760 HD13 ILE   301     113.101 110.130 137.616  1.00  0.00           H  
ATOM   4761  C   ILE   301     110.835 114.646 136.265  1.00  0.00           C  
ATOM   4762  O   ILE   301     110.922 115.459 137.192  1.00  0.00           O  
ATOM   4763  N   ILE   302     111.116 114.981 135.006  1.00  0.00           N  
ATOM   4764  H   ILE   302     111.078 114.283 134.277  1.00  0.00           H  
ATOM   4765  CA  ILE   302     111.480 116.351 134.664  1.00  0.00           C  
ATOM   4766  HA  ILE   302     112.228 116.692 135.379  1.00  0.00           H  
ATOM   4767  CB  ILE   302     112.106 116.394 133.257  1.00  0.00           C  
ATOM   4768  HB  ILE   302     111.393 115.965 132.553  1.00  0.00           H  
ATOM   4769  CG2 ILE   302     112.394 117.820 132.831  1.00  0.00           C  
ATOM   4770 HG21 ILE   302     112.835 117.820 131.834  1.00  0.00           H  
ATOM   4771 HG22 ILE   302     111.465 118.390 132.816  1.00  0.00           H  
ATOM   4772 HG23 ILE   302     113.089 118.277 133.535  1.00  0.00           H  
ATOM   4773  CG1 ILE   302     113.384 115.554 133.215  1.00  0.00           C  
ATOM   4774 HG12 ILE   302     114.180 116.080 133.743  1.00  0.00           H  
ATOM   4775 HG13 ILE   302     113.230 114.634 133.778  1.00  0.00           H  
ATOM   4776  CD1 ILE   302     113.848 115.215 131.818  1.00  0.00           C  
ATOM   4777 HD11 ILE   302     114.759 114.618 131.872  1.00  0.00           H  
ATOM   4778 HD12 ILE   302     113.072 114.647 131.305  1.00  0.00           H  
ATOM   4779 HD13 ILE   302     114.049 116.134 131.268  1.00  0.00           H  
ATOM   4780  C   ILE   302     110.265 117.266 134.774  1.00  0.00           C  
ATOM   4781  O   ILE   302     110.383 118.437 135.155  1.00  0.00           O  
ATOM   4782  N   LEU   303     109.079 116.745 134.455  1.00  0.00           N  
ATOM   4783  H   LEU   303     109.017 115.790 134.133  1.00  0.00           H  
ATOM   4784  CA  LEU   303     107.864 117.542 134.566  1.00  0.00           C  
ATOM   4785  HA  LEU   303     108.055 118.520 134.124  1.00  0.00           H  
ATOM   4786  CB  LEU   303     106.726 116.880 133.789  1.00  0.00           C  
ATOM   4787  HB2 LEU   303     106.848 115.798 133.829  1.00  0.00           H  
ATOM   4788  HB3 LEU   303     105.792 117.019 134.334  1.00  0.00           H  
ATOM   4789  CG  LEU   303     106.529 117.310 132.337  1.00  0.00           C  
ATOM   4790  HG  LEU   303     107.505 117.343 131.853  1.00  0.00           H  
ATOM   4791  CD1 LEU   303     105.663 116.305 131.600  1.00  0.00           C  
ATOM   4792 HD11 LEU   303     105.532 116.626 130.567  1.00  0.00           H  
ATOM   4793 HD12 LEU   303     106.145 115.327 131.618  1.00  0.00           H  
ATOM   4794 HD13 LEU   303     104.689 116.239 132.085  1.00  0.00           H  
ATOM   4795  CD2 LEU   303     105.917 118.695 132.272  1.00  0.00           C  
ATOM   4796 HD21 LEU   303     105.784 118.985 131.230  1.00  0.00           H  
ATOM   4797 HD22 LEU   303     104.949 118.689 132.774  1.00  0.00           H  
ATOM   4798 HD23 LEU   303     106.577 119.408 132.766  1.00  0.00           H  
ATOM   4799  C   LEU   303     107.456 117.746 136.017  1.00  0.00           C  
ATOM   4800  O   LEU   303     106.798 118.739 136.338  1.00  0.00           O  
ATOM   4801  N   THR   304     107.828 116.822 136.901  1.00  0.00           N  
ATOM   4802  H   THR   304     108.358 116.017 136.598  1.00  0.00           H  
ATOM   4803  CA  THR   304     107.477 116.961 138.309  1.00  0.00           C  
ATOM   4804  HA  THR   304     106.414 117.193 138.377  1.00  0.00           H  
ATOM   4805  CB  THR   304     107.732 115.643 139.044  1.00  0.00           C  
ATOM   4806  HB  THR   304     108.791 115.394 138.974  1.00  0.00           H  
ATOM   4807  CG2 THR   304     107.341 115.749 140.505  1.00  0.00           C  
ATOM   4808 HG21 THR   304     107.533 114.798 141.003  1.00  0.00           H  
ATOM   4809 HG22 THR   304     107.928 116.534 140.983  1.00  0.00           H  
ATOM   4810 HG23 THR   304     106.281 115.991 140.581  1.00  0.00           H  
ATOM   4811  OG1 THR   304     106.964 114.603 138.430  1.00  0.00           O  
ATOM   4812  HG1 THR   304     107.366 114.360 137.593  1.00  0.00           H  
ATOM   4813  C   THR   304     108.258 118.097 138.952  1.00  0.00           C  
ATOM   4814  O   THR   304     107.703 118.889 139.721  1.00  0.00           O  
ATOM   4815  N   ALA   305     109.550 118.196 138.639  1.00  0.00           N  
ATOM   4816  H   ALA   305     109.970 117.526 138.011  1.00  0.00           H  
ATOM   4817  CA  ALA   305     110.367 119.266 139.196  1.00  0.00           C  
ATOM   4818  HA  ALA   305     110.204 119.294 140.273  1.00  0.00           H  
ATOM   4819  CB  ALA   305     111.845 118.978 138.944  1.00  0.00           C  
ATOM   4820  HB1 ALA   305     112.449 119.783 139.363  1.00  0.00           H  
ATOM   4821  HB2 ALA   305     112.118 118.035 139.417  1.00  0.00           H  
ATOM   4822  HB3 ALA   305     112.025 118.911 137.871  1.00  0.00           H  
ATOM   4823  C   ALA   305     109.974 120.620 138.619  1.00  0.00           C  
ATOM   4824  O   ALA   305     110.144 121.654 139.275  1.00  0.00           O  
ATOM   4825  N   GLY   306     109.444 120.636 137.396  1.00  0.00           N  
ATOM   4826  H   GLY   306     109.295 119.770 136.899  1.00  0.00           H  
ATOM   4827  CA  GLY   306     109.079 121.898 136.774  1.00  0.00           C  
ATOM   4828  HA2 GLY   306     109.855 122.638 136.974  1.00  0.00           H  
ATOM   4829  HA3 GLY   306     109.058 121.775 135.691  1.00  0.00           H  
ATOM   4830  C   GLY   306     107.740 122.432 137.247  1.00  0.00           C  
ATOM   4831  O   GLY   306     107.578 123.639 137.436  1.00  0.00           O  
ATOM   4832  N   ILE   307     106.760 121.547 137.433  1.00  0.00           N  
ATOM   4833  H   ILE   307     106.922 120.568 137.246  1.00  0.00           H  
ATOM   4834  CA  ILE   307     105.452 121.986 137.906  1.00  0.00           C  
ATOM   4835  HA  ILE   307     105.202 122.912 137.388  1.00  0.00           H  
ATOM   4836  CB  ILE   307     104.382 120.940 137.548  1.00  0.00           C  
ATOM   4837  HB  ILE   307     104.678 119.982 137.975  1.00  0.00           H  
ATOM   4838  CG2 ILE   307     103.026 121.321 138.114  1.00  0.00           C  
ATOM   4839 HG21 ILE   307     102.292 120.562 137.843  1.00  0.00           H  
ATOM   4840 HG22 ILE   307     103.092 121.391 139.200  1.00  0.00           H  
ATOM   4841 HG23 ILE   307     102.719 122.284 137.706  1.00  0.00           H  
ATOM   4842  CG1 ILE   307     104.283 120.785 136.032  1.00  0.00           C  
ATOM   4843 HG12 ILE   307     103.699 121.609 135.622  1.00  0.00           H  
ATOM   4844 HG13 ILE   307     105.276 120.885 135.593  1.00  0.00           H  
ATOM   4845  CD1 ILE   307     103.677 119.483 135.602  1.00  0.00           C  
ATOM   4846 HD11 ILE   307     103.638 119.442 134.513  1.00  0.00           H  
ATOM   4847 HD12 ILE   307     104.284 118.658 135.975  1.00  0.00           H  
ATOM   4848 HD13 ILE   307     102.667 119.401 136.005  1.00  0.00           H  
ATOM   4849  C   ILE   307     105.479 122.278 139.403  1.00  0.00           C  
ATOM   4850  O   ILE   307     104.727 123.131 139.887  1.00  0.00           O  
ATOM   4851  N   ALA   308     106.343 121.598 140.157  1.00  0.00           N  
ATOM   4852  H   ALA   308     106.913 120.874 139.744  1.00  0.00           H  
ATOM   4853  CA  ALA   308     106.463 121.901 141.578  1.00  0.00           C  
ATOM   4854  HA  ALA   308     105.467 121.868 142.019  1.00  0.00           H  
ATOM   4855  CB  ALA   308     107.328 120.852 142.272  1.00  0.00           C  
ATOM   4856  HB1 ALA   308     107.409 121.091 143.332  1.00  0.00           H  
ATOM   4857  HB2 ALA   308     106.872 119.869 142.155  1.00  0.00           H  
ATOM   4858  HB3 ALA   308     108.322 120.846 141.825  1.00  0.00           H  
ATOM   4859  C   ALA   308     107.036 123.294 141.797  1.00  0.00           C  
ATOM   4860  O   ALA   308     106.546 124.047 142.645  1.00  0.00           O  
ATOM   4861  N   MET   309     108.062 123.658 141.033  1.00  0.00           N  
ATOM   4862  H   MET   309     108.395 123.040 140.306  1.00  0.00           H  
ATOM   4863  CA  MET   309     108.732 124.936 141.211  1.00  0.00           C  
ATOM   4864  HA  MET   309     108.788 125.143 142.280  1.00  0.00           H  
ATOM   4865  CB  MET   309     110.159 124.859 140.668  1.00  0.00           C  
ATOM   4866  HB2 MET   309     110.151 124.355 139.702  1.00  0.00           H  
ATOM   4867  HB3 MET   309     110.517 125.865 140.451  1.00  0.00           H  
ATOM   4868  CG  MET   309     111.140 124.165 141.587  1.00  0.00           C  
ATOM   4869  HG2 MET   309     111.308 124.782 142.470  1.00  0.00           H  
ATOM   4870  HG3 MET   309     110.711 123.224 141.931  1.00  0.00           H  
ATOM   4871  SD  MET   309     112.713 123.844 140.772  1.00  0.00           S  
ATOM   4872  CE  MET   309     113.348 125.502 140.610  1.00  0.00           C  
ATOM   4873  HE1 MET   309     114.322 125.473 140.121  1.00  0.00           H  
ATOM   4874  HE2 MET   309     112.660 126.098 140.011  1.00  0.00           H  
ATOM   4875  HE3 MET   309     113.451 125.950 141.598  1.00  0.00           H  
ATOM   4876  C   MET   309     108.009 126.094 140.544  1.00  0.00           C  
ATOM   4877  O   MET   309     108.334 127.245 140.842  1.00  0.00           O  
ATOM   4878  N   PHE   310     107.048 125.821 139.668  1.00  0.00           N  
ATOM   4879  H   PHE   310     106.743 124.868 139.534  1.00  0.00           H  
ATOM   4880  CA  PHE   310     106.412 126.871 138.883  1.00  0.00           C  
ATOM   4881  HA  PHE   310     107.161 127.318 138.229  1.00  0.00           H  
ATOM   4882  CB  PHE   310     105.300 126.279 138.018  1.00  0.00           C  
ATOM   4883  HB2 PHE   310     105.674 125.393 137.505  1.00  0.00           H  
ATOM   4884  HB3 PHE   310     104.497 125.917 138.660  1.00  0.00           H  
ATOM   4885  CG  PHE   310     104.737 127.237 137.009  1.00  0.00           C  
ATOM   4886  CD1 PHE   310     105.259 127.296 135.731  1.00  0.00           C  
ATOM   4887  HD1 PHE   310     106.079 126.651 135.452  1.00  0.00           H  
ATOM   4888  CE1 PHE   310     104.746 128.170 134.802  1.00  0.00           C  
ATOM   4889  HE1 PHE   310     105.163 128.206 133.806  1.00  0.00           H  
ATOM   4890  CZ  PHE   310     103.697 129.003 135.143  1.00  0.00           C  
ATOM   4891  HZ  PHE   310     103.295 129.691 134.414  1.00  0.00           H  
ATOM   4892  CE2 PHE   310     103.168 128.954 136.410  1.00  0.00           C  
ATOM   4893  HE2 PHE   310     102.349 129.605 136.680  1.00  0.00           H  
ATOM   4894  CD2 PHE   310     103.682 128.075 137.336  1.00  0.00           C  
ATOM   4895  HD2 PHE   310     103.254 128.043 138.327  1.00  0.00           H  
ATOM   4896  C   PHE   310     105.850 127.958 139.796  1.00  0.00           C  
ATOM   4897  O   PHE   310     105.151 127.643 140.767  1.00  0.00           O  
ATOM   4898  N   PRO   311     106.113 129.244 139.515  1.00  0.00           N  
ATOM   4899  CD  PRO   311     105.569 130.343 140.329  1.00  0.00           C  
ATOM   4900  HD2 PRO   311     106.161 130.445 141.239  1.00  0.00           H  
ATOM   4901  HD3 PRO   311     104.501 130.185 140.480  1.00  0.00           H  
ATOM   4902  CG  PRO   311     105.775 131.558 139.463  1.00  0.00           C  
ATOM   4903  HG2 PRO   311     106.580 132.165 139.876  1.00  0.00           H  
ATOM   4904  HG3 PRO   311     104.846 132.126 139.408  1.00  0.00           H  
ATOM   4905  CB  PRO   311     106.154 131.092 138.098  1.00  0.00           C  
ATOM   4906  HB2 PRO   311     106.877 131.786 137.668  1.00  0.00           H  
ATOM   4907  HB3 PRO   311     105.252 130.941 137.505  1.00  0.00           H  
ATOM   4908  CA  PRO   311     106.828 129.748 138.340  1.00  0.00           C  
ATOM   4909  HA  PRO   311     106.646 129.089 137.491  1.00  0.00           H  
ATOM   4910  C   PRO   311     108.334 129.941 138.527  1.00  0.00           C  
ATOM   4911  O   PRO   311     108.966 130.581 137.692  1.00  0.00           O  
ATOM   4912  N   PHE   312     108.898 129.403 139.603  1.00  0.00           N  
ATOM   4913  H   PHE   312     108.337 128.877 140.258  1.00  0.00           H  
ATOM   4914  CA  PHE   312     110.322 129.564 139.849  1.00  0.00           C  
ATOM   4915  HA  PHE   312     110.599 130.593 139.622  1.00  0.00           H  
ATOM   4916  CB  PHE   312     110.656 129.282 141.312  1.00  0.00           C  
ATOM   4917  HB2 PHE   312     110.198 128.340 141.612  1.00  0.00           H  
ATOM   4918  HB3 PHE   312     111.729 129.119 141.413  1.00  0.00           H  
ATOM   4919  CG  PHE   312     110.228 130.364 142.253  1.00  0.00           C  
ATOM   4920  CD1 PHE   312     108.987 130.316 142.866  1.00  0.00           C  
ATOM   4921  HD1 PHE   312     108.316 129.494 142.663  1.00  0.00           H  
ATOM   4922  CE1 PHE   312     108.595 131.306 143.734  1.00  0.00           C  
ATOM   4923  HE1 PHE   312     107.624 131.259 144.204  1.00  0.00           H  
ATOM   4924  CZ  PHE   312     109.440 132.355 144.003  1.00  0.00           C  
ATOM   4925  HZ  PHE   312     109.134 133.133 144.687  1.00  0.00           H  
ATOM   4926  CE2 PHE   312     110.675 132.416 143.403  1.00  0.00           C  
ATOM   4927  HE2 PHE   312     111.337 133.243 143.614  1.00  0.00           H  
ATOM   4928  CD2 PHE   312     111.068 131.424 142.534  1.00  0.00           C  
ATOM   4929  HD2 PHE   312     112.042 131.479 142.070  1.00  0.00           H  
ATOM   4930  C   PHE   312     111.132 128.636 138.957  1.00  0.00           C  
ATOM   4931  O   PHE   312     110.766 127.480 138.735  1.00  0.00           O  
ATOM   4932  N   VAL   313     112.237 129.156 138.432  1.00  0.00           N  
ATOM   4933  H   VAL   313     112.410 130.149 138.501  1.00  0.00           H  
ATOM   4934  CA  VAL   313     113.218 128.334 137.753  1.00  0.00           C  
ATOM   4935  HA  VAL   313     112.839 127.312 137.743  1.00  0.00           H  
ATOM   4936  CB  VAL   313     113.394 128.778 136.283  1.00  0.00           C  
ATOM   4937  HB  VAL   313     114.078 128.085 135.793  1.00  0.00           H  
ATOM   4938  CG1 VAL   313     112.060 128.732 135.558  1.00  0.00           C
[truncated: 824,211 more chars]
