# Supplementary material for: Data for molecular dynamics simulations of Escherichia coli cytochrome bd oxidase with the Amber force field
Source: Data Brief. 2021 Sep 23;38:107401. doi: 10.1016/j.dib.2021.107401 (PMC8481974; doi:10.1016/j.dib.2021.107401)
Supplement: Supplementary Data S1 — Supplementary Raw Research Data. This is open data under the CC BY license http://creativecommons.org/licenses/by/4.0/ [file mmc1.zip › heme.frcmod]

BBA,1834,(2013),1722: Force field modifcations for all-atom heme /parametros Dario

MASS
N0 14.01         0.530               Sp2 N in non-pure aromatic systems (heme b558 NP)
N9 14.01         0.530               Sp2 N in non-pure aromatic systems (heme b558 NO)
NZ 14.01         0.530               Sp2 N in non-pure aromatic systems (heme b595 NP)
NY 14.01         0.530               Sp2 N in non-pure aromatic systems (heme b595 NO)
N5 14.01         0.530               Sp2 N in non-pure aromatic systems (heme d NO)
N6 14.01         0.530               Sp2 N in non-pure aromatic systems (heme d NP)
Y4 14.01         0.530               Sp2 N in non-pure aromatic systems (heme d spirolactone ring)
CY 12.0
CX 12.0
CD 12.0

BOND
N0-CC  316.000     1.38400
N9-CC  316.000     1.38400
NZ-CC  316.000     1.38400
NY-CC  316.000     1.38400
N5-CC  316.000     1.38400
N6-CC  316.000     1.38400
CC-CB  273.000     1.44400
CC-CD  391.000     1.39100
CB-CB  418.000     1.35700
CB-CT  297.000     1.50100
CB-CY  297.000     1.50100
CD-HC  338.000     1.09000
CY-HC  340.000     1.08000
CX-HC  340.000     1.08000
CY-CX  570.000     1.34000
Y4-ce  406.9    1.3942      SOURCE3_SOURCE5      69      0.0151
Y4-cf  564.4    1.2964         CORR_SOURCE5     101      0.0097
CT-c3  300.9    1.5375      SOURCE1_SOURCE5   88072      0.0058
CD-ce  460.7    1.4042      SOURCE1_SOURCES              0.0076
CD-cf  460.7    1.4042      SOURCE1_SOURCES              0.0076

ANGLE
N9-CC-CB    70.000     110.300
N0-CC-CB    70.000     110.300
N9-CC-CD    70.000     125.500
N0-CC-CD    70.000     125.500
CC-N0-CC    70.000     105.400
CC-N9-CC    70.000     105.400
NY-CC-CB    70.000     110.300
NZ-CC-CB    70.000     110.300
NY-CC-CD    70.000     125.500
NZ-CC-CD    70.000     125.500
CC-NZ-CC    70.000     105.400
CC-NY-CC    70.000     105.400
N5-CC-CB    70.000     110.300
N6-CC-CB    70.000     110.300
N5-CC-CD    70.000     125.500
N6-CC-CD    70.000     125.500
CC-N6-CC    70.000     105.400
CC-N5-CC    70.000     105.400
CC-CB-CB    70.000     107.000
CC-CD-CC    70.000     124.100
CB-CC-CD    70.000     125.400
CC-CB-CT    70.000     124.900
CB-CB-CT    70.000     128.200
CC-CD-HC    30.000     118.000
CB-CT-HC    35.000     109.500
CB-CT-H1    35.000     109.500   
CB-CB-CY    70.000     128.200
CB-CY-HC    35.000     120.000
CB-CY-CX    70.000     120.000
CY-CX-HC    35.000     120.000
CC-CB-CY    70.000     124.900
CX-CY-HC    35.000     120.000
CB-CT-CT    63.000     114.000
HC-CX-HC    35.000     120.000
HO-OH-HO    60.000     134.000 
OH-C-OH     80.000     120.000
Y4-ce-c3    66.4      116.23              SOURCE5            5    1.2988
Y4-ce-ce   68.600     120.790   same as ce-ce-nf, penalty score=  0.4
Y4-cf-c3    66.9      120.68      SOURCE4_SOURCE5            7    2.0560
Y4-cf-cf    68.6      120.79              SOURCE5            9    1.8014
cf-Y4-ce   66.200     121.710   same as ca-ne-cf, penalty score=  2.2
cf-CD-HC    48.5      117.44                                      1.1566
c3-CT-HC    46.3      109.80      SOURCE3_SOURCE5       179054    0.7972
ce-CD-HC    49.8      118.22         CORR_SOURCE5         1522    1.3445
CC-CD-ce    64.6      126.14         CORR_SOURCE5          122    1.8142
CT-c3-oh    67.5      110.19      SOURCE3_SOURCE5        10188    1.4761
CT-c3-ce    63.5      110.92         CORR_SOURCE5         1159    1.8552
CT-c3-c3    62.9      111.51      SOURCE3_SOURCE5        61999    1.8007
CD-ce-c3    63.7      119.75         CORR_SOURCES                 1.7771
c3-cf-CD    63.7      119.75         CORR_SOURCES                 1.7771
CC-CD-cf    64.7      125.25         CORR_SOURCE5                 1.6363
Y4-ce-CD    68.600    120.790   same as ce-ce-nf, penalty score=  0.4
Y4-cf-CD    68.6      120.79              SOURCE5            9    1.8014

DIHEDRAL
X -N9-CC-X    4       5.700     180.000       2.000
X -N0-CC-X    4       5.700     180.000       2.000
X -NY-CC-X    4       5.700     180.000       2.000
X -NZ-CC-X    4       5.700     180.000       2.000
X -N5-CC-X    4       5.700     180.000       2.000
X -N6-CC-X    4       5.700     180.000       2.000
X -CC-CB-X    4       3.150     180.000       2.000
X -CB-CB-X    4      21.500     180.000       2.000
X -CD-CC-X    4       7.900     180.000       2.000
X -CB-CT-X    1       0.000     180.000       2.000
X -CB-CY-X    4       0.000     180.000       2.000
X -CY-CX-X    4      30.000     180.000       2.000
X -Y4-ce-X     2        1.6      180.0   2.0      single bond
Y4-ce-c3-c3    6        0.0        0.0   3.0      same as X -c3-cc-X , penalty score=136.0
Y4-ce-c3-oh    6        0.0        0.0   3.0      same as X -c3-cc-X , penalty score=136.0
Y4-cf-c3-os    6        0.0        0.0   3.0      same as X -c3-cd-X , penalty score=136.0
c3-c3-cf-Y4    6        0.0        0.0   3.0      same as X -c3-cd-X , penalty score=136.0
c3-cf-Y4-ce    2        1.6      180.0   2.0      same as X -cf-nf-X , penalty score=138.0
cf-cf-Y4-ce    2        1.6      180.0   2.0      same as X -cf-nf-X , penalty score=138.0
HC-CT-c3-c3    1       0.16        0.0   3.     Junmei et al, 1999
X -cf-CD-X     4      4.000    180.000   2.0      c2-c2 single bond, parm99
X -ce-CD-X     4      4.000    180.000   2.0      c2-c2 single bond, parm99
X -c3-CT-X     9      1.400      0.000   3.0      JCC,7,(1986),230
CD-cf-Y4-ce    2        1.6      180.0   2.0      same as X -cf-nf-X , penalty score=138.0
X -c3-ce-X     6      0.000      0.000   3.00     same as X-c3-ca-X
X -c3-cf-X     6      0.000      0.000   3.00     same as X-c3-ca-X

IMPROPER
X -X -CC-X    0       1.000     180.000       2.000
X -X -CB-X    0       1.000     180.000       2.000
X -X -N0-X    0       1.000     180.000       2.000
X -X -N9-X    0       1.000     180.000       2.000
X -X -NZ-X    0       1.000     180.000       2.000
X -X -NY-X    0       1.000     180.000       2.000
X -X -N5-X    0       1.000     180.000       2.000
X -X -N6-X    0       1.000     180.000       2.000
X -X -OH-HO   0       1.000     180.000       2.000
CT-OH-C-OH    0       10.5      180.000       2.000
Y4-c3-ce-ce           1.1       180.000       2.000          Using the default value
Y4-c3-cf-cf           1.1       180.000       2.000          Using the default value

NONBON
  N0         1.8240    0.1700    0.0
  N9         1.8240    0.1700    0.0
  NZ         1.8240    0.1700    0.0
  NY         1.8240    0.1700    0.0
  N5         1.8240    0.1700    0.0
  N6         1.8240    0.1700    0.0
  Y4         1.8240    0.1700    0.0
  CX         1.9080    0.0860    0.0
  CY         1.9080    0.0860    0.0
