# Supplementary material for: Data for molecular dynamics simulations of Escherichia coli cytochrome bd oxidase with the Amber force field
Source: Data Brief. 2021 Sep 23;38:107401. doi: 10.1016/j.dib.2021.107401 (PMC8481974; doi:10.1016/j.dib.2021.107401)
Supplement: Supplementary Data S1 — Supplementary Raw Research Data. This is open data under the CC BY license http://creativecommons.org/licenses/by/4.0/ [file mmc1.zip › heme_b558.xyz]

C        134.96600      135.96999      103.96102
C        135.50603      137.26001      104.56799
C        136.99357      137.35864      104.55317
C        137.90609      137.41625      105.56817
N        137.74751      137.41016      103.39479
C        139.05668      137.50073      103.73186
N        139.18065      137.50798      105.04291
H        135.07705      138.11977      104.04288
H        135.18567      137.34392      105.60736
H        137.39071      137.39297      102.45433
H        137.73221      137.40588      106.62854
H        139.86346      137.56415      103.02375
H        133.87652      135.94622      104.01537
H        135.24627      135.87110      102.91029
H        135.35372      135.09938      104.49232
C        147.16601      137.08202      106.89400
C        145.89497      137.52197      107.61300
C        144.61712      137.41753      106.79119
S        143.16722      138.01933      107.71536
C        143.42807      139.80667      107.62871
H        145.76637      136.92978      108.52275
H        146.02090      138.55654      107.94283
H        144.67723      137.97597      105.85557
H        144.38497      136.38229      106.53782
H        142.54155      140.26745      108.05833
H        144.30660      140.10728      108.19611
H        143.51552      140.11762      106.58957
H        148.03231      137.17994      107.55001
H        147.10197      136.03877      106.57522
H        147.34857      137.68896      106.00386
C        137.75391      140.17069      110.10342
C        143.48821      140.50951      101.97616
C        143.03571      132.94853      104.09402
C        138.65814      134.82710      110.43553
N        139.97761      139.09206      107.29219
C        138.49974      140.12229      111.45424
C        143.70949      141.89321      101.37367
C        143.46322      132.24073      103.04161
C        137.11017      134.87235      110.33154
N        141.53881      139.20471      104.88477
C        137.57806      140.38139      112.62378
C        136.51081      136.25203      110.40752
N        140.31697      136.24218      107.38394
C        139.14133      137.60015      109.03245
C        140.42526      141.09080      105.96048
C        142.87853      137.87885      103.33766
C        141.30087      134.33402      106.21325
C        138.66027      142.50476      108.07538
C        141.71986      142.76724      103.78962
C        144.15531      135.29427      102.18724
C        140.03340      132.68290      108.49358
C        139.27782      138.84452      108.43816
C        141.22821      140.52897      104.97926
C        142.66266      136.61372      103.87384
C        140.56275      134.90606      107.23702
O        137.65857      141.34367      113.34628
O        135.84589      136.79039      109.56982
C        138.66061      140.06995      108.91996
C        141.88130      141.28415      103.91497
C        143.22629      135.38948      103.35002
C        139.97197      134.16621      108.33864
O        136.60104      139.47674      112.83426
O        136.77001      136.93092      111.57311
C        139.02169      141.05693      108.04890
C        142.59578      140.38002      103.17964
C        142.76700      134.37199      104.15646
C        139.38521      135.09071      109.15558
C        139.84750      140.42703      107.03168
C        142.35949      139.07647      103.79931
C        141.93802      135.00260      105.17650
C        139.60751      136.38969      108.53998
N        141.89004      136.35007      104.97279
Fe       140.87903      137.71239      106.10034
H        136.64195      138.72797      112.21178
H        137.27154      136.38745      112.19716
H        137.01360      139.36808      110.06138
H        137.19426      141.10549      110.05147
H        143.09830      139.85255      101.19104
H        144.46594      140.08878      102.23525
H        142.86112      132.40215      105.01566
H        139.00234      135.51711      111.21152
H        138.92405      133.83290      110.79165
H        139.27715      140.88262      111.47687
H        138.98034      139.14929      111.58004
H        144.38996      141.81558      100.52400
H        142.77928      142.33162      101.01063
H        144.15543      142.58229      102.09170
H        143.63680      131.17640      103.13052
H        143.63213      132.68069      102.06938
H        136.68258      134.29205      111.15504
H        136.78211      134.42063      109.39867
H        138.59532      137.57399      109.96133
H        140.24949      142.15550      105.89926
H        143.51118      137.92950      102.46396
H        141.40705      133.25922      106.24210
H        139.54927      143.13543      108.15927
H        138.13981      142.80496      107.16240
H        138.01297      142.73862      108.91954
H        142.19745      143.16715      102.90358
H        140.66239      143.04001      103.74715
H        142.14390      143.28183      104.65647
H        144.91818      134.53348      102.36255
H        143.63164      135.01563      101.26748
H        144.66164      136.24050      101.99931
H        139.55059      132.35414      109.41302
H        139.53666      132.17536      107.66260
H        141.06588      132.32534      108.51579
