# Supplementary material for: Data for molecular dynamics simulations of Escherichia coli cytochrome bd oxidase with the Amber force field
Source: Data Brief. 2021 Sep 23;38:107401. doi: 10.1016/j.dib.2021.107401 (PMC8481974; doi:10.1016/j.dib.2021.107401)
Supplement: Supplementary Data S1 — Supplementary Raw Research Data. This is open data under the CC BY license http://creativecommons.org/licenses/by/4.0/ [file mmc1.zip › heme_b595.xyz]

90
heme_b595_8.log	Energy: -2138612.0250730
C        138.56699      140.34100      117.98899
C        138.50700      138.90101      118.49698
C        137.81397      137.93418      117.52299
C        136.30637      138.00229      117.64401
O        135.82258      137.49999      118.76266
O        135.59586      138.51909      116.80118
H        139.52524      138.54139      118.66897
H        138.00392      138.85639      119.46492
H        138.09490      138.16280      116.49467
H        138.12452      136.91349      117.74382
H        139.12859      140.39975      117.05401
H        137.56639      140.73591      117.80081
H        139.05171      140.99268      118.71817
C        140.20098      137.56577      122.97752
C        136.57228      132.51634      115.23216
C        130.30923      135.41551      119.20494
C        135.13652      138.34951      124.81205
N        137.75033      135.90190      120.70366
C        140.28011      139.03661      122.49841
C        136.16120      131.07140      115.54702
C        129.24951      134.75129      118.73419
C        135.46313      139.85043      124.61464
N        136.74158      134.52922      118.38194
C        140.90187      139.90445      123.54934
C        136.88753      140.12299      124.19972
N        135.02647      136.50809      121.55128
C        137.10938      137.14833      122.70183
C        139.08931      134.70216      119.00735
C        134.65648      134.01638      117.15112
C        132.67146      136.22791      120.97978
C        141.48480      135.82439      120.60232
C        139.51366      132.91598      116.45006
C        131.56361      134.00350      116.59424
C        132.20887      137.74221      123.67913
C        138.06498      136.63197      121.83608
C        138.08399      134.22701      118.17495
C        133.68301      134.56599      117.98403
C        133.67802      136.67202      121.82697
O        140.35641      140.22984      124.58773
O        137.22121      140.67314      123.17385
C        139.49782      136.72669      121.96403
C        138.21997      133.44178      116.97555
C        132.25854      134.55145      117.79314
C        133.52283      137.37363      123.07670
O        142.15345      140.27668      123.26925
O        137.76329      139.68869      125.11520
C        140.04152      136.01622      120.92676
C        136.96124      133.28653      116.45303
C        131.70608      135.15956      118.90254
C        134.78484      137.62770      123.54995
C        138.93699      135.49297      120.14638
C        136.03839      133.96745      117.34411
C        132.81317      135.56151      119.76022
C        135.72049      137.08157      122.58344
N        133.99171      135.17961      119.18451
Fe       135.88685      135.89385      119.73681
H        141.20905      137.18824      123.15228
H        139.67979      137.53039      123.93515
H        137.40730      132.50779      114.52932
H        135.75248      133.02371      114.71898
H        130.11986      136.23530      119.88980
H        135.97390      137.86592      125.31620
H        134.29164      138.28265      125.49656
H        139.27445      139.41573      122.31292
H        140.85290      139.09585      121.57557
H        135.88038      130.54100      114.63546
H        136.98360      130.53062      116.01816
H        135.31210      131.04760      116.23180
H        128.24786      135.04140      119.02212
H        129.33854      133.89913      118.07595
H        135.31015      140.36451      125.56629
H        134.80031      140.29211      123.87401
H        137.48527      137.64466      123.58408
H        140.10489      134.44883      118.73565
H        134.29688      133.54134      116.24975
H        131.65914      136.42838      121.29958
H        141.73816      134.76528      120.51822
H        141.74348      136.29515      119.65052
H        142.12381      136.25841      121.36977
H        139.38044      132.42864      115.48575
H        140.24649      133.71603      116.32251
H        139.95040      132.18405      117.13419
H        130.69333      134.61110      116.34229
H        132.22350      133.98161      115.72785
H        131.20810      132.98317      116.76422
H        132.33039      138.16668      124.67413
H        131.68964      138.48299      123.06573
H        131.55190      136.87394      123.76320
H        138.69164      139.91995      124.85006
H        142.48725      140.81632      124.00600
