# Supplementary material for: Data for molecular dynamics simulations of Escherichia coli cytochrome bd oxidase with the Amber force field
Source: Data Brief. 2021 Sep 23;38:107401. doi: 10.1016/j.dib.2021.107401 (PMC8481974; doi:10.1016/j.dib.2021.107401)
Supplement: Supplementary Data S1 — Supplementary Raw Research Data. This is open data under the CC BY license http://creativecommons.org/licenses/by/4.0/ [file mmc1.zip › heme_d.xyz]

H         138.816  125.914  118.489
C         137.928  125.599  117.941
H         138.040  125.762  116.869
C         136.700  126.337  118.462
C         135.420  125.857  117.861
N         135.142  124.521  117.678
C         134.351  126.532  117.380
C         133.952  124.393  117.123
N         133.452  125.598  116.933
H         137.782  124.532  118.110
H         136.811  127.404  118.271
H         136.651  126.237  119.546
H         134.339  127.542  117.403
H         133.559  123.410  116.908
H         135.814  123.822  117.960
C         128.523  121.917  118.731
C         131.591  131.403  119.080
C         132.592  128.936  111.610
C         131.554  121.856  113.719
N         130.127  125.169  117.745
C         127.392  121.582  117.731
C         131.587  132.144  120.205
C         132.688  130.074  110.897
C         130.861  120.665  113.054
N         131.012  127.955  117.871
C         127.831  120.774  116.527
C         129.401  120.885  113.372
N         130.910  124.985  114.893
C         130.085  123.174  116.321
C         129.760  126.742  119.600
C         132.086  129.704  116.538
C         131.476  126.407  112.999
C         128.206  124.348  120.855
C         129.951  129.491  121.117
C         133.122  131.108  113.955
C         131.104  123.765  111.430
O         129.061  124.439  112.510
C         129.818  123.867  117.517
C         130.410  127.887  119.096
C         132.158  129.078  115.291
C         131.015  125.235  113.562
O         128.900  120.201  116.426
O         129.210  122.168  113.746
C         129.074  123.316  118.642
C         130.528  129.161  119.779
C         132.583  129.719  114.065
C         130.420  124.074  112.755
O         126.913  120.748  115.560
O         128.483  120.103  113.326
C         128.937  124.345  119.551
C         131.229  130.003  118.921
C         132.369  128.799  113.043
C         130.445  122.929  113.827
C         129.622  125.502  118.984
C         131.500  129.219  117.717
C         131.848  127.593  113.679
C         130.487  123.723  115.121
N         131.731  127.792  115.016
H         128.147  121.761  119.751
H         129.330  121.181  118.585
H         131.902  131.908  118.159
H         132.682  127.993  111.059
H         131.877  121.584  114.733
H         132.433  122.221  113.177
H         126.884  122.486  117.368
H         126.608  120.983  118.225
H         131.875  133.198  120.171
H         131.320  131.739  121.181
H         132.864  130.038  109.819
H         132.572  131.062  111.345
H         131.181  119.682  113.424
H         130.969  120.660  111.958
H         129.832  122.119  116.303
H         129.310  126.838  120.588
H         132.445  130.732  116.568
H         131.520  126.439  111.911
H         128.855  124.669  121.686
H         127.350  125.043  120.829
H         127.815  123.352  121.104
H         129.437  130.466  121.095
H         129.223  128.737  121.447
H         130.730  129.559  121.897
H         133.910  131.165  113.188
H         132.336  131.826  113.665
H         133.549  131.457  114.906
H         130.657  122.872  110.967
H         130.942  124.605  110.740
H         132.186  123.610  111.538
H         128.525  123.633  112.575
Fe        131.235  126.395  116.471
