# Supplementary material for: Data for molecular dynamics simulations of Escherichia coli cytochrome bd oxidase with the Amber force field
Source: Data Brief. 2021 Sep 23;38:107401. doi: 10.1016/j.dib.2021.107401 (PMC8481974; doi:10.1016/j.dib.2021.107401)
Supplement: Supplementary Data S1 — Supplementary Raw Research Data. This is open data under the CC BY license http://creativecommons.org/licenses/by/4.0/ [file mmc1.zip › protein.pdb]

ATOM      1  N   ILE     1     101.857 138.200 119.245  1.00  0.00
ATOM      2  H1  ILE     1     101.873 137.761 118.335  1.00  0.00
ATOM      3  H2  ILE     1     101.264 139.017 119.214  1.00  0.00
ATOM      4  H3  ILE     1     101.911 137.679 118.381  1.00  0.00
ATOM      5  CA  ILE     1     101.339 137.260 120.229  1.00  0.00
ATOM      6  HA  ILE     1     100.314 137.011 119.956  1.00  0.00
ATOM      7  CB  ILE     1     102.165 135.956 120.247  1.00  0.00
ATOM      8  HB  ILE     1     103.197 136.206 120.492  1.00  0.00
ATOM      9  CG2 ILE     1     101.643 134.986 121.299  1.00  0.00
ATOM     10 HG21 ILE     1     102.245 134.078 121.287  1.00  0.00
ATOM     11 HG22 ILE     1     101.705 135.449 122.284  1.00  0.00
ATOM     12 HG23 ILE     1     100.605 134.736 121.080  1.00  0.00
ATOM     13  CG1 ILE     1     102.143 135.296 118.867  1.00  0.00
ATOM     14 HG12 ILE     1     101.121 135.282 118.490  1.00  0.00
ATOM     15 HG13 ILE     1     102.693 135.917 118.160  1.00  0.00
ATOM     16  CD1 ILE     1     102.705 133.894 118.844  1.00  0.00
ATOM     17 HD11 ILE     1     102.653 133.498 117.830  1.00  0.00
ATOM     18 HD12 ILE     1     103.744 133.913 119.173  1.00  0.00
ATOM     19 HD13 ILE     1     102.124 133.258 119.512  1.00  0.00
ATOM     20  C   ILE     1     101.318 137.928 121.595  1.00  0.00
ATOM     21  O   ILE     1     102.202 138.719 121.920  1.00  0.00
ATOM     22  N   ASP     2     100.281 137.622 122.373  1.00  0.00
ATOM     23  H   ASP     2      99.533 137.046 122.014  1.00  0.00
ATOM     24  CA  ASP     2     100.182 138.095 123.747  1.00  0.00
ATOM     25  HA  ASP     2     100.063 139.178 123.737  1.00  0.00
ATOM     26  CB  ASP     2      98.958 137.473 124.417  1.00  0.00
ATOM     27  HB2 ASP     2      98.074 137.667 123.809  1.00  0.00
ATOM     28  HB3 ASP     2      99.074 136.390 124.450  1.00  0.00
ATOM     29  CG  ASP     2      98.730 137.995 125.814  1.00  0.00
ATOM     30  OD1 ASP     2      98.902 137.221 126.779  1.00  0.00
ATOM     31  OD2 ASP     2      98.363 139.177 125.943  1.00  0.00
ATOM     32  C   ASP     2     101.447 137.748 124.522  1.00  0.00
ATOM     33  O   ASP     2     102.050 136.692 124.320  1.00  0.00
ATOM     34  N   TYR     3     101.846 138.649 125.417  1.00  0.00
ATOM     35  H   TYR     3     101.245 139.425 125.655  1.00  0.00
ATOM     36  CA  TYR     3     103.143 138.538 126.067  1.00  0.00
ATOM     37  HA  TYR     3     103.826 138.072 125.356  1.00  0.00
ATOM     38  CB  TYR     3     103.670 139.946 126.353  1.00  0.00
ATOM     39  HB2 TYR     3     103.585 140.552 125.451  1.00  0.00
ATOM     40  HB3 TYR     3     103.003 140.444 127.057  1.00  0.00
ATOM     41  CG  TYR     3     105.082 140.018 126.870  1.00  0.00
ATOM     42  CD1 TYR     3     106.098 139.291 126.261  1.00  0.00
ATOM     43  HD1 TYR     3     105.872 138.637 125.432  1.00  0.00
ATOM     44  CE1 TYR     3     107.401 139.389 126.699  1.00  0.00
ATOM     45  HE1 TYR     3     108.166 138.765 126.261  1.00  0.00
ATOM     46  CZ  TYR     3     107.718 140.283 127.693  1.00  0.00
ATOM     47  OH  TYR     3     109.019 140.393 128.121  1.00  0.00
ATOM     48  HH  TYR     3     109.575 139.798 127.613  1.00  0.00
ATOM     49  CE2 TYR     3     106.737 141.059 128.269  1.00  0.00
ATOM     50  HE2 TYR     3     106.987 141.760 129.051  1.00  0.00
ATOM     51  CD2 TYR     3     105.434 140.938 127.844  1.00  0.00
ATOM     52  HD2 TYR     3     104.680 141.575 128.283  1.00  0.00
ATOM     53  C   TYR     3     103.110 137.659 127.312  1.00  0.00
ATOM     54  O   TYR     3     104.141 137.083 127.671  1.00  0.00
ATOM     55  N   GLU     4     101.958 137.536 127.974  1.00  0.00
ATOM     56  H   GLU     4     101.200 138.179 127.793  1.00  0.00
ATOM     57  CA  GLU     4     101.799 136.472 128.958  1.00  0.00
ATOM     58  HA  GLU     4     102.649 136.507 129.640  1.00  0.00
ATOM     59  CB  GLU     4     100.523 136.678 129.771  1.00  0.00
ATOM     60  HB2 GLU     4     100.496 137.700 130.150  1.00  0.00
ATOM     61  HB3 GLU     4      99.657 136.579 129.117  1.00  0.00
ATOM     62  CG  GLU     4     100.393 135.707 130.929  1.00  0.00
ATOM     63  HG2 GLU     4     100.826 134.747 130.647  1.00  0.00
ATOM     64  HG3 GLU     4     100.993 136.061 131.767  1.00  0.00
ATOM     65  CD  GLU     4      98.967 135.499 131.385  1.00  0.00
ATOM     66  OE1 GLU     4      98.043 136.013 130.723  1.00  0.00
ATOM     67  OE2 GLU     4      98.772 134.814 132.410  1.00  0.00
ATOM     68  C   GLU     4     101.775 135.102 128.294  1.00  0.00
ATOM     69  O   GLU     4     102.252 134.123 128.878  1.00  0.00
ATOM     70  N   VAL     5     101.226 135.015 127.080  1.00  0.00
ATOM     71  H   VAL     5     100.829 135.836 126.645  1.00  0.00
ATOM     72  CA  VAL     5     101.186 133.748 126.358  1.00  0.00
ATOM     73  HA  VAL     5     100.824 132.980 127.042  1.00  0.00
ATOM     74  CB  VAL     5     100.199 133.841 125.177  1.00  0.00
ATOM     75  HB  VAL     5     100.492 134.681 124.547  1.00  0.00
ATOM     76  CG1 VAL     5     100.234 132.574 124.340  1.00  0.00
ATOM     77 HG11 VAL     5      99.529 132.664 123.513  1.00  0.00
ATOM     78 HG12 VAL     5     101.239 132.426 123.945  1.00  0.00
ATOM     79 HG13 VAL     5      99.959 131.721 124.960  1.00  0.00
ATOM     80  CG2 VAL     5      98.796 134.087 125.684  1.00  0.00
ATOM     81 HG21 VAL     5      98.110 134.150 124.839  1.00  0.00
ATOM     82 HG22 VAL     5      98.495 133.266 126.335  1.00  0.00
ATOM     83 HG23 VAL     5      98.770 135.022 126.244  1.00  0.00
ATOM     84  C   VAL     5     102.582 133.351 125.898  1.00  0.00
ATOM     85  O   VAL     5     102.969 132.182 125.987  1.00  0.00
ATOM     86  N   LEU     6     103.361 134.318 125.409  1.00  0.00
ATOM     87  H   LEU     6     103.013 135.264 125.346  1.00  0.00
ATOM     88  CA  LEU     6     104.719 134.037 124.958  1.00  0.00
ATOM     89  HA  LEU     6     104.672 133.263 124.192  1.00  0.00
ATOM     90  CB  LEU     6     105.332 135.289 124.337  1.00  0.00
ATOM     91  HB2 LEU     6     105.151 136.140 124.994  1.00  0.00
ATOM     92  HB3 LEU     6     106.419 135.212 124.374  1.00  0.00
ATOM     93  CG  LEU     6     104.904 135.653 122.917  1.00  0.00
ATOM     94  HG  LEU     6     103.817 135.737 122.898  1.00  0.00
ATOM     95  CD1 LEU     6     105.492 136.994 122.528  1.00  0.00
ATOM     96 HD11 LEU     6     105.182 137.247 121.514  1.00  0.00
ATOM     97 HD12 LEU     6     105.138 137.760 123.217  1.00  0.00
ATOM     98 HD13 LEU     6     106.580 136.941 122.573  1.00  0.00
ATOM     99  CD2 LEU     6     105.315 134.574 121.932  1.00  0.00
ATOM    100 HD21 LEU     6     104.998 134.858 120.928  1.00  0.00
ATOM    101 HD22 LEU     6     106.399 134.457 121.951  1.00  0.00
ATOM    102 HD23 LEU     6     104.844 133.631 122.208  1.00  0.00
ATOM    103  C   LEU     6     105.600 133.534 126.092  1.00  0.00
ATOM    104  O   LEU     6     106.495 132.714 125.861  1.00  0.00
ATOM    105  N   ARG     7     105.364 134.010 127.315  1.00  0.00
ATOM    106  H   ARG     7     104.611 134.666 127.465  1.00  0.00
ATOM    107  CA  ARG     7     106.176 133.602 128.453  1.00  0.00
ATOM    108  HA  ARG     7     107.218 133.582 128.134  1.00  0.00
ATOM    109  CB  ARG     7     106.046 134.629 129.577  1.00  0.00
ATOM    110  HB2 ARG     7     105.002 134.924 129.678  1.00  0.00
ATOM    111  HB3 ARG     7     106.311 134.163 130.526  1.00  0.00
ATOM    112  CG  ARG     7     106.897 135.860 129.368  1.00  0.00
ATOM    113  HG2 ARG     7     107.947 135.602 129.502  1.00  0.00
ATOM    114  HG3 ARG     7     106.782 136.211 128.342  1.00  0.00
ATOM    115  CD  ARG     7     106.527 136.967 130.321  1.00  0.00
ATOM    116  HD2 ARG     7     105.659 137.502 129.936  1.00  0.00
ATOM    117  HD3 ARG     7     106.251 136.539 131.285  1.00  0.00
ATOM    118  NE  ARG     7     107.630 137.900 130.503  1.00  0.00
ATOM    119  HE  ARG     7     108.546 137.541 130.274  1.00  0.00
ATOM    120  CZ  ARG     7     107.495 139.147 130.937  1.00  0.00
ATOM    121  NH1 ARG     7     106.296 139.623 131.234  1.00  0.00
ATOM    122 HH11 ARG     7     105.480 139.037 131.131  1.00  0.00
ATOM    123 HH12 ARG     7     106.197 140.572 131.564  1.00  0.00
ATOM    124  NH2 ARG     7     108.562 139.919 131.070  1.00  0.00
ATOM    125 HH21 ARG     7     109.478 139.559 130.841  1.00  0.00
ATOM    126 HH22 ARG     7     108.461 140.868 131.400  1.00  0.00
ATOM    127  C   ARG     7     105.812 132.212 128.956  1.00  0.00
ATOM    128  O   ARG     7     106.685 131.492 129.448  1.00  0.00
ATOM    129  N   PHE     8     104.547 131.812 128.846  1.00  0.00
ATOM    130  H   PHE     8     103.840 132.456 128.520  1.00  0.00
ATOM    131  CA  PHE     8     104.188 130.444 129.198  1.00  0.00
ATOM    132  HA  PHE     8     104.751 130.167 130.089  1.00  0.00
ATOM    133  CB  PHE     8     102.700 130.347 129.531  1.00  0.00
ATOM    134  HB2 PHE     8     102.432 131.143 130.226  1.00  0.00
ATOM    135  HB3 PHE     8     102.115 130.534 128.631  1.00  0.00
ATOM    136  CG  PHE     8     102.305 129.023 130.115  1.00  0.00
ATOM    137  CD1 PHE     8     102.553 128.739 131.445  1.00  0.00
ATOM    138  HD1 PHE     8     103.025 129.478 132.076  1.00  0.00
ATOM    139  CE1 PHE     8     102.205 127.520 131.981  1.00  0.00
ATOM    140  HE1 PHE     8     102.405 127.311 133.021  1.00  0.00
ATOM    141  CZ  PHE     8     101.604 126.571 131.193  1.00  0.00
ATOM    142  HZ  PHE     8     101.329 125.615 131.614  1.00  0.00
ATOM    143  CE2 PHE     8     101.352 126.837 129.868  1.00  0.00
ATOM    144  HE2 PHE     8     100.880 126.089 129.248  1.00  0.00
ATOM    145  CD2 PHE     8     101.701 128.055 129.332  1.00  0.00
ATOM    146  HD2 PHE     8     101.499 128.252 128.289  1.00  0.00
ATOM    147  C   PHE     8     104.545 129.460 128.092  1.00  0.00
ATOM    148  O   PHE     8     104.836 128.294 128.376  1.00  0.00
ATOM    149  N   ILE     9     104.526 129.909 126.836  1.00  0.00
ATOM    150  H   ILE     9     104.229 130.855 126.642  1.00  0.00
ATOM    151  CA  ILE     9     104.930 129.054 125.725  1.00  0.00
ATOM    152  HA  ILE     9     104.318 128.152 125.751  1.00  0.00
ATOM    153  CB  ILE     9     104.673 129.769 124.384  1.00  0.00
ATOM    154  HB  ILE     9     104.901 130.827 124.516  1.00  0.00
ATOM    155  CG2 ILE     9     105.576 129.226 123.286  1.00  0.00
ATOM    156 HG21 ILE     9     105.370 129.751 122.353  1.00  0.00
ATOM    157 HG22 ILE     9     106.619 129.377 123.565  1.00  0.00
ATOM    158 HG23 ILE     9     105.387 128.161 123.153  1.00  0.00
ATOM    159  CG1 ILE     9     103.205 129.648 123.980  1.00  0.00
ATOM    160 HG12 ILE     9     102.982 128.610 123.734  1.00  0.00
ATOM    161 HG13 ILE     9     102.573 129.888 124.835  1.00  0.00
ATOM    162  CD1 ILE     9     102.829 130.527 122.820  1.00  0.00
ATOM    163 HD11 ILE     9     101.773 130.390 122.587  1.00  0.00
ATOM    164 HD12 ILE     9     103.011 131.570 123.080  1.00  0.00
ATOM    165 HD13 ILE     9     103.430 130.259 121.951  1.00  0.00
ATOM    166  C   ILE     9     106.388 128.642 125.874  1.00  0.00
ATOM    167  O   ILE     9     106.749 127.485 125.631  1.00  0.00
ATOM    168  N   TRP    10     107.244 129.571 126.301  1.00  0.00
ATOM    169  H   TRP    10     106.902 130.472 126.603  1.00  0.00
ATOM    170  CA  TRP    10     108.672 129.292 126.334  1.00  0.00
ATOM    171  HA  TRP    10     108.888 128.591 125.527  1.00  0.00
ATOM    172  CB  TRP    10     109.462 130.568 126.057  1.00  0.00
ATOM    173  HB2 TRP    10     108.872 131.433 126.359  1.00  0.00
ATOM    174  HB3 TRP    10     110.390 130.552 126.629  1.00  0.00
ATOM    175  CG  TRP    10     109.774 130.664 124.612  1.00  0.00
ATOM    176  CD1 TRP    10     109.189 131.485 123.697  1.00  0.00
ATOM    177  HD1 TRP    10     108.422 132.179 124.007  1.00  0.00
ATOM    178  NE1 TRP    10     109.723 131.262 122.455  1.00  0.00
ATOM    179  HE1 TRP    10     109.404 131.802 121.664  1.00  0.00
ATOM    180  CE2 TRP    10     110.660 130.268 122.546  1.00  0.00
ATOM    181  CZ2 TRP    10     111.460 129.694 121.564  1.00  0.00
ATOM    182  HZ2 TRP    10     111.386 130.033 120.541  1.00  0.00
ATOM    183  CH2 TRP    10     112.320 128.707 121.952  1.00  0.00
ATOM    184  HH2 TRP    10     112.963 128.235 121.225  1.00  0.00
ATOM    185  CZ3 TRP    10     112.394 128.282 123.286  1.00  0.00
ATOM    186  HZ3 TRP    10     113.087 127.495 123.545  1.00  0.00
ATOM    187  CE3 TRP    10     111.603 128.849 124.258  1.00  0.00
ATOM    188  HE3 TRP    10     111.660 128.527 125.287  1.00  0.00
ATOM    189  CD2 TRP    10     110.712 129.862 123.891  1.00  0.00
ATOM    190  C   TRP    10     109.123 128.645 127.634  1.00  0.00
ATOM    191  O   TRP    10     110.245 128.137 127.696  1.00  0.00
ATOM    192  N   TRP    11     108.282 128.640 128.664  1.00  0.00
ATOM    193  H   TRP    11     107.495 129.273 128.677  1.00  0.00
ATOM    194  CA  TRP    11     108.504 127.718 129.768  1.00  0.00
ATOM    195  HA  TRP    11     109.550 127.785 130.067  1.00  0.00
ATOM    196  CB  TRP    11     107.636 128.107 130.963  1.00  0.00
ATOM    197  HB2 TRP    11     107.854 129.136 131.248  1.00  0.00
ATOM    198  HB3 TRP    11     106.588 128.107 130.664  1.00  0.00
ATOM    199  CG  TRP    11     107.813 127.214 132.152  1.00  0.00
ATOM    200  CD1 TRP    11     108.830 127.247 133.053  1.00  0.00
ATOM    201  HD1 TRP    11     109.622 127.974 132.947  1.00  0.00
ATOM    202  NE1 TRP    11     108.652 126.278 134.004  1.00  0.00
ATOM    203  HE1 TRP    11     109.328 126.169 134.747  1.00  0.00
ATOM    204  CE2 TRP    11     107.497 125.596 133.731  1.00  0.00
ATOM    205  CZ2 TRP    11     106.900 124.534 134.405  1.00  0.00
ATOM    206  HZ2 TRP    11     107.362 124.131 135.294  1.00  0.00
ATOM    207  CH2 TRP    11     105.732 124.043 133.896  1.00  0.00
ATOM    208  HH2 TRP    11     105.233 123.220 134.386  1.00  0.00
ATOM    209  CZ3 TRP    11     105.154 124.583 132.740  1.00  0.00
ATOM    210  HZ3 TRP    11     104.229 124.162 132.374  1.00  0.00
ATOM    211  CE3 TRP    11     105.745 125.634 132.072  1.00  0.00
ATOM    212  HE3 TRP    11     105.301 126.053 131.181  1.00  0.00
ATOM    213  CD2 TRP    11     106.942 126.158 132.569  1.00  0.00
ATOM    214  C   TRP    11     108.219 126.287 129.331  1.00  0.00
ATOM    215  O   TRP    11     108.937 125.358 129.714  1.00  0.00
ATOM    216  N   LEU    12     107.178 126.097 128.516  1.00  0.00
ATOM    217  H   LEU    12     106.599 126.879 128.245  1.00  0.00
ATOM    218  CA  LEU    12     106.852 124.772 128.001  1.00  0.00
ATOM    219  HA  LEU    12     106.809 124.077 128.839  1.00  0.00
ATOM    220  CB  LEU    12     105.484 124.795 127.320  1.00  0.00
ATOM    221  HB2 LEU    12     105.444 125.640 126.633  1.00  0.00
ATOM    222  HB3 LEU    12     105.433 123.979 126.600  1.00  0.00
ATOM    223  CG  LEU    12     104.217 124.787 128.170  1.00  0.00
ATOM    224  HG  LEU    12     104.289 125.586 128.908  1.00  0.00
ATOM    225  CD1 LEU    12     103.018 125.054 127.287  1.00  0.00
ATOM    226 HD11 LEU    12     102.112 125.049 127.893  1.00  0.00
ATOM    227 HD12 LEU    12     103.128 126.027 126.808  1.00  0.00
ATOM    228 HD13 LEU    12     102.949 124.279 126.523  1.00  0.00
ATOM    229  CD2 LEU    12     104.062 123.469 128.900  1.00  0.00
ATOM    230 HD21 LEU    12     103.151 123.489 129.499  1.00  0.00
ATOM    231 HD22 LEU    12     104.002 122.657 128.176  1.00  0.00
ATOM    232 HD23 LEU    12     104.921 123.311 129.552  1.00  0.00
ATOM    233  C   LEU    12     107.909 124.281 127.022  1.00  0.00
ATOM    234  O   LEU    12     108.224 123.087 126.985  1.00  0.00
ATOM    235  N   LEU    13     108.457 125.189 126.212  1.00  0.00
ATOM    236  H   LEU    13     108.202 126.162 126.299  1.00  0.00
ATOM    237  CA  LEU    13     109.426 124.796 125.195  1.00  0.00
ATOM    238  HA  LEU    13     109.036 123.924 124.671  1.00  0.00
ATOM    239  CB  LEU    13     109.604 125.924 124.181  1.00  0.00
ATOM    240  HB2 LEU    13     109.749 126.865 124.712  1.00  0.00
ATOM    241  HB3 LEU    13     110.552 125.792 123.659  1.00  0.00
ATOM    242  CG  LEU    13     108.482 126.091 123.155  1.00  0.00
ATOM    243  HG  LEU    13     107.544 126.213 123.697  1.00  0.00
ATOM    244  CD1 LEU    13     108.695 127.322 122.306  1.00  0.00
ATOM    245 HD11 LEU    13     107.881 127.413 121.587  1.00  0.00
ATOM    246 HD12 LEU    13     108.715 128.205 122.944  1.00  0.00
ATOM    247 HD13 LEU    13     109.642 127.237 121.773  1.00  0.00
ATOM    248  CD2 LEU    13     108.364 124.857 122.285  1.00  0.00
ATOM    249 HD21 LEU    13     107.560 124.997 121.562  1.00  0.00
ATOM    250 HD22 LEU    13     109.303 124.694 121.756  1.00  0.00
ATOM    251 HD23 LEU    13     108.144 123.991 122.910  1.00  0.00
ATOM    252  C   LEU    13     110.763 124.420 125.817  1.00  0.00
ATOM    253  O   LEU    13     111.442 123.508 125.332  1.00  0.00
ATOM    254  N   VAL    14     111.164 125.117 126.882  1.00  0.00
ATOM    255  H   VAL    14     110.631 125.916 127.192  1.00  0.00
ATOM    256  CA  VAL    14     112.371 124.738 127.610  1.00  0.00
ATOM    257  HA  VAL    14     113.206 124.746 126.909  1.00  0.00
ATOM    258  CB  VAL    14     112.670 125.765 128.722  1.00  0.00
ATOM    259  HB  VAL    14     111.736 125.999 129.232  1.00  0.00
ATOM    260  CG1 VAL    14     113.645 125.200 129.745  1.00  0.00
ATOM    261 HG11 VAL    14     113.836 125.946 130.516  1.00  0.00
ATOM    262 HG12 VAL    14     113.217 124.308 130.202  1.00  0.00
ATOM    263 HG13 VAL    14     114.581 124.941 129.251  1.00  0.00
ATOM    264  CG2 VAL    14     113.221 127.049 128.124  1.00  0.00
ATOM    265 HG21 VAL    14     113.427 127.763 128.922  1.00  0.00
ATOM    266 HG22 VAL    14     114.143 126.833 127.584  1.00  0.00
ATOM    267 HG23 VAL    14     112.489 127.474 127.437  1.00  0.00
ATOM    268  C   VAL    14     112.231 123.326 128.162  1.00  0.00
ATOM    269  O   VAL    14     113.178 122.532 128.128  1.00  0.00
ATOM    270  N   GLY    15     111.041 122.982 128.655  1.00  0.00
ATOM    271  H   GLY    15     110.286 123.653 128.667  1.00  0.00
ATOM    272  CA  GLY    15     110.823 121.643 129.177  1.00  0.00
ATOM    273  HA2 GLY    15     111.609 121.401 129.893  1.00  0.00
ATOM    274  HA3 GLY    15     109.890 121.621 129.740  1.00  0.00
ATOM    275  C   GLY    15     110.783 120.581 128.095  1.00  0.00
ATOM    276  O   GLY    15     111.087 119.414 128.351  1.00  0.00
ATOM    277  N   VAL    16     110.408 120.966 126.875  1.00  0.00
ATOM    278  H   VAL    16     110.143 121.926 126.708  1.00  0.00
ATOM    279  CA  VAL    16     110.374 120.015 125.768  1.00  0.00
ATOM    280  HA  VAL    16     109.931 119.088 126.131  1.00  0.00
ATOM    281  CB  VAL    16     109.486 120.557 124.631  1.00  0.00
ATOM    282  HB  VAL    16     109.707 121.617 124.503  1.00  0.00
ATOM    283  CG1 VAL    16     109.787 119.847 123.317  1.00  0.00
ATOM    284 HG11 VAL    16     109.147 120.248 122.532  1.00  0.00
ATOM    285 HG12 VAL    16     110.832 120.005 123.049  1.00  0.00
ATOM    286 HG13 VAL    16     109.598 118.779 123.429  1.00  0.00
ATOM    287  CG2 VAL    16     108.020 120.420 124.991  1.00  0.00
ATOM    288 HG21 VAL    16     107.408 120.808 124.177  1.00  0.00
ATOM    289 HG22 VAL    16     107.782 119.369 125.155  1.00  0.00
ATOM    290 HG23 VAL    16     107.814 120.985 125.900  1.00  0.00
ATOM    291  C   VAL    16     111.786 119.707 125.284  1.00  0.00
ATOM    292  O   VAL    16     112.119 118.552 124.996  1.00  0.00
ATOM    293  N   LEU    17     112.640 120.729 125.190  1.00  0.00
ATOM    294  H   LEU    17     112.329 121.668 125.394  1.00  0.00
ATOM    295  CA  LEU    17     114.026 120.503 124.793  1.00  0.00
ATOM    296  HA  LEU    17     114.029 119.900 123.885  1.00  0.00
ATOM    297  CB  LEU    17     114.711 121.834 124.488  1.00  0.00
ATOM    298  HB2 LEU    17     114.769 122.426 125.402  1.00  0.00
ATOM    299  HB3 LEU    17     115.762 121.653 124.261  1.00  0.00
ATOM    300  CG  LEU    17     114.095 122.683 123.377  1.00  0.00
ATOM    301  HG  LEU    17     113.054 122.879 123.634  1.00  0.00
ATOM    302  CD1 LEU    17     114.816 124.006 123.276  1.00  0.00
ATOM    303 HD11 LEU    17     114.370 124.604 122.481  1.00  0.00
ATOM    304 HD12 LEU    17     114.732 124.540 124.223  1.00  0.00
ATOM    305 HD13 LEU    17     115.868 123.831 123.051  1.00  0.00
ATOM    306  CD2 LEU    17     114.128 121.951 122.048  1.00  0.00
ATOM    307 HD21 LEU    17     113.683 122.579 121.276  1.00  0.00
ATOM    308 HD22 LEU    17     115.161 121.726 121.782  1.00  0.00
ATOM    309 HD23 LEU    17     113.564 121.022 122.130  1.00  0.00
ATOM    310  C   LEU    17     114.792 119.749 125.870  1.00  0.00
ATOM    311  O   LEU    17     115.725 118.997 125.567  1.00  0.00
ATOM    312  N   LEU    18     114.415 119.940 127.134  1.00  0.00
ATOM    313  H   LEU    18     113.681 120.600 127.348  1.00  0.00
ATOM    314  CA  LEU    18     115.050 119.205 128.221  1.00  0.00
ATOM    315  HA  LEU    18     116.129 119.232 128.070  1.00  0.00
ATOM    316  CB  LEU    18     114.734 119.879 129.555  1.00  0.00
ATOM    317  HB2 LEU    18     113.805 120.441 129.458  1.00  0.00
ATOM    318  HB3 LEU    18     114.419 119.120 130.271  1.00  0.00
ATOM    319  CG  LEU    18     115.792 120.772 130.207  1.00  0.00
ATOM    320  HG  LEU    18     116.600 120.137 130.570  1.00  0.00
ATOM    321  CD1 LEU    18     116.373 121.771 129.230  1.00  0.00
ATOM    322 HD11 LEU    18     117.119 122.383 129.736  1.00  0.00
ATOM    323 HD12 LEU    18     116.841 121.240 128.401  1.00  0.00
ATOM    324 HD13 LEU    18     115.578 122.411 128.848  1.00  0.00
ATOM    325  CD2 LEU    18     115.179 121.490 131.395  1.00  0.00
ATOM    326 HD21 LEU    18     115.930 122.127 131.862  1.00  0.00
ATOM    327 HD22 LEU    18     114.342 122.102 131.058  1.00  0.00
ATOM    328 HD23 LEU    18     114.824 120.757 132.119  1.00  0.00
ATOM    329  C   LEU    18     114.605 117.751 128.234  1.00  0.00
ATOM    330  O   LEU    18     115.425 116.846 128.426  1.00  0.00
ATOM    331  N   ILE    19     113.308 117.507 128.040  1.00  0.00
ATOM    332  H   ILE    19     112.658 118.275 127.949  1.00  0.00
ATOM    333  CA  ILE    19     112.810 116.139 127.957  1.00  0.00
ATOM    334  HA  ILE    19     113.189 115.588 128.818  1.00  0.00
ATOM    335  CB  ILE    19     111.270 116.135 128.026  1.00  0.00
ATOM    336  HB  ILE    19     110.899 116.948 127.401  1.00  0.00
ATOM    337  CG2 ILE    19     110.693 114.826 127.498  1.00  0.00
ATOM    338 HG21 ILE    19     109.605 114.856 127.561  1.00  0.00
ATOM    339 HG22 ILE    19     110.993 114.689 126.459  1.00  0.00
ATOM    340 HG23 ILE    19     111.068 113.996 128.096  1.00  0.00
ATOM    341  CG1 ILE    19     110.801 116.382 129.461  1.00  0.00
ATOM    342 HG12 ILE    19     110.950 115.478 130.051  1.00  0.00
ATOM    343 HG13 ILE    19     111.441 117.132 129.926  1.00  0.00
ATOM    344  CD1 ILE    19     109.358 116.818 129.569  1.00  0.00
ATOM    345 HD11 ILE    19     109.102 116.973 130.617  1.00  0.00
ATOM    346 HD12 ILE    19     109.217 117.749 129.020  1.00  0.00
ATOM    347 HD13 ILE    19     108.713 116.047 129.148  1.00  0.00
ATOM    348  C   ILE    19     113.330 115.460 126.695  1.00  0.00
ATOM    349  O   ILE    19     113.642 114.264 126.700  1.00  0.00
ATOM    350  N   GLY    20     113.456 116.217 125.603  1.00  0.00
ATOM    351  H   GLY    20     113.184 117.189 125.628  1.00  0.00
ATOM    352  CA  GLY    20     113.984 115.648 124.374  1.00  0.00
ATOM    353  HA2 GLY    20     113.376 114.792 124.081  1.00  0.00
ATOM    354  HA3 GLY    20     113.890 116.376 123.568  1.00  0.00
ATOM    355  C   GLY    20     115.432 115.219 124.498  1.00  0.00
ATOM    356  O   GLY    20     115.868 114.276 123.836  1.00  0.00
ATOM    357  N   PHE    21     116.197 115.904 125.350  1.00  0.00
ATOM    358  H   PHE    21     115.810 116.685 125.860  1.00  0.00
ATOM    359  CA  PHE    21     117.595 115.540 125.559  1.00  0.00
ATOM    360  HA  PHE    21     118.043 115.331 124.587  1.00  0.00
ATOM    361  CB  PHE    21     118.349 116.710 126.193  1.00  0.00
ATOM    362  HB2 PHE    21     118.561 117.459 125.430  1.00  0.00
ATOM    363  HB3 PHE    21     117.701 117.211 126.912  1.00  0.00
ATOM    364  CG  PHE    21     119.628 116.313 126.869  1.00  0.00
ATOM    365  CD1 PHE    21     120.757 116.017 126.127  1.00  0.00
ATOM    366  HD1 PHE    21     120.725 116.074 125.049  1.00  0.00
ATOM    367  CE1 PHE    21     121.932 115.648 126.747  1.00  0.00
ATOM    368  HE1 PHE    21     122.807 115.422 126.155  1.00  0.00
ATOM    369  CZ  PHE    21     121.988 115.568 128.118  1.00  0.00
ATOM    370  HZ  PHE    21     122.908 115.279 128.605  1.00  0.00
ATOM    371  CE2 PHE    21     120.872 115.856 128.869  1.00  0.00
ATOM    372  HE2 PHE    21     120.914 115.790 129.946  1.00  0.00
ATOM    373  CD2 PHE    21     119.702 116.228 128.248  1.00  0.00
ATOM    374  HD2 PHE    21     118.835 116.455 128.850  1.00  0.00
ATOM    375  C   PHE    21     117.714 114.287 126.420  1.00  0.00
ATOM    376  O   PHE    21     118.552 113.416 126.160  1.00  0.00
ATOM    377  N   ALA    22     116.886 114.181 127.459  1.00  0.00
ATOM    378  H   ALA    22     116.210 114.908 127.642  1.00  0.00
ATOM    379  CA  ALA    22     116.945 113.022 128.339  1.00  0.00
ATOM    380  HA  ALA    22     117.989 112.850 128.601  1.00  0.00
ATOM    381  CB  ALA    22     116.174 113.300 129.628  1.00  0.00
ATOM    382  HB1 ALA    22     116.225 112.427 130.278  1.00  0.00
ATOM    383  HB2 ALA    22     116.614 114.158 130.137  1.00  0.00
ATOM    384  HB3 ALA    22     115.132 113.515 129.390  1.00  0.00
ATOM    385  C   ALA    22     116.411 111.759 127.677  1.00  0.00
ATOM    386  O   ALA    22     116.738 110.656 128.124  1.00  0.00
ATOM    387  N   VAL    23     115.603 111.891 126.627  1.00  0.00
ATOM    388  H   VAL    23     115.359 112.811 126.290  1.00  0.00
ATOM    389  CA  VAL    23     115.062 110.716 125.952  1.00  0.00
ATOM    390  HA  VAL    23     114.971 109.918 126.689  1.00  0.00
ATOM    391  CB  VAL    23     113.654 111.016 125.401  1.00  0.00
ATOM    392  HB  VAL    23     113.683 111.976 124.886  1.00  0.00
ATOM    393  CG1 VAL    23     113.226 109.950 124.406  1.00  0.00
ATOM    394 HG11 VAL    23     112.230 110.182 124.030  1.00  0.00
ATOM    395 HG12 VAL    23     113.930 109.924 123.575  1.00  0.00
ATOM    396 HG13 VAL    23     113.211 108.978 124.899  1.00  0.00
ATOM    397  CG2 VAL    23     112.655 111.110 126.535  1.00  0.00
ATOM    398 HG21 VAL    23     111.665 111.322 126.131  1.00  0.00
ATOM    399 HG22 VAL    23     112.631 110.165 127.078  1.00  0.00
ATOM    400 HG23 VAL    23     112.949 111.911 127.214  1.00  0.00
ATOM    401  C   VAL    23     116.008 110.238 124.856  1.00  0.00
ATOM    402  O   VAL    23     116.307 109.043 124.758  1.00  0.00
ATOM    403  N   THR    24     116.508 111.156 124.028  1.00  0.00
ATOM    404  H   THR    24     116.313 112.135 124.182  1.00  0.00
ATOM    405  CA  THR    24     117.338 110.754 122.897  1.00  0.00
ATOM    406  HA  THR    24     116.992 109.781 122.550  1.00  0.00
ATOM    407  CB  THR    24     117.192 111.751 121.747  1.00  0.00
ATOM    408  HB  THR    24     117.714 111.365 120.872  1.00  0.00
ATOM    409  CG2 THR    24     115.728 111.953 121.402  1.00  0.00
ATOM    410 HG21 THR    24     115.642 112.666 120.582  1.00  0.00
ATOM    411 HG22 THR    24     115.290 111.001 121.103  1.00  0.00
ATOM    412 HG23 THR    24     115.199 112.338 122.274  1.00  0.00
ATOM    413  OG1 THR    24     117.772 113.006 122.123  1.00  0.00
ATOM    414  HG1 THR    24     117.169 113.477 122.703  1.00  0.00
ATOM    415  C   THR    24     118.802 110.624 123.295  1.00  0.00
ATOM    416  O   THR    24     119.405 109.559 123.137  1.00  0.00
ATOM    417  N   ASP    25     119.394 111.696 123.813  1.00  0.00
ATOM    418  H   ASP    25     118.885 112.564 123.894  1.00  0.00
ATOM    419  CA  ASP    25     120.774 111.622 124.264  1.00  0.00
ATOM    420  HA  ASP    25     121.337 111.033 123.540  1.00  0.00
ATOM    421  CB  ASP    25     121.378 113.028 124.308  1.00  0.00
ATOM    422  HB2 ASP    25     120.984 113.617 123.480  1.00  0.00
ATOM    423  HB3 ASP    25     121.056 113.532 125.219  1.00  0.00
ATOM    424  CG  ASP    25     122.891 113.020 124.245  1.00  0.00
ATOM    425  OD1 ASP    25     123.478 111.931 124.114  1.00  0.00
ATOM    426  OD2 ASP    25     123.497 114.105 124.328  1.00  0.00
ATOM    427  C   ASP    25     120.891 110.943 125.624  1.00  0.00
ATOM    428  O   ASP    25     121.995 110.854 126.168  1.00  0.00
ATOM    429  N   GLY    26     119.774 110.468 126.178  1.00  0.00
ATOM    430  H   GLY    26     118.883 110.622 125.729  1.00  0.00
ATOM    431  CA  GLY    26     119.825 109.729 127.426  1.00  0.00
ATOM    432  HA2 GLY    26     120.604 110.148 128.063  1.00  0.00
ATOM    433  HA3 GLY    26     118.887 109.863 127.965  1.00  0.00
ATOM    434  C   GLY    26     120.082 108.248 127.223  1.00  0.00
ATOM    435  O   GLY    26     120.611 107.577 128.112  1.00  0.00
ATOM    436  N   PHE    27     119.706 107.710 126.058  1.00  0.00
ATOM    437  H   PHE    27     119.163 108.254 125.403  1.00  0.00
ATOM    438  CA  PHE    27     120.094 106.338 125.760  1.00  0.00
ATOM    439  HA  PHE    27     120.150 105.804 126.709  1.00  0.00
ATOM    440  CB  PHE    27     119.029 105.632 124.899  1.00  0.00
ATOM    441  HB2 PHE    27     119.255 104.567 124.848  1.00  0.00
ATOM    442  HB3 PHE    27     118.069 105.667 125.413  1.00  0.00
ATOM    443  CG  PHE    27     118.866 106.176 123.499  1.00  0.00
ATOM    444  CD1 PHE    27     119.841 105.989 122.530  1.00  0.00
ATOM    445  HD1 PHE    27     120.746 105.452 122.771  1.00  0.00
ATOM    446  CE1 PHE    27     119.673 106.481 121.255  1.00  0.00
ATOM    447  HE1 PHE    27     120.451 106.348 120.518  1.00  0.00
ATOM    448  CZ  PHE    27     118.513 107.142 120.921  1.00  0.00
ATOM    449  HZ  PHE    27     118.378 107.523 119.919  1.00  0.00
ATOM    450  CE2 PHE    27     117.528 107.317 121.863  1.00  0.00
ATOM    451  HE2 PHE    27     116.619 107.839 121.603  1.00  0.00
ATOM    452  CD2 PHE    27     117.701 106.826 123.141  1.00  0.00
ATOM    453  HD2 PHE    27     116.910 106.956 123.865  1.00  0.00
ATOM    454  C   PHE    27     121.476 106.271 125.121  1.00  0.00
ATOM    455  O   PHE    27     122.014 105.178 124.936  1.00  0.00
ATOM    456  N   ASP    28     122.063 107.418 124.779  1.00  0.00
ATOM    457  H   ASP    28     121.529 108.275 124.770  1.00  0.00
ATOM    458  CA  ASP    28     123.476 107.439 124.417  1.00  0.00
ATOM    459  HA  ASP    28     123.684 106.580 123.779  1.00  0.00
ATOM    460  CB  ASP    28     123.808 108.712 123.642  1.00  0.00
ATOM    461  HB2 ASP    28     123.518 109.581 124.232  1.00  0.00
ATOM    462  HB3 ASP    28     124.888 108.785 123.511  1.00  0.00
ATOM    463  CG  ASP    28     123.136 108.774 122.296  1.00  0.00
ATOM    464  OD1 ASP    28     122.805 107.712 121.737  1.00  0.00
ATOM    465  OD2 ASP    28     122.939 109.896 121.796  1.00  0.00
ATOM    466  C   ASP    28     124.349 107.343 125.660  1.00  0.00
ATOM    467  O   ASP    28     125.332 106.596 125.691  1.00  0.00
ATOM    468  N   MET    29     124.002 108.105 126.698  1.00  0.00
ATOM    469  H   MET    29     123.175 108.683 126.646  1.00  0.00
ATOM    470  CA  MET    29     124.799 108.120 127.915  1.00  0.00
ATOM    471  HA  MET    29     125.852 108.140 127.633  1.00  0.00
ATOM    472  CB  MET    29     124.495 109.384 128.717  1.00  0.00
ATOM    473  HB2 MET    29     123.415 109.513 128.794  1.00  0.00
ATOM    474  HB3 MET    29     124.846 109.256 129.741  1.00  0.00
ATOM    475  CG  MET    29     125.109 110.635 128.128  1.00  0.00
ATOM    476  HG2 MET    29     126.196 110.555 128.162  1.00  0.00
ATOM    477  HG3 MET    29     124.853 110.700 127.070  1.00  0.00
ATOM    478  SD  MET    29     124.595 112.145 128.961  1.00  0.00
ATOM    479  CE  MET    29     125.631 113.341 128.127  1.00  0.00
ATOM    480  HE1 MET    29     125.435 114.335 128.528  1.00  0.00
ATOM    481  HE2 MET    29     126.679 113.087 128.284  1.00  0.00
ATOM    482  HE3 MET    29     125.411 113.331 127.059  1.00  0.00
ATOM    483  C   MET    29     124.557 106.879 128.758  1.00  0.00
ATOM    484  O   MET    29     125.436 106.470 129.522  1.00  0.00
ATOM    485  N   GLY    30     123.377 106.272 128.639  1.00  0.00
ATOM    486  H   GLY    30     122.652 106.684 128.069  1.00  0.00
ATOM    487  CA  GLY    30     123.136 105.019 129.330  1.00  0.00
ATOM    488  HA2 GLY    30     123.467 105.106 130.365  1.00  0.00
ATOM    489  HA3 GLY    30     122.064 104.822 129.361  1.00  0.00
ATOM    490  C   GLY    30     123.843 103.853 128.672  1.00  0.00
ATOM    491  O   GLY    30     124.282 102.922 129.350  1.00  0.00
ATOM    492  N   VAL    31     123.964 103.886 127.345  1.00  0.00
ATOM    493  H   VAL    31     123.536 104.633 126.817  1.00  0.00
ATOM    494  CA  VAL    31     124.711 102.852 126.637  1.00  0.00
ATOM    495  HA  VAL    31     124.405 101.883 127.031  1.00  0.00
ATOM    496  CB  VAL    31     124.372 102.886 125.133  1.00  0.00
ATOM    497  HB  VAL    31     124.321 103.928 124.818  1.00  0.00
ATOM    498  CG1 VAL    31     125.448 102.193 124.313  1.00  0.00
ATOM    499 HG11 VAL    31     125.182 102.232 123.257  1.00  0.00
ATOM    500 HG12 VAL    31     126.403 102.696 124.466  1.00  0.00
ATOM    501 HG13 VAL    31     125.532 101.153 124.627  1.00  0.00
ATOM    502  CG2 VAL    31     123.021 102.246 124.879  1.00  0.00
ATOM    503 HG21 VAL    31     122.798 102.279 123.813  1.00  0.00
ATOM    504 HG22 VAL    31     123.041 101.209 125.214  1.00  0.00
ATOM    505 HG23 VAL    31     122.252 102.790 125.428  1.00  0.00
ATOM    506  C   VAL    31     126.205 103.014 126.887  1.00  0.00
ATOM    507  O   VAL    31     126.928 102.028 127.073  1.00  0.00
ATOM    508  N   GLY    32     126.686 104.259 126.917  1.00  0.00
ATOM    509  H   GLY    32     126.064 105.044 126.787  1.00  0.00
ATOM    510  CA  GLY    32     128.102 104.497 127.136  1.00  0.00
ATOM    511  HA2 GLY    32     128.682 103.896 126.436  1.00  0.00
ATOM    512  HA3 GLY    32     128.336 105.534 126.894  1.00  0.00
ATOM    513  C   GLY    32     128.554 104.197 128.550  1.00  0.00
ATOM    514  O   GLY    32     129.747 103.999 128.794  1.00  0.00
ATOM    515  N   MET    33     127.620 104.172 129.500  1.00  0.00
ATOM    516  H   MET    33     126.671 104.440 129.282  1.00  0.00
ATOM    517  CA  MET    33     127.957 103.760 130.856  1.00  0.00
ATOM    518  HA  MET    33     128.939 104.163 131.105  1.00  0.00
ATOM    519  CB  MET    33     126.939 104.325 131.844  1.00  0.00
ATOM    520  HB2 MET    33     125.952 104.329 131.382  1.00  0.00
ATOM    521  HB3 MET    33     126.840 103.644 132.689  1.00  0.00
ATOM    522  CG  MET    33     127.258 105.711 132.354  1.00  0.00
ATOM    523  HG2 MET    33     128.308 105.759 132.641  1.00  0.00
ATOM    524  HG3 MET    33     127.124 106.433 131.549  1.00  0.00
ATOM    525  SD  MET    33     126.230 106.182 133.760  1.00  0.00
ATOM    526  CE  MET    33     124.681 106.576 132.954  1.00  0.00
ATOM    527  HE1 MET    33     123.950 106.884 133.702  1.00  0.00
ATOM    528  HE2 MET    33     124.837 107.388 132.243  1.00  0.00
ATOM    529  HE3 MET    33     124.312 105.697 132.426  1.00  0.00
ATOM    530  C   MET    33     128.015 102.244 130.978  1.00  0.00
ATOM    531  O   MET    33     128.732 101.718 131.836  1.00  0.00
ATOM    532  N   LEU    34     127.268 101.532 130.139  1.00  0.00
ATOM    533  H   LEU    34     126.717 101.999 129.433  1.00  0.00
ATOM    534  CA  LEU    34     127.201 100.081 130.186  1.00  0.00
ATOM    535  HA  LEU    34     127.385  99.769 131.214  1.00  0.00
ATOM    536  CB  LEU    34     125.797  99.612 129.793  1.00  0.00
ATOM    537  HB2 LEU    34     125.586  99.926 128.771  1.00  0.00
ATOM    538  HB3 LEU    34     125.789  98.525 129.719  1.00  0.00
ATOM    539  CG  LEU    34     124.654 100.065 130.706  1.00  0.00
ATOM    540  HG  LEU    34     124.765 101.136 130.874  1.00  0.00
ATOM    541  CD1 LEU    34     123.306  99.834 130.044  1.00  0.00
ATOM    542 HD11 LEU    34     122.511 100.164 130.713  1.00  0.00
ATOM    543 HD12 LEU    34     123.256 100.400 129.114  1.00  0.00
ATOM    544 HD13 LEU    34     123.183  98.772 129.830  1.00  0.00
ATOM    545  CD2 LEU    34     124.720  99.373 132.057  1.00  0.00
ATOM    546 HD21 LEU    34     123.895  99.716 132.682  1.00  0.00
ATOM    547 HD22 LEU    34     124.646  98.295 131.917  1.00  0.00
ATOM    548 HD23 LEU    34     125.666  99.612 132.542  1.00  0.00
ATOM    549  C   LEU    34     128.234  99.403 129.297  1.00  0.00
ATOM    550  O   LEU    34     128.377  98.179 129.367  1.00  0.00
ATOM    551  N   THR    35     128.957 100.159 128.469  1.00  0.00
ATOM    552  H   THR    35     128.828 101.161 128.457  1.00  0.00
ATOM    553  CA  THR    35     129.937  99.550 127.576  1.00  0.00
ATOM    554  HA  THR    35     129.456  98.717 127.063  1.00  0.00
ATOM    555  CB  THR    35     130.379 100.567 126.522  1.00  0.00
ATOM    556  HB  THR    35     130.807 101.437 127.020  1.00  0.00
ATOM    557  CG2 THR    35     131.414  99.968 125.587  1.00  0.00
ATOM    558 HG21 THR    35     131.711 100.712 124.848  1.00  0.00
ATOM    559 HG22 THR    35     132.287  99.659 126.161  1.00  0.00
ATOM    560 HG23 THR    35     130.988  99.102 125.080  1.00  0.00
ATOM    561  OG1 THR    35     129.245 100.977 125.751  1.00  0.00
ATOM    562  HG1 THR    35     128.559 101.303 126.338  1.00  0.00
ATOM    563  C   THR    35     131.138  99.005 128.341  1.00  0.00
ATOM    564  O   THR    35     131.703  97.977 127.954  1.00  0.00
ATOM    565  N   ARG    36     131.534  99.665 129.431  1.00  0.00
ATOM    566  H   ARG    36     131.074 100.524 129.696  1.00  0.00
ATOM    567  CA  ARG    36     132.631  99.156 130.248  1.00  0.00
ATOM    568  HA  ARG    36     133.494  98.993 129.602  1.00  0.00
ATOM    569  CB  ARG    36     133.017 100.181 131.319  1.00  0.00
ATOM    570  HB2 ARG    36     132.115 100.539 131.816  1.00  0.00
ATOM    571  HB3 ARG    36     133.562  99.679 132.118  1.00  0.00
ATOM    572  CG  ARG    36     133.826 101.370 130.831  1.00  0.00
ATOM    573  HG2 ARG    36     133.234 101.942 130.116  1.00  0.00
ATOM    574  HG3 ARG    36     134.031 102.037 131.668  1.00  0.00
ATOM    575  CD  ARG    36     135.133 100.955 130.185  1.00  0.00
ATOM    576  HD2 ARG    36     134.925 100.408 129.265  1.00  0.00
ATOM    577  HD3 ARG    36     135.693 101.844 129.896  1.00  0.00
ATOM    578  NE  ARG    36     135.953 100.131 131.063  1.00  0.00
ATOM    579  HE  ARG    36     135.519  99.841 131.928  1.00  0.00
ATOM    580  CZ  ARG    36     137.198  99.759 130.787  1.00  0.00
ATOM    581  NH1 ARG    36     137.772 100.139 129.657  1.00  0.00
ATOM    582 HH11 ARG    36     137.263 100.714 129.001  1.00  0.00
ATOM    583 HH12 ARG    36     138.719  99.854 129.451  1.00  0.00
ATOM    584  NH2 ARG    36     137.870  99.002 131.643  1.00  0.00
ATOM    585 HH21 ARG    36     137.435  98.708 132.506  1.00  0.00
ATOM    586 HH22 ARG    36     138.817  98.720 131.432  1.00  0.00
ATOM    587  C   ARG    36     132.267  97.832 130.907  1.00  0.00
ATOM    588  O   ARG    36     133.089  96.910 130.954  1.00  0.00
ATOM    589  N   PHE    37     131.042  97.714 131.415  1.00  0.00
ATOM    590  H   PHE    37     130.332  98.395 131.185  1.00  0.00
ATOM    591  CA  PHE    37     130.682  96.619 132.307  1.00  0.00
ATOM    592  HA  PHE    37     131.607  96.170 132.669  1.00  0.00
ATOM    593  CB  PHE    37     129.932  97.176 133.519  1.00  0.00
ATOM    594  HB2 PHE    37     128.936  97.497 133.213  1.00  0.00
ATOM    595  HB3 PHE    37     129.782  96.381 134.249  1.00  0.00
ATOM    596  CG  PHE    37     130.647  98.323 134.171  1.00  0.00
ATOM    597  CD1 PHE    37     131.707  98.094 135.031  1.00  0.00
ATOM    598  HD1 PHE    37     132.016  97.083 135.250  1.00  0.00
ATOM    599  CE1 PHE    37     132.379  99.145 135.616  1.00  0.00
ATOM    600  HE1 PHE    37     133.198  98.952 136.294  1.00  0.00
ATOM    601  CZ  PHE    37     132.006 100.441 135.336  1.00  0.00
ATOM    602  HZ  PHE    37     132.532 101.265 135.794  1.00  0.00
ATOM    603  CE2 PHE    37     130.963 100.682 134.472  1.00  0.00
ATOM    604  HE2 PHE    37     130.669 101.698 134.252  1.00  0.00
ATOM    605  CD2 PHE    37     130.293  99.629 133.888  1.00  0.00
ATOM    606  HD2 PHE    37     129.484  99.833 133.203  1.00  0.00
ATOM    607  C   PHE    37     129.867  95.522 131.641  1.00  0.00
ATOM    608  O   PHE    37     130.097  94.344 131.928  1.00  0.00
ATOM    609  N   LEU    38     128.927  95.859 130.769  1.00  0.00
ATOM    610  H   LEU    38     128.596  96.812 130.726  1.00  0.00
ATOM    611  CA  LEU    38     128.364  94.867 129.869  1.00  0.00
ATOM    612  HA  LEU    38     128.292  93.916 130.396  1.00  0.00
ATOM    613  CB  LEU    38     126.970  95.269 129.383  1.00  0.00
ATOM    614  HB2 LEU    38     127.066  96.078 128.659  1.00  0.00
ATOM    615  HB3 LEU    38     126.582  94.486 128.731  1.00  0.00
ATOM    616  CG  LEU    38     125.897  95.642 130.406  1.00  0.00
ATOM    617  HG  LEU    38     126.183  96.584 130.874  1.00  0.00
ATOM    618  CD1 LEU    38     124.564  95.842 129.708  1.00  0.00
ATOM    619 HD11 LEU    38     123.804  96.108 130.443  1.00  0.00
ATOM    620 HD12 LEU    38     124.654  96.643 128.974  1.00  0.00
ATOM    621 HD13 LEU    38     124.275  94.919 129.205  1.00  0.00
ATOM    622  CD2 LEU    38     125.776  94.587 131.493  1.00  0.00
ATOM    623 HD21 LEU    38     125.004  94.884 132.204  1.00  0.00
ATOM    624 HD22 LEU    38     125.507  93.631 131.044  1.00  0.00
ATOM    625 HD23 LEU    38     126.729  94.489 132.012  1.00  0.00
ATOM    626  C   LEU    38     129.304  94.701 128.684  1.00  0.00
ATOM    627  O   LEU    38     129.996  95.639 128.281  1.00  0.00
ATOM    628  N   GLY    39     129.340  93.493 128.138  1.00  0.00
ATOM    629  H   GLY    39     128.726  92.767 128.478  1.00  0.00
ATOM    630  CA  GLY    39     130.261  93.221 127.055  1.00  0.00
ATOM    631  HA2 GLY    39     129.802  92.522 126.356  1.00  0.00
ATOM    632  HA3 GLY    39     130.462  94.143 126.510  1.00  0.00
ATOM    633  C   GLY    39     131.563  92.643 127.564  1.00  0.00
ATOM    634  O   GLY    39     132.324  93.324 128.256  1.00  0.00
ATOM    635  N   ARG    40     131.831  91.385 127.225  1.00  0.00
ATOM    636  H   ARG    40     131.239  90.903 126.563  1.00  0.00
ATOM    637  CA  ARG    40     132.967  90.671 127.786  1.00  0.00
ATOM    638  HA  ARG    40     133.243  91.160 128.721  1.00  0.00
ATOM    639  CB  ARG    40     132.566  89.228 128.108  1.00  0.00
ATOM    640  HB2 ARG    40     132.475  88.662 127.181  1.00  0.00
ATOM    641  HB3 ARG    40     133.368  88.746 128.667  1.00  0.00
ATOM    642  CG  ARG    40     131.269  89.121 128.893  1.00  0.00
ATOM    643  HG2 ARG    40     130.450  89.525 128.298  1.00  0.00
ATOM    644  HG3 ARG    40     131.051  88.072 129.092  1.00  0.00
ATOM    645  CD  ARG    40     131.360  89.876 130.206  1.00  0.00
ATOM    646  HD2 ARG    40     132.387  89.849 130.569  1.00  0.00
ATOM    647  HD3 ARG    40     131.110  90.924 130.040  1.00  0.00
ATOM    648  NE  ARG    40     130.471  89.320 131.221  1.00  0.00
ATOM    649  HE  ARG    40     130.637  88.354 131.466  1.00  0.00
ATOM    650  CZ  ARG    40     129.494  89.997 131.814  1.00  0.00
ATOM    651  NH1 ARG    40     129.275  91.267 131.500  1.00  0.00
ATOM    652 HH11 ARG    40     129.852  91.723 130.808  1.00  0.00
ATOM    653 HH12 ARG    40     128.531  91.778 131.953  1.00  0.00
ATOM    654  NH2 ARG    40     128.736  89.407 132.726  1.00  0.00
ATOM    655 HH21 ARG    40     128.901  88.441 132.971  1.00  0.00
ATOM    656 HH22 ARG    40     127.993  89.923 133.176  1.00  0.00
ATOM    657  C   ARG    40     134.190  90.665 126.882  1.00  0.00
ATOM    658  O   ARG    40     135.294  90.396 127.366  1.00  0.00
ATOM    659  N   ASN    41     134.027  90.951 125.595  1.00  0.00
ATOM    660  H   ASN    41     133.104  91.149 125.235  1.00  0.00
ATOM    661  CA  ASN    41     135.135  90.995 124.655  1.00  0.00
ATOM    662  HA  ASN    41     136.064  91.009 125.226  1.00  0.00
ATOM    663  CB  ASN    41     135.147  89.752 123.753  1.00  0.00
ATOM    664  HB2 ASN    41     135.975  89.825 123.047  1.00  0.00
ATOM    665  HB3 ASN    41     135.343  88.867 124.359  1.00  0.00
ATOM    666  CG  ASN    41     133.851  89.564 122.991  1.00  0.00
ATOM    667  OD1 ASN    41     132.946  90.385 123.070  1.00  0.00
ATOM    668  ND2 ASN    41     133.763  88.477 122.238  1.00  0.00
ATOM    669 HD21 ASN    41     134.536  87.828 122.196  1.00  0.00
ATOM    670 HD22 ASN    41     132.923  88.297 121.707  1.00  0.00
ATOM    671  C   ASN    41     135.058  92.281 123.842  1.00  0.00
ATOM    672  O   ASN    41     134.133  93.084 123.989  1.00  0.00
ATOM    673  N   ASP    42     136.054  92.473 122.976  1.00  0.00
ATOM    674  H   ASP    42     136.770  91.770 122.866  1.00  0.00
ATOM    675  CA  ASP    42     136.131  93.690 122.176  1.00  0.00
ATOM    676  HA  ASP    42     136.075  94.545 122.850  1.00  0.00
ATOM    677  CB  ASP    42     137.473  93.743 121.448  1.00  0.00
ATOM    678  HB2 ASP    42     138.282  93.638 122.171  1.00  0.00
ATOM    679  HB3 ASP    42     137.553  92.890 120.774  1.00  0.00
ATOM    680  CG  ASP    42     137.663  95.021 120.665  1.00  0.00
ATOM    681  OD1 ASP    42     137.434  96.105 121.235  1.00  0.00
ATOM    682  OD2 ASP    42     138.044  94.944 119.479  1.00  0.00
ATOM    683  C   ASP    42     134.982  93.791 121.181  1.00  0.00
ATOM    684  O   ASP    42     134.611  94.898 120.779  1.00  0.00
ATOM    685  N   THR    43     134.407  92.656 120.778  1.00  0.00
ATOM    686  H   THR    43     134.710  91.772 121.162  1.00  0.00
ATOM    687  CA  THR    43     133.341  92.682 119.783  1.00  0.00
ATOM    688  HA  THR    43     133.605  93.415 119.021  1.00  0.00
ATOM    689  CB  THR    43     133.228  91.313 119.108  1.00  0.00
ATOM    690  HB  THR    43     133.061  90.553 119.871  1.00  0.00
ATOM    691  CG2 THR    43     132.074  91.282 118.115  1.00  0.00
ATOM    692 HG21 THR    43     132.019  90.297 117.652  1.00  0.00
ATOM    693 HG22 THR    43     131.140  91.490 118.636  1.00  0.00
ATOM    694 HG23 THR    43     132.236  92.036 117.345  1.00  0.00
ATOM    695  OG1 THR    43     134.450  91.023 118.420  1.00  0.00
ATOM    696  HG1 THR    43     134.383  90.165 117.995  1.00  0.00
ATOM    697  C   THR    43     132.011  93.097 120.400  1.00  0.00
ATOM    698  O   THR    43     131.257  93.867 119.796  1.00  0.00
ATOM    699  N   GLU    44     131.709  92.611 121.606  1.00  0.00
ATOM    700  H   GLU    44     132.331  91.955 122.056  1.00  0.00
ATOM    701  CA  GLU    44     130.482  93.022 122.281  1.00  0.00
ATOM    702  HA  GLU    44     129.648  92.853 121.599  1.00  0.00
ATOM    703  CB  GLU    44     130.252  92.172 123.531  1.00  0.00
ATOM    704  HB2 GLU    44     131.158  92.167 124.136  1.00  0.00
ATOM    705  HB3 GLU    44     129.500  92.649 124.159  1.00  0.00
ATOM    706  CG  GLU    44     129.833  90.744 123.242  1.00  0.00
ATOM    707  HG2 GLU    44     128.896  90.747 122.685  1.00  0.00
ATOM    708  HG3 GLU    44     130.573  90.273 122.594  1.00  0.00
ATOM    709  CD  GLU    44     129.667  89.916 124.503  1.00  0.00
ATOM    710  OE1 GLU    44     130.033  90.407 125.590  1.00  0.00
ATOM    711  OE2 GLU    44     129.165  88.776 124.411  1.00  0.00
ATOM    712  C   GLU    44     130.505  94.501 122.641  1.00  0.00
ATOM    713  O   GLU    44     129.452  95.144 122.671  1.00  0.00
ATOM    714  N   ARG    45     131.687  95.053 122.919  1.00  0.00
ATOM    715  H   ARG    45     132.518  94.479 122.949  1.00  0.00
ATOM    716  CA  ARG    45     131.791  96.483 123.181  1.00  0.00
ATOM    717  HA  ARG    45     131.037  96.751 123.921  1.00  0.00
ATOM    718  CB  ARG    45     133.167  96.814 123.755  1.00  0.00
ATOM    719  HB2 ARG    45     133.931  96.274 123.196  1.00  0.00
ATOM    720  HB3 ARG    45     133.389  97.866 123.576  1.00  0.00
ATOM    721  CG  ARG    45     133.319  96.513 125.230  1.00  0.00
ATOM    722  HG2 ARG    45     132.500  96.975 125.781  1.00  0.00
ATOM    723  HG3 ARG    45     133.270  95.436 125.387  1.00  0.00
ATOM    724  CD  ARG    45     134.640  97.040 125.753  1.00  0.00
ATOM    725  HD2 ARG    45     135.457  96.603 125.179  1.00  0.00
ATOM    726  HD3 ARG    45     134.687  98.118 125.598  1.00  0.00
ATOM    727  NE  ARG    45     134.829  96.745 127.169  1.00  0.00
ATOM    728  HE  ARG    45     134.120  96.167 127.597  1.00  0.00
ATOM    729  CZ  ARG    45     135.852  97.186 127.892  1.00  0.00
ATOM    730  NH1 ARG    45     136.784  97.943 127.332  1.00  0.00
ATOM    731 HH11 ARG    45     136.717  98.186 126.354  1.00  0.00
ATOM    732 HH12 ARG    45     137.561  98.278 127.883  1.00  0.00
ATOM    733  NH2 ARG    45     135.945  96.868 129.174  1.00  0.00
ATOM    734 HH21 ARG    45     135.237  96.289 129.603  1.00  0.00
ATOM    735 HH22 ARG    45     136.724  97.204 129.722  1.00  0.00
ATOM    736  C   ARG    45     131.538  97.301 121.923  1.00  0.00
ATOM    737  O   ARG    45     131.029  98.423 122.008  1.00  0.00
ATOM    738  N   ARG    46     131.883  96.761 120.754  1.00  0.00
ATOM    739  H   ARG    46     132.322  95.852 120.728  1.00  0.00
ATOM    740  CA  ARG    46     131.644  97.450 119.493  1.00  0.00
ATOM    741  HA  ARG    46     131.862  98.508 119.640  1.00  0.00
ATOM    742  CB  ARG    46     132.590  96.916 118.416  1.00  0.00
ATOM    743  HB2 ARG    46     132.537  95.827 118.395  1.00  0.00
ATOM    744  HB3 ARG    46     132.241  97.240 117.435  1.00  0.00
ATOM    745  CG  ARG    46     134.029  97.345 118.604  1.00  0.00
ATOM    746  HG2 ARG    46     134.074  98.430 118.702  1.00  0.00
ATOM    747  HG3 ARG    46     134.417  96.917 119.528  1.00  0.00
ATOM    748  CD  ARG    46     134.894  96.908 117.445  1.00  0.00
ATOM    749  HD2 ARG    46     135.933  96.854 117.769  1.00  0.00
ATOM    750  HD3 ARG    46     134.611  95.900 117.141  1.00  0.00
ATOM    751  NE  ARG    46     134.789  97.807 116.301  1.00  0.00
ATOM    752  HE  ARG    46     134.431  98.731 116.494  1.00  0.00
ATOM    753  CZ  ARG    46     135.132  97.473 115.063  1.00  0.00
ATOM    754  NH1 ARG    46     135.599  96.260 114.811  1.00  0.00
ATOM    755 HH11 ARG    46     135.694  95.590 115.560  1.00  0.00
ATOM    756 HH12 ARG    46     135.860  96.005 113.869  1.00  0.00
ATOM    757  NH2 ARG    46     135.008  98.348 114.079  1.00  0.00
ATOM    758 HH21 ARG    46     134.651  99.274 114.268  1.00  0.00
ATOM    759 HH22 ARG    46     135.270  98.090 113.138  1.00  0.00
ATOM    760  C   ARG    46     130.204  97.327 119.017  1.00  0.00
ATOM    761  O   ARG    46     129.741  98.191 118.267  1.00  0.00
ATOM    762  N   ILE    47     129.493  96.275 119.424  1.00  0.00
ATOM    763  H   ILE    47     129.940  95.535 119.946  1.00  0.00
ATOM    764  CA  ILE    47     128.069  96.183 119.121  1.00  0.00
ATOM    765  HA  ILE    47     127.937  96.342 118.051  1.00  0.00
ATOM    766  CB  ILE    47     127.542  94.779 119.467  1.00  0.00
ATOM    767  HB  ILE    47     127.937  94.499 120.444  1.00  0.00
ATOM    768  CG2 ILE    47     126.022  94.771 119.550  1.00  0.00
ATOM    769 HG21 ILE    47     125.676  93.767 119.796  1.00  0.00
ATOM    770 HG22 ILE    47     125.696  95.466 120.324  1.00  0.00
ATOM    771 HG23 ILE    47     125.604  95.074 118.590  1.00  0.00
ATOM    772  CG1 ILE    47     128.031  93.755 118.445  1.00  0.00
ATOM    773 HG12 ILE    47     127.392  93.791 117.563  1.00  0.00
ATOM    774 HG13 ILE    47     129.025  94.037 118.098  1.00  0.00
ATOM    775  CD1 ILE    47     128.068  92.347 118.979  1.00  0.00
ATOM    776 HD11 ILE    47     128.425  91.672 118.201  1.00  0.00
ATOM    777 HD12 ILE    47     128.740  92.300 119.836  1.00  0.00
ATOM    778 HD13 ILE    47     127.066  92.048 119.287  1.00  0.00
ATOM    779  C   ILE    47     127.303  97.269 119.861  1.00  0.00
ATOM    780  O   ILE    47     126.387  97.891 119.311  1.00  0.00
ATOM    781  N   MET    48     127.674  97.523 121.117  1.00  0.00
ATOM    782  H   MET    48     128.417  96.987 121.542  1.00  0.00
ATOM    783  CA  MET    48     127.020  98.569 121.893  1.00  0.00
ATOM    784  HA  MET    48     125.942  98.430 121.817  1.00  0.00
ATOM    785  CB  MET    48     127.419  98.447 123.361  1.00  0.00
ATOM    786  HB2 MET    48     128.473  98.179 123.428  1.00  0.00
ATOM    787  HB3 MET    48     127.345  99.424 123.838  1.00  0.00
ATOM    788  CG  MET    48     126.598  97.447 124.138  1.00  0.00
ATOM    789  HG2 MET    48     125.551  97.749 124.125  1.00  0.00
ATOM    790  HG3 MET    48     126.653  96.474 123.649  1.00  0.00
ATOM    791  SD  MET    48     127.154  97.293 125.839  1.00  0.00
ATOM    792  CE  MET    48     128.397  96.033 125.632  1.00  0.00
ATOM    793  HE1 MET    48     128.852  95.809 126.597  1.00  0.00
ATOM    794  HE2 MET    48     127.937  95.130 125.230  1.00  0.00
ATOM    795  HE3 MET    48     129.163  96.388 124.943  1.00  0.00
ATOM    796  C   MET    48     127.364  99.952 121.361  1.00  0.00
ATOM    797  O   MET    48     126.501 100.835 121.311  1.00  0.00
ATOM    798  N   ILE    49     128.618 100.159 120.961  1.00  0.00
ATOM    799  H   ILE    49     129.292  99.408 121.003  1.00  0.00
ATOM    800  CA  ILE    49     129.031 101.465 120.460  1.00  0.00
ATOM    801  HA  ILE    49     128.678 102.222 121.160  1.00  0.00
ATOM    802  CB  ILE    49     130.568 101.546 120.404  1.00  0.00
ATOM    803  HB  ILE    49     130.943 100.626 119.955  1.00  0.00
ATOM    804  CG2 ILE    49     131.027 102.719 119.547  1.00  0.00
ATOM    805 HG21 ILE    49     132.116 102.750 119.526  1.00  0.00
ATOM    806 HG22 ILE    49     130.648 102.598 118.532  1.00  0.00
ATOM    807 HG23 ILE    49     130.645 103.649 119.968  1.00  0.00
ATOM    808  CG1 ILE    49     131.145 101.661 121.814  1.00  0.00
ATOM    809 HG12 ILE    49     130.937 102.655 122.210  1.00  0.00
ATOM    810 HG13 ILE    49     130.621 100.972 122.476  1.00  0.00
ATOM    811  CD1 ILE    49     132.629 101.394 121.886  1.00  0.00
ATOM    812 HD11 ILE    49     132.967 101.494 122.917  1.00  0.00
ATOM    813 HD12 ILE    49     132.834 100.383 121.533  1.00  0.00
ATOM    814 HD13 ILE    49     133.159 102.112 121.259  1.00  0.00
ATOM    815  C   ILE    49     128.397 101.745 119.104  1.00  0.00
ATOM    816  O   ILE    49     128.049 102.888 118.791  1.00  0.00
ATOM    817  N   ASN    50     128.213 100.712 118.289  1.00  0.00
ATOM    818  H   ASN    50     128.455  99.780 118.593  1.00  0.00
ATOM    819  CA  ASN    50     127.663 100.910 116.956  1.00  0.00
ATOM    820  HA  ASN    50     127.987 101.890 116.605  1.00  0.00
ATOM    821  CB  ASN    50     128.226  99.861 115.995  1.00  0.00
ATOM    822  HB2 ASN    50     128.267  98.895 116.497  1.00  0.00
ATOM    823  HB3 ASN    50     127.550  99.745 115.148  1.00  0.00
ATOM    824  CG  ASN    50     129.606 100.226 115.491  1.00  0.00
ATOM    825  OD1 ASN    50     129.664 101.198 114.595  1.00  0.00
ATOM    826  ND2 ASN    50     130.609  99.656 115.914  1.00  0.00
ATOM    827 HD21 ASN    50     130.521  98.930 116.610  1.00  0.00
ATOM    828 HD22 ASN    50     131.521  99.914 115.565  1.00  0.00
ATOM    829  C   ASN    50     126.142 100.888 116.930  1.00  0.00
ATOM    830  O   ASN    50     125.556 101.124 115.869  1.00  0.00
ATOM    831  N   SER    51     125.492 100.626 118.063  1.00  0.00
ATOM    832  H   SER    51     126.003 100.325 118.880  1.00  0.00
ATOM    833  CA  SER    51     124.044 100.768 118.143  1.00  0.00
ATOM    834  HA  SER    51     123.611 100.352 117.233  1.00  0.00
ATOM    835  CB  SER    51     123.503  99.976 119.333  1.00  0.00
ATOM    836  HB2 SER    51     122.413  99.997 119.318  1.00  0.00
ATOM    837  HB3 SER    51     123.819  98.936 119.250  1.00  0.00
ATOM    838  OG  SER    51     123.967 100.513 120.557  1.00  0.00
ATOM    839  HG  SER    51     124.926 100.481 120.578  1.00  0.00
ATOM    840  C   SER    51     123.622 102.227 118.246  1.00  0.00
ATOM    841  O   SER    51     122.508 102.574 117.844  1.00  0.00
ATOM    842  N   ILE    52     124.488 103.087 118.780  1.00  0.00
ATOM    843  H   ILE    52     125.378 102.758 119.126  1.00  0.00
ATOM    844  CA  ILE    52     124.220 104.515 118.898  1.00  0.00
ATOM    845  HA  ILE    52     123.199 104.687 118.559  1.00  0.00
ATOM    846  CB  ILE    52     124.309 104.985 120.363  1.00  0.00
ATOM    847  HB  ILE    52     124.101 106.055 120.392  1.00  0.00
ATOM    848  CG2 ILE    52     123.279 104.275 121.224  1.00  0.00
ATOM    849 HG21 ILE    52     123.362 104.624 122.253  1.00  0.00
ATOM    850 HG22 ILE    52     122.279 104.491 120.847  1.00  0.00
ATOM    851 HG23 ILE    52     123.455 103.200 121.190  1.00  0.00
ATOM    852  CG1 ILE    52     125.718 104.755 120.911  1.00  0.00
ATOM    853 HG12 ILE    52     125.772 103.766 121.366  1.00  0.00
ATOM    854 HG13 ILE    52     126.427 104.727 120.084  1.00  0.00
ATOM    855  CD1 ILE    52     126.159 105.790 121.913  1.00  0.00
ATOM    856 HD11 ILE    52     127.168 105.559 122.255  1.00  0.00
ATOM    857 HD12 ILE    52     126.151 106.775 121.446  1.00  0.00
ATOM    858 HD13 ILE    52     125.478 105.786 122.764  1.00  0.00
ATOM    859  C   ILE    52     125.139 105.349 118.025  1.00  0.00
ATOM    860  O   ILE    52     125.005 106.579 118.004  1.00  0.00
ATOM    861  N   ALA    53     126.067 104.722 117.302  1.00  0.00
ATOM    862  H   ALA    53     126.103 103.713 117.292  1.00  0.00
ATOM    863  CA  ALA    53     127.041 105.475 116.517  1.00  0.00
ATOM    864  HA  ALA    53     127.586 106.119 117.207  1.00  0.00
ATOM    865  CB  ALA    53     128.058 104.508 115.895  1.00  0.00
ATOM    866  HB1 ALA    53     128.785 105.071 115.309  1.00  0.00
ATOM    867  HB2 ALA    53     128.574 103.964 116.686  1.00  0.00
ATOM    868  HB3 ALA    53     127.539 103.801 115.247  1.00  0.00
ATOM    869  C   ALA    53     126.429 106.372 115.444  1.00  0.00
ATOM    870  O   ALA    53     126.879 107.524 115.324  1.00  0.00
ATOM    871  N   PRO    54     125.446 105.944 114.643  1.00  0.00
ATOM    872  CD  PRO    54     124.881 104.585 114.525  1.00  0.00
ATOM    873  HD2 PRO    54     124.419 104.303 115.471  1.00  0.00
ATOM    874  HD3 PRO    54     125.652 103.905 114.162  1.00  0.00
ATOM    875  CG  PRO    54     123.824 104.731 113.485  1.00  0.00
ATOM    876  HG2 PRO    54     122.868 104.939 113.966  1.00  0.00
ATOM    877  HG3 PRO    54     123.790 103.829 112.874  1.00  0.00
ATOM    878  CB  PRO    54     124.207 105.870 112.650  1.00  0.00
ATOM    879  HB2 PRO    54     123.310 106.343 112.251  1.00  0.00
ATOM    880  HB3 PRO    54     124.916 105.539 111.891  1.00  0.00
ATOM    881  CA  PRO    54     124.907 106.839 113.612  1.00  0.00
ATOM    882  HA  PRO    54     125.730 107.332 113.094  1.00  0.00
ATOM    883  C   PRO    54     123.930 107.887 114.121  1.00  0.00
ATOM    884  O   PRO    54     123.472 108.709 113.322  1.00  0.00
ATOM    885  N   HIE    55     123.595 107.897 115.412  1.00  0.00
ATOM    886  H   HIE    55     124.037 107.254 116.053  1.00  0.00
ATOM    887  CA  HIE    55     122.597 108.821 115.933  1.00  0.00
ATOM    888  HA  HIE    55     122.331 109.507 115.129  1.00  0.00
ATOM    889  CB  HIE    55     121.323 108.066 116.342  1.00  0.00
ATOM    890  HB2 HIE    55     121.533 107.449 117.216  1.00  0.00
ATOM    891  HB3 HIE    55     120.570 108.781 116.674  1.00  0.00
ATOM    892  CG  HIE    55     120.751 107.211 115.257  1.00  0.00
ATOM    893  ND1 HIE    55     120.608 105.869 115.162  1.00  0.00
ATOM    894  CE1 HIE    55     120.017 105.610 113.951  1.00  0.00
ATOM    895  HE1 HIE    55     119.816 104.658 113.681  1.00  0.00
ATOM    896  NE2 HIE    55     119.809 106.752 113.322  1.00  0.00
ATOM    897  HE2 HIE    55     119.376 106.970 112.357  1.00  0.00
ATOM    898  CD2 HIE    55     120.239 107.735 114.090  1.00  0.00
ATOM    899  HD2 HIE    55     120.239 108.734 113.942  1.00  0.00
ATOM    900  C   HIE    55     123.056 109.655 117.118  1.00  0.00
ATOM    901  O   HIE    55     122.378 110.633 117.446  1.00  0.00
ATOM    902  N   TRP    56     124.171 109.309 117.767  1.00  0.00
ATOM    903  H   TRP    56     124.745 108.555 117.418  1.00  0.00
ATOM    904  CA  TRP    56     124.577 110.008 118.983  1.00  0.00
ATOM    905  HA  TRP    56     123.770 109.918 119.710  1.00  0.00
ATOM    906  CB  TRP    56     125.826 109.344 119.576  1.00  0.00
ATOM    907  HB2 TRP    56     125.804 109.436 120.662  1.00  0.00
ATOM    908  HB3 TRP    56     125.800 108.274 119.369  1.00  0.00
ATOM    909  CG  TRP    56     127.108 109.922 119.053  1.00  0.00
ATOM    910  CD1 TRP    56     127.832 109.481 117.989  1.00  0.00
ATOM    911  HD1 TRP    56     127.502 108.616 117.433  1.00  0.00
ATOM    912  NE1 TRP    56     128.933 110.277 117.803  1.00  0.00
ATOM    913  HE1 TRP    56     129.576 110.082 117.049  1.00  0.00
ATOM    914  CE2 TRP    56     128.938 111.258 118.758  1.00  0.00
ATOM    915  CZ2 TRP    56     129.841 112.288 118.980  1.00  0.00
ATOM    916  HZ2 TRP    56     130.704 112.397 118.339  1.00  0.00
ATOM    917  CH2 TRP    56     129.586 113.132 120.024  1.00  0.00
ATOM    918  HH2 TRP    56     130.258 113.951 120.233  1.00  0.00
ATOM    919  CZ3 TRP    56     128.466 112.967 120.843  1.00  0.00
ATOM    920  HZ3 TRP    56     128.309 113.659 121.657  1.00  0.00
ATOM    921  CE3 TRP    56     127.572 111.947 120.627  1.00  0.00
ATOM    922  HE3 TRP    56     126.705 111.818 121.257  1.00  0.00
ATOM    923  CD2 TRP    56     127.803 111.065 119.565  1.00  0.00
ATOM    924  C   TRP    56     124.829 111.493 118.737  1.00  0.00
ATOM    925  O   TRP    56     124.625 112.311 119.639  1.00  0.00
ATOM    926  N   ASP    57     125.261 111.860 117.530  1.00  0.00
ATOM    927  H   ASP    57     125.260 111.195 116.770  1.00  0.00
ATOM    928  CA  ASP    57     125.738 113.218 117.294  1.00  0.00
ATOM    929  HA  ASP    57     126.335 113.525 118.153  1.00  0.00
ATOM    930  CB  ASP    57     126.633 113.239 116.058  1.00  0.00
ATOM    931  HB2 ASP    57     127.036 112.241 115.885  1.00  0.00
ATOM    932  HB3 ASP    57     126.034 113.482 115.181  1.00  0.00
ATOM    933  CG  ASP    57     127.771 114.226 116.178  1.00  0.00
ATOM    934  OD1 ASP    57     127.652 115.190 116.961  1.00  0.00
ATOM    935  OD2 ASP    57     128.794 114.031 115.492  1.00  0.00
ATOM    936  C   ASP    57     124.582 114.198 117.141  1.00  0.00
ATOM    937  O   ASP    57     124.662 115.337 117.615  1.00  0.00
ATOM    938  N   GLY    58     123.501 113.780 116.480  1.00  0.00
ATOM    939  H   GLY    58     123.513 112.889 116.005  1.00  0.00
ATOM    940  CA  GLY    58     122.304 114.595 116.436  1.00  0.00
ATOM    941  HA2 GLY    58     122.575 115.622 116.191  1.00  0.00
ATOM    942  HA3 GLY    58     121.673 114.266 115.610  1.00  0.00
ATOM    943  C   GLY    58     121.502 114.580 117.715  1.00  0.00
ATOM    944  O   GLY    58     120.794 115.549 118.002  1.00  0.00
ATOM    945  N   ASN    59     121.590 113.494 118.484  1.00  0.00
ATOM    946  H   ASN    59     122.089 112.681 118.154  1.00  0.00
ATOM    947  CA  ASN    59     120.974 113.457 119.804  1.00  0.00
ATOM    948  HA  ASN    59     119.912 113.678 119.694  1.00  0.00
ATOM    949  CB  ASN    59     121.115 112.060 120.405  1.00  0.00
ATOM    950  HB2 ASN    59     122.148 111.726 120.307  1.00  0.00
ATOM    951  HB3 ASN    59     120.911 112.104 121.475  1.00  0.00
ATOM    952  CG  ASN    59     120.195 111.045 119.758  1.00  0.00
ATOM    953  OD1 ASN    59     119.210 111.399 119.116  1.00  0.00
ATOM    954  ND2 ASN    59     120.518 109.773 119.921  1.00  0.00
ATOM    955 HD21 ASN    59     121.340 109.525 120.453  1.00  0.00
ATOM    956 HD22 ASN    59     119.943 109.050 119.513  1.00  0.00
ATOM    957  C   ASN    59     121.586 114.492 120.737  1.00  0.00
ATOM    958  O   ASN    59     120.895 115.028 121.607  1.00  0.00
ATOM    959  N   GLN    60     122.875 114.789 120.565  1.00  0.00
ATOM    960  H   GLN    60     123.392 114.373 119.803  1.00  0.00
ATOM    961  CA  GLN    60     123.576 115.707 121.451  1.00  0.00
ATOM    962  HA  GLN    60     123.276 115.486 122.475  1.00  0.00
ATOM    963  CB  GLN    60     125.082 115.474 121.335  1.00  0.00
ATOM    964  HB2 GLN    60     125.269 114.421 121.123  1.00  0.00
ATOM    965  HB3 GLN    60     125.461 115.995 120.456  1.00  0.00
ATOM    966  CG  GLN    60     125.884 115.890 122.548  1.00  0.00
ATOM    967  HG2 GLN    60     125.388 116.726 123.042  1.00  0.00
ATOM    968  HG3 GLN    60     125.907 115.070 123.266  1.00  0.00
ATOM    969  CD  GLN    60     127.296 116.285 122.191  1.00  0.00
ATOM    970  OE1 GLN    60     128.257 115.860 123.004  1.00  0.00
ATOM    971  NE2 GLN    60     127.523 116.959 121.190  1.00  0.00
ATOM    972 HE21 GLN    60     126.761 117.254 120.597  1.00  0.00
ATOM    973 HE22 GLN    60     128.472 117.218 120.960  1.00  0.00
ATOM    974  C   GLN    60     123.248 117.166 121.164  1.00  0.00
ATOM    975  O   GLN    60     123.569 118.032 121.983  1.00  0.00
ATOM    976  N   VAL    61     122.625 117.461 120.020  1.00  0.00
ATOM    977  H   VAL    61     122.443 116.735 119.342  1.00  0.00
ATOM    978  CA  VAL    61     122.200 118.825 119.730  1.00  0.00
ATOM    979  HA  VAL    61     123.033 119.492 119.954  1.00  0.00
ATOM    980  CB  VAL    61     121.873 118.960 118.227  1.00  0.00
ATOM    981  HB  VAL    61     121.011 118.330 118.007  1.00  0.00
ATOM    982  CG1 VAL    61     121.522 120.397 117.858  1.00  0.00
ATOM    983 HG11 VAL    61     121.298 120.455 116.793  1.00  0.00
ATOM    984 HG12 VAL    61     120.651 120.717 118.430  1.00  0.00
ATOM    985 HG13 VAL    61     122.366 121.048 118.087  1.00  0.00
ATOM    986  CG2 VAL    61     123.039 118.479 117.389  1.00  0.00
ATOM    987 HG21 VAL    61     122.794 118.580 116.332  1.00  0.00
ATOM    988 HG22 VAL    61     123.921 119.078 117.616  1.00  0.00
ATOM    989 HG23 VAL    61     123.243 117.432 117.616  1.00  0.00
ATOM    990  C   VAL    61     121.023 119.230 120.609  1.00  0.00
ATOM    991  O   VAL    61     120.750 120.424 120.766  1.00  0.00
ATOM    992  N   TRP    62     120.327 118.263 121.208  1.00  0.00
ATOM    993  H   TRP    62     120.542 117.294 121.019  1.00  0.00
ATOM    994  CA  TRP    62     119.251 118.586 122.139  1.00  0.00
ATOM    995  HA  TRP    62     118.547 119.247 121.633  1.00  0.00
ATOM    996  CB  TRP    62     118.508 117.316 122.545  1.00  0.00
ATOM    997  HB2 TRP    62     119.230 116.539 122.796  1.00  0.00
ATOM    998  HB3 TRP    62     117.956 117.499 123.467  1.00  0.00
ATOM    999  CG  TRP    62     117.577 116.806 121.507  1.00  0.00
ATOM   1000  CD1 TRP    62     117.833 115.840 120.583  1.00  0.00
ATOM   1001  HD1 TRP    62     118.800 115.359 120.558  1.00  0.00
ATOM   1002  NE1 TRP    62     116.732 115.639 119.793  1.00  0.00
ATOM   1003  HE1 TRP    62     116.760 114.952 119.053  1.00  0.00
ATOM   1004  CE2 TRP    62     115.734 116.481 120.201  1.00  0.00
ATOM   1005  CZ2 TRP    62     114.443 116.644 119.714  1.00  0.00
ATOM   1006  HZ2 TRP    62     114.100 116.046 118.883  1.00  0.00
ATOM   1007  CH2 TRP    62     113.652 117.576 120.326  1.00  0.00
ATOM   1008  HH2 TRP    62     112.642 117.738 119.980  1.00  0.00
ATOM   1009  CZ3 TRP    62     114.119 118.338 121.403  1.00  0.00
ATOM   1010  HZ3 TRP    62     113.457 119.061 121.857  1.00  0.00
ATOM   1011  CE3 TRP    62     115.400 118.178 121.886  1.00  0.00
ATOM   1012  HE3 TRP    62     115.765 118.766 122.715  1.00  0.00
ATOM   1013  CD2 TRP    62     116.232 117.232 121.281  1.00  0.00
ATOM   1014  C   TRP    62     119.782 119.306 123.371  1.00  0.00
ATOM   1015  O   TRP    62     119.077 120.127 123.968  1.00  0.00
ATOM   1016  N   LEU    63     121.017 119.001 123.774  1.00  0.00
ATOM   1017  H   LEU    63     121.535 118.271 123.306  1.00  0.00
ATOM   1018  CA  LEU    63     121.632 119.713 124.888  1.00  0.00
ATOM   1019  HA  LEU    63     120.880 119.846 125.666  1.00  0.00
ATOM   1020  CB  LEU    63     122.780 118.889 125.466  1.00  0.00
ATOM   1021  HB2 LEU    63     122.382 117.970 125.896  1.00  0.00
ATOM   1022  HB3 LEU    63     123.402 118.519 124.651  1.00  0.00
ATOM   1023  CG  LEU    63     123.666 119.586 126.500  1.00  0.00
ATOM   1024  HG  LEU    63     123.952 120.561 126.105  1.00  0.00
ATOM   1025  CD1 LEU    63     122.903 119.801 127.795  1.00  0.00
ATOM   1026 HD11 LEU    63     123.548 120.298 128.519  1.00  0.00
ATOM   1027 HD12 LEU    63     122.028 120.422 127.603  1.00  0.00
ATOM   1028 HD13 LEU    63     122.584 118.838 128.194  1.00  0.00
ATOM   1029  CD2 LEU    63     124.924 118.784 126.744  1.00  0.00
ATOM   1030 HD21 LEU    63     125.543 119.294 127.482  1.00  0.00
ATOM   1031 HD22 LEU    63     124.658 117.794 127.115  1.00  0.00
ATOM   1032 HD23 LEU    63     125.479 118.685 125.811  1.00  0.00
ATOM   1033  C   LEU    63     122.126 121.089 124.461  1.00  0.00
ATOM   1034  O   LEU    63     122.020 122.056 125.222  1.00  0.00
ATOM   1035  N   ILE    64     122.675 121.194 123.251  1.00  0.00
ATOM   1036  H   ILE    64     122.776 120.375 122.669  1.00  0.00
ATOM   1037  CA  ILE    64     123.136 122.486 122.752  1.00  0.00
ATOM   1038  HA  ILE    64     123.784 122.931 123.508  1.00  0.00
ATOM   1039  CB  ILE    64     123.960 122.295 121.465  1.00  0.00
ATOM   1040  HB  ILE    64     123.351 121.744 120.748  1.00  0.00
ATOM   1041  CG2 ILE    64     124.322 123.634 120.851  1.00  0.00
ATOM   1042 HG21 ILE    64     124.904 123.473 119.943  1.00  0.00
ATOM   1043 HG22 ILE    64     123.411 124.180 120.606  1.00  0.00
ATOM   1044 HG23 ILE    64     124.912 124.213 121.562  1.00  0.00
ATOM   1045  CG1 ILE    64     125.217 121.474 121.756  1.00  0.00
ATOM   1046 HG12 ILE    64     126.036 122.145 122.015  1.00  0.00
ATOM   1047 HG13 ILE    64     125.051 120.860 122.641  1.00  0.00
ATOM   1048  CD1 ILE    64     125.636 120.595 120.611  1.00  0.00
ATOM   1049 HD11 ILE    64     126.534 120.042 120.887  1.00  0.00
ATOM   1050 HD12 ILE    64     124.835 119.894 120.379  1.00  0.00
ATOM   1051 HD13 ILE    64     125.844 121.211 119.736  1.00  0.00
ATOM   1052  C   ILE    64     121.955 123.420 122.529  1.00  0.00
ATOM   1053  O   ILE    64     122.019 124.613 122.847  1.00  0.00
ATOM   1054  N   THR    65     120.856 122.893 121.992  1.00  0.00
ATOM   1055  H   THR    65     120.831 121.912 121.753  1.00  0.00
ATOM   1056  CA  THR    65     119.682 123.719 121.743  1.00  0.00
ATOM   1057  HA  THR    65     120.009 124.635 121.251  1.00  0.00
ATOM   1058  CB  THR    65     118.718 122.990 120.803  1.00  0.00
ATOM   1059  HB  THR    65     118.351 122.086 121.288  1.00  0.00
ATOM   1060  CG2 THR    65     117.546 123.881 120.441  1.00  0.00
ATOM   1061 HG21 THR    65     116.873 123.344 119.772  1.00  0.00
ATOM   1062 HG22 THR    65     117.009 124.162 121.347  1.00  0.00
ATOM   1063 HG23 THR    65     117.912 124.779 119.943  1.00  0.00
ATOM   1064  OG1 THR    65     119.404 122.640 119.599  1.00  0.00
ATOM   1065  HG1 THR    65     119.956 121.870 119.757  1.00  0.00
ATOM   1066  C   THR    65     118.978 124.100 123.038  1.00  0.00
ATOM   1067  O   THR    65     118.416 125.196 123.131  1.00  0.00
ATOM   1068  N   ALA    66     119.007 123.224 124.043  1.00  0.00
ATOM   1069  H   ALA    66     119.400 122.305 123.900  1.00  0.00
ATOM   1070  CA  ALA    66     118.474 123.585 125.351  1.00  0.00
ATOM   1071  HA  ALA    66     117.436 123.892 125.224  1.00  0.00
ATOM   1072  CB  ALA    66     118.506 122.376 126.284  1.00  0.00
ATOM   1073  HB1 ALA    66     118.106 122.657 127.258  1.00  0.00
ATOM   1074  HB2 ALA    66     117.901 121.574 125.861  1.00  0.00
ATOM   1075  HB3 ALA    66     119.534 122.033 126.400  1.00  0.00
ATOM   1076  C   ALA    66     119.246 124.749 125.957  1.00  0.00
ATOM   1077  O   ALA    66     118.648 125.677 126.512  1.00  0.00
ATOM   1078  N   GLY    67     120.575 124.718 125.857  1.00  0.00
ATOM   1079  H   GLY    67     121.029 123.939 125.401  1.00  0.00
ATOM   1080  CA  GLY    67     121.375 125.802 126.402  1.00  0.00
ATOM   1081  HA2 GLY    67     121.042 126.023 127.416  1.00  0.00
ATOM   1082  HA3 GLY    67     122.413 125.480 126.485  1.00  0.00
ATOM   1083  C   GLY    67     121.304 127.062 125.562  1.00  0.00
ATOM   1084  O   GLY    67     121.473 128.170 126.077  1.00  0.00
ATOM   1085  N   GLY    68     121.060 126.914 124.260  1.00  0.00
ATOM   1086  H   GLY    68     120.978 125.989 123.864  1.00  0.00
ATOM   1087  CA  GLY    68     120.911 128.082 123.408  1.00  0.00
ATOM   1088  HA2 GLY    68     121.654 128.830 123.685  1.00  0.00
ATOM   1089  HA3 GLY    68     121.120 127.806 122.375  1.00  0.00
ATOM   1090  C   GLY    68     119.526 128.692 123.496  1.00  0.00
ATOM   1091  O   GLY    68     119.363 129.905 123.348  1.00  0.00
ATOM   1092  N   ALA    69     118.509 127.861 123.736  1.00  0.00
ATOM   1093  H   ALA    69     118.664 126.863 123.745  1.00  0.00
ATOM   1094  CA  ALA    69     117.172 128.386 123.986  1.00  0.00
ATOM   1095  HA  ALA    69     116.982 129.188 123.273  1.00  0.00
ATOM   1096  CB  ALA    69     116.123 127.298 123.772  1.00  0.00
ATOM   1097  HB1 ALA    69     115.131 127.707 123.963  1.00  0.00
ATOM   1098  HB2 ALA    69     116.176 126.939 122.744  1.00  0.00
ATOM   1099  HB3 ALA    69     116.312 126.471 124.456  1.00  0.00
ATOM   1100  C   ALA    69     117.055 128.960 125.389  1.00  0.00
ATOM   1101  O   ALA    69     116.194 129.809 125.637  1.00  0.00
ATOM   1102  N   LEU    70     117.899 128.505 126.316  1.00  0.00
ATOM   1103  H   LEU    70     118.476 127.699 126.122  1.00  0.00
ATOM   1104  CA  LEU    70     117.995 129.165 127.612  1.00  0.00
ATOM   1105  HA  LEU    70     116.999 129.211 128.052  1.00  0.00
ATOM   1106  CB  LEU    70     118.903 128.365 128.546  1.00  0.00
ATOM   1107  HB2 LEU    70     119.709 127.919 127.964  1.00  0.00
ATOM   1108  HB3 LEU    70     119.465 129.055 129.175  1.00  0.00
ATOM   1109  CG  LEU    70     118.269 127.291 129.426  1.00  0.00
ATOM   1110  HG  LEU    70     117.899 126.493 128.783  1.00  0.00
ATOM   1111  CD1 LEU    70     119.310 126.708 130.364  1.00  0.00
ATOM   1112 HD11 LEU    70     118.849 125.942 130.988  1.00  0.00
ATOM   1113 HD12 LEU    70     120.117 126.264 129.781  1.00  0.00
ATOM   1114 HD13 LEU    70     119.713 127.499 130.997  1.00  0.00
ATOM   1115  CD2 LEU    70     117.101 127.859 130.206  1.00  0.00
ATOM   1116 HD21 LEU    70     116.663 127.077 130.827  1.00  0.00
ATOM   1117 HD22 LEU    70     117.449 128.674 130.841  1.00  0.00
ATOM   1118 HD23 LEU    70     116.349 128.235 129.513  1.00  0.00
ATOM   1119  C   LEU    70     118.519 130.583 127.454  1.00  0.00
ATOM   1120  O   LEU    70     117.984 131.527 128.039  1.00  0.00
ATOM   1121  N   PHE    71     119.566 130.750 126.650  1.00  0.00
ATOM   1122  H   PHE    71     119.939 129.964 126.137  1.00  0.00
ATOM   1123  CA  PHE    71     120.188 132.057 126.495  1.00  0.00
ATOM   1124  HA  PHE    71     120.257 132.509 127.485  1.00  0.00
ATOM   1125  CB  PHE    71     121.614 131.860 125.975  1.00  0.00
ATOM   1126  HB2 PHE    71     122.169 131.232 126.672  1.00  0.00
ATOM   1127  HB3 PHE    71     121.585 131.285 125.050  1.00  0.00
ATOM   1128  CG  PHE    71     122.368 133.130 125.745  1.00  0.00
ATOM   1129  CD1 PHE    71     122.370 134.136 126.690  1.00  0.00
ATOM   1130  HD1 PHE    71     121.799 134.024 127.600  1.00  0.00
ATOM   1131  CE1 PHE    71     123.091 135.288 126.495  1.00  0.00
ATOM   1132  HE1 PHE    71     123.025 136.094 127.211  1.00  0.00
ATOM   1133  CZ  PHE    71     123.890 135.413 125.397  1.00  0.00
ATOM   1134  HZ  PHE    71     124.473 136.310 125.253  1.00  0.00
ATOM   1135  CE2 PHE    71     123.949 134.391 124.475  1.00  0.00
ATOM   1136  HE2 PHE    71     124.579 134.490 123.603  1.00  0.00
ATOM   1137  CD2 PHE    71     123.209 133.248 124.662  1.00  0.00
ATOM   1138  HD2 PHE    71     123.291 132.439 123.951  1.00  0.00
ATOM   1139  C   PHE    71     119.353 132.987 125.621  1.00  0.00
ATOM   1140  O   PHE    71     119.433 134.211 125.768  1.00  0.00
ATOM   1141  N   ALA    72     118.531 132.436 124.728  1.00  0.00
ATOM   1142  H   ALA    72     118.509 131.433 124.613  1.00  0.00
ATOM   1143  CA  ALA    72     117.662 133.281 123.916  1.00  0.00
ATOM   1144  HA  ALA    72     118.228 134.163 123.616  1.00  0.00
ATOM   1145  CB  ALA    72     117.235 132.535 122.654  1.00  0.00
ATOM   1146  HB1 ALA    72     116.587 133.175 122.055  1.00  0.00
ATOM   1147  HB2 ALA    72     118.118 132.268 122.073  1.00  0.00
ATOM   1148  HB3 ALA    72     116.695 131.630 122.932  1.00  0.00
ATOM   1149  C   ALA    72     116.445 133.743 124.709  1.00  0.00
ATOM   1150  O   ALA    72     116.094 134.927 124.692  1.00  0.00
ATOM   1151  N   ALA    73     115.793 132.823 125.418  1.00  0.00
ATOM   1152  H   ALA    73     116.163 131.886 125.491  1.00  0.00
ATOM   1153  CA  ALA    73     114.543 133.120 126.106  1.00  0.00
ATOM   1154  HA  ALA    73     114.021 133.890 125.538  1.00  0.00
ATOM   1155  CB  ALA    73     113.655 131.874 126.137  1.00  0.00
ATOM   1156  HB1 ALA    73     112.723 132.104 126.653  1.00  0.00
ATOM   1157  HB2 ALA    73     113.437 131.557 125.117  1.00  0.00
ATOM   1158  HB3 ALA    73     114.172 131.072 126.663  1.00  0.00
ATOM   1159  C   ALA    73     114.750 133.641 127.524  1.00  0.00
ATOM   1160  O   ALA    73     114.059 134.576 127.938  1.00  0.00
ATOM   1161  N   TRP    74     115.677 133.054 128.280  1.00  0.00
ATOM   1162  H   TRP    74     116.248 132.315 127.896  1.00  0.00
ATOM   1163  CA  TRP    74     115.929 133.422 129.675  1.00  0.00
ATOM   1164  HA  TRP    74     115.312 134.285 129.924  1.00  0.00
ATOM   1165  CB  TRP    74     115.573 132.276 130.624  1.00  0.00
ATOM   1166  HB2 TRP    74     116.256 131.444 130.455  1.00  0.00
ATOM   1167  HB3 TRP    74     115.792 132.576 131.649  1.00  0.00
ATOM   1168  CG  TRP    74     114.157 131.779 130.545  1.00  0.00
ATOM   1169  CD1 TRP    74     113.082 132.436 130.027  1.00  0.00
ATOM   1170  HD1 TRP    74     113.202 133.426 129.613  1.00  0.00
ATOM   1171  NE1 TRP    74     111.956 131.662 130.133  1.00  0.00
ATOM   1172  HE1 TRP    74     111.072 132.007 129.789  1.00  0.00
ATOM   1173  CE2 TRP    74     112.286 130.477 130.735  1.00  0.00
ATOM   1174  CZ2 TRP    74     111.490 129.381 131.060  1.00  0.00
ATOM   1175  HZ2 TRP    74     110.434 129.394 130.832  1.00  0.00
ATOM   1176  CH2 TRP    74     112.100 128.319 131.666  1.00  0.00
ATOM   1177  HH2 TRP    74     111.523 127.447 131.935  1.00  0.00
ATOM   1178  CZ3 TRP    74     113.472 128.328 131.953  1.00  0.00
ATOM   1179  HZ3 TRP    74     113.909 127.466 132.434  1.00  0.00
ATOM   1180  CE3 TRP    74     114.261 129.413 131.632  1.00  0.00
ATOM   1181  HE3 TRP    74     115.318 129.422 131.852  1.00  0.00
ATOM   1182  CD2 TRP    74     113.667 130.516 131.010  1.00  0.00
ATOM   1183  C   TRP    74     117.395 133.808 129.839  1.00  0.00
ATOM   1184  O   TRP    74     118.175 133.073 130.455  1.00  0.00
ATOM   1185  N   PRO    75     117.803 134.964 129.305  1.00  0.00
ATOM   1186  CD  PRO    75     116.988 136.005 128.661  1.00  0.00
ATOM   1187  HD2 PRO    75     116.563 136.654 129.427  1.00  0.00
ATOM   1188  HD3 PRO    75     116.276 135.536 127.982  1.00  0.00
ATOM   1189  CG  PRO    75     117.986 136.768 127.873  1.00  0.00
ATOM   1190  HG2 PRO    75     117.682 137.813 127.818  1.00  0.00
ATOM   1191  HG3 PRO    75     118.089 136.318 126.886  1.00  0.00
ATOM   1192  CB  PRO    75     119.281 136.666 128.602  1.00  0.00
ATOM   1193  HB2 PRO    75     119.357 137.482 129.321  1.00  0.00
ATOM   1194  HB3 PRO    75     120.100 136.646 127.883  1.00  0.00
ATOM   1195  CA  PRO    75     119.230 135.327 129.354  1.00  0.00
ATOM   1196  HA  PRO    75     119.811 134.584 128.808  1.00  0.00
ATOM   1197  C   PRO    75     119.785 135.465 130.761  1.00  0.00
ATOM   1198  O   PRO    75     120.998 135.318 130.951  1.00  0.00
ATOM   1199  N   MET    76     118.937 135.742 131.751  1.00  0.00
ATOM   1200  H   MET    76     117.951 135.843 131.558  1.00  0.00
ATOM   1201  CA  MET    76     119.412 135.903 133.120  1.00  0.00
ATOM   1202  HA  MET    76     120.403 136.357 133.090  1.00  0.00
ATOM   1203  CB  MET    76     118.475 136.838 133.881  1.00  0.00
ATOM   1204  HB2 MET    76     118.212 137.682 133.244  1.00  0.00
ATOM   1205  HB3 MET    76     117.527 136.331 134.061  1.00  0.00
ATOM   1206  CG  MET    76     119.026 137.354 135.195  1.00  0.00
ATOM   1207  HG2 MET    76     118.217 137.792 135.780  1.00  0.00
ATOM   1208  HG3 MET    76     119.404 136.517 135.783  1.00  0.00
ATOM   1209  SD  MET    76     120.332 138.570 134.979  1.00  0.00
ATOM   1210  CE  MET    76     120.490 139.176 136.651  1.00  0.00
ATOM   1211  HE1 MET    76     121.265 139.942 136.689  1.00  0.00
ATOM   1212  HE2 MET    76     119.541 139.604 136.974  1.00  0.00
ATOM   1213  HE3 MET    76     120.761 138.353 137.312  1.00  0.00
ATOM   1214  C   MET    76     119.520 134.558 133.823  1.00  0.00
ATOM   1215  O   MET    76     120.374 134.371 134.695  1.00  0.00
ATOM   1216  N   VAL    77     118.651 133.614 133.461  1.00  0.00
ATOM   1217  H   VAL    77     117.916 133.830 132.803  1.00  0.00
ATOM   1218  CA  VAL    77     118.741 132.264 134.001  1.00  0.00
ATOM   1219  HA  VAL    77     118.880 132.336 135.080  1.00  0.00
ATOM   1220  CB  VAL    77     117.428 131.506 133.732  1.00  0.00
ATOM   1221  HB  VAL    77     117.307 131.413 132.653  1.00  0.00
ATOM   1222  CG1 VAL    77     117.474 130.111 134.321  1.00  0.00
ATOM   1223 HG11 VAL    77     116.534 129.598 134.116  1.00  0.00
ATOM   1224 HG12 VAL    77     118.296 129.554 133.873  1.00  0.00
ATOM   1225 HG13 VAL    77     117.625 130.176 135.399  1.00  0.00
ATOM   1226  CG2 VAL    77     116.251 132.288 134.270  1.00  0.00
ATOM   1227 HG21 VAL    77     115.329 131.740 134.073  1.00  0.00
ATOM   1228 HG22 VAL    77     116.367 132.427 135.345  1.00  0.00
ATOM   1229 HG23 VAL    77     116.206 133.261 133.781  1.00  0.00
ATOM   1230  C   VAL    77     119.944 131.543 133.412  1.00  0.00
ATOM   1231  O   VAL    77     120.597 130.738 134.085  1.00  0.00
ATOM   1232  N   TYR    78     120.258 131.830 132.148  1.00  0.00
ATOM   1233  H   TYR    78     119.673 132.455 131.612  1.00  0.00
ATOM   1234  CA  TYR    78     121.438 131.259 131.512  1.00  0.00
ATOM   1235  HA  TYR    78     121.406 130.176 131.634  1.00  0.00
ATOM   1236  CB  TYR    78     121.412 131.578 130.016  1.00  0.00
ATOM   1237  HB2 TYR    78     120.565 131.071 129.554  1.00  0.00
ATOM   1238  HB3 TYR    78     121.189 132.636 129.877  1.00  0.00
ATOM   1239  CG  TYR    78     122.674 131.230 129.262  1.00  0.00
ATOM   1240  CD1 TYR    78     122.910 129.935 128.828  1.00  0.00
ATOM   1241  HD1 TYR    78     122.189 129.157 129.032  1.00  0.00
ATOM   1242  CE1 TYR    78     124.056 129.618 128.135  1.00  0.00
ATOM   1243  HE1 TYR    78     124.223 128.604 127.803  1.00  0.00
ATOM   1244  CZ  TYR    78     124.983 130.600 127.870  1.00  0.00
ATOM   1245  OH  TYR    78     126.128 130.293 127.181  1.00  0.00
ATOM   1246  HH  TYR    78     126.128 129.359 126.959  1.00  0.00
ATOM   1247  CE2 TYR    78     124.772 131.892 128.291  1.00  0.00
ATOM   1248  HE2 TYR    78     125.500 132.662 128.082  1.00  0.00
ATOM   1249  CD2 TYR    78     123.628 132.200 128.980  1.00  0.00
ATOM   1250  HD2 TYR    78     123.475 133.218 129.305  1.00  0.00
ATOM   1251  C   TYR    78     122.714 131.780 132.161  1.00  0.00
ATOM   1252  O   TYR    78     123.693 131.044 132.315  1.00  0.00
ATOM   1253  N   ALA    79     122.721 133.055 132.544  1.00  0.00
ATOM   1254  H   ALA    79     121.900 133.628 132.407  1.00  0.00
ATOM   1255  CA  ALA    79     123.908 133.636 133.162  1.00  0.00
ATOM   1256  HA  ALA    79     124.781 133.320 132.590  1.00  0.00
ATOM   1257  CB  ALA    79     123.826 135.160 133.110  1.00  0.00
ATOM   1258  HB1 ALA    79     124.715 135.588 133.573  1.00  0.00
ATOM   1259  HB2 ALA    79     123.765 135.486 132.072  1.00  0.00
ATOM   1260  HB3 ALA    79     122.939 135.495 133.648  1.00  0.00
ATOM   1261  C   ALA    79     124.076 133.153 134.597  1.00  0.00
ATOM   1262  O   ALA    79     125.182 132.801 135.021  1.00  0.00
ATOM   1263  N   ALA    80     122.983 133.126 135.362  1.00  0.00
ATOM   1264  H   ALA    80     122.080 133.336 134.961  1.00  0.00
ATOM   1265  CA  ALA    80     123.077 132.794 136.780  1.00  0.00
ATOM   1266  HA  ALA    80     123.879 133.390 137.215  1.00  0.00
ATOM   1267  CB  ALA    80     121.775 133.159 137.489  1.00  0.00
ATOM   1268  HB1 ALA    80     121.854 132.908 138.547  1.00  0.00
ATOM   1269  HB2 ALA    80     121.590 134.228 137.383  1.00  0.00
ATOM   1270  HB3 ALA    80     120.950 132.602 137.044  1.00  0.00
ATOM   1271  C   ALA    80     123.409 131.324 136.996  1.00  0.00
ATOM   1272  O   ALA    80     124.155 130.983 137.920  1.00  0.00
ATOM   1273  N   ALA    81     122.868 130.438 136.161  1.00  0.00
ATOM   1274  H   ALA    81     122.320 130.755 135.374  1.00  0.00
ATOM   1275  CA  ALA    81     123.067 129.010 136.383  1.00  0.00
ATOM   1276  HA  ALA    81     122.898 128.806 137.440  1.00  0.00
ATOM   1277  CB  ALA    81     122.052 128.203 135.577  1.00  0.00
ATOM   1278  HB1 ALA    81     122.212 127.139 135.752  1.00  0.00
ATOM   1279  HB2 ALA    81     121.043 128.474 135.887  1.00  0.00
ATOM   1280  HB3 ALA    81     122.176 128.419 134.516  1.00  0.00
ATOM   1281  C   ALA    81     124.483 128.569 136.038  1.00  0.00
ATOM   1282  O   ALA    81     125.067 127.758 136.761  1.00  0.00
ATOM   1283  N   PHE    82     125.057 129.092 134.959  1.00  0.00
ATOM   1284  H   PHE    82     124.595 129.831 134.449  1.00  0.00
ATOM   1285  CA  PHE    82     126.351 128.612 134.497  1.00  0.00
ATOM   1286  HA  PHE    82     126.409 127.548 134.725  1.00  0.00
ATOM   1287  CB  PHE    82     126.447 128.767 132.977  1.00  0.00
ATOM   1288  HB2 PHE    82     126.187 129.789 132.700  1.00  0.00
ATOM   1289  HB3 PHE    82     127.482 128.628 132.664  1.00  0.00
ATOM   1290  CG  PHE    82     125.569 127.811 132.230  1.00  0.00
ATOM   1291  CD1 PHE    82     125.925 126.486 132.102  1.00  0.00
ATOM   1292  HD1 PHE    82     126.852 126.132 132.529  1.00  0.00
ATOM   1293  CE1 PHE    82     125.109 125.599 131.432  1.00  0.00
ATOM   1294  HE1 PHE    82     125.401 124.564 131.335  1.00  0.00
ATOM   1295  CZ  PHE    82     123.924 126.032 130.887  1.00  0.00
ATOM   1296  HZ  PHE    82     123.286 125.338 130.360  1.00  0.00
ATOM   1297  CE2 PHE    82     123.555 127.343 131.014  1.00  0.00
ATOM   1298  HE2 PHE    82     122.623 127.686 130.589  1.00  0.00
ATOM   1299  CD2 PHE    82     124.372 128.226 131.684  1.00  0.00
ATOM   1300  HD2 PHE    82     124.064 129.257 131.779  1.00  0.00
ATOM   1301  C   PHE    82     127.530 129.294 135.178  1.00  0.00
ATOM   1302  O   PHE    82     128.607 128.696 135.257  1.00  0.00
ATOM   1303  N   SER    83     127.357 130.515 135.679  1.00  0.00
ATOM   1304  H   SER    83     126.506 131.024 135.486  1.00  0.00
ATOM   1305  CA  SER    83     128.382 131.135 136.507  1.00  0.00
ATOM   1306  HA  SER    83     129.355 130.793 136.153  1.00  0.00
ATOM   1307  CB  SER    83     128.335 132.659 136.368  1.00  0.00
ATOM   1308  HB2 SER    83     128.932 133.114 137.158  1.00  0.00
ATOM   1309  HB3 SER    83     128.769 132.950 135.411  1.00  0.00
ATOM   1310  OG  SER    83     127.008 133.136 136.447  1.00  0.00
ATOM   1311  HG  SER    83     126.617 133.141 135.570  1.00  0.00
ATOM   1312  C   SER    83     128.256 130.758 137.976  1.00  0.00
ATOM   1313  O   SER    83     129.252 130.820 138.705  1.00  0.00
ATOM   1314  N   GLY    84     127.064 130.372 138.421  1.00  0.00
ATOM   1315  H   GLY    84     126.263 130.398 137.807  1.00  0.00
ATOM   1316  CA  GLY    84     126.861 129.906 139.776  1.00  0.00
ATOM   1317  HA2 GLY    84     127.408 130.549 140.466  1.00  0.00
ATOM   1318  HA3 GLY    84     125.806 129.995 140.036  1.00  0.00
ATOM   1319  C   GLY    84     127.306 128.472 139.964  1.00  0.00
ATOM   1320  O   GLY    84     127.877 128.117 140.996  1.00  0.00
ATOM   1321  N   PHE    85     127.064 127.643 138.951  1.00  0.00
ATOM   1322  H   PHE    85     126.537 127.963 138.151  1.00  0.00
ATOM   1323  CA  PHE    85     127.521 126.256 138.910  1.00  0.00
ATOM   1324  HA  PHE    85     127.719 125.930 139.931  1.00  0.00
ATOM   1325  CB  PHE    85     126.446 125.349 138.317  1.00  0.00
ATOM   1326  HB2 PHE    85     126.235 125.660 137.294  1.00  0.00
ATOM   1327  HB3 PHE    85     126.838 124.336 138.225  1.00  0.00
ATOM   1328  CG  PHE    85     125.166 125.317 139.101  1.00  0.00
ATOM   1329  CD1 PHE    85     125.180 125.213 140.479  1.00  0.00
ATOM   1330  HD1 PHE    85     126.121 125.156 141.007  1.00  0.00
ATOM   1331  CE1 PHE    85     124.001 125.181 141.196  1.00  0.00
ATOM   1332  HE1 PHE    85     124.026 125.107 142.273  1.00  0.00
ATOM   1333  CZ  PHE    85     122.792 125.244 140.539  1.00  0.00
ATOM   1334  HZ  PHE    85     121.870 125.215 141.101  1.00  0.00
ATOM   1335  CE2 PHE    85     122.763 125.344 139.165  1.00  0.00
ATOM   1336  HE2 PHE    85     121.817 125.397 138.646  1.00  0.00
ATOM   1337  CD2 PHE    85     123.943 125.376 138.453  1.00  0.00
ATOM   1338  HD2 PHE    85     123.905 125.448 137.376  1.00  0.00
ATOM   1339  C   PHE    85     128.808 126.134 138.112  1.00  0.00
ATOM   1340  O   PHE    85     129.001 125.161 137.383  1.00  0.00
ATOM   1341  N   TYR    86     129.688 127.131 138.234  1.00  0.00
ATOM   1342  H   TYR    86     129.562 127.831 138.951  1.00  0.00
ATOM   1343  CA  TYR    86     130.849 127.258 137.358  1.00  0.00
ATOM   1344  HA  TYR    86     130.492 127.447 136.346  1.00  0.00
ATOM   1345  CB  TYR    86     131.693 128.454 137.798  1.00  0.00
ATOM   1346  HB2 TYR    86     131.073 129.351 137.805  1.00  0.00
ATOM   1347  HB3 TYR    86     131.998 128.318 138.836  1.00  0.00
ATOM   1348  CG  TYR    86     132.914 128.697 136.945  1.00  0.00
ATOM   1349  CD1 TYR    86     132.814 129.352 135.729  1.00  0.00
ATOM   1350  HD1 TYR    86     131.853 129.699 135.380  1.00  0.00
ATOM   1351  CE1 TYR    86     133.926 129.573 134.946  1.00  0.00
ATOM   1352  HE1 TYR    86     133.828 130.087 134.001  1.00  0.00
ATOM   1353  CZ  TYR    86     135.156 129.135 135.378  1.00  0.00
ATOM   1354  OH  TYR    86     136.267 129.352 134.604  1.00  0.00
ATOM   1355  HH  TYR    86     137.039 128.989 135.043  1.00  0.00
ATOM   1356  CE2 TYR    86     135.280 128.478 136.580  1.00  0.00
ATOM   1357  HE2 TYR    86     136.246 128.132 136.916  1.00  0.00
ATOM   1358  CD2 TYR    86     134.166 128.263 137.355  1.00  0.00
ATOM   1359  HD2 TYR    86     134.277 127.747 138.297  1.00  0.00
ATOM   1360  C   TYR    86     131.691 125.986 137.336  1.00  0.00
ATOM   1361  O   TYR    86     131.857 125.358 136.287  1.00  0.00
ATOM   1362  N   VAL    87     132.242 125.599 138.488  1.00  0.00
ATOM   1363  H   VAL    87     132.070 126.126 139.332  1.00  0.00
ATOM   1364  CA  VAL    87     133.097 124.415 138.551  1.00  0.00
ATOM   1365  HA  VAL    87     133.914 124.550 137.842  1.00  0.00
ATOM   1366  CB  VAL    87     133.707 124.274 139.960  1.00  0.00
ATOM   1367  HB  VAL    87     132.914 124.427 140.692  1.00  0.00
ATOM   1368  CG1 VAL    87     134.289 122.883 140.170  1.00  0.00
ATOM   1369 HG11 VAL    87     134.712 122.813 141.172  1.00  0.00
ATOM   1370 HG12 VAL    87     133.502 122.138 140.056  1.00  0.00
ATOM   1371 HG13 VAL    87     135.071 122.701 139.433  1.00  0.00
ATOM   1372  CG2 VAL    87     134.773 125.329 140.186  1.00  0.00
ATOM   1373 HG21 VAL    87     135.192 125.214 141.186  1.00  0.00
ATOM   1374 HG22 VAL    87     135.564 125.212 139.445  1.00  0.00
ATOM   1375 HG23 VAL    87     134.330 126.320 140.090  1.00  0.00
ATOM   1376  C   VAL    87     132.319 123.170 138.143  1.00  0.00
ATOM   1377  O   VAL    87     132.835 122.305 137.426  1.00  0.00
ATOM   1378  N   ALA    88     131.062 123.065 138.580  1.00  0.00
ATOM   1379  H   ALA    88     130.677 123.775 139.187  1.00  0.00
ATOM   1380  CA  ALA    88     130.229 121.931 138.191  1.00  0.00
ATOM   1381  HA  ALA    88     130.749 121.014 138.468  1.00  0.00
ATOM   1382  CB  ALA    88     128.900 121.975 138.944  1.00  0.00
ATOM   1383  HB1 ALA    88     128.285 121.125 138.647  1.00  0.00
ATOM   1384  HB2 ALA    88     129.088 121.930 140.017  1.00  0.00
ATOM   1385  HB3 ALA    88     128.377 122.901 138.706  1.00  0.00
ATOM   1386  C   ALA    88     129.989 121.909 136.687  1.00  0.00
ATOM   1387  O   ALA    88     129.862 120.835 136.089  1.00  0.00
ATOM   1388  N   MET    89     129.913 123.085 136.062  1.00  0.00
ATOM   1389  H   MET    89     129.972 123.943 136.591  1.00  0.00
ATOM   1390  CA  MET    89     129.744 123.150 134.614  1.00  0.00
ATOM   1391  HA  MET    89     128.969 122.438 134.328  1.00  0.00
ATOM   1392  CB  MET    89     129.288 124.548 134.197  1.00  0.00
ATOM   1393  HB2 MET    89     129.892 125.294 134.714  1.00  0.00
ATOM   1394  HB3 MET    89     129.509 124.700 133.140  1.00  0.00
ATOM   1395  CG  MET    89     127.815 124.829 134.449  1.00  0.00
ATOM   1396  HG2 MET    89     127.655 124.993 135.515  1.00  0.00
ATOM   1397  HG3 MET    89     127.540 125.771 133.974  1.00  0.00
ATOM   1398  SD  MET    89     126.711 123.523 133.872  1.00  0.00
ATOM   1399  CE  MET    89     126.253 122.751 135.419  1.00  0.00
ATOM   1400  HE1 MET    89     125.571 121.923 135.225  1.00  0.00
ATOM   1401  HE2 MET    89     127.147 122.375 135.917  1.00  0.00
ATOM   1402  HE3 MET    89     125.762 123.483 136.060  1.00  0.00
ATOM   1403  C   MET    89     131.028 122.775 133.888  1.00  0.00
ATOM   1404  O   MET    89     130.986 122.105 132.852  1.00  0.00
ATOM   1405  N   ILE    90     132.175 123.213 134.409  1.00  0.00
ATOM   1406  H   ILE    90     132.168 123.758 135.259  1.00  0.00
ATOM   1407  CA  ILE    90     133.453 122.918 133.770  1.00  0.00
ATOM   1408  HA  ILE    90     133.390 123.230 132.728  1.00  0.00
ATOM   1409  CB  ILE    90     134.576 123.731 134.445  1.00  0.00
ATOM   1410  HB  ILE    90     134.617 123.446 135.496  1.00  0.00
ATOM   1411  CG2 ILE    90     135.928 123.433 133.820  1.00  0.00
ATOM   1412 HG21 ILE    90     136.697 124.022 134.319  1.00  0.00
ATOM   1413 HG22 ILE    90     136.154 122.373 133.931  1.00  0.00
ATOM   1414 HG23 ILE    90     135.904 123.690 132.761  1.00  0.00
ATOM   1415  CG1 ILE    90     134.276 125.231 134.369  1.00  0.00
ATOM   1416 HG12 ILE    90     133.338 125.438 134.885  1.00  0.00
ATOM   1417 HG13 ILE    90     135.028 125.779 134.938  1.00  0.00
ATOM   1418  CD1 ILE    90     134.208 125.785 132.967  1.00  0.00
ATOM   1419 HD11 ILE    90     133.992 126.853 133.008  1.00  0.00
ATOM   1420 HD12 ILE    90     135.164 125.627 132.467  1.00  0.00
ATOM   1421 HD13 ILE    90     133.420 125.276 132.412  1.00  0.00
ATOM   1422  C   ILE    90     133.738 121.422 133.798  1.00  0.00
ATOM   1423  O   ILE    90     134.377 120.887 132.887  1.00  0.00
ATOM   1424  N   LEU    91     133.252 120.719 134.821  1.00  0.00
ATOM   1425  H   LEU    91     132.734 121.184 135.553  1.00  0.00
ATOM   1426  CA  LEU    91     133.464 119.278 134.891  1.00  0.00
ATOM   1427  HA  LEU    91     134.492 119.071 134.594  1.00  0.00
ATOM   1428  CB  LEU    91     133.276 118.793 136.326  1.00  0.00
ATOM   1429  HB2 LEU    91     132.278 119.065 136.671  1.00  0.00
ATOM   1430  HB3 LEU    91     133.277 117.703 136.342  1.00  0.00
ATOM   1431  CG  LEU    91     134.314 119.314 137.319  1.00  0.00
ATOM   1432  HG  LEU    91     134.322 120.402 137.261  1.00  0.00
ATOM   1433  CD1 LEU    91     133.953 118.920 138.741  1.00  0.00
ATOM   1434 HD11 LEU    91     134.708 119.303 139.428  1.00  0.00
ATOM   1435 HD12 LEU    91     132.981 119.340 138.999  1.00  0.00
ATOM   1436 HD13 LEU    91     133.911 117.834 138.818  1.00  0.00
ATOM   1437  CD2 LEU    91     135.698 118.813 136.951  1.00  0.00
ATOM   1438 HD21 LEU    91     136.425 119.193 137.668  1.00  0.00
ATOM   1439 HD22 LEU    91     135.707 117.723 136.968  1.00  0.00
ATOM   1440 HD23 LEU    91     135.957 119.162 135.952  1.00  0.00
ATOM   1441  C   LEU    91     132.535 118.534 133.939  1.00  0.00
ATOM   1442  O   LEU    91     132.943 117.551 133.311  1.00  0.00
ATOM   1443  N   VAL    92     131.284 118.983 133.826  1.00  0.00
ATOM   1444  H   VAL    92     130.954 119.718 134.436  1.00  0.00
ATOM   1445  CA  VAL    92     130.372 118.428 132.828  1.00  0.00
ATOM   1446  HA  VAL    92     130.279 117.357 133.007  1.00  0.00
ATOM   1447  CB  VAL    92     128.976 119.064 132.964  1.00  0.00
ATOM   1448  HB  VAL    92     129.100 120.129 133.158  1.00  0.00
ATOM   1449  CG1 VAL    92     128.177 118.899 131.679  1.00  0.00
ATOM   1450 HG11 VAL    92     127.195 119.356 131.800  1.00  0.00
ATOM   1451 HG12 VAL    92     128.704 119.384 130.858  1.00  0.00
ATOM   1452 HG13 VAL    92     128.059 117.838 131.458  1.00  0.00
ATOM   1453  CG2 VAL    92     128.233 118.453 134.120  1.00  0.00
ATOM   1454 HG21 VAL    92     127.248 118.913 134.203  1.00  0.00
ATOM   1455 HG22 VAL    92     128.120 117.382 133.955  1.00  0.00
ATOM   1456 HG23 VAL    92     128.791 118.621 135.041  1.00  0.00
ATOM   1457  C   VAL    92     130.938 118.631 131.431  1.00  0.00
ATOM   1458  O   VAL    92     130.949 117.712 130.604  1.00  0.00
ATOM   1459  N   LEU    93     131.418 119.842 131.154  1.00  0.00
ATOM   1460  H   LEU    93     131.408 120.563 131.861  1.00  0.00
ATOM   1461  CA  LEU    93     131.966 120.166 129.843  1.00  0.00
ATOM   1462  HA  LEU    93     131.198 119.979 129.092  1.00  0.00
ATOM   1463  CB  LEU    93     132.330 121.649 129.803  1.00  0.00
ATOM   1464  HB2 LEU    93     131.457 122.237 130.086  1.00  0.00
ATOM   1465  HB3 LEU    93     132.989 121.876 130.641  1.00  0.00
ATOM   1466  CG  LEU    93     132.929 122.230 128.528  1.00  0.00
ATOM   1467  HG  LEU    93     133.774 121.613 128.223  1.00  0.00
ATOM   1468  CD1 LEU    93     131.899 122.227 127.422  1.00  0.00
ATOM   1469 HD11 LEU    93     132.337 122.644 126.515  1.00  0.00
ATOM   1470 HD12 LEU    93     131.574 121.204 127.230  1.00  0.00
ATOM   1471 HD13 LEU    93     131.042 122.830 127.721  1.00  0.00
ATOM   1472  CD2 LEU    93     133.422 123.632 128.802  1.00  0.00
ATOM   1473 HD21 LEU    93     133.851 124.051 127.892  1.00  0.00
ATOM   1474 HD22 LEU    93     132.588 124.253 129.129  1.00  0.00
ATOM   1475 HD23 LEU    93     134.182 123.604 129.583  1.00  0.00
ATOM   1476  C   LEU    93     133.176 119.299 129.521  1.00  0.00
ATOM   1477  O   LEU    93     133.277 118.738 128.425  1.00  0.00
ATOM   1478  N   ALA    94     134.107 119.177 130.468  1.00  0.00
ATOM   1479  H   ALA    94     133.990 119.646 131.355  1.00  0.00
ATOM   1480  CA  ALA    94     135.301 118.372 130.242  1.00  0.00
ATOM   1481  HA  ALA    94     135.786 118.732 129.335  1.00  0.00
ATOM   1482  CB  ALA    94     136.277 118.547 131.404  1.00  0.00
ATOM   1483  HB1 ALA    94     137.166 117.942 131.227  1.00  0.00
ATOM   1484  HB2 ALA    94     136.562 119.596 131.485  1.00  0.00
ATOM   1485  HB3 ALA    94     135.800 118.228 132.331  1.00  0.00
ATOM   1486  C   ALA    94     134.963 116.901 130.047  1.00  0.00
ATOM   1487  O   ALA    94     135.664 116.199 129.312  1.00  0.00
ATOM   1488  N   SER    95     133.908 116.414 130.701  1.00  0.00
ATOM   1489  H   SER    95     133.415 116.992 131.367  1.00  0.00
ATOM   1490  CA  SER    95     133.453 115.048 130.466  1.00  0.00
ATOM   1491  HA  SER    95     134.298 114.374 130.608  1.00  0.00
ATOM   1492  CB  SER    95     132.368 114.678 131.473  1.00  0.00
ATOM   1493  HB2 SER    95     131.567 115.416 131.431  1.00  0.00
ATOM   1494  HB3 SER    95     131.954 113.702 131.218  1.00  0.00
ATOM   1495  OG  SER    95     132.900 114.636 132.778  1.00  0.00
ATOM   1496  HG  SER    95     132.985 115.530 133.118  1.00  0.00
ATOM   1497  C   SER    95     132.936 114.878 129.046  1.00  0.00
ATOM   1498  O   SER    95     133.227 113.875 128.388  1.00  0.00
ATOM   1499  N   LEU    96     132.173 115.854 128.554  1.00  0.00
ATOM   1500  H   LEU    96     131.950 116.657 129.125  1.00  0.00
ATOM   1501  CA  LEU    96     131.639 115.807 127.201  1.00  0.00
ATOM   1502  HA  LEU    96     131.111 114.861 127.080  1.00  0.00
ATOM   1503  CB  LEU    96     130.630 116.939 127.006  1.00  0.00
ATOM   1504  HB2 LEU    96     131.123 117.895 127.183  1.00  0.00
ATOM   1505  HB3 LEU    96     130.340 116.986 125.956  1.00  0.00
ATOM   1506  CG  LEU    96     129.372 116.849 127.876  1.00  0.00
ATOM   1507  HG  LEU    96     129.687 116.699 128.909  1.00  0.00
ATOM   1508  CD1 LEU    96     128.577 118.139 127.812  1.00  0.00
ATOM   1509 HD11 LEU    96     127.689 118.050 128.438  1.00  0.00
ATOM   1510 HD12 LEU    96     129.193 118.964 128.171  1.00  0.00
ATOM   1511 HD13 LEU    96     128.277 118.331 126.782  1.00  0.00
ATOM   1512  CD2 LEU    96     128.516 115.663 127.471  1.00  0.00
ATOM   1513 HD21 LEU    96     127.629 115.621 128.104  1.00  0.00
ATOM   1514 HD22 LEU    96     128.214 115.771 126.429  1.00  0.00
ATOM   1515 HD23 LEU    96     129.089 114.743 127.589  1.00  0.00
ATOM   1516  C   LEU    96     132.721 115.882 126.132  1.00  0.00
ATOM   1517  O   LEU    96     132.417 115.641 124.962  1.00  0.00
ATOM   1518  N   PHE    97     133.962 116.213 126.496  1.00  0.00
ATOM   1519  H   PHE    97     134.153 116.487 127.449  1.00  0.00
ATOM   1520  CA  PHE    97     135.054 116.184 125.527  1.00  0.00
ATOM   1521  HA  PHE    97     134.768 116.789 124.666  1.00  0.00
ATOM   1522  CB  PHE    97     136.328 116.775 126.134  1.00  0.00
ATOM   1523  HB2 PHE    97     136.586 116.224 127.038  1.00  0.00
ATOM   1524  HB3 PHE    97     137.165 116.602 125.457  1.00  0.00
ATOM   1525  CG  PHE    97     136.241 118.235 126.451  1.00  0.00
ATOM   1526  CD1 PHE    97     135.229 119.021 125.931  1.00  0.00
ATOM   1527  HD1 PHE    97     134.486 118.584 125.281  1.00  0.00
ATOM   1528  CE1 PHE    97     135.157 120.362 126.234  1.00  0.00
ATOM   1529  HE1 PHE    97     134.360 120.966 125.826  1.00  0.00
ATOM   1530  CZ  PHE    97     136.104 120.935 127.060  1.00  0.00
ATOM   1531  HZ  PHE    97     136.048 121.987 127.298  1.00  0.00
ATOM   1532  CE2 PHE    97     137.118 120.166 127.579  1.00  0.00
ATOM   1533  HE2 PHE    97     137.861 120.611 128.224  1.00  0.00
ATOM   1534  CD2 PHE    97     137.185 118.825 127.275  1.00  0.00
ATOM   1535  HD2 PHE    97     137.987 118.232 127.688  1.00  0.00
ATOM   1536  C   PHE    97     135.343 114.769 125.048  1.00  0.00
ATOM   1537  O   PHE    97     135.726 114.572 123.892  1.00  0.00
ATOM   1538  N   PHE    98     135.163 113.777 125.920  1.00  0.00
ATOM   1539  H   PHE    98     134.688 113.953 126.794  1.00  0.00
ATOM   1540  CA  PHE    98     135.633 112.426 125.656  1.00  0.00
ATOM   1541  HA  PHE    98     136.599 112.497 125.155  1.00  0.00
ATOM   1542  CB  PHE    98     135.838 111.683 126.973  1.00  0.00
ATOM   1543  HB2 PHE    98     134.947 111.791 127.592  1.00  0.00
ATOM   1544  HB3 PHE    98     135.920 110.614 126.776  1.00  0.00
ATOM   1545  CG  PHE    98     137.035 112.138 127.744  1.00  0.00
ATOM   1546  CD1 PHE    98     138.280 111.588 127.502  1.00  0.00
ATOM   1547  HD1 PHE    98     138.395 110.824 126.748  1.00  0.00
ATOM   1548  CE1 PHE    98     139.383 112.004 128.214  1.00  0.00
ATOM   1549  HE1 PHE    98     140.351 111.568 128.014  1.00  0.00
ATOM   1550  CZ  PHE    98     139.252 112.977 129.182  1.00  0.00
ATOM   1551  HZ  PHE    98     140.117 113.303 129.740  1.00  0.00
ATOM   1552  CE2 PHE    98     138.018 113.531 129.435  1.00  0.00
ATOM   1553  HE2 PHE    98     137.912 114.294 130.192  1.00  0.00
ATOM   1554  CD2 PHE    98     136.916 113.111 128.720  1.00  0.00
ATOM   1555  HD2 PHE    98     135.952 113.551 128.929  1.00  0.00
ATOM   1556  C   PHE    98     134.700 111.619 124.766  1.00  0.00
ATOM   1557  O   PHE    98     135.120 110.586 124.239  1.00  0.00
ATOM   1558  N   ARG    99     133.449 112.051 124.592  1.00  0.00
ATOM   1559  H   ARG    99     133.141 112.902 125.041  1.00  0.00
ATOM   1560  CA  ARG    99     132.535 111.282 123.748  1.00  0.00
ATOM   1561  HA  ARG    99     132.689 110.228 123.979  1.00  0.00
ATOM   1562  CB  ARG    99     131.084 111.619 124.101  1.00  0.00
ATOM   1563  HB2 ARG    99     131.029 112.646 124.461  1.00  0.00
ATOM   1564  HB3 ARG    99     130.478 111.602 123.195  1.00  0.00
ATOM   1565  CG  ARG    99     130.472 110.690 125.133  1.00  0.00
ATOM   1566  HG2 ARG    99     130.133 109.777 124.644  1.00  0.00
ATOM   1567  HG3 ARG    99     131.229 110.413 125.867  1.00  0.00
ATOM   1568  CD  ARG    99     129.305 111.347 125.837  1.00  0.00
ATOM   1569  HD2 ARG    99     129.144 110.863 126.800  1.00  0.00
ATOM   1570  HD3 ARG    99     129.552 112.386 126.054  1.00  0.00
ATOM   1571  NE  ARG    99     128.074 111.294 125.056  1.00  0.00
ATOM   1572  HE  ARG    99     127.756 110.371 124.797  1.00  0.00
ATOM   1573  CZ  ARG    99     127.381 112.363 124.685  1.00  0.00
ATOM   1574  NH1 ARG    99     127.801 113.572 125.015  1.00  0.00
ATOM   1575 HH11 ARG    99     128.650 113.683 125.550  1.00  0.00
ATOM   1576 HH12 ARG    99     127.273 114.385 124.732  1.00  0.00
ATOM   1577  NH2 ARG    99     126.274 112.226 123.978  1.00  0.00
ATOM   1578 HH21 ARG    99     125.952 111.305 123.718  1.00  0.00
ATOM   1579 HH22 ARG    99     125.750 113.042 123.698  1.00  0.00
ATOM   1580  C   ARG    99     132.818 111.466 122.263  1.00  0.00
ATOM   1581  O   ARG    99     132.977 110.451 121.563  1.00  0.00
ATOM   1582  N   PRO   100     132.894 112.687 121.712  1.00  0.00
ATOM   1583  CD  PRO   100     132.737 114.017 122.323  1.00  0.00
ATOM   1584  HD2 PRO   100     133.686 114.326 122.762  1.00  0.00
ATOM   1585  HD3 PRO   100     131.883 114.003 123.000  1.00  0.00
ATOM   1586  CG  PRO   100     132.428 114.888 121.161  1.00  0.00
ATOM   1587  HG2 PRO   100     132.798 115.895 121.355  1.00  0.00
ATOM   1588  HG3 PRO   100     131.357 114.857 120.960  1.00  0.00
ATOM   1589  CB  PRO   100     133.155 114.312 120.022  1.00  0.00
ATOM   1590  HB2 PRO   100     134.183 114.673 120.029  1.00  0.00
ATOM   1591  HB3 PRO   100     132.617 114.534 119.100  1.00  0.00
ATOM   1592  CA  PRO   100     133.146 112.796 120.264  1.00  0.00
ATOM   1593  HA  PRO   100     132.316 112.347 119.718  1.00  0.00
ATOM   1594  C   PRO   100     134.445 112.148 119.828  1.00  0.00
ATOM   1595  O   PRO   100     134.451 111.395 118.848  1.00  0.00
ATOM   1596  N   VAL   101     135.548 112.411 120.531  1.00  0.00
ATOM   1597  H   VAL   101     135.506 113.042 121.318  1.00  0.00
ATOM   1598  CA  VAL   101     136.818 111.791 120.169  1.00  0.00
ATOM   1599  HA  VAL   101     136.916 111.847 119.085  1.00  0.00
ATOM   1600  CB  VAL   101     138.006 112.551 120.786  1.00  0.00
ATOM   1601  HB  VAL   101     138.927 112.065 120.463  1.00  0.00
ATOM   1602  CG1 VAL   101     138.027 113.984 120.291  1.00  0.00
ATOM   1603 HG11 VAL   101     138.872 114.510 120.735  1.00  0.00
ATOM   1604 HG12 VAL   101     138.124 113.993 119.205  1.00  0.00
ATOM   1605 HG13 VAL   101     137.100 114.481 120.576  1.00  0.00
ATOM   1606  CG2 VAL   101     137.954 112.509 122.307  1.00  0.00
ATOM   1607 HG21 VAL   101     138.805 113.054 122.715  1.00  0.00
ATOM   1608 HG22 VAL   101     137.029 112.970 122.652  1.00  0.00
ATOM   1609 HG23 VAL   101     137.991 111.473 122.644  1.00  0.00
ATOM   1610  C   VAL   101     136.874 110.322 120.563  1.00  0.00
ATOM   1611  O   VAL   101     137.561 109.542 119.899  1.00  0.00
ATOM   1612  N   GLY   102     136.166 109.915 121.610  1.00  0.00
ATOM   1613  H   GLY   102     135.611 110.577 122.132  1.00  0.00
ATOM   1614  CA  GLY   102     136.171 108.528 122.026  1.00  0.00
ATOM   1615  HA2 GLY   102     137.197 108.208 122.206  1.00  0.00
ATOM   1616  HA3 GLY   102     135.673 108.438 122.991  1.00  0.00
ATOM   1617  C   GLY   102     135.519 107.587 121.035  1.00  0.00
ATOM   1618  O   GLY   102     136.045 106.505 120.773  1.00  0.00
ATOM   1619  N   PHE   103     134.375 107.982 120.473  1.00  0.00
ATOM   1620  H   PHE   103     133.970 108.873 120.724  1.00  0.00
ATOM   1621  CA  PHE   103     133.702 107.132 119.494  1.00  0.00
ATOM   1622  HA  PHE   103     133.573 106.143 119.933  1.00  0.00
ATOM   1623  CB  PHE   103     132.320 107.693 119.164  1.00  0.00
ATOM   1624  HB2 PHE   103     132.422 108.715 118.799  1.00  0.00
ATOM   1625  HB3 PHE   103     131.892 107.134 118.332  1.00  0.00
ATOM   1626  CG  PHE   103     131.368 107.671 120.318  1.00  0.00
ATOM   1627  CD1 PHE   103     131.270 106.557 121.130  1.00  0.00
ATOM   1628  HD1 PHE   103     131.880 105.689 120.931  1.00  0.00
ATOM   1629  CE1 PHE   103     130.398 106.541 122.196  1.00  0.00
ATOM   1630  HE1 PHE   103     130.329 105.665 122.824  1.00  0.00
ATOM   1631  CZ  PHE   103     129.614 107.643 122.459  1.00  0.00
ATOM   1632  HZ  PHE   103     128.930 107.632 123.295  1.00  0.00
ATOM   1633  CE2 PHE   103     129.702 108.755 121.658  1.00  0.00
ATOM   1634  HE2 PHE   103     129.087 109.619 121.862  1.00  0.00
ATOM   1635  CD2 PHE   103     130.574 108.768 120.595  1.00  0.00
ATOM   1636  HD2 PHE   103     130.634 109.649 119.973  1.00  0.00
ATOM   1637  C   PHE   103     134.525 106.985 118.222  1.00  0.00
ATOM   1638  O   PHE   103     134.679 105.876 117.701  1.00  0.00
ATOM   1639  N   ASP   104     135.061 108.092 117.709  1.00  0.00
ATOM   1640  H   ASP   104     134.979 108.969 118.204  1.00  0.00
ATOM   1641  CA  ASP   104     135.770 108.064 116.436  1.00  0.00
ATOM   1642  HA  ASP   104     135.175 107.486 115.729  1.00  0.00
ATOM   1643  CB  ASP   104     135.901 109.489 115.893  1.00  0.00
ATOM   1644  HB2 ASP   104     134.927 109.978 115.921  1.00  0.00
ATOM   1645  HB3 ASP   104     136.552 110.068 116.548  1.00  0.00
ATOM   1646  CG  ASP   104     136.445 109.530 114.479  1.00  0.00
ATOM   1647  OD1 ASP   104     135.734 109.097 113.552  1.00  0.00
ATOM   1648  OD2 ASP   104     137.585 109.998 114.293  1.00  0.00
ATOM   1649  C   ASP   104     137.141 107.403 116.554  1.00  0.00
ATOM   1650  O   ASP   104     137.568 106.696 115.635  1.00  0.00
ATOM   1651  N   TYR   105     137.841 107.611 117.670  1.00  0.00
ATOM   1652  H   TYR   105     137.408 108.067 118.460  1.00  0.00
ATOM   1653  CA  TYR   105     139.234 107.199 117.800  1.00  0.00
ATOM   1654  HA  TYR   105     139.680 107.202 116.806  1.00  0.00
ATOM   1655  CB  TYR   105     140.017 108.191 118.675  1.00  0.00
ATOM   1656  HB2 TYR   105     139.573 108.221 119.670  1.00  0.00
ATOM   1657  HB3 TYR   105     141.015 107.795 118.862  1.00  0.00
ATOM   1658  CG  TYR   105     140.132 109.603 118.136  1.00  0.00
ATOM   1659  CD1 TYR   105     139.453 109.997 116.991  1.00  0.00
ATOM   1660  HD1 TYR   105     138.831 109.290 116.462  1.00  0.00
ATOM   1661  CE1 TYR   105     139.554 111.281 116.508  1.00  0.00
ATOM   1662  HE1 TYR   105     139.017 111.566 115.615  1.00  0.00
ATOM   1663  CZ  TYR   105     140.339 112.192 117.168  1.00  0.00
ATOM   1664  OH  TYR   105     140.437 113.471 116.686  1.00  0.00
ATOM   1665  HH  TYR   105     139.901 113.557 115.894  1.00  0.00
ATOM   1666  CE2 TYR   105     141.024 111.832 118.307  1.00  0.00
ATOM   1667  HE2 TYR   105     141.643 112.550 118.825  1.00  0.00
ATOM   1668  CD2 TYR   105     140.915 110.545 118.785  1.00  0.00
ATOM   1669  HD2 TYR   105     141.453 110.275 119.682  1.00  0.00
ATOM   1670  C   TYR   105     139.407 105.807 118.389  1.00  0.00
ATOM   1671  O   TYR   105     140.509 105.258 118.312  1.00  0.00
ATOM   1672  N   ARG   106     138.355 105.229 118.971  1.00  0.00
ATOM   1673  H   ARG   106     137.434 105.628 118.859  1.00  0.00
ATOM   1674  CA  ARG   106     138.507 104.020 119.775  1.00  0.00
ATOM   1675  HA  ARG   106     139.242 104.222 120.554  1.00  0.00
ATOM   1676  CB  ARG   106     137.177 103.686 120.454  1.00  0.00
ATOM   1677  HB2 ARG   106     136.758 104.593 120.890  1.00  0.00
ATOM   1678  HB3 ARG   106     136.445 103.411 119.695  1.00  0.00
ATOM   1679  CG  ARG   106     137.233 102.600 121.514  1.00  0.00
ATOM   1680  HG2 ARG   106     138.244 102.537 121.916  1.00  0.00
ATOM   1681  HG3 ARG   106     136.569 102.863 122.338  1.00  0.00
ATOM   1682  CD  ARG   106     136.831 101.258 120.954  1.00  0.00
ATOM   1683  HD2 ARG   106     135.878 101.353 120.434  1.00  0.00
ATOM   1684  HD3 ARG   106     137.565 100.939 120.214  1.00  0.00
ATOM   1685  NE  ARG   106     136.717 100.243 121.991  1.00  0.00
ATOM   1686  HE  ARG   106     136.781 100.574 122.943  1.00  0.00
ATOM   1687  CZ  ARG   106     136.539  98.951 121.748  1.00  0.00
ATOM   1688  NH1 ARG   106     136.456  98.515 120.502  1.00  0.00
ATOM   1689 HH11 ARG   106     136.528  99.166 119.733  1.00  0.00
ATOM   1690 HH12 ARG   106     136.320  97.531 120.319  1.00  0.00
ATOM   1691  NH2 ARG   106     136.447  98.095 122.751  1.00  0.00
ATOM   1692 HH21 ARG   106     136.512  98.424 123.704  1.00  0.00
ATOM   1693 HH22 ARG   106     136.311  97.112 122.565  1.00  0.00
ATOM   1694  C   ARG   106     139.008 102.842 118.946  1.00  0.00
ATOM   1695  O   ARG   106     139.771 102.009 119.446  1.00  0.00
ATOM   1696  N   SER   107     138.603 102.754 117.679  1.00  0.00
ATOM   1697  H   SER   107     138.038 103.489 117.277  1.00  0.00
ATOM   1698  CA  SER   107     138.952 101.616 116.837  1.00  0.00
ATOM   1699  HA  SER   107     139.456 100.881 117.464  1.00  0.00
ATOM   1700  CB  SER   107     137.689 100.963 116.277  1.00  0.00
ATOM   1701  HB2 SER   107     137.156 101.680 115.653  1.00  0.00
ATOM   1702  HB3 SER   107     137.966 100.112 115.655  1.00  0.00
ATOM   1703  OG  SER   107     136.841 100.526 117.323  1.00  0.00
ATOM   1704  HG  SER   107     135.926 100.585 117.039  1.00  0.00
ATOM   1705  C   SER   107     139.901 101.989 115.705  1.00  0.00
ATOM   1706  O   SER   107     140.004 101.252 114.721  1.00  0.00
ATOM   1707  N   LYS   108     140.605 103.111 115.826  1.00  0.00
ATOM   1708  H   LYS   108     140.474 103.705 116.633  1.00  0.00
ATOM   1709  CA  LYS   108     141.566 103.487 114.797  1.00  0.00
ATOM   1710  HA  LYS   108     141.149 103.215 113.827  1.00  0.00
ATOM   1711  CB  LYS   108     141.783 104.999 114.815  1.00  0.00
ATOM   1712  HB2 LYS   108     142.069 105.311 115.819  1.00  0.00
ATOM   1713  HB3 LYS   108     142.634 105.250 114.181  1.00  0.00
ATOM   1714  CG  LYS   108     140.575 105.790 114.369  1.00  0.00
ATOM   1715  HG2 LYS   108     139.677 105.361 114.813  1.00  0.00
ATOM   1716  HG3 LYS   108     140.662 106.817 114.724  1.00  0.00
ATOM   1717  CD  LYS   108     140.442 105.788 112.862  1.00  0.00
ATOM   1718  HD2 LYS   108     141.415 105.983 112.412  1.00  0.00
ATOM   1719  HD3 LYS   108     140.119 104.802 112.528  1.00  0.00
ATOM   1720  CE  LYS   108     139.446 106.834 112.388  1.00  0.00
ATOM   1721  HE2 LYS   108     139.719 107.807 112.797  1.00  0.00
ATOM   1722  HE3 LYS   108     139.495 106.915 111.302  1.00  0.00
ATOM   1723  NZ  LYS   108     138.056 106.498 112.797  1.00  0.00
ATOM   1724  HZ1 LYS   108     138.004 106.445 113.804  1.00  0.00
ATOM   1725  HZ2 LYS   108     137.425 107.213 112.465  1.00  0.00
ATOM   1726  HZ3 LYS   108     137.794 105.607 112.399  1.00  0.00
ATOM   1727  C   LYS   108     142.892 102.759 114.963  1.00  0.00
ATOM   1728  O   LYS   108     143.598 102.535 113.974  1.00  0.00
ATOM   1729  N   ILE   109     143.242 102.380 116.189  1.00  0.00
ATOM   1730  H   ILE   109     142.644 102.595 116.974  1.00  0.00
ATOM   1731  CA  ILE   109     144.469 101.653 116.487  1.00  0.00
ATOM   1732  HA  ILE   109     145.035 101.526 115.564  1.00  0.00
ATOM   1733  CB  ILE   109     145.342 102.410 117.504  1.00  0.00
ATOM   1734  HB  ILE   109     144.727 102.639 118.374  1.00  0.00
ATOM   1735  CG2 ILE   109     146.514 101.561 117.965  1.00  0.00
ATOM   1736 HG21 ILE   109     147.111 102.124 118.682  1.00  0.00
ATOM   1737 HG22 ILE   109     146.141 100.652 118.437  1.00  0.00
ATOM   1738 HG23 ILE   109     147.132 101.297 117.107  1.00  0.00
ATOM   1739  CG1 ILE   109     145.838 103.726 116.914  1.00  0.00
ATOM   1740 HG12 ILE   109     146.343 103.531 115.968  1.00  0.00
ATOM   1741 HG13 ILE   109     144.984 104.360 116.674  1.00  0.00
ATOM   1742  CD1 ILE   109     146.763 104.464 117.828  1.00  0.00
ATOM   1743 HD11 ILE   109     147.081 105.392 117.352  1.00  0.00
ATOM   1744 HD12 ILE   109     146.247 104.693 118.760  1.00  0.00
ATOM   1745 HD13 ILE   109     147.636 103.846 118.039  1.00  0.00
ATOM   1746  C   ILE   109     144.088 100.280 117.022  1.00  0.00
ATOM   1747  O   ILE   109     143.168 100.162 117.838  1.00  0.00
ATOM   1748  N   GLU   110     144.792  99.247 116.560  1.00  0.00
ATOM   1749  H   GLU   110     145.502  99.394 115.857  1.00  0.00
ATOM   1750  CA  GLU   110     144.575  97.882 117.039  1.00  0.00
ATOM   1751  HA  GLU   110     143.571  97.821 117.459  1.00  0.00
ATOM   1752  CB  GLU   110     144.675  96.892 115.886  1.00  0.00
ATOM   1753  HB2 GLU   110     145.504  97.176 115.237  1.00  0.00
ATOM   1754  HB3 GLU   110     144.949  95.911 116.275  1.00  0.00
ATOM   1755  CG  GLU   110     143.407  96.770 115.059  1.00  0.00
ATOM   1756  HG2 GLU   110     142.926  97.745 114.988  1.00  0.00
ATOM   1757  HG3 GLU   110     143.666  96.483 114.040  1.00  0.00
ATOM   1758  CD  GLU   110     142.427  95.766 115.632  1.00  0.00
ATOM   1759  OE1 GLU   110     141.436  95.446 114.945  1.00  0.00
ATOM   1760  OE2 GLU   110     142.647  95.294 116.767  1.00  0.00
ATOM   1761  C   GLU   110     145.581  97.565 118.146  1.00  0.00
ATOM   1762  O   GLU   110     146.544  96.816 117.975  1.00  0.00
ATOM   1763  N   GLU   111     145.334  98.164 119.307  1.00  0.00
ATOM   1764  H   GLU   111     144.535  98.775 119.400  1.00  0.00
ATOM   1765  CA  GLU   111     146.176  97.981 120.481  1.00  0.00
ATOM   1766  HA  GLU   111     146.635  96.993 120.433  1.00  0.00
ATOM   1767  CB  GLU   111     147.283  99.035 120.538  1.00  0.00
ATOM   1768  HB2 GLU   111     148.085  98.753 119.856  1.00  0.00
ATOM   1769  HB3 GLU   111     146.906  99.977 120.140  1.00  0.00
ATOM   1770  CG  GLU   111     147.858  99.269 121.920  1.00  0.00
ATOM   1771  HG2 GLU   111     147.046  99.328 122.645  1.00  0.00
ATOM   1772  HG3 GLU   111     148.473  98.416 122.206  1.00  0.00
ATOM   1773  CD  GLU   111     148.687 100.532 121.989  1.00  0.00
ATOM   1774  OE1 GLU   111     148.911 101.150 120.929  1.00  0.00
ATOM   1775  OE2 GLU   111     149.114 100.908 123.100  1.00  0.00
ATOM   1776  C   GLU   111     145.300  98.052 121.720  1.00  0.00
ATOM   1777  O   GLU   111     144.587  99.038 121.920  1.00  0.00
ATOM   1778  N   THR   112     145.356  97.001 122.544  1.00  0.00
ATOM   1779  H   THR   112     146.064  96.293 122.412  1.00  0.00
ATOM   1780  CA  THR   112     144.408  96.849 123.645  1.00  0.00
ATOM   1781  HA  THR   112     143.401  96.850 123.227  1.00  0.00
ATOM   1782  CB  THR   112     144.629  95.510 124.345  1.00  0.00
ATOM   1783  HB  THR   112     143.988  95.457 125.225  1.00  0.00
ATOM   1784  CG2 THR   112     144.292  94.359 123.415  1.00  0.00
ATOM   1785 HG21 THR   112     144.456  93.414 123.932  1.00  0.00
ATOM   1786 HG22 THR   112     143.248  94.430 123.111  1.00  0.00
ATOM   1787 HG23 THR   112     144.930  94.405 122.533  1.00  0.00
ATOM   1788  OG1 THR   112     145.998  95.406 124.754  1.00  0.00
ATOM   1789  HG1 THR   112     146.138  94.564 125.194  1.00  0.00
ATOM   1790  C   THR   112     144.500  97.983 124.658  1.00  0.00
ATOM   1791  O   THR   112     143.489  98.340 125.270  1.00  0.00
ATOM   1792  N   ARG   113     145.687  98.560 124.851  1.00  0.00
ATOM   1793  H   ARG   113     146.492  98.247 124.327  1.00  0.00
ATOM   1794  CA  ARG   113     145.822  99.643 125.820  1.00  0.00
ATOM   1795  HA  ARG   113     145.237  99.384 126.702  1.00  0.00
ATOM   1796  CB  ARG   113     147.284  99.786 126.243  1.00  0.00
ATOM   1797  HB2 ARG   113     147.641  98.834 126.635  1.00  0.00
ATOM   1798  HB3 ARG   113     147.899  99.966 125.361  1.00  0.00
ATOM   1799  CG  ARG   113     147.539 100.879 127.266  1.00  0.00
ATOM   1800  HG2 ARG   113     148.613 101.003 127.404  1.00  0.00
ATOM   1801  HG3 ARG   113     147.147 101.825 126.892  1.00  0.00
ATOM   1802  CD  ARG   113     146.891 100.556 128.602  1.00  0.00
ATOM   1803  HD2 ARG   113     145.819 100.420 128.461  1.00  0.00
ATOM   1804  HD3 ARG   113     147.288  99.614 128.979  1.00  0.00
ATOM   1805  NE  ARG   113     147.122 101.610 129.587  1.00  0.00
ATOM   1806  HE  ARG   113     147.948 101.501 130.157  1.00  0.00
ATOM   1807  CZ  ARG   113     146.328 102.663 129.761  1.00  0.00
ATOM   1808  NH1 ARG   113     145.234 102.801 129.026  1.00  0.00
ATOM   1809 HH11 ARG   113     145.001 102.106 128.331  1.00  0.00
ATOM   1810 HH12 ARG   113     144.633 103.602 129.160  1.00  0.00
ATOM   1811  NH2 ARG   113     146.623 103.572 130.680  1.00  0.00
ATOM   1812 HH21 ARG   113     147.451 103.465 131.248  1.00  0.00
ATOM   1813 HH22 ARG   113     146.020 104.371 130.812  1.00  0.00
ATOM   1814  C   ARG   113     145.287 100.957 125.265  1.00  0.00
ATOM   1815  O   ARG   113     144.785 101.793 126.025  1.00  0.00
ATOM   1816  N   TRP   114     145.379 101.154 123.949  1.00  0.00
ATOM   1817  H   TRP   114     145.869 100.486 123.371  1.00  0.00
ATOM   1818  CA  TRP   114     144.780 102.327 123.322  1.00  0.00
ATOM   1819  HA  TRP   114     145.088 103.211 123.881  1.00  0.00
ATOM   1820  CB  TRP   114     145.292 102.460 121.886  1.00  0.00
ATOM   1821  HB2 TRP   114     146.316 102.833 121.902  1.00  0.00
ATOM   1822  HB3 TRP   114     145.391 101.468 121.446  1.00  0.00
ATOM   1823  CG  TRP   114     144.461 103.327 120.976  1.00  0.00
ATOM   1824  CD1 TRP   114     143.345 102.956 120.283  1.00  0.00
ATOM   1825  HD1 TRP   114     142.968 101.948 120.367  1.00  0.00
ATOM   1826  NE1 TRP   114     142.869 104.011 119.550  1.00  0.00
ATOM   1827  HE1 TRP   114     142.039 103.900 118.985  1.00  0.00
ATOM   1828  CE2 TRP   114     143.684 105.093 119.750  1.00  0.00
ATOM   1829  CZ2 TRP   114     143.614 106.380 119.220  1.00  0.00
ATOM   1830  HZ2 TRP   114     142.820 106.640 118.536  1.00  0.00
ATOM   1831  CH2 TRP   114     144.577 107.271 119.602  1.00  0.00
ATOM   1832  HH2 TRP   114     144.559 108.281 119.221  1.00  0.00
ATOM   1833  CZ3 TRP   114     145.600 106.907 120.485  1.00  0.00
ATOM   1834  HZ3 TRP   114     146.342 107.645 120.754  1.00  0.00
ATOM   1835  CE3 TRP   114     145.672 105.631 121.011  1.00  0.00
ATOM   1836  HE3 TRP   114     146.459 105.349 121.695  1.00  0.00
ATOM   1837  CD2 TRP   114     144.700 104.698 120.641  1.00  0.00
ATOM   1838  C   TRP   114     143.260 102.243 123.355  1.00  0.00
ATOM   1839  O   TRP   114     142.579 103.232 123.645  1.00  0.00
ATOM   1840  N   ARG   115     142.711 101.062 123.063  1.00  0.00
ATOM   1841  H   ARG   115     143.300 100.271 122.847  1.00  0.00
ATOM   1842  CA  ARG   115     141.263 100.899 123.052  1.00  0.00
ATOM   1843  HA  ARG   115     140.832 101.727 122.490  1.00  0.00
ATOM   1844  CB  ARG   115     140.884  99.598 122.350  1.00  0.00
ATOM   1845  HB2 ARG   115     141.369  98.761 122.853  1.00  0.00
ATOM   1846  HB3 ARG   115     139.814  99.424 122.464  1.00  0.00
ATOM   1847  CG  ARG   115     141.241  99.577 120.885  1.00  0.00
ATOM   1848  HG2 ARG   115     140.695 100.366 120.368  1.00  0.00
ATOM   1849  HG3 ARG   115     142.302  99.797 120.767  1.00  0.00
ATOM   1850  CD  ARG   115     140.929  98.243 120.240  1.00  0.00
ATOM   1851  HD2 ARG   115     141.599  97.481 120.639  1.00  0.00
ATOM   1852  HD3 ARG   115     139.906  97.954 120.481  1.00  0.00
ATOM   1853  NE  ARG   115     141.085  98.316 118.791  1.00  0.00
ATOM   1854  HE  ARG   115     141.977  98.658 118.462  1.00  0.00
ATOM   1855  CZ  ARG   115     140.146  97.968 117.920  1.00  0.00
ATOM   1856  NH1 ARG   115     138.978  97.509 118.348  1.00  0.00
ATOM   1857 HH11 ARG   115     138.801  97.424 119.339  1.00  0.00
ATOM   1858 HH12 ARG   115     138.265  97.245 117.683  1.00  0.00
ATOM   1859  NH2 ARG   115     140.376  98.073 116.620  1.00  0.00
ATOM   1860 HH21 ARG   115     141.266  98.418 116.291  1.00  0.00
ATOM   1861 HH22 ARG   115     139.661  97.808 115.958  1.00  0.00
ATOM   1862  C   ARG   115     140.681 100.924 124.456  1.00  0.00
ATOM   1863  O   ARG   115     139.535 101.341 124.639  1.00  0.00
ATOM   1864  N   ASN   116     141.450 100.494 125.455  1.00  0.00
ATOM   1865  H   ASN   116     142.398 100.199 125.271  1.00  0.00
ATOM   1866  CA  ASN   116     140.929 100.447 126.815  1.00  0.00
ATOM   1867  HA  ASN   116     139.946  99.977 126.788  1.00  0.00
ATOM   1868  CB  ASN   116     141.840  99.598 127.698  1.00  0.00
ATOM   1869  HB2 ASN   116     142.872  99.706 127.364  1.00  0.00
ATOM   1870  HB3 ASN   116     141.806  99.974 128.721  1.00  0.00
ATOM   1871  CG  ASN   116     141.459  98.134 127.687  1.00  0.00
ATOM   1872  OD1 ASN   116     140.351  97.774 127.294  1.00  0.00
ATOM   1873  ND2 ASN   116     142.379  97.279 128.117  1.00  0.00
ATOM   1874 HD21 ASN   116     143.278  97.619 128.429  1.00  0.00
ATOM   1875 HD22 ASN   116     142.180  96.289 128.132  1.00  0.00
ATOM   1876  C   ASN   116     140.774 101.843 127.396  1.00  0.00
ATOM   1877  O   ASN   116     139.839 102.102 128.162  1.00  0.00
ATOM   1878  N   MET   117     141.674 102.759 127.038  1.00  0.00
ATOM   1879  H   MET   117     142.401 102.522 126.379  1.00  0.00
ATOM   1880  CA  MET   117     141.606 104.101 127.599  1.00  0.00
ATOM   1881  HA  MET   117     141.399 104.007 128.665  1.00  0.00
ATOM   1882  CB  MET   117     142.954 104.806 127.443  1.00  0.00
ATOM   1883  HB2 MET   117     143.042 105.587 128.199  1.00  0.00
ATOM   1884  HB3 MET   117     143.755 104.112 127.698  1.00  0.00
ATOM   1885  CG  MET   117     143.222 105.399 126.079  1.00  0.00
ATOM   1886  HG2 MET   117     143.594 104.621 125.412  1.00  0.00
ATOM   1887  HG3 MET   117     142.288 105.767 125.654  1.00  0.00
ATOM   1888  SD  MET   117     144.416 106.744 126.156  1.00  0.00
ATOM   1889  CE  MET   117     144.402 107.302 124.458  1.00  0.00
ATOM   1890  HE1 MET   117     145.094 108.136 124.343  1.00  0.00
ATOM   1891  HE2 MET   117     144.707 106.485 123.804  1.00  0.00
ATOM   1892  HE3 MET   117     143.396 107.626 124.190  1.00  0.00
ATOM   1893  C   MET   117     140.483 104.921 126.976  1.00  0.00
ATOM   1894  O   MET   117     139.902 105.776 127.652  1.00  0.00
ATOM   1895  N   TRP   118     140.152 104.679 125.704  1.00  0.00
ATOM   1896  H   TRP   118     140.666 103.992 125.170  1.00  0.00
ATOM   1897  CA  TRP   118     139.047 105.413 125.097  1.00  0.00
ATOM   1898  HA  TRP   118     139.140 106.460 125.387  1.00  0.00
ATOM   1899  CB  TRP   118     139.121 105.338 123.573  1.00  0.00
ATOM   1900  HB2 TRP   118     139.258 104.301 123.268  1.00  0.00
ATOM   1901  HB3 TRP   118     138.167 105.650 123.148  1.00  0.00
ATOM   1902  CG  TRP   118     140.216 106.173 122.998  1.00  0.00
ATOM   1903  CD1 TRP   118     141.292 105.732 122.295  1.00  0.00
ATOM   1904  HD1 TRP   118     141.412 104.677 122.097  1.00  0.00
ATOM   1905  NE1 TRP   118     142.089 106.787 121.938  1.00  0.00
ATOM   1906  HE1 TRP   118     142.933 106.625 121.407  1.00  0.00
ATOM   1907  CE2 TRP   118     141.534 107.944 122.413  1.00  0.00
ATOM   1908  CZ2 TRP   118     141.971 109.260 122.307  1.00  0.00
ATOM   1909  HZ2 TRP   118     142.886 109.484 121.778  1.00  0.00
ATOM   1910  CH2 TRP   118     141.201 110.225 122.892  1.00  0.00
ATOM   1911  HH2 TRP   118     141.499 111.262 122.835  1.00  0.00
ATOM   1912  CZ3 TRP   118     140.022 109.908 123.572  1.00  0.00
ATOM   1913  HZ3 TRP   118     139.449 110.707 124.019  1.00  0.00
ATOM   1914  CE3 TRP   118     139.588 108.607 123.678  1.00  0.00
ATOM   1915  HE3 TRP   118     138.677 108.360 124.203  1.00  0.00
ATOM   1916  CD2 TRP   118     140.352 107.595 123.090  1.00  0.00
ATOM   1917  C   TRP   118     137.700 104.907 125.592  1.00  0.00
ATOM   1918  O   TRP   118     136.725 105.665 125.606  1.00  0.00
ATOM   1919  N   ASP   119     137.622 103.639 126.001  1.00  0.00
ATOM   1920  H   ASP   119     138.398 103.011 125.850  1.00  0.00
ATOM   1921  CA  ASP   119     136.417 103.159 126.666  1.00  0.00
ATOM   1922  HA  ASP   119     135.556 103.488 126.085  1.00  0.00
ATOM   1923  CB  ASP   119     136.404 101.631 126.711  1.00  0.00
ATOM   1924  HB2 ASP   119     137.360 101.272 127.093  1.00  0.00
ATOM   1925  HB3 ASP   119     135.645 101.296 127.418  1.00  0.00
ATOM   1926  CG  ASP   119     136.138 101.010 125.355  1.00  0.00
ATOM   1927  OD1 ASP   119     135.002 101.143 124.853  1.00  0.00
ATOM   1928  OD2 ASP   119     137.048 100.367 124.799  1.00  0.00
ATOM   1929  C   ASP   119     136.287 103.732 128.071  1.00  0.00
ATOM   1930  O   ASP   119     135.176 103.809 128.606  1.00  0.00
ATOM   1931  N   TRP   120     137.402 104.131 128.685  1.00  0.00
ATOM   1932  H   TRP   120     138.302 103.955 128.262  1.00  0.00
ATOM   1933  CA  TRP   120     137.328 104.822 129.967  1.00  0.00
ATOM   1934  HA  TRP   120     136.587 104.316 130.586  1.00  0.00
ATOM   1935  CB  TRP   120     138.675 104.760 130.684  1.00  0.00
ATOM   1936  HB2 TRP   120     139.475 104.702 129.946  1.00  0.00
ATOM   1937  HB3 TRP   120     138.843 105.694 131.220  1.00  0.00
ATOM   1938  CG  TRP   120     138.794 103.617 131.633  1.00  0.00
ATOM   1939  CD1 TRP   120     139.776 102.675 131.656  1.00  0.00
ATOM   1940  HD1 TRP   120     140.578 102.713 130.933  1.00  0.00
ATOM   1941  NE1 TRP   120     139.551 101.781 132.670  1.00  0.00
ATOM   1942  HE1 TRP   120     140.194 101.018 132.822  1.00  0.00
ATOM   1943  CE2 TRP   120     138.403 102.133 133.327  1.00  0.00
ATOM   1944  CZ2 TRP   120     137.770 101.536 134.413  1.00  0.00
ATOM   1945  HZ2 TRP   120     138.192 100.650 134.864  1.00  0.00
ATOM   1946  CH2 TRP   120     136.618 102.114 134.866  1.00  0.00
ATOM   1947  HH2 TRP   120     136.093 101.685 135.707  1.00  0.00
ATOM   1948  CZ3 TRP   120     136.090 103.260 134.266  1.00  0.00
ATOM   1949  HZ3 TRP   120     135.176 103.680 134.660  1.00  0.00
ATOM   1950  CE3 TRP   120     136.714 103.855 133.189  1.00  0.00
ATOM   1951  HE3 TRP   120     136.309 104.741 132.723  1.00  0.00
ATOM   1952  CD2 TRP   120     137.896 103.286 132.701  1.00  0.00
ATOM   1953  C   TRP   120     136.891 106.267 129.785  1.00  0.00
ATOM   1954  O   TRP   120     136.205 106.827 130.646  1.00  0.00
ATOM   1955  N   GLY   121     137.280 106.889 128.674  1.00  0.00
ATOM   1956  H   GLY   121     137.898 106.423 128.024  1.00  0.00
ATOM   1957  CA  GLY   121     136.816 108.236 128.397  1.00  0.00
ATOM   1958  HA2 GLY   121     136.968 108.860 129.278  1.00  0.00
ATOM   1959  HA3 GLY   121     137.419 108.670 127.599  1.00  0.00
ATOM   1960  C   GLY   121     135.355 108.272 128.001  1.00  0.00
ATOM   1961  O   GLY   121     134.630 109.205 128.352  1.00  0.00
ATOM   1962  N   ILE   122     134.901 107.256 127.266  1.00  0.00
ATOM   1963  H   ILE   122     135.535 106.533 126.958  1.00  0.00
ATOM   1964  CA  ILE   122     133.490 107.178 126.900  1.00  0.00
ATOM   1965  HA  ILE   122     133.212 108.119 126.425  1.00  0.00
ATOM   1966  CB  ILE   122     133.262 106.044 125.882  1.00  0.00
ATOM   1967  HB  ILE   122     133.823 105.169 126.212  1.00  0.00
ATOM   1968  CG2 ILE   122     131.789 105.665 125.799  1.00  0.00
ATOM   1969 HG21 ILE   122     131.660 104.863 125.073  1.00  0.00
ATOM   1970 HG22 ILE   122     131.444 105.328 126.777  1.00  0.00
ATOM   1971 HG23 ILE   122     131.207 106.533 125.488  1.00  0.00
ATOM   1972  CG1 ILE   122     133.780 106.454 124.501  1.00  0.00
ATOM   1973 HG12 ILE   122     133.100 107.184 124.062  1.00  0.00
ATOM   1974 HG13 ILE   122     134.731 106.976 124.612  1.00  0.00
ATOM   1975  CD1 ILE   122     133.953 105.293 123.549  1.00  0.00
ATOM   1976 HD11 ILE   122     134.323 105.660 122.591  1.00  0.00
ATOM   1977 HD12 ILE   122     134.668 104.584 123.966  1.00  0.00
ATOM   1978 HD13 ILE   122     132.994 104.797 123.402  1.00  0.00
ATOM   1979  C   ILE   122     132.630 107.005 128.144  1.00  0.00
ATOM   1980  O   ILE   122     131.536 107.571 128.244  1.00  0.00
ATOM   1981  N   PHE   123     133.119 106.237 129.119  1.00  0.00
ATOM   1982  H   PHE   123     134.018 105.791 129.007  1.00  0.00
ATOM   1983  CA  PHE   123     132.359 106.039 130.348  1.00  0.00
ATOM   1984  HA  PHE   123     131.357 105.705 130.079  1.00  0.00
ATOM   1985  CB  PHE   123     133.010 104.955 131.209  1.00  0.00
ATOM   1986  HB2 PHE   123     132.928 103.993 130.703  1.00  0.00
ATOM   1987  HB3 PHE   123     134.078 105.154 131.294  1.00  0.00
ATOM   1988  CG  PHE   123     132.412 104.848 132.582  1.00  0.00
ATOM   1989  CD1 PHE   123     131.237 104.147 132.784  1.00  0.00
ATOM   1990  HD1 PHE   123     130.751 103.657 131.953  1.00  0.00
ATOM   1991  CE1 PHE   123     130.674 104.064 134.037  1.00  0.00
ATOM   1992  HE1 PHE   123     129.758 103.510 134.182  1.00  0.00
ATOM   1993  CZ  PHE   123     131.280 104.688 135.104  1.00  0.00
ATOM   1994  HZ  PHE   123     130.842 104.621 136.089  1.00  0.00
ATOM   1995  CE2 PHE   123     132.446 105.399 134.915  1.00  0.00
ATOM   1996  HE2 PHE   123     132.919 105.894 135.750  1.00  0.00
ATOM   1997  CD2 PHE   123     133.006 105.477 133.663  1.00  0.00
ATOM   1998  HD2 PHE   123     133.920 106.037 133.527  1.00  0.00
ATOM   1999  C   PHE   123     132.233 107.336 131.138  1.00  0.00
ATOM   2000  O   PHE   123     131.178 107.617 131.716  1.00  0.00
ATOM   2001  N   ILE   124     133.299 108.136 131.174  1.00  0.00
ATOM   2002  H   ILE   124     134.129 107.895 130.651  1.00  0.00
ATOM   2003  CA  ILE   124     133.295 109.365 131.960  1.00  0.00
ATOM   2004  HA  ILE   124     132.866 109.140 132.936  1.00  0.00
ATOM   2005  CB  ILE   124     134.741 109.852 132.175  1.00  0.00
ATOM   2006  HB  ILE   124     135.265 109.797 131.221  1.00  0.00
ATOM   2007  CG2 ILE   124     134.777 111.295 132.656  1.00  0.00
ATOM   2008 HG21 ILE   124     135.812 111.606 132.797  1.00  0.00
ATOM   2009 HG22 ILE   124     134.303 111.938 131.914  1.00  0.00
ATOM   2010 HG23 ILE   124     134.241 111.377 133.602  1.00  0.00
ATOM   2011  CG1 ILE   124     135.463 108.941 133.170  1.00  0.00
ATOM   2012 HG12 ILE   124     135.242 109.268 134.186  1.00  0.00
ATOM   2013 HG13 ILE   124     135.054 107.933 133.100  1.00  0.00
ATOM   2014  CD1 ILE   124     136.957 108.889 132.976  1.00  0.00
ATOM   2015 HD11 ILE   124     137.397 108.223 133.718  1.00  0.00
ATOM   2016 HD12 ILE   124     137.181 108.517 131.976  1.00  0.00
ATOM   2017 HD13 ILE   124     137.374 109.889 133.093  1.00  0.00
ATOM   2018  C   ILE   124     132.424 110.426 131.295  1.00  0.00
ATOM   2019  O   ILE   124     131.710 111.175 131.970  1.00  0.00
ATOM   2020  N   GLY   125     132.459 110.499 129.964  1.00  0.00
ATOM   2021  H   GLY   125     133.103 109.921 129.443  1.00  0.00
ATOM   2022  CA  GLY   125     131.580 111.403 129.245  1.00  0.00
ATOM   2023  HA2 GLY   125     131.699 112.412 129.639  1.00  0.00
ATOM   2024  HA3 GLY   125     131.901 111.468 128.205  1.00  0.00
ATOM   2025  C   GLY   125     130.119 111.014 129.296  1.00  0.00
ATOM   2026  O   GLY   125     129.260 111.822 128.934  1.00  0.00
ATOM   2027  N   SER   126     129.819 109.799 129.739  1.00  0.00
ATOM   2028  H   SER   126     130.555 109.173 130.033  1.00  0.00
ATOM   2029  CA  SER   126     128.448 109.321 129.821  1.00  0.00
ATOM   2030  HA  SER   126     127.813 110.011 129.265  1.00  0.00
ATOM   2031  CB  SER   126     128.337 107.939 129.172  1.00  0.00
ATOM   2032  HB2 SER   126     129.009 107.246 129.677  1.00  0.00
ATOM   2033  HB3 SER   126     127.320 107.564 129.289  1.00  0.00
ATOM   2034  OG  SER   126     128.663 107.993 127.797  1.00  0.00
ATOM   2035  HG  SER   126     129.609 107.872 127.687  1.00  0.00
ATOM   2036  C   SER   126     127.931 109.245 131.249  1.00  0.00
ATOM   2037  O   SER   126     126.718 109.131 131.449  1.00  0.00
ATOM   2038  N   PHE   127     128.817 109.294 132.240  1.00  0.00
ATOM   2039  H   PHE   127     129.796 109.433 132.035  1.00  0.00
ATOM   2040  CA  PHE   127     128.435 109.154 133.639  1.00  0.00
ATOM   2041  HA  PHE   127     127.457 108.674 133.675  1.00  0.00
ATOM   2042  CB  PHE   127     129.434 108.251 134.372  1.00  0.00
ATOM   2043  HB2 PHE   127     129.390 107.247 133.951  1.00  0.00
ATOM   2044  HB3 PHE   127     130.448 108.600 134.177  1.00  0.00
ATOM   2045  CG  PHE   127     129.209 108.180 135.853  1.00  0.00
ATOM   2046  CD1 PHE   127     128.128 107.489 136.371  1.00  0.00
ATOM   2047  HD1 PHE   127     127.439 106.988 135.707  1.00  0.00
ATOM   2048  CE1 PHE   127     127.914 107.429 137.729  1.00  0.00
ATOM   2049  HE1 PHE   127     127.065 106.887 138.118  1.00  0.00
ATOM   2050  CZ  PHE   127     128.783 108.060 138.590  1.00  0.00
ATOM   2051  HZ  PHE   127     128.616 108.013 139.656  1.00  0.00
ATOM   2052  CE2 PHE   127     129.867 108.752 138.090  1.00  0.00
ATOM   2053  HE2 PHE   127     130.552 109.246 138.763  1.00  0.00
ATOM   2054  CD2 PHE   127     130.074 108.812 136.729  1.00  0.00
ATOM   2055  HD2 PHE   127     130.923 109.360 136.348  1.00  0.00
ATOM   2056  C   PHE   127     128.333 110.485 134.367  1.00  0.00
ATOM   2057  O   PHE   127     127.407 110.680 135.159  1.00  0.00
ATOM   2058  N   VAL   128     129.256 111.404 134.107  1.00  0.00
ATOM   2059  H   VAL   128     129.919 111.256 133.360  1.00  0.00
ATOM   2060  CA  VAL   128     129.369 112.650 134.862  1.00  0.00
ATOM   2061  HA  VAL   128     129.215 112.411 135.914  1.00  0.00
ATOM   2062  CB  VAL   128     130.781 113.247 134.724  1.00  0.00
ATOM   2063  HB  VAL   128     131.049 113.243 133.668  1.00  0.00
ATOM   2064  CG1 VAL   128     130.822 114.687 135.218  1.00  0.00
ATOM   2065 HG11 VAL   128     131.832 115.081 135.108  1.00  0.00
ATOM   2066 HG12 VAL   128     130.130 115.292 134.632  1.00  0.00
ATOM   2067 HG13 VAL   128     130.533 114.720 136.268  1.00  0.00
ATOM   2068  CG2 VAL   128     131.790 112.394 135.471  1.00  0.00
ATOM   2069 HG21 VAL   128     132.784 112.829 135.364  1.00  0.00
ATOM   2070 HG22 VAL   128     131.523 112.355 136.527  1.00  0.00
ATOM   2071 HG23 VAL   128     131.789 111.385 135.059  1.00  0.00
ATOM   2072  C   VAL   128     128.292 113.655 134.457  1.00  0.00
ATOM   2073  O   VAL   128     127.705 114.287 135.346  1.00  0.00
ATOM   2074  N   PRO   129     127.984 113.854 133.172  1.00  0.00
ATOM   2075  CD  PRO   129     128.733 113.432 131.970  1.00  0.00
ATOM   2076  HD2 PRO   129     128.436 112.419 131.697  1.00  0.00
ATOM   2077  HD3 PRO   129     129.800 113.574 132.142  1.00  0.00
ATOM   2078  CG  PRO   129     128.272 114.383 130.915  1.00  0.00
ATOM   2079  HG2 PRO   129     128.252 113.874 129.952  1.00  0.00
ATOM   2080  HG3 PRO   129     128.920 115.259 130.909  1.00  0.00
ATOM   2081  CB  PRO   129     126.911 114.786 131.281  1.00  0.00
ATOM   2082  HB2 PRO   129     126.206 114.029 130.937  1.00  0.00
ATOM   2083  HB3 PRO   129     126.718 115.790 130.904  1.00  0.00
ATOM   2084  CA  PRO   129     126.920 114.812 132.818  1.00  0.00
ATOM   2085  HA  PRO   129     127.196 115.808 133.165  1.00  0.00
ATOM   2086  C   PRO   129     125.570 114.425 133.402  1.00  0.00
ATOM   2087  O   PRO   129     124.849 115.303 133.894  1.00  0.00
ATOM   2088  N   PRO   130     125.169 113.142 133.383  1.00  0.00
ATOM   2089  CD  PRO   130     125.624 112.008 132.556  1.00  0.00
ATOM   2090  HD2 PRO   130     126.433 111.490 133.070  1.00  0.00
ATOM   2091  HD3 PRO   130     125.853 112.364 131.552  1.00  0.00
ATOM   2092  CG  PRO   130     124.428 111.122 132.503  1.00  0.00
ATOM   2093  HG2 PRO   130     124.750 110.085 132.412  1.00  0.00
ATOM   2094  HG3 PRO   130     123.775 111.443 131.691  1.00  0.00
ATOM   2095  CB  PRO   130     123.747 111.305 133.769  1.00  0.00
ATOM   2096  HB2 PRO   130     124.246 110.713 134.536  1.00  0.00
ATOM   2097  HB3 PRO   130     122.687 111.084 133.644  1.00  0.00
ATOM   2098  CA  PRO   130     123.921 112.795 134.085  1.00  0.00
ATOM   2099  HA  PRO   130     123.093 113.356 133.652  1.00  0.00
ATOM   2100  C   PRO   130     123.971 113.044 135.582  1.00  0.00
ATOM   2101  O   PRO   130     122.950 113.403 136.180  1.00  0.00
ATOM   2102  N   LEU   131     125.132 112.858 136.209  1.00  0.00
ATOM   2103  H   LEU   131     125.965 112.649 135.678  1.00  0.00
ATOM   2104  CA  LEU   131     125.214 112.953 137.662  1.00  0.00
ATOM   2105  HA  LEU   131     124.344 112.451 138.086  1.00  0.00
ATOM   2106  CB  LEU   131     126.468 112.235 138.159  1.00  0.00
ATOM   2107  HB2 LEU   131     126.405 111.180 137.893  1.00  0.00
ATOM   2108  HB3 LEU   131     127.323 112.555 137.564  1.00  0.00
ATOM   2109  CG  LEU   131     126.815 112.358 139.641  1.00  0.00
ATOM   2110  HG  LEU   131     126.727 113.406 139.926  1.00  0.00
ATOM   2111  CD1 LEU   131     125.856 111.551 140.496  1.00  0.00
ATOM   2112 HD11 LEU   131     126.127 111.657 141.546  1.00  0.00
ATOM   2113 HD12 LEU   131     124.840 111.915 140.345  1.00  0.00
ATOM   2114 HD13 LEU   131     125.911 110.500 140.212  1.00  0.00
ATOM   2115  CD2 LEU   131     128.247 111.921 139.874  1.00  0.00
ATOM   2116 HD21 LEU   131     128.487 112.012 140.933  1.00  0.00
ATOM   2117 HD22 LEU   131     128.366 110.883 139.562  1.00  0.00
ATOM   2118 HD23 LEU   131     128.919 112.553 139.294  1.00  0.00
ATOM   2119  C   LEU   131     125.200 114.404 138.127  1.00  0.00
ATOM   2120  O   LEU   131     124.501 114.750 139.084  1.00  0.00
ATOM   2121  N   VAL   132     125.958 115.271 137.457  1.00  0.00
ATOM   2122  H   VAL   132     126.466 114.970 136.638  1.00  0.00
ATOM   2123  CA  VAL   132     126.053 116.654 137.907  1.00  0.00
ATOM   2124  HA  VAL   132     126.195 116.643 138.988  1.00  0.00
ATOM   2125  CB  VAL   132     127.281 117.335 137.279  1.00  0.00
ATOM   2126  HB  VAL   132     127.147 117.360 136.198  1.00  0.00
ATOM   2127  CG1 VAL   132     127.416 118.759 137.780  1.00  0.00
ATOM   2128 HG11 VAL   132     128.290 119.224 137.324  1.00  0.00
ATOM   2129 HG12 VAL   132     126.524 119.325 137.513  1.00  0.00
ATOM   2130 HG13 VAL   132     127.531 118.754 138.864  1.00  0.00
ATOM   2131  CG2 VAL   132     128.541 116.551 137.589  1.00  0.00
ATOM   2132 HG21 VAL   132     129.399 117.048 137.137  1.00  0.00
ATOM   2133 HG22 VAL   132     128.680 116.498 138.669  1.00  0.00
ATOM   2134 HG23 VAL   132     128.451 115.543 137.185  1.00  0.00
ATOM   2135  C   VAL   132     124.769 117.425 137.614  1.00  0.00
ATOM   2136  O   VAL   132     124.382 118.302 138.394  1.00  0.00
ATOM   2137  N   ILE   133     124.083 117.120 136.510  1.00  0.00
ATOM   2138  H   ILE   133     124.446 116.435 135.863  1.00  0.00
ATOM   2139  CA  ILE   133     122.807 117.774 136.232  1.00  0.00
ATOM   2140  HA  ILE   133     122.964 118.852 136.280  1.00  0.00
ATOM   2141  CB  ILE   133     122.315 117.428 134.813  1.00  0.00
ATOM   2142  HB  ILE   133     122.276 116.343 134.718  1.00  0.00
ATOM   2143  CG2 ILE   133     120.920 117.980 134.575  1.00  0.00
ATOM   2144 HG21 ILE   133     120.594 117.723 133.567  1.00  0.00
ATOM   2145 HG22 ILE   133     120.230 117.549 135.300  1.00  0.00
ATOM   2146 HG23 ILE   133     120.934 119.064 134.687  1.00  0.00
ATOM   2147  CG1 ILE   133     123.277 117.971 133.752  1.00  0.00
ATOM   2148 HG12 ILE   133     124.128 117.297 133.658  1.00  0.00
ATOM   2149 HG13 ILE   133     122.794 117.938 132.776  1.00  0.00
ATOM   2150  CD1 ILE   133     123.775 119.372 134.016  1.00  0.00
ATOM   2151 HD11 ILE   133     124.450 119.675 133.215  1.00  0.00
ATOM   2152 HD12 ILE   133     122.929 120.058 134.056  1.00  0.00
ATOM   2153 HD13 ILE   133     124.307 119.396 134.967  1.00  0.00
ATOM   2154  C   ILE   133     121.777 117.403 137.291  1.00  0.00
ATOM   2155  O   ILE   133     120.956 118.234 137.697  1.00  0.00
ATOM   2156  N   GLY   134     121.808 116.157 137.763  1.00  0.00
ATOM   2157  H   GLY   134     122.445 115.482 137.365  1.00  0.00
ATOM   2158  CA  GLY   134     120.926 115.767 138.850  1.00  0.00
ATOM   2159  HA2 GLY   134     119.892 115.963 138.566  1.00  0.00
ATOM   2160  HA3 GLY   134     121.002 114.692 139.010  1.00  0.00
ATOM   2161  C   GLY   134     121.239 116.493 140.144  1.00  0.00
ATOM   2162  O   GLY   134     120.332 116.901 140.872  1.00  0.00
ATOM   2163  N   VAL   135     122.526 116.666 140.447  1.00  0.00
ATOM   2164  H   VAL   135     123.242 116.287 139.844  1.00  0.00
ATOM   2165  CA  VAL   135     122.920 117.400 141.645  1.00  0.00
ATOM   2166  HA  VAL   135     122.386 116.972 142.493  1.00  0.00
ATOM   2167  CB  VAL   135     124.432 117.236 141.901  1.00  0.00
ATOM   2168  HB  VAL   135     124.968 117.599 141.024  1.00  0.00
ATOM   2169  CG1 VAL   135     124.870 118.059 143.101  1.00  0.00
ATOM   2170 HG11 VAL   135     125.940 117.927 143.262  1.00  0.00
ATOM   2171 HG12 VAL   135     124.658 119.112 142.917  1.00  0.00
ATOM   2172 HG13 VAL   135     124.327 117.729 143.986  1.00  0.00
ATOM   2173  CG2 VAL   135     124.789 115.775 142.104  1.00  0.00
ATOM   2174 HG21 VAL   135     125.860 115.684 142.283  1.00  0.00
ATOM   2175 HG22 VAL   135     124.243 115.383 142.962  1.00  0.00
ATOM   2176 HG23 VAL   135     124.520 115.208 141.213  1.00  0.00
ATOM   2177  C   VAL   135     122.525 118.868 141.531  1.00  0.00
ATOM   2178  O   VAL   135     122.136 119.499 142.519  1.00  0.00
ATOM   2179  N   ALA   136     122.610 119.434 140.326  1.00  0.00
ATOM   2180  H   ALA   136     122.919 118.890 139.533  1.00  0.00
ATOM   2181  CA  ALA   136     122.258 120.838 140.147  1.00  0.00
ATOM   2182  HA  ALA   136     122.725 121.411 140.947  1.00  0.00
ATOM   2183  CB  ALA   136     122.799 121.350 138.814  1.00  0.00
ATOM   2184  HB1 ALA   136     122.530 122.399 138.691  1.00  0.00
ATOM   2185  HB2 ALA   136     123.884 121.249 138.799  1.00  0.00
ATOM   2186  HB3 ALA   136     122.369 120.768 137.999  1.00  0.00
ATOM   2187  C   ALA   136     120.751 121.045 140.230  1.00  0.00
ATOM   2188  O   ALA   136     120.288 122.089 140.702  1.00  0.00
ATOM   2189  N   PHE   137     119.969 120.065 139.773  1.00  0.00
ATOM   2190  H   PHE   137     120.381 119.252 139.337  1.00  0.00
ATOM   2191  CA  PHE   137     118.520 120.159 139.898  1.00  0.00
ATOM   2192  HA  PHE   137     118.220 121.169 139.620  1.00  0.00
ATOM   2193  CB  PHE   137     117.846 119.182 138.939  1.00  0.00
ATOM   2194  HB2 PHE   137     118.528 118.360 138.721  1.00  0.00
ATOM   2195  HB3 PHE   137     116.991 118.722 139.434  1.00  0.00
ATOM   2196  CG  PHE   137     117.399 119.809 137.657  1.00  0.00
ATOM   2197  CD1 PHE   137     116.098 120.250 137.507  1.00  0.00
ATOM   2198  HD1 PHE   137     115.394 120.140 138.318  1.00  0.00
ATOM   2199  CE1 PHE   137     115.683 120.831 136.331  1.00  0.00
ATOM   2200  HE1 PHE   137     114.662 121.167 136.226  1.00  0.00
ATOM   2201  CZ  PHE   137     116.571 120.983 135.289  1.00  0.00
ATOM   2202  HZ  PHE   137     116.247 121.440 134.365  1.00  0.00
ATOM   2203  CE2 PHE   137     117.872 120.552 135.427  1.00  0.00
ATOM   2204  HE2 PHE   137     118.571 120.671 134.612  1.00  0.00
ATOM   2205  CD2 PHE   137     118.281 119.969 136.605  1.00  0.00
ATOM   2206  HD2 PHE   137     119.303 119.635 136.702  1.00  0.00
ATOM   2207  C   PHE   137     118.060 119.904 141.325  1.00  0.00
ATOM   2208  O   PHE   137     117.050 120.469 141.758  1.00  0.00
ATOM   2209  N   GLY   138     118.773 119.055 142.066  1.00  0.00
ATOM   2210  H   GLY   138     119.535 118.539 141.650  1.00  0.00
ATOM   2211  CA  GLY   138     118.457 118.870 143.470  1.00  0.00
ATOM   2212  HA2 GLY   138     117.410 118.583 143.571  1.00  0.00
ATOM   2213  HA3 GLY   138     119.039 118.037 143.865  1.00  0.00
ATOM   2214  C   GLY   138     118.721 120.106 144.300  1.00  0.00
ATOM   2215  O   GLY   138     118.122 120.283 145.363  1.00  0.00
ATOM   2216  N   ASN   139     119.612 120.977 143.830  1.00  0.00
ATOM   2217  H   ASN   139     120.093 120.789 142.962  1.00  0.00
ATOM   2218  CA  ASN   139     119.920 122.209 144.537  1.00  0.00
ATOM   2219  HA  ASN   139     119.755 122.038 145.601  1.00  0.00
ATOM   2220  CB  ASN   139     121.393 122.570 144.338  1.00  0.00
ATOM   2221  HB2 ASN   139     121.692 122.324 143.319  1.00  0.00
ATOM   2222  HB3 ASN   139     121.520 123.647 144.446  1.00  0.00
ATOM   2223  CG  ASN   139     122.303 121.855 145.316  1.00  0.00
ATOM   2224  OD1 ASN   139     122.511 122.459 146.475  1.00  0.00
ATOM   2225  ND2 ASN   139     122.811 120.774 145.033  1.00  0.00
ATOM   2226 HD21 ASN   139     122.625 120.348 144.137  1.00  0.00
ATOM   2227 HD22 ASN   139     123.415 120.311 145.697  1.00  0.00
ATOM   2228  C   ASN   139     119.038 123.370 144.105  1.00  0.00
ATOM   2229  O   ASN   139     118.937 124.356 144.839  1.00  0.00
ATOM   2230  N   LEU   140     118.403 123.283 142.934  1.00  0.00
ATOM   2231  H   LEU   140     118.592 122.509 142.313  1.00  0.00
ATOM   2232  CA  LEU   140     117.436 124.304 142.548  1.00  0.00
ATOM   2233  HA  LEU   140     117.894 125.282 142.696  1.00  0.00
ATOM   2234  CB  LEU   140     117.068 124.166 141.072  1.00  0.00
ATOM   2235  HB2 LEU   140     116.701 123.156 140.890  1.00  0.00
ATOM   2236  HB3 LEU   140     116.162 124.739 140.876  1.00  0.00
ATOM   2237  CG  LEU   140     118.116 124.514 140.017  1.00  0.00
ATOM   2238  HG  LEU   140     118.991 123.886 140.185  1.00  0.00
ATOM   2239  CD1 LEU   140     117.570 124.208 138.635  1.00  0.00
ATOM   2240 HD11 LEU   140     118.320 124.457 137.884  1.00  0.00
ATOM   2241 HD12 LEU   140     117.326 123.148 138.567  1.00  0.00
ATOM   2242 HD13 LEU   140     116.671 124.799 138.460  1.00  0.00
ATOM   2243  CD2 LEU   140     118.544 125.963 140.121  1.00  0.00
ATOM   2244 HD21 LEU   140     119.290 126.178 139.356  1.00  0.00
ATOM   2245 HD22 LEU   140     117.679 126.609 139.975  1.00  0.00
ATOM   2246 HD23 LEU   140     118.972 126.146 141.107  1.00  0.00
ATOM   2247  C   LEU   140     116.182 124.230 143.405  1.00  0.00
ATOM   2248  O   LEU   140     115.589 125.264 143.725  1.00  0.00
ATOM   2249  N   LEU   141     115.767 123.023 143.788  1.00  0.00
ATOM   2250  H   LEU   141     116.246 122.197 143.460  1.00  0.00
ATOM   2251  CA  LEU   141     114.626 122.866 144.678  1.00  0.00
ATOM   2252  HA  LEU   141     113.788 123.419 144.255  1.00  0.00
ATOM   2253  CB  LEU   141     114.231 121.393 144.758  1.00  0.00
ATOM   2254  HB2 LEU   141     115.127 120.785 144.882  1.00  0.00
ATOM   2255  HB3 LEU   141     113.654 121.223 145.667  1.00  0.00
ATOM   2256  CG  LEU   141     113.439 120.888 143.553  1.00  0.00
ATOM   2257  HG  LEU   141     113.853 121.349 142.656  1.00  0.00
ATOM   2258  CD1 LEU   141     113.569 119.381 143.414  1.00  0.00
ATOM   2259 HD11 LEU   141     112.997 119.045 142.549  1.00  0.00
ATOM   2260 HD12 LEU   141     114.618 119.117 143.280  1.00  0.00
ATOM   2261 HD13 LEU   141     113.186 118.898 144.313  1.00  0.00
ATOM   2262  CD2 LEU   141     111.985 121.304 143.670  1.00  0.00
ATOM   2263 HD21 LEU   141     111.431 120.938 142.805  1.00  0.00
ATOM   2264 HD22 LEU   141     111.558 120.882 144.580  1.00  0.00
ATOM   2265 HD23 LEU   141     111.920 122.391 143.709  1.00  0.00
ATOM   2266  C   LEU   141     114.899 123.412 146.072  1.00  0.00
ATOM   2267  O   LEU   141     113.958 123.809 146.764  1.00  0.00
ATOM   2268  N   GLN   142     116.160 123.441 146.497  1.00  0.00
ATOM   2269  H   GLN   142     116.898 123.070 145.915  1.00  0.00
ATOM   2270  CA  GLN   142     116.525 123.997 147.791  1.00  0.00
ATOM   2271  HA  GLN   142     115.671 123.889 148.460  1.00  0.00
ATOM   2272  CB  GLN   142     117.700 123.216 148.386  1.00  0.00
ATOM   2273  HB2 GLN   142     118.561 123.299 147.723  1.00  0.00
ATOM   2274  HB3 GLN   142     118.021 123.695 149.311  1.00  0.00
ATOM   2275  CG  GLN   142     117.411 121.754 148.653  1.00  0.00
ATOM   2276  HG2 GLN   142     116.690 121.670 149.466  1.00  0.00
ATOM   2277  HG3 GLN   142     116.941 121.311 147.775  1.00  0.00
ATOM   2278  CD  GLN   142     118.659 120.971 149.004  1.00  0.00
ATOM   2279  OE1 GLN   142     118.907 120.670 150.169  1.00  0.00
ATOM   2280  NE2 GLN   142     119.453 120.636 147.996  1.00  0.00
ATOM   2281 HE21 GLN   142     119.212 120.904 147.052  1.00  0.00
ATOM   2282 HE22 GLN   142     120.299 120.113 148.172  1.00  0.00
ATOM   2283  C   GLN   142     116.891 125.473 147.724  1.00  0.00
ATOM   2284  O   GLN   142     116.917 126.136 148.766  1.00  0.00
ATOM   2285  N   GLY   143     117.168 126.000 146.535  1.00  0.00
ATOM   2286  H   GLY   143     117.036 125.452 145.697  1.00  0.00
ATOM   2287  CA  GLY   143     117.660 127.354 146.396  1.00  0.00
ATOM   2288  HA2 GLY   143     117.319 127.768 145.447  1.00  0.00
ATOM   2289  HA3 GLY   143     117.248 127.973 147.192  1.00  0.00
ATOM   2290  C   GLY   143     119.170 127.402 146.452  1.00  0.00
ATOM   2291  O   GLY   143     119.785 126.669 147.229  1.00  0.00
ATOM   2292  N   VAL   144     119.784 128.255 145.641  1.00  0.00
ATOM   2293  H   VAL   144     119.242 128.857 145.037  1.00  0.00
ATOM   2294  CA  VAL   144     121.240 128.351 145.595  1.00  0.00
ATOM   2295  HA  VAL   144     121.651 127.622 146.293  1.00  0.00
ATOM   2296  CB  VAL   144     121.772 128.022 144.189  1.00  0.00
ATOM   2297  HB  VAL   144     122.842 128.231 144.169  1.00  0.00
ATOM   2298  CG1 VAL   144     121.566 126.549 143.883  1.00  0.00
ATOM   2299 HG11 VAL   144     121.946 126.328 142.886  1.00  0.00
ATOM   2300 HG12 VAL   144     122.101 125.947 144.617  1.00  0.00
ATOM   2301 HG13 VAL   144     120.503 126.314 143.926  1.00  0.00
ATOM   2302  CG2 VAL   144     121.095 128.888 143.142  1.00  0.00
ATOM   2303 HG21 VAL   144     121.486 128.639 142.156  1.00  0.00
ATOM   2304 HG22 VAL   144     120.020 128.709 143.162  1.00  0.00
ATOM   2305 HG23 VAL   144     121.292 129.938 143.356  1.00  0.00
ATOM   2306  C   VAL   144     121.669 129.741 146.051  1.00  0.00
ATOM   2307  O   VAL   144     120.931 130.715 145.847  1.00  0.00
ATOM   2308  N   PRO   145     122.847 129.884 146.674  1.00  0.00
ATOM   2309  CD  PRO   145     123.797 128.805 146.993  1.00  0.00
ATOM   2310  HD2 PRO   145     124.142 128.344 146.067  1.00  0.00
ATOM   2311  HD3 PRO   145     123.344 128.130 147.719  1.00  0.00
ATOM   2312  CG  PRO   145     124.938 129.534 147.639  1.00  0.00
ATOM   2313  HG2 PRO   145     125.650 129.843 146.874  1.00  0.00
ATOM   2314  HG3 PRO   145     125.381 128.903 148.410  1.00  0.00
ATOM   2315  CB  PRO   145     124.341 130.736 148.270  1.00  0.00
ATOM   2316  HB2 PRO   145     125.099 131.515 148.349  1.00  0.00
ATOM   2317  HB3 PRO   145     123.865 130.451 149.208  1.00  0.00
ATOM   2318  CA  PRO   145     123.268 131.174 147.271  1.00  0.00
ATOM   2319  HA  PRO   145     122.429 131.610 147.813  1.00  0.00
ATOM   2320  C   PRO   145     123.817 132.200 146.282  1.00  0.00
ATOM   2321  O   PRO   145     125.014 132.350 146.068  1.00  0.00
ATOM   2322  N   PHE   146     122.912 132.944 145.656  1.00  0.00
ATOM   2323  H   PHE   146     121.928 132.774 145.806  1.00  0.00
ATOM   2324  CA  PHE   146     123.292 134.012 144.747  1.00  0.00
ATOM   2325  HA  PHE   146     124.345 134.239 144.913  1.00  0.00
ATOM   2326  CB  PHE   146     123.121 133.585 143.273  1.00  0.00
ATOM   2327  HB2 PHE   146     123.750 134.211 142.640  1.00  0.00
ATOM   2328  HB3 PHE   146     123.516 132.578 143.141  1.00  0.00
ATOM   2329  CG  PHE   146     121.704 133.635 142.771  1.00  0.00
ATOM   2330  CD1 PHE   146     120.864 132.548 142.920  1.00  0.00
ATOM   2331  HD1 PHE   146     121.219 131.655 143.412  1.00  0.00
ATOM   2332  CE1 PHE   146     119.572 132.587 142.447  1.00  0.00
ATOM   2333  HE1 PHE   146     118.924 131.733 142.576  1.00  0.00
ATOM   2334  CZ  PHE   146     119.104 133.713 141.810  1.00  0.00
ATOM   2335  HZ  PHE   146     118.090 133.742 141.440  1.00  0.00
ATOM   2336  CE2 PHE   146     119.930 134.801 141.645  1.00  0.00
ATOM   2337  HE2 PHE   146     119.565 135.688 141.148  1.00  0.00
ATOM   2338  CD2 PHE   146     121.225 134.758 142.115  1.00  0.00
ATOM   2339  HD2 PHE   146     121.869 135.613 141.967  1.00  0.00
ATOM   2340  C   PHE   146     122.485 135.266 145.053  1.00  0.00
ATOM   2341  O   PHE   146     121.368 135.197 145.571  1.00  0.00
ATOM   2342  N   ASN   147     123.079 136.417 144.750  1.00  0.00
ATOM   2343  H   ASN   147     124.017 136.418 144.376  1.00  0.00
ATOM   2344  CA  ASN   147     122.437 137.709 144.932  1.00  0.00
ATOM   2345  HA  ASN   147     121.368 137.543 145.062  1.00  0.00
ATOM   2346  CB  ASN   147     122.966 138.439 146.180  1.00  0.00
ATOM   2347  HB2 ASN   147     122.372 139.337 146.353  1.00  0.00
ATOM   2348  HB3 ASN   147     122.820 137.809 147.057  1.00  0.00
ATOM   2349  CG  ASN   147     124.430 138.817 146.070  1.00  0.00
ATOM   2350  OD1 ASN   147     125.310 138.034 146.416  1.00  0.00
ATOM   2351  ND2 ASN   147     124.695 140.025 145.600  1.00  0.00
ATOM   2352 HD21 ASN   147     123.939 140.641 145.336  1.00  0.00
ATOM   2353 HD22 ASN   147     125.653 140.331 145.505  1.00  0.00
ATOM   2354  C   ASN   147     122.639 138.554 143.682  1.00  0.00
ATOM   2355  O   ASN   147     123.447 138.236 142.808  1.00  0.00
ATOM   2356  N   VAL   148     121.879 139.642 143.604  1.00  0.00
ATOM   2357  H   VAL   148     121.275 139.892 144.374  1.00  0.00
ATOM   2358  CA  VAL   148     121.863 140.522 142.442  1.00  0.00
ATOM   2359  HA  VAL   148     122.734 140.304 141.824  1.00  0.00
ATOM   2360  CB  VAL   148     120.589 140.312 141.597  1.00  0.00
ATOM   2361  HB  VAL   148     119.726 140.359 142.261  1.00  0.00
ATOM   2362  CG1 VAL   148     120.447 141.393 140.561  1.00  0.00
ATOM   2363 HG11 VAL   148     119.542 141.222 139.979  1.00  0.00
ATOM   2364 HG12 VAL   148     120.384 142.363 141.054  1.00  0.00
ATOM   2365 HG13 VAL   148     121.313 141.378 139.899  1.00  0.00
ATOM   2366  CG2 VAL   148     120.606 138.945 140.931  1.00  0.00
ATOM   2367 HG21 VAL   148     119.699 138.817 140.340  1.00  0.00
ATOM   2368 HG22 VAL   148     121.477 138.868 140.280  1.00  0.00
ATOM   2369 HG23 VAL   148     120.654 138.169 141.695  1.00  0.00
ATOM   2370  C   VAL   148     121.958 141.958 142.932  1.00  0.00
ATOM   2371  O   VAL   148     121.224 142.354 143.842  1.00  0.00
ATOM   2372  N   ASP   149     122.857 142.739 142.336  1.00  0.00
ATOM   2373  H   ASP   149     123.443 142.366 141.602  1.00  0.00
ATOM   2374  CA  ASP   149     123.022 144.137 142.718  1.00  0.00
ATOM   2375  HA  ASP   149     122.865 144.211 143.794  1.00  0.00
ATOM   2376  CB  ASP   149     124.446 144.608 142.417  1.00  0.00
ATOM   2377  HB2 ASP   149     124.651 145.521 142.976  1.00  0.00
ATOM   2378  HB3 ASP   149     125.157 143.867 142.783  1.00  0.00
ATOM   2379  CG  ASP   149     124.691 144.856 140.941  1.00  0.00
ATOM   2380  OD1 ASP   149     123.951 144.307 140.104  1.00  0.00
ATOM   2381  OD2 ASP   149     125.633 145.602 140.612  1.00  0.00
ATOM   2382  C   ASP   149     121.954 144.987 142.027  1.00  0.00
ATOM   2383  O   ASP   149     121.042 144.474 141.374  1.00  0.00
ATOM   2384  N   GLU   150     122.057 146.311 142.161  1.00  0.00
ATOM   2385  H   GLU   150     122.848 146.709 142.646  1.00  0.00
ATOM   2386  CA  GLU   150     121.033 147.193 141.611  1.00  0.00
ATOM   2387  HA  GLU   150     120.058 146.804 141.904  1.00  0.00
ATOM   2388  CB  GLU   150     121.178 148.600 142.194  1.00  0.00
ATOM   2389  HB2 GLU   150     122.169 148.988 141.958  1.00  0.00
ATOM   2390  HB3 GLU   150     120.491 149.275 141.683  1.00  0.00
ATOM   2391  CG  GLU   150     120.948 148.687 143.691  1.00  0.00
ATOM   2392  HG2 GLU   150     121.653 148.033 144.204  1.00  0.00
ATOM   2393  HG3 GLU   150     121.172 149.697 144.034  1.00  0.00
ATOM   2394  CD  GLU   150     119.532 148.319 144.096  1.00  0.00
ATOM   2395  OE1 GLU   150     118.599 148.532 143.293  1.00  0.00
ATOM   2396  OE2 GLU   150     119.351 147.827 145.228  1.00  0.00
ATOM   2397  C   GLU   150     121.074 147.270 140.091  1.00  0.00
ATOM   2398  O   GLU   150     120.067 147.629 139.476  1.00  0.00
ATOM   2399  N   TYR   151     122.210 146.950 139.472  1.00  0.00
ATOM   2400  H   TYR   151     123.022 146.686 140.011  1.00  0.00
ATOM   2401  CA  TYR   151     122.344 146.962 138.023  1.00  0.00
ATOM   2402  HA  TYR   151     121.563 147.607 137.621  1.00  0.00
ATOM   2403  CB  TYR   151     123.693 147.561 137.629  1.00  0.00
ATOM   2404  HB2 TYR   151     124.495 146.975 138.078  1.00  0.00
ATOM   2405  HB3 TYR   151     123.820 147.489 136.549  1.00  0.00
ATOM   2406  CG  TYR   151     123.826 149.003 138.055  1.00  0.00
ATOM   2407  CD1 TYR   151     123.093 150.001 137.427  1.00  0.00
ATOM   2408  HD1 TYR   151     122.425 149.751 136.616  1.00  0.00
ATOM   2409  CE1 TYR   151     123.198 151.318 137.817  1.00  0.00
ATOM   2410  HE1 TYR   151     122.623 152.079 137.310  1.00  0.00
ATOM   2411  CZ  TYR   151     124.039 151.652 138.854  1.00  0.00
ATOM   2412  OH  TYR   151     124.149 152.964 139.247  1.00  0.00
ATOM   2413  HH  TYR   151     123.579 153.511 138.701  1.00  0.00
ATOM   2414  CE2 TYR   151     124.774 150.680 139.499  1.00  0.00
ATOM   2415  HE2 TYR   151     125.434 150.944 140.312  1.00  0.00
ATOM   2416  CD2 TYR   151     124.663 149.366 139.101  1.00  0.00
ATOM   2417  HD2 TYR   151     125.240 148.613 139.617  1.00  0.00
ATOM   2418  C   TYR   151     122.165 145.579 137.413  1.00  0.00
ATOM   2419  O   TYR   151     122.505 145.376 136.243  1.00  0.00
ATOM   2420  N   LEU   152     121.640 144.630 138.191  1.00  0.00
ATOM   2421  H   LEU   152     121.433 144.828 139.160  1.00  0.00
ATOM   2422  CA  LEU   152     121.329 143.274 137.733  1.00  0.00
ATOM   2423  HA  LEU   152     120.820 142.764 138.550  1.00  0.00
ATOM   2424  CB  LEU   152     120.372 143.290 136.537  1.00  0.00
ATOM   2425  HB2 LEU   152     120.834 143.832 135.712  1.00  0.00
ATOM   2426  HB3 LEU   152     120.243 142.274 136.164  1.00  0.00
ATOM   2427  CG  LEU   152     119.000 143.898 136.839  1.00  0.00
ATOM   2428  HG  LEU   152     119.150 144.940 137.123  1.00  0.00
ATOM   2429  CD1 LEU   152     118.108 143.872 135.616  1.00  0.00
ATOM   2430 HD11 LEU   152     117.141 144.310 135.862  1.00  0.00
ATOM   2431 HD12 LEU   152     118.573 144.445 134.814  1.00  0.00
ATOM   2432 HD13 LEU   152     117.967 142.841 135.290  1.00  0.00
ATOM   2433  CD2 LEU   152     118.336 143.186 138.007  1.00  0.00
ATOM   2434 HD21 LEU   152     117.363 143.636 138.202  1.00  0.00
ATOM   2435 HD22 LEU   152     118.206 142.132 137.764  1.00  0.00
ATOM   2436 HD23 LEU   152     118.963 143.279 138.894  1.00  0.00
ATOM   2437  C   LEU   152     122.596 142.481 137.420  1.00  0.00
ATOM   2438  O   LEU   152     122.634 141.677 136.489  1.00  0.00
ATOM   2439  N   ARG   153     123.635 142.702 138.218  1.00  0.00
ATOM   2440  H   ARG   153     123.591 143.433 138.914  1.00  0.00
ATOM   2441  CA  ARG   153     124.867 141.930 138.145  1.00  0.00
ATOM   2442  HA  ARG   153     124.959 141.514 137.142  1.00  0.00
ATOM   2443  CB  ARG   153     126.085 142.810 138.423  1.00  0.00
ATOM   2444  HB2 ARG   153     126.070 143.670 137.754  1.00  0.00
ATOM   2445  HB3 ARG   153     126.003 143.235 139.423  1.00  0.00
ATOM   2446  CG  ARG   153     127.407 142.097 138.290  1.00  0.00
ATOM   2447  HG2 ARG   153     127.434 141.252 138.978  1.00  0.00
ATOM   2448  HG3 ARG   153     127.506 141.702 137.279  1.00  0.00
ATOM   2449  CD  ARG   153     128.563 143.021 138.583  1.00  0.00
ATOM   2450  HD2 ARG   153     128.449 143.438 139.583  1.00  0.00
ATOM   2451  HD3 ARG   153     129.492 142.452 138.579  1.00  0.00
ATOM   2452  NE  ARG   153     128.654 144.104 137.614  1.00  0.00
ATOM   2453  HE  ARG   153     128.232 144.978 137.894  1.00  0.00
ATOM   2454  CZ  ARG   153     129.241 144.001 136.429  1.00  0.00
ATOM   2455  NH1 ARG   153     129.793 142.857 136.056  1.00  0.00
ATOM   2456 HH11 ARG   153     129.768 142.059 136.674  1.00  0.00
ATOM   2457 HH12 ARG   153     130.239 142.782 135.153  1.00  0.00
ATOM   2458  NH2 ARG   153     129.276 145.044 135.616  1.00  0.00
ATOM   2459 HH21 ARG   153     128.856 145.918 135.898  1.00  0.00
ATOM   2460 HH22 ARG   153     129.723 144.966 134.714  1.00  0.00
ATOM   2461  C   ARG   153     124.805 140.783 139.144  1.00  0.00
ATOM   2462  O   ARG   153     124.294 140.941 140.255  1.00  0.00
ATOM   2463  N   LEU   154     125.332 139.631 138.745  1.00  0.00
ATOM   2464  H   LEU   154     125.858 139.588 137.884  1.00  0.00
ATOM   2465  CA  LEU   154     125.180 138.406 139.512  1.00  0.00
ATOM   2466  HA  LEU   154     124.316 138.516 140.167  1.00  0.00
ATOM   2467  CB  LEU   154     124.927 137.224 138.577  1.00  0.00
ATOM   2468  HB2 LEU   154     125.646 137.252 137.758  1.00  0.00
ATOM   2469  HB3 LEU   154     125.155 136.295 139.100  1.00  0.00
ATOM   2470  CG  LEU   154     123.513 137.149 138.006  1.00  0.00
ATOM   2471  HG  LEU   154     123.150 138.166 137.857  1.00  0.00
ATOM   2472  CD1 LEU   154     123.519 136.448 136.667  1.00  0.00
ATOM   2473 HD11 LEU   154     122.503 136.404 136.275  1.00  0.00
ATOM   2474 HD12 LEU   154     124.153 136.998 135.971  1.00  0.00
ATOM   2475 HD13 LEU   154     123.906 135.436 136.788  1.00  0.00
ATOM   2476  CD2 LEU   154     122.589 136.454 138.989  1.00  0.00
ATOM   2477 HD21 LEU   154     121.583 136.406 138.571  1.00  0.00
ATOM   2478 HD22 LEU   154     122.952 135.444 139.178  1.00  0.00
ATOM   2479 HD23 LEU   154     122.567 137.012 139.925  1.00  0.00
ATOM   2480  C   LEU   154     126.402 138.130 140.374  1.00  0.00
ATOM   2481  O   LEU   154     127.541 138.328 139.948  1.00  0.00
ATOM   2482  N   TYR   155     126.147 137.673 141.595  1.00  0.00
ATOM   2483  H   TYR   155     125.193 137.607 141.921  1.00  0.00
ATOM   2484  CA  TYR   155     127.175 137.246 142.528  1.00  0.00
ATOM   2485  HA  TYR   155     128.116 137.133 141.990  1.00  0.00
ATOM   2486  CB  TYR   155     127.369 138.259 143.662  1.00  0.00
ATOM   2487  HB2 TYR   155     126.450 138.330 144.244  1.00  0.00
ATOM   2488  HB3 TYR   155     128.114 137.880 144.362  1.00  0.00
ATOM   2489  CG  TYR   155     127.775 139.636 143.197  1.00  0.00
ATOM   2490  CD1 TYR   155     129.112 139.983 143.090  1.00  0.00
ATOM   2491  HD1 TYR   155     129.878 139.265 143.343  1.00  0.00
ATOM   2492  CE1 TYR   155     129.489 141.237 142.664  1.00  0.00
ATOM   2493  HE1 TYR   155     130.536 141.488 142.586  1.00  0.00
ATOM   2494  CZ  TYR   155     128.523 142.164 142.340  1.00  0.00
ATOM   2495  OH  TYR   155     128.897 143.417 141.916  1.00  0.00
ATOM   2496  HH  TYR   155     129.855 143.478 141.903  1.00  0.00
ATOM   2497  CE2 TYR   155     127.188 141.845 142.439  1.00  0.00
ATOM   2498  HE2 TYR   155     126.431 142.572 142.183  1.00  0.00
ATOM   2499  CD2 TYR   155     126.820 140.590 142.868  1.00  0.00
ATOM   2500  HD2 TYR   155     125.769 140.352 142.947  1.00  0.00
ATOM   2501  C   TYR   155     126.772 135.900 143.104  1.00  0.00
ATOM   2502  O   TYR   155     125.594 135.664 143.376  1.00  0.00
ATOM   2503  N   TYR   156     127.747 135.020 143.281  1.00  0.00
ATOM   2504  H   TYR   156     128.689 135.246 142.997  1.00  0.00
ATOM   2505  CA  TYR   156     127.527 133.712 143.878  1.00  0.00
ATOM   2506  HA  TYR   156     126.490 133.647 144.208  1.00  0.00
ATOM   2507  CB  TYR   156     127.794 132.594 142.866  1.00  0.00
ATOM   2508  HB2 TYR   156     127.427 132.899 141.886  1.00  0.00
ATOM   2509  HB3 TYR   156     128.870 132.471 142.739  1.00  0.00
ATOM   2510  CG  TYR   156     127.180 131.269 143.240  1.00  0.00
ATOM   2511  CD1 TYR   156     127.919 130.304 143.909  1.00  0.00
ATOM   2512  HD1 TYR   156     128.950 130.497 144.168  1.00  0.00
ATOM   2513  CE1 TYR   156     127.364 129.096 144.253  1.00  0.00
ATOM   2514  HE1 TYR   156     127.957 128.357 144.771  1.00  0.00
ATOM   2515  CZ  TYR   156     126.053 128.836 143.934  1.00  0.00
ATOM   2516  OH  TYR   156     125.502 127.629 144.278  1.00  0.00
ATOM   2517  HH  TYR   156     124.587 127.600 143.989  1.00  0.00
ATOM   2518  CE2 TYR   156     125.296 129.775 143.275  1.00  0.00
ATOM   2519  HE2 TYR   156     124.266 129.569 143.025  1.00  0.00
ATOM   2520  CD2 TYR   156     125.858 130.984 142.933  1.00  0.00
ATOM   2521  HD2 TYR   156     125.253 131.716 142.418  1.00  0.00
ATOM   2522  C   TYR   156     128.436 133.577 145.089  1.00  0.00
ATOM   2523  O   TYR   156     129.643 133.816 144.990  1.00  0.00
ATOM   2524  N   THR   157     127.861 133.200 146.228  1.00  0.00
ATOM   2525  H   THR   157     126.886 132.935 146.238  1.00  0.00
ATOM   2526  CA  THR   157     128.600 133.155 147.480  1.00  0.00
ATOM   2527  HA  THR   157     129.575 133.610 147.306  1.00  0.00
ATOM   2528  CB  THR   157     127.884 133.984 148.553  1.00  0.00
ATOM   2529  HB  THR   157     128.454 133.935 149.481  1.00  0.00
ATOM   2530  CG2 THR   157     127.776 135.433 148.113  1.00  0.00
ATOM   2531 HG21 THR   157     127.266 136.010 148.884  1.00  0.00
ATOM   2532 HG22 THR   157     128.774 135.841 147.956  1.00  0.00
ATOM   2533 HG23 THR   157     127.210 135.490 147.183  1.00  0.00
ATOM   2534  OG1 THR   157     126.571 133.459 148.781  1.00  0.00
ATOM   2535  HG1 THR   157     126.129 133.982 149.453  1.00  0.00
ATOM   2536  C   THR   157     128.834 131.742 147.994  1.00  0.00
ATOM   2537  O   THR   157     129.445 131.579 149.054  1.00  0.00
ATOM   2538  N   GLY   158     128.373 130.719 147.276  1.00  0.00
ATOM   2539  H   GLY   158     127.792 130.890 146.468  1.00  0.00
ATOM   2540  CA  GLY   158     128.675 129.347 147.610  1.00  0.00
ATOM   2541  HA2 GLY   158     128.858 129.266 148.682  1.00  0.00
ATOM   2542  HA3 GLY   158     127.814 128.720 147.380  1.00  0.00
ATOM   2543  C   GLY   158     129.889 128.837 146.850  1.00  0.00
ATOM   2544  O   GLY   158     130.567 129.564 146.129  1.00  0.00
ATOM   2545  N   ASN   159     130.158 127.548 147.027  1.00  0.00
ATOM   2546  H   ASN   159     129.612 127.003 147.679  1.00  0.00
ATOM   2547  CA  ASN   159     131.229 126.881 146.302  1.00  0.00
ATOM   2548  HA  ASN   159     131.499 127.502 145.448  1.00  0.00
ATOM   2549  CB  ASN   159     132.480 126.702 147.177  1.00  0.00
ATOM   2550  HB2 ASN   159     133.243 126.167 146.612  1.00  0.00
ATOM   2551  HB3 ASN   159     132.905 127.679 147.406  1.00  0.00
ATOM   2552  CG  ASN   159     132.197 125.961 148.468  1.00  0.00
ATOM   2553  OD1 ASN   159     131.924 124.764 148.462  1.00  0.00
ATOM   2554  ND2 ASN   159     132.274 126.670 149.585  1.00  0.00
ATOM   2555 HD21 ASN   159     132.511 127.651 149.545  1.00  0.00
ATOM   2556 HD22 ASN   159     132.096 126.229 150.476  1.00  0.00
ATOM   2557  C   ASN   159     130.717 125.545 145.774  1.00  0.00
ATOM   2558  O   ASN   159     129.578 125.143 146.028  1.00  0.00
ATOM   2559  N   PHE   160     131.577 124.858 145.020  1.00  0.00
ATOM   2560  H   PHE   160     132.513 125.208 144.876  1.00  0.00
ATOM   2561  CA  PHE   160     131.189 123.600 144.394  1.00  0.00
ATOM   2562  HA  PHE   160     130.264 123.766 143.842  1.00  0.00
ATOM   2563  CB  PHE   160     132.265 123.166 143.399  1.00  0.00
ATOM   2564  HB2 PHE   160     132.193 123.777 142.499  1.00  0.00
ATOM   2565  HB3 PHE   160     133.249 123.386 143.812  1.00  0.00
ATOM   2566  CG  PHE   160     132.196 121.714 143.022  1.00  0.00
ATOM   2567  CD1 PHE   160     131.214 121.256 142.163  1.00  0.00
ATOM   2568  HD1 PHE   160     130.488 121.945 141.756  1.00  0.00
ATOM   2569  CE1 PHE   160     131.147 119.925 141.816  1.00  0.00
ATOM   2570  HE1 PHE   160     130.374 119.580 141.145  1.00  0.00
ATOM   2571  CZ  PHE   160     132.067 119.032 142.325  1.00  0.00
ATOM   2572  HZ  PHE   160     132.014 117.988 142.053  1.00  0.00
ATOM   2573  CE2 PHE   160     133.052 119.475 143.180  1.00  0.00
ATOM   2574  HE2 PHE   160     133.774 118.779 143.581  1.00  0.00
ATOM   2575  CD2 PHE   160     133.116 120.809 143.524  1.00  0.00
ATOM   2576  HD2 PHE   160     133.895 121.145 144.193  1.00  0.00
ATOM   2577  C   PHE   160     130.939 122.502 145.421  1.00  0.00
ATOM   2578  O   PHE   160     130.091 121.631 145.199  1.00  0.00
ATOM   2579  N   PHE   161     131.655 122.524 146.543  1.00  0.00
ATOM   2580  H   PHE   161     132.306 123.277 146.712  1.00  0.00
ATOM   2581  CA  PHE   161     131.514 121.472 147.540  1.00  0.00
ATOM   2582  HA  PHE   161     131.429 120.522 147.013  1.00  0.00
ATOM   2583  CB  PHE   161     132.769 121.413 148.410  1.00  0.00
ATOM   2584  HB2 PHE   161     132.939 122.388 148.866  1.00  0.00
ATOM   2585  HB3 PHE   161     132.602 120.727 149.240  1.00  0.00
ATOM   2586  CG  PHE   161     133.997 120.994 147.657  1.00  0.00
ATOM   2587  CD1 PHE   161     134.167 119.679 147.264  1.00  0.00
ATOM   2588  HD1 PHE   161     133.416 118.942 147.507  1.00  0.00
ATOM   2589  CE1 PHE   161     135.292 119.291 146.560  1.00  0.00
ATOM   2590  HE1 PHE   161     135.414 118.260 146.263  1.00  0.00
ATOM   2591  CZ  PHE   161     136.255 120.220 146.239  1.00  0.00
ATOM   2592  HZ  PHE   161     137.135 119.918 145.691  1.00  0.00
ATOM   2593  CE2 PHE   161     136.095 121.534 146.617  1.00  0.00
ATOM   2594  HE2 PHE   161     136.850 122.264 146.364  1.00  0.00
ATOM   2595  CD2 PHE   161     134.970 121.919 147.319  1.00  0.00
ATOM   2596  HD2 PHE   161     134.854 122.954 147.605  1.00  0.00
ATOM   2597  C   PHE   161     130.275 121.636 148.407  1.00  0.00
ATOM   2598  O   PHE   161     129.900 120.689 149.104  1.00  0.00
ATOM   2599  N   GLN   162     129.630 122.801 148.373  1.00  0.00
ATOM   2600  H   GLN   162     130.020 123.579 147.861  1.00  0.00
ATOM   2601  CA  GLN   162     128.362 122.994 149.059  1.00  0.00
ATOM   2602  HA  GLN   162     128.420 122.492 150.025  1.00  0.00
ATOM   2603  CB  GLN   162     128.120 124.481 149.312  1.00  0.00
ATOM   2604  HB2 GLN   162     128.257 125.033 148.382  1.00  0.00
ATOM   2605  HB3 GLN   162     127.074 124.637 149.577  1.00  0.00
ATOM   2606  CG  GLN   162     129.002 125.079 150.383  1.00  0.00
ATOM   2607  HG2 GLN   162     128.752 124.637 151.347  1.00  0.00
ATOM   2608  HG3 GLN   162     130.042 124.820 150.183  1.00  0.00
ATOM   2609  CD  GLN   162     128.866 126.583 150.469  1.00  0.00
ATOM   2610  OE1 GLN   162     129.857 127.301 150.591  1.00  0.00
ATOM   2611  NE2 GLN   162     127.634 127.069 150.404  1.00  0.00
ATOM   2612 HE21 GLN   162     126.849 126.442 150.302  1.00  0.00
ATOM   2613 HE22 GLN   162     127.481 128.066 150.456  1.00  0.00
ATOM   2614  C   GLN   162     127.184 122.411 148.293  1.00  0.00
ATOM   2615  O   GLN   162     126.097 122.285 148.865  1.00  0.00
ATOM   2616  N   LEU   163     127.370 122.062 147.020  1.00  0.00
ATOM   2617  H   LEU   163     128.255 122.248 146.569  1.00  0.00
ATOM   2618  CA  LEU   163     126.320 121.412 146.251  1.00  0.00
ATOM   2619  HA  LEU   163     125.378 121.916 146.466  1.00  0.00
ATOM   2620  CB  LEU   163     126.603 121.542 144.753  1.00  0.00
ATOM   2621  HB2 LEU   163     127.442 120.898 144.490  1.00  0.00
ATOM   2622  HB3 LEU   163     125.792 121.076 144.194  1.00  0.00
ATOM   2623  CG  LEU   163     126.854 122.944 144.197  1.00  0.00
ATOM   2624  HG  LEU   163     127.661 123.397 144.773  1.00  0.00
ATOM   2625  CD1 LEU   163     127.296 122.868 142.744  1.00  0.00
ATOM   2626 HD11 LEU   163     127.470 123.874 142.364  1.00  0.00
ATOM   2627 HD12 LEU   163     128.217 122.289 142.674  1.00  0.00
ATOM   2628 HD13 LEU   163     126.518 122.386 142.152  1.00  0.00
ATOM   2629  CD2 LEU   163     125.620 123.820 144.343  1.00  0.00
ATOM   2630 HD21 LEU   163     125.827 124.811 143.939  1.00  0.00
ATOM   2631 HD22 LEU   163     124.789 123.372 143.797  1.00  0.00
ATOM   2632 HD23 LEU   163     125.357 123.905 145.397  1.00  0.00
ATOM   2633  C   LEU   163     126.167 119.943 146.609  1.00  0.00
ATOM   2634  O   LEU   163     125.097 119.369 146.380  1.00  0.00
ATOM   2635  N   LEU   164     127.202 119.329 147.169  1.00  0.00
ATOM   2636  H   LEU   164     128.043 119.847 147.380  1.00  0.00
ATOM   2637  CA  LEU   164     127.181 117.908 147.501  1.00  0.00
ATOM   2638  HA  LEU   164     126.520 117.404 146.796  1.00  0.00
ATOM   2639  CB  LEU   164     128.577 117.317 147.349  1.00  0.00
ATOM   2640  HB2 LEU   164     129.168 117.554 148.234  1.00  0.00
ATOM   2641  HB3 LEU   164     128.510 116.229 147.339  1.00  0.00
ATOM   2642  CG  LEU   164     129.321 117.790 146.102  1.00  0.00
ATOM   2643  HG  LEU   164     129.243 118.876 146.052  1.00  0.00
ATOM   2644  CD1 LEU   164     130.793 117.426 146.181  1.00  0.00
ATOM   2645 HD11 LEU   164     131.302 117.773 145.282  1.00  0.00
ATOM   2646 HD12 LEU   164     131.238 117.899 147.056  1.00  0.00
ATOM   2647 HD13 LEU   164     130.896 116.344 146.262  1.00  0.00
ATOM   2648  CD2 LEU   164     128.685 117.212 144.846  1.00  0.00
ATOM   2649 HD21 LEU   164     129.230 117.561 143.969  1.00  0.00
ATOM   2650 HD22 LEU   164     128.723 116.123 144.887  1.00  0.00
ATOM   2651 HD23 LEU   164     127.647 117.537 144.781  1.00  0.00
ATOM   2652  C   LEU   164     126.630 117.693 148.909  1.00  0.00
ATOM   2653  O   LEU   164     127.306 117.209 149.814  1.00  0.00
ATOM   2654  N   ASN   165     125.377 118.079 149.075  1.00  0.00
ATOM   2655  H   ASN   165     124.900 118.578 148.337  1.00  0.00
ATOM   2656  CA  ASN   165     124.585 117.844 150.269  1.00  0.00
ATOM   2657  HA  ASN   165     125.258 117.590 151.088  1.00  0.00
ATOM   2658  CB  ASN   165     123.823 119.119 150.641  1.00  0.00
ATOM   2659  HB2 ASN   165     123.045 118.877 151.365  1.00  0.00
ATOM   2660  HB3 ASN   165     124.498 119.810 151.146  1.00  0.00
ATOM   2661  CG  ASN   165     123.200 119.808 149.443  1.00  0.00
ATOM   2662  OD1 ASN   165     122.304 119.273 148.813  1.00  0.00
ATOM   2663  ND2 ASN   165     123.678 121.003 149.129  1.00  0.00
ATOM   2664 HD21 ASN   165     124.421 121.410 149.679  1.00  0.00
ATOM   2665 HD22 ASN   165     123.299 121.507 148.340  1.00  0.00
ATOM   2666  C   ASN   165     123.641 116.669 150.034  1.00  0.00
ATOM   2667  O   ASN   165     123.468 116.228 148.894  1.00  0.00
ATOM   2668  N   PRO   166     123.033 116.110 151.093  1.00  0.00
ATOM   2669  CD  PRO   166     123.161 116.458 152.519  1.00  0.00
ATOM   2670  HD2 PRO   166     122.460 117.257 152.759  1.00  0.00
ATOM   2671  HD3 PRO   166     124.207 116.660 152.747  1.00  0.00
ATOM   2672  CG  PRO   166     122.737 115.204 153.215  1.00  0.00
ATOM   2673  HG2 PRO   166     122.258 115.459 154.160  1.00  0.00
ATOM   2674  HG3 PRO   166     123.598 114.547 153.333  1.00  0.00
ATOM   2675  CB  PRO   166     121.758 114.568 152.330  1.00  0.00
ATOM   2676  HB2 PRO   166     120.789 115.050 152.458  1.00  0.00
ATOM   2677  HB3 PRO   166     121.757 113.492 152.507  1.00  0.00
ATOM   2678  CA  PRO   166     122.283 114.850 150.917  1.00  0.00
ATOM   2679  HA  PRO   166     122.977 114.060 150.631  1.00  0.00
ATOM   2680  C   PRO   166     121.154 114.912 149.898  1.00  0.00
ATOM   2681  O   PRO   166     120.988 113.964 149.122  1.00  0.00
ATOM   2682  N   PHE   167     120.361 115.980 149.881  1.00  0.00
ATOM   2683  H   PHE   167     120.451 116.687 150.597  1.00  0.00
ATOM   2684  CA  PHE   167     119.352 116.164 148.846  1.00  0.00
ATOM   2685  HA  PHE   167     119.032 115.184 148.493  1.00  0.00
ATOM   2686  CB  PHE   167     118.132 116.915 149.377  1.00  0.00
ATOM   2687  HB2 PHE   167     117.872 116.531 150.364  1.00  0.00
ATOM   2688  HB3 PHE   167     118.391 117.962 149.532  1.00  0.00
ATOM   2689  CG  PHE   167     116.934 116.826 148.477  1.00  0.00
ATOM   2690  CD1 PHE   167     116.805 117.665 147.381  1.00  0.00
ATOM   2691  HD1 PHE   167     117.568 118.400 147.171  1.00  0.00
ATOM   2692  CE1 PHE   167     115.709 117.577 146.547  1.00  0.00
ATOM   2693  HE1 PHE   167     115.623 118.237 145.697  1.00  0.00
ATOM   2694  CZ  PHE   167     114.727 116.646 146.803  1.00  0.00
ATOM   2695  HZ  PHE   167     113.868 116.575 146.153  1.00  0.00
ATOM   2696  CE2 PHE   167     114.842 115.804 147.892  1.00  0.00
ATOM   2697  HE2 PHE   167     114.071 115.076 148.096  1.00  0.00
ATOM   2698  CD2 PHE   167     115.942 115.893 148.718  1.00  0.00
ATOM   2699  HD2 PHE   167     116.024 115.223 149.561  1.00  0.00
ATOM   2700  C   PHE   167     119.985 116.917 147.683  1.00  0.00
ATOM   2701  O   PHE   167     120.278 118.110 147.794  1.00  0.00
ATOM   2702  N   GLY   168     120.155 116.236 146.563  1.00  0.00
ATOM   2703  H   GLY   168     119.695 115.345 146.439  1.00  0.00
ATOM   2704  CA  GLY   168     120.992 116.740 145.499  1.00  0.00
ATOM   2705  HA2 GLY   168     120.379 116.948 144.622  1.00  0.00
ATOM   2706  HA3 GLY   168     121.492 117.650 145.831  1.00  0.00
ATOM   2707  C   GLY   168     122.025 115.696 145.153  1.00  0.00
ATOM   2708  O   GLY   168     122.317 115.470 143.979  1.00  0.00
ATOM   2709  N   LEU   169     122.565 115.025 146.171  1.00  0.00
ATOM   2710  H   LEU   169     122.499 115.392 147.110  1.00  0.00
ATOM   2711  CA  LEU   169     123.247 113.764 145.918  1.00  0.00
ATOM   2712  HA  LEU   169     123.903 113.895 145.057  1.00  0.00
ATOM   2713  CB  LEU   169     124.103 113.364 147.121  1.00  0.00
ATOM   2714  HB2 LEU   169     123.533 113.526 148.036  1.00  0.00
ATOM   2715  HB3 LEU   169     124.229 112.281 147.127  1.00  0.00
ATOM   2716  CG  LEU   169     125.476 114.031 147.259  1.00  0.00
ATOM   2717  HG  LEU   169     125.318 115.095 147.433  1.00  0.00
ATOM   2718  CD1 LEU   169     126.223 113.467 148.452  1.00  0.00
ATOM   2719 HD11 LEU   169     127.196 113.952 148.535  1.00  0.00
ATOM   2720 HD12 LEU   169     125.648 113.649 149.360  1.00  0.00
ATOM   2721 HD13 LEU   169     126.363 112.394 148.320  1.00  0.00
ATOM   2722  CD2 LEU   169     126.298 113.880 145.990  1.00  0.00
ATOM   2723 HD21 LEU   169     127.265 114.365 146.123  1.00  0.00
ATOM   2724 HD22 LEU   169     126.449 112.822 145.778  1.00  0.00
ATOM   2725 HD23 LEU   169     125.771 114.345 145.157  1.00  0.00
ATOM   2726  C   LEU   169     122.244 112.670 145.594  1.00  0.00
ATOM   2727  O   LEU   169     122.524 111.798 144.766  1.00  0.00
ATOM   2728  N   LEU   170     121.070 112.709 146.228  1.00  0.00
ATOM   2729  H   LEU   170     120.909 113.396 146.951  1.00  0.00
ATOM   2730  CA  LEU   170     120.008 111.770 145.892  1.00  0.00
ATOM   2731  HA  LEU   170     120.441 110.772 145.827  1.00  0.00
ATOM   2732  CB  LEU   170     118.949 111.764 146.994  1.00  0.00
ATOM   2733  HB2 LEU   170     119.398 111.403 147.920  1.00  0.00
ATOM   2734  HB3 LEU   170     118.698 112.792 147.255  1.00  0.00
ATOM   2735  CG  LEU   170     117.662 110.987 146.724  1.00  0.00
ATOM   2736  HG  LEU   170     117.369 111.156 145.688  1.00  0.00
ATOM   2737  CD1 LEU   170     117.882 109.500 146.922  1.00  0.00
ATOM   2738 HD11 LEU   170     116.953 108.965 146.725  1.00  0.00
ATOM   2739 HD12 LEU   170     118.654 109.152 146.236  1.00  0.00
ATOM   2740 HD13 LEU   170     118.198 109.312 147.948  1.00  0.00
ATOM   2741  CD2 LEU   170     116.557 111.489 147.619  1.00  0.00
ATOM   2742 HD21 LEU   170     115.644 110.929 147.419  1.00  0.00
ATOM   2743 HD22 LEU   170     116.844 111.354 148.662  1.00  0.00
ATOM   2744 HD23 LEU   170     116.383 112.547 147.424  1.00  0.00
ATOM   2745  C   LEU   170     119.376 112.105 144.551  1.00  0.00
ATOM   2746  O   LEU   170     118.978 111.202 143.811  1.00  0.00
ATOM   2747  N   ALA   171     119.272 113.393 144.227  1.00  0.00
ATOM   2748  H   ALA   171     119.538 114.104 144.893  1.00  0.00
ATOM   2749  CA  ALA   171     118.776 113.787 142.916  1.00  0.00
ATOM   2750  HA  ALA   171     117.836 113.265 142.737  1.00  0.00
ATOM   2751  CB  ALA   171     118.500 115.287 142.893  1.00  0.00
ATOM   2752  HB1 ALA   171     118.129 115.574 141.909  1.00  0.00
ATOM   2753  HB2 ALA   171     117.752 115.531 143.648  1.00  0.00
ATOM   2754  HB3 ALA   171     119.421 115.830 143.106  1.00  0.00
ATOM   2755  C   ALA   171     119.751 113.403 141.812  1.00  0.00
ATOM   2756  O   ALA   171     119.331 113.153 140.678  1.00  0.00
ATOM   2757  N   GLY   172     121.048 113.354 142.119  1.00  0.00
ATOM   2758  H   GLY   172     121.362 113.646 143.033  1.00  0.00
ATOM   2759  CA  GLY   172     122.015 112.882 141.145  1.00  0.00
ATOM   2760  HA2 GLY   172     121.851 113.391 140.195  1.00  0.00
ATOM   2761  HA3 GLY   172     123.019 113.158 141.468  1.00  0.00
ATOM   2762  C   GLY   172     121.949 111.385 140.931  1.00  0.00
ATOM   2763  O   GLY   172     122.304 110.893 139.859  1.00  0.00
ATOM   2764  N   VAL   173     121.492 110.646 141.942  1.00  0.00
ATOM   2765  H   VAL   173     121.274 111.081 142.827  1.00  0.00
ATOM   2766  CA  VAL   173     121.297 109.208 141.799  1.00  0.00
ATOM   2767  HA  VAL   173     122.133 108.807 141.226  1.00  0.00
ATOM   2768  CB  VAL   173     121.302 108.539 143.187  1.00  0.00
ATOM   2769  HB  VAL   173     120.607 109.081 143.828  1.00  0.00
ATOM   2770  CG1 VAL   173     120.841 107.096 143.103  1.00  0.00
ATOM   2771 HG11 VAL   173     120.855 106.651 144.098  1.00  0.00
ATOM   2772 HG12 VAL   173     119.827 107.061 142.704  1.00  0.00
ATOM   2773 HG13 VAL   173     121.509 106.538 142.446  1.00  0.00
ATOM   2774  CG2 VAL   173     122.685 108.625 143.807  1.00  0.00
ATOM   2775 HG21 VAL   173     122.675 108.149 144.787  1.00  0.00
ATOM   2776 HG22 VAL   173     123.404 108.117 143.164  1.00  0.00
ATOM   2777 HG23 VAL   173     122.971 109.671 143.915  1.00  0.00
ATOM   2778  C   VAL   173     120.014 108.921 141.029  1.00  0.00
ATOM   2779  O   VAL   173     119.938 107.958 140.258  1.00  0.00
ATOM   2780  N   VAL   174     118.987 109.753 141.220  1.00  0.00
ATOM   2781  H   VAL   174     119.052 110.485 141.913  1.00  0.00
ATOM   2782  CA  VAL   174     117.762 109.620 140.437  1.00  0.00
ATOM   2783  HA  VAL   174     117.390 108.602 140.555  1.00  0.00
ATOM   2784  CB  VAL   174     116.684 110.591 140.960  1.00  0.00
ATOM   2785  HB  VAL   174     117.125 111.586 141.022  1.00  0.00
ATOM   2786  CG1 VAL   174     115.501 110.655 140.005  1.00  0.00
ATOM   2787 HG11 VAL   174     114.755 111.346 140.396  1.00  0.00
ATOM   2788 HG12 VAL   174     115.840 111.001 139.029  1.00  0.00
ATOM   2789 HG13 VAL   174     115.060 109.663 139.905  1.00  0.00
ATOM   2790  CG2 VAL   174     116.232 110.189 142.347  1.00  0.00
ATOM   2791 HG21 VAL   174     115.471 110.886 142.698  1.00  0.00
ATOM   2792 HG22 VAL   174     115.815 109.182 142.316  1.00  0.00
ATOM   2793 HG23 VAL   174     117.084 110.208 143.027  1.00  0.00
ATOM   2794  C   VAL   174     118.052 109.853 138.962  1.00  0.00
ATOM   2795  O   VAL   174     117.513 109.165 138.088  1.00  0.00
ATOM   2796  N   SER   175     118.921 110.820 138.664  1.00  0.00
ATOM   2797  H   SER   175     119.365 111.345 139.404  1.00  0.00
ATOM   2798  CA  SER   175     119.245 111.137 137.280  1.00  0.00
ATOM   2799  HA  SER   175     118.312 111.253 136.728  1.00  0.00
ATOM   2800  CB  SER   175     120.006 112.460 137.218  1.00  0.00
ATOM   2801  HB2 SER   175     119.500 113.199 137.839  1.00  0.00
ATOM   2802  HB3 SER   175     121.008 112.321 137.623  1.00  0.00
ATOM   2803  OG  SER   175     120.097 112.942 135.891  1.00  0.00
ATOM   2804  HG  SER   175     121.005 113.187 135.701  1.00  0.00
ATOM   2805  C   SER   175     120.049 110.018 136.630  1.00  0.00
ATOM   2806  O   SER   175     119.802 109.651 135.478  1.00  0.00
ATOM   2807  N   VAL   176     121.021 109.464 137.356  1.00  0.00
ATOM   2808  H   VAL   176     121.178 109.769 138.306  1.00  0.00
ATOM   2809  CA  VAL   176     121.863 108.417 136.786  1.00  0.00
ATOM   2810  HA  VAL   176     122.228 108.768 135.821  1.00  0.00
ATOM   2811  CB  VAL   176     123.083 108.160 137.691  1.00  0.00
ATOM   2812  HB  VAL   176     122.738 108.077 138.722  1.00  0.00
ATOM   2813  CG1 VAL   176     123.779 106.863 137.309  1.00  0.00
ATOM   2814 HG11 VAL   176     124.637 106.704 137.962  1.00  0.00
ATOM   2815 HG12 VAL   176     123.083 106.031 137.416  1.00  0.00
ATOM   2816 HG13 VAL   176     124.117 106.923 136.274  1.00  0.00
ATOM   2817  CG2 VAL   176     124.054 109.316 137.602  1.00  0.00
ATOM   2818 HG21 VAL   176     124.911 109.121 138.246  1.00  0.00
ATOM   2819 HG22 VAL   176     124.392 109.429 136.572  1.00  0.00
ATOM   2820 HG23 VAL   176     123.559 110.232 137.923  1.00  0.00
ATOM   2821  C   VAL   176     121.055 107.148 136.549  1.00  0.00
ATOM   2822  O   VAL   176     121.216 106.477 135.523  1.00  0.00
ATOM   2823  N   GLY   177     120.158 106.811 137.476  1.00  0.00
ATOM   2824  H   GLY   177     119.999 107.416 138.269  1.00  0.00
ATOM   2825  CA  GLY   177     119.406 105.574 137.350  1.00  0.00
ATOM   2826  HA2 GLY   177     120.095 104.748 137.176  1.00  0.00
ATOM   2827  HA3 GLY   177     118.910 105.354 138.296  1.00  0.00
ATOM   2828  C   GLY   177     118.376 105.613 136.239  1.00  0.00
ATOM   2829  O   GLY   177     118.086 104.589 135.617  1.00  0.00
ATOM   2830  N   MET   178     117.805 106.788 135.975  1.00  0.00
ATOM   2831  H   MET   178     118.056 107.604 136.515  1.00  0.00
ATOM   2832  CA  MET   178     116.818 106.895 134.906  1.00  0.00
ATOM   2833  HA  MET   178     116.183 106.010 134.942  1.00  0.00
ATOM   2834  CB  MET   178     115.934 108.123 135.132  1.00  0.00
ATOM   2835  HB2 MET   178     115.035 108.038 134.522  1.00  0.00
ATOM   2836  HB3 MET   178     115.565 108.118 136.157  1.00  0.00
ATOM   2837  CG  MET   178     116.610 109.452 134.848  1.00  0.00
ATOM   2838  HG2 MET   178     117.545 109.510 135.405  1.00  0.00
ATOM   2839  HG3 MET   178     116.871 109.508 133.791  1.00  0.00
ATOM   2840  SD  MET   178     115.567 110.854 135.282  1.00  0.00
ATOM   2841  CE  MET   178     116.481 112.197 134.539  1.00  0.00
ATOM   2842  HE1 MET   178     115.960 113.137 134.722  1.00  0.00
ATOM   2843  HE2 MET   178     117.478 112.244 134.976  1.00  0.00
ATOM   2844  HE3 MET   178     116.563 112.031 133.465  1.00  0.00
ATOM   2845  C   MET   178     117.482 106.944 133.537  1.00  0.00
ATOM   2846  O   MET   178     116.843 106.631 132.527  1.00  0.00
ATOM   2847  N   ILE   179     118.758 107.321 133.485  1.00  0.00
ATOM   2848  H   ILE   179     119.229 107.626 134.325  1.00  0.00
ATOM   2849  CA  ILE   179     119.502 107.305 132.232  1.00  0.00
ATOM   2850  HA  ILE   179     118.809 107.545 131.425  1.00  0.00
ATOM   2851  CB  ILE   179     120.590 108.394 132.266  1.00  0.00
ATOM   2852  HB  ILE   179     121.185 108.252 133.168  1.00  0.00
ATOM   2853  CG2 ILE   179     121.515 108.296 131.071  1.00  0.00
ATOM   2854 HG21 ILE   179     122.269 109.080 131.130  1.00  0.00
ATOM   2855 HG22 ILE   179     122.004 107.322 131.068  1.00  0.00
ATOM   2856 HG23 ILE   179     120.938 108.415 130.154  1.00  0.00
ATOM   2857  CG1 ILE   179     119.954 109.783 132.328  1.00  0.00
ATOM   2858 HG12 ILE   179     119.614 109.979 133.345  1.00  0.00
ATOM   2859 HG13 ILE   179     120.716 110.538 132.136  1.00  0.00
ATOM   2860  CD1 ILE   179     118.807 109.977 131.371  1.00  0.00
ATOM   2861 HD11 ILE   179     118.411 110.987 131.477  1.00  0.00
ATOM   2862 HD12 ILE   179     119.157 109.830 130.349  1.00  0.00
ATOM   2863 HD13 ILE   179     118.022 109.255 131.593  1.00  0.00
ATOM   2864  C   ILE   179     120.083 105.918 131.959  1.00  0.00
ATOM   2865  O   ILE   179     120.239 105.525 130.799  1.00  0.00
ATOM   2866  N   ILE   180     120.393 105.147 133.003  1.00  0.00
ATOM   2867  H   ILE   180     120.320 105.514 133.941  1.00  0.00
ATOM   2868  CA  ILE   180     120.838 103.774 132.791  1.00  0.00
ATOM   2869  HA  ILE   180     121.609 103.784 132.021  1.00  0.00
ATOM   2870  CB  ILE   180     121.457 103.199 134.079  1.00  0.00
ATOM   2871  HB  ILE   180     120.774 103.385 134.907  1.00  0.00
ATOM   2872  CG2 ILE   180     121.670 101.700 133.952  1.00  0.00
ATOM   2873 HG21 ILE   180     122.108 101.315 134.873  1.00  0.00
ATOM   2874 HG22 ILE   180     120.713 101.210 133.773  1.00  0.00
ATOM   2875 HG23 ILE   180     122.342 101.497 133.118  1.00  0.00
ATOM   2876  CG1 ILE   180     122.788 103.880 134.382  1.00  0.00
ATOM   2877 HG12 ILE   180     123.491 103.675 133.575  1.00  0.00
ATOM   2878 HG13 ILE   180     122.651 104.961 134.376  1.00  0.00
ATOM   2879  CD1 ILE   180     123.396 103.462 135.692  1.00  0.00
ATOM   2880 HD11 ILE   180     124.340 103.987 135.839  1.00  0.00
ATOM   2881 HD12 ILE   180     122.713 103.708 136.505  1.00  0.00
ATOM   2882 HD13 ILE   180     123.576 102.387 135.683  1.00  0.00
ATOM   2883  C   ILE   180     119.683 102.918 132.292  1.00  0.00
ATOM   2884  O   ILE   180     119.867 102.026 131.456  1.00  0.00
ATOM   2885  N   THR   181     118.473 103.179 132.790  1.00  0.00
ATOM   2886  H   THR   181     118.365 103.869 133.520  1.00  0.00
ATOM   2887  CA  THR   181     117.299 102.476 132.289  1.00  0.00
ATOM   2888  HA  THR   181     117.470 101.404 132.384  1.00  0.00
ATOM   2889  CB  THR   181     116.070 102.848 133.120  1.00  0.00
ATOM   2890  HB  THR   181     115.845 103.905 132.979  1.00  0.00
ATOM   2891  CG2 THR   181     114.870 102.017 132.700  1.00  0.00
ATOM   2892 HG21 THR   181     114.005 102.296 133.302  1.00  0.00
ATOM   2893 HG22 THR   181     114.652 102.198 131.647  1.00  0.00
ATOM   2894 HG23 THR   181     115.090 100.960 132.848  1.00  0.00
ATOM   2895  OG1 THR   181     116.334 102.600 134.503  1.00  0.00
ATOM   2896  HG1 THR   181     116.920 103.279 134.844  1.00  0.00
ATOM   2897  C   THR   181     117.063 102.800 130.822  1.00  0.00
ATOM   2898  O   THR   181     116.690 101.924 130.036  1.00  0.00
ATOM   2899  N   GLN   182     117.292 104.055 130.435  1.00  0.00
ATOM   2900  H   GLN   182     117.627 104.736 131.102  1.00  0.00
ATOM   2901  CA  GLN   182     117.066 104.467 129.056  1.00  0.00
ATOM   2902  HA  GLN   182     116.035 104.227 128.794  1.00  0.00
ATOM   2903  CB  GLN   182     117.248 105.981 128.937  1.00  0.00
ATOM   2904  HB2 GLN   182     116.714 106.473 129.750  1.00  0.00
ATOM   2905  HB3 GLN   182     118.292 106.234 129.121  1.00  0.00
ATOM   2906  CG  GLN   182     116.810 106.585 127.607  1.00  0.00
ATOM   2907  HG2 GLN   182     117.165 107.614 127.543  1.00  0.00
ATOM   2908  HG3 GLN   182     117.308 106.062 126.791  1.00  0.00
ATOM   2909  CD  GLN   182     115.310 106.555 127.382  1.00  0.00
ATOM   2910  OE1 GLN   182     114.563 105.930 128.128  1.00  0.00
ATOM   2911  NE2 GLN   182     114.863 107.247 126.347  1.00  0.00
ATOM   2912 HE21 GLN   182     115.511 107.755 125.761  1.00  0.00
ATOM   2913 HE22 GLN   182     113.874 107.268 126.143  1.00  0.00
ATOM   2914  C   GLN   182     117.984 103.726 128.095  1.00  0.00
ATOM   2915  O   GLN   182     117.539 103.267 127.037  1.00  0.00
ATOM   2916  N   GLY   183     119.265 103.590 128.446  1.00  0.00
ATOM   2917  H   GLY   183     119.599 103.999 129.307  1.00  0.00
ATOM   2918  CA  GLY   183     120.186 102.856 127.598  1.00  0.00
ATOM   2919  HA2 GLY   183     120.095 103.213 126.572  1.00  0.00
ATOM   2920  HA3 GLY   183     121.210 103.085 127.893  1.00  0.00
ATOM   2921  C   GLY   183     119.978 101.356 127.629  1.00  0.00
ATOM   2922  O   GLY   183     120.204 100.677 126.625  1.00  0.00
ATOM   2923  N   ALA   184     119.552 100.816 128.770  1.00  0.00
ATOM   2924  H   ALA   184     119.360 101.406 129.567  1.00  0.00
ATOM   2925  CA  ALA   184     119.357  99.374 128.888  1.00  0.00
ATOM   2926  HA  ALA   184     120.231  98.880 128.464  1.00  0.00
ATOM   2927  CB  ALA   184     119.257  98.977 130.360  1.00  0.00
ATOM   2928  HB1 ALA   184     119.112  97.899 130.437  1.00  0.00
ATOM   2929  HB2 ALA   184     120.176  99.257 130.876  1.00  0.00
ATOM   2930  HB3 ALA   184     118.412  99.491 130.819  1.00  0.00
ATOM   2931  C   ALA   184     118.127  98.889 128.129  1.00  0.00
ATOM   2932  O   ALA   184     118.144  97.786 127.577  1.00  0.00
ATOM   2933  N   THR   185     117.060  99.686 128.087  1.00  0.00
ATOM   2934  H   THR   185     117.056 100.553 128.605  1.00  0.00
ATOM   2935  CA  THR   185     115.892  99.317 127.296  1.00  0.00
ATOM   2936  HA  THR   185     115.715  98.250 127.429  1.00  0.00
ATOM   2937  CB  THR   185     114.654 100.071 127.785  1.00  0.00
ATOM   2938  HB  THR   185     113.784  99.718 127.231  1.00  0.00
ATOM   2939  CG2 THR   185     114.425  99.830 129.262  1.00  0.00
ATOM   2940 HG21 THR   185     113.539 100.376 129.587  1.00  0.00
ATOM   2941 HG22 THR   185     114.279  98.764 129.438  1.00  0.00
ATOM   2942 HG23 THR   185     115.292 100.176 129.826  1.00  0.00
ATOM   2943  OG1 THR   185     114.817 101.474 127.546  1.00  0.00
ATOM   2944  HG1 THR   185     115.590 101.792 128.018  1.00  0.00
ATOM   2945  C   THR   185     116.102  99.582 125.811  1.00  0.00
ATOM   2946  O   THR   185     115.499  98.903 124.974  1.00  0.00
ATOM   2947  N   TYR   186     116.939 100.563 125.467  1.00  0.00
ATOM   2948  H   TYR   186     117.348 101.151 126.179  1.00  0.00
ATOM   2949  CA  TYR   186     117.268 100.793 124.067  1.00  0.00
ATOM   2950  HA  TYR   186     116.339 100.830 123.498  1.00  0.00
ATOM   2951  CB  TYR   186     117.975 102.138 123.918  1.00  0.00
ATOM   2952  HB2 TYR   186     117.295 102.937 124.211  1.00  0.00
ATOM   2953  HB3 TYR   186     118.786 102.201 124.643  1.00  0.00
ATOM   2954  CG  TYR   186     118.516 102.424 122.537  1.00  0.00
ATOM   2955  CD1 TYR   186     117.741 103.081 121.590  1.00  0.00
ATOM   2956  HD1 TYR   186     116.736 103.390 121.835  1.00  0.00
ATOM   2957  CE1 TYR   186     118.232 103.350 120.331  1.00  0.00
ATOM   2958  HE1 TYR   186     117.611 103.855 119.606  1.00  0.00
ATOM   2959  CZ  TYR   186     119.518 102.970 120.008  1.00  0.00
ATOM   2960  OH  TYR   186     120.022 103.234 118.759  1.00  0.00
ATOM   2961  HH  TYR   186     120.922 102.906 118.701  1.00  0.00
ATOM   2962  CE2 TYR   186     120.306 102.321 120.932  1.00  0.00
ATOM   2963  HE2 TYR   186     121.311 102.019 120.676  1.00  0.00
ATOM   2964  CD2 TYR   186     119.808 102.058 122.185  1.00  0.00
ATOM   2965  HD2 TYR   186     120.442 101.557 122.902  1.00  0.00
ATOM   2966  C   TYR   186     118.123  99.659 123.515  1.00  0.00
ATOM   2967  O   TYR   186     117.876  99.168 122.408  1.00  0.00
ATOM   2968  N   LEU   187     119.131  99.229 124.277  1.00  0.00
ATOM   2969  H   LEU   187     119.330  99.686 125.156  1.00  0.00
ATOM   2970  CA  LEU   187     119.959  98.104 123.866  1.00  0.00
ATOM   2971  HA  LEU   187     120.362  98.319 122.876  1.00  0.00
ATOM   2972  CB  LEU   187     121.130  97.930 124.833  1.00  0.00
ATOM   2973  HB2 LEU   187     120.789  98.137 125.847  1.00  0.00
ATOM   2974  HB3 LEU   187     121.378  96.871 124.907  1.00  0.00
ATOM   2975  CG  LEU   187     122.405  98.724 124.562  1.00  0.00
ATOM   2976  HG  LEU   187     122.135  99.771 124.426  1.00  0.00
ATOM   2977  CD1 LEU   187     123.334  98.621 125.753  1.00  0.00
ATOM   2978 HD11 LEU   187     124.243  99.189 125.556  1.00  0.00
ATOM   2979 HD12 LEU   187     122.839  99.024 126.637  1.00  0.00
ATOM   2980 HD13 LEU   187     123.590  97.576 125.926  1.00  0.00
ATOM   2981  CD2 LEU   187     123.091  98.241 123.303  1.00  0.00
ATOM   2982 HD21 LEU   187     123.996  98.825 123.135  1.00  0.00
ATOM   2983 HD22 LEU   187     123.353  97.189 123.412  1.00  0.00
ATOM   2984 HD23 LEU   187     122.419  98.361 122.453  1.00  0.00
ATOM   2985  C   LEU   187     119.172  96.809 123.789  1.00  0.00
ATOM   2986  O   LEU   187     119.573  95.897 123.061  1.00  0.00
ATOM   2987  N   GLN   188     118.066  96.705 124.524  1.00  0.00
ATOM   2988  H   GLN   188     117.793  97.461 125.136  1.00  0.00
ATOM   2989  CA  GLN   188     117.246  95.505 124.450  1.00  0.00
ATOM   2990  HA  GLN   188     117.893  94.640 124.593  1.00  0.00
ATOM   2991  CB  GLN   188     116.211  95.518 125.570  1.00  0.00
ATOM   2992  HB2 GLN   188     116.625  96.030 126.438  1.00  0.00
ATOM   2993  HB3 GLN   188     115.361  96.131 125.269  1.00  0.00
ATOM   2994  CG  GLN   188     115.720  94.149 125.983  1.00  0.00
ATOM   2995  HG2 GLN   188     115.226  93.671 125.137  1.00  0.00
ATOM   2996  HG3 GLN   188     116.572  93.524 126.250  1.00  0.00
ATOM   2997  CD  GLN   188     114.764  94.219 127.149  1.00  0.00
ATOM   2998  OE1 GLN   188     114.850  95.123 127.977  1.00  0.00
ATOM   2999  NE2 GLN   188     113.842  93.268 127.219  1.00  0.00
ATOM   3000 HE21 GLN   188     113.806  92.547 126.513  1.00  0.00
ATOM   3001 HE22 GLN   188     113.176  93.265 127.978  1.00  0.00
ATOM   3002  C   GLN   188     116.569  95.376 123.093  1.00  0.00
ATOM   3003  O   GLN   188     116.307  94.259 122.637  1.00  0.00
ATOM   3004  N   MET   189     116.288  96.501 122.433  1.00  0.00
ATOM   3005  H   MET   189     116.492  97.397 122.852  1.00  0.00
ATOM   3006  CA  MET   189     115.687  96.466 121.107  1.00  0.00
ATOM   3007  HA  MET   189     114.884  95.729 121.115  1.00  0.00
ATOM   3008  CB  MET   189     115.085  97.827 120.757  1.00  0.00
ATOM   3009  HB2 MET   189     115.877  98.576 120.733  1.00  0.00
ATOM   3010  HB3 MET   189     114.717  97.805 119.731  1.00  0.00
ATOM   3011  CG  MET   189     113.980  98.298 121.674  1.00  0.00
ATOM   3012  HG2 MET   189     113.283  97.479 121.853  1.00  0.00
ATOM   3013  HG3 MET   189     114.403  98.571 122.641  1.00  0.00
ATOM   3014  SD  MET   189     113.086  99.707 120.991  1.00  0.00
ATOM   3015  CE  MET   189     114.283 101.021 121.207  1.00  0.00
ATOM   3016  HE1 MET   189     113.869 101.956 120.829  1.00  0.00
ATOM   3017  HE2 MET   189     114.517 101.130 122.266  1.00  0.00
ATOM   3018  HE3 MET   189     115.193 100.779 120.657  1.00  0.00
ATOM   3019  C   MET   189     116.681  96.076 120.022  1.00  0.00
ATOM   3020  O   MET   189     116.263  95.639 118.949  1.00  0.00
ATOM   3021  N   ARG   190     117.979  96.215 120.273  1.00  0.00
ATOM   3022  H   ARG   190     118.296  96.380 121.218  1.00  0.00
ATOM   3023  CA  ARG   190     118.976  96.136 119.216  1.00  0.00
ATOM   3024  HA  ARG   190     118.451  96.002 118.270  1.00  0.00
ATOM   3025  CB  ARG   190     119.752  97.454 119.141  1.00  0.00
ATOM   3026  HB2 ARG   190     120.197  97.667 120.113  1.00  0.00
ATOM   3027  HB3 ARG   190     120.606  97.333 118.475  1.00  0.00
ATOM   3028  CG  ARG   190     118.932  98.646 118.693  1.00  0.00
ATOM   3029  HG2 ARG   190     118.339  98.372 117.820  1.00  0.00
ATOM   3030  HG3 ARG   190     118.259  98.946 119.496  1.00  0.00
ATOM   3031  CD  ARG   190     119.842  99.800 118.341  1.00  0.00
ATOM   3032  HD2 ARG   190     120.050 100.384 119.238  1.00  0.00
ATOM   3033  HD3 ARG   190     120.806  99.413 118.010  1.00  0.00
ATOM   3034  NE  ARG   190     119.292 100.674 117.311  1.00  0.00
ATOM   3035  HE  ARG   190     118.873 101.530 117.644  1.00  0.00
ATOM   3036  CZ  ARG   190     119.315 100.409 116.011  1.00  0.00
ATOM   3037  NH1 ARG   190     119.853  99.285 115.566  1.00  0.00
ATOM   3038 HH11 ARG   190     120.249  98.622 116.217  1.00  0.00
ATOM   3039 HH12 ARG   190     119.867  99.090 114.575  1.00  0.00
ATOM   3040  NH2 ARG   190     118.795 101.272 115.152  1.00  0.00
ATOM   3041 HH21 ARG   190     118.382 102.131 115.487  1.00  0.00
ATOM   3042 HH22 ARG   190     118.812 101.072 114.162  1.00  0.00
ATOM   3043  C   ARG   190     119.959  94.985 119.373  1.00  0.00
ATOM   3044  O   ARG   190     120.873  94.863 118.554  1.00  0.00
ATOM   3045  N   THR   191     119.809  94.139 120.387  1.00  0.00
ATOM   3046  H   THR   191     119.005  94.215 120.993  1.00  0.00
ATOM   3047  CA  THR   191     120.781  93.092 120.654  1.00  0.00
ATOM   3048  HA  THR   191     121.577  93.170 119.914  1.00  0.00
ATOM   3049  CB  THR   191     121.405  93.248 122.049  1.00  0.00
ATOM   3050  HB  THR   191     121.978  92.351 122.286  1.00  0.00
ATOM   3051  CG2 THR   191     122.328  94.451 122.087  1.00  0.00
ATOM   3052 HG21 THR   191     122.761  94.546 123.083  1.00  0.00
ATOM   3053 HG22 THR   191     123.125  94.321 121.355  1.00  0.00
ATOM   3054 HG23 THR   191     121.762  95.352 121.850  1.00  0.00
ATOM   3055  OG1 THR   191     120.370  93.414 123.025  1.00  0.00
ATOM   3056  HG1 THR   191     120.081  94.329 123.033  1.00  0.00
ATOM   3057  C   THR   191     120.147  91.712 120.528  1.00  0.00
ATOM   3058  O   THR   191     118.923  91.559 120.532  1.00  0.00
ATOM   3059  N   VAL   192     121.015  90.705 120.405  1.00  0.00
ATOM   3060  H   VAL   192     122.002  90.898 120.308  1.00  0.00
ATOM   3061  CA  VAL   192     120.627  89.300 120.401  1.00  0.00
ATOM   3062  HA  VAL   192     119.650  89.210 120.876  1.00  0.00
ATOM   3063  CB  VAL   192     120.537  88.700 118.976  1.00  0.00
ATOM   3064  HB  VAL   192     120.332  87.633 119.066  1.00  0.00
ATOM   3065  CG1 VAL   192     119.406  89.338 118.185  1.00  0.00
ATOM   3066 HG11 VAL   192     119.366  88.898 117.189  1.00  0.00
ATOM   3067 HG12 VAL   192     118.460  89.163 118.697  1.00  0.00
ATOM   3068 HG13 VAL   192     119.580  90.411 118.101  1.00  0.00
ATOM   3069  CG2 VAL   192     121.856  88.872 118.246  1.00  0.00
ATOM   3070 HG21 VAL   192     121.777  88.445 117.246  1.00  0.00
ATOM   3071 HG22 VAL   192     122.094  89.933 118.170  1.00  0.00
ATOM   3072 HG23 VAL   192     122.646  88.361 118.797  1.00  0.00
ATOM   3073  C   VAL   192     121.638  88.518 121.227  1.00  0.00
ATOM   3074  O   VAL   192     122.721  89.006 121.553  1.00  0.00
ATOM   3075  N   GLY   193     121.267  87.288 121.567  1.00  0.00
ATOM   3076  H   GLY   193     120.333  86.966 121.357  1.00  0.00
ATOM   3077  CA  GLY   193     122.175  86.380 122.240  1.00  0.00
ATOM   3078  HA2 GLY   193     121.794  85.362 122.157  1.00  0.00
ATOM   3079  HA3 GLY   193     123.119  86.346 121.696  1.00  0.00
ATOM   3080  C   GLY   193     122.447  86.695 123.696  1.00  0.00
ATOM   3081  O   GLY   193     121.521  86.904 124.483  1.00  0.00
ATOM   3082  N   GLU   194     123.729  86.729 124.063  1.00  0.00
ATOM   3083  H   GLU   194     124.456  86.650 123.366  1.00  0.00
ATOM   3084  CA  GLU   194     124.107  86.879 125.462  1.00  0.00
ATOM   3085  HA  GLU   194     123.364  86.363 126.071  1.00  0.00
ATOM   3086  CB  GLU   194     125.465  86.215 125.704  1.00  0.00
ATOM   3087  HB2 GLU   194     125.426  85.179 125.367  1.00  0.00
ATOM   3088  HB3 GLU   194     126.214  86.682 125.065  1.00  0.00
ATOM   3089  CG  GLU   194     125.935  86.257 127.141  1.00  0.00
ATOM   3090  HG2 GLU   194     126.951  85.866 127.202  1.00  0.00
ATOM   3091  HG3 GLU   194     125.985  87.293 127.476  1.00  0.00
ATOM   3092  CD  GLU   194     125.036  85.470 128.072  1.00  0.00
ATOM   3093  OE1 GLU   194     124.381  84.517 127.602  1.00  0.00
ATOM   3094  OE2 GLU   194     124.982  85.808 129.274  1.00  0.00
ATOM   3095  C   GLU   194     124.144  88.337 125.897  1.00  0.00
ATOM   3096  O   GLU   194     123.827  88.640 127.052  1.00  0.00
ATOM   3097  N   LEU   195     124.536  89.244 125.000  1.00  0.00
ATOM   3098  H   LEU   195     124.909  88.946 124.110  1.00  0.00
ATOM   3099  CA  LEU   195     124.430  90.669 125.293  1.00  0.00
ATOM   3100  HA  LEU   195     125.013  90.881 126.189  1.00  0.00
ATOM   3101  CB  LEU   195     125.009  91.482 124.136  1.00  0.00
ATOM   3102  HB2 LEU   195     125.932  91.012 123.795  1.00  0.00
ATOM   3103  HB3 LEU   195     124.369  91.366 123.262  1.00  0.00
ATOM   3104  CG  LEU   195     125.263  92.971 124.379  1.00  0.00
ATOM   3105  HG  LEU   195     124.304  93.455 124.565  1.00  0.00
ATOM   3106  CD1 LEU   195     126.143  93.175 125.597  1.00  0.00
ATOM   3107 HD11 LEU   195     126.310  94.241 125.751  1.00  0.00
ATOM   3108 HD12 LEU   195     125.652  92.755 126.475  1.00  0.00
ATOM   3109 HD13 LEU   195     127.100  92.676 125.442  1.00  0.00
ATOM   3110  CD2 LEU   195     125.887  93.609 123.154  1.00  0.00
ATOM   3111 HD21 LEU   195     126.061  94.668 123.344  1.00  0.00
ATOM   3112 HD22 LEU   195     126.835  93.120 122.932  1.00  0.00
ATOM   3113 HD23 LEU   195     125.214  93.499 122.304  1.00  0.00
ATOM   3114  C   LEU   195     122.983  91.066 125.554  1.00  0.00
ATOM   3115  O   LEU   195     122.707  91.900 126.423  1.00  0.00
ATOM   3116  N   HIE   196     122.047  90.474 124.810  1.00  0.00
ATOM   3117  H   HIE   196     122.312  89.791 124.115  1.00  0.00
ATOM   3118  CA  HIE   196     120.635  90.794 124.980  1.00  0.00
ATOM   3119  HA  HIE   196     120.509  91.869 124.854  1.00  0.00
ATOM   3120  CB  HIE   196     119.813  90.084 123.905  1.00  0.00
ATOM   3121  HB2 HIE   196     120.190  90.360 122.920  1.00  0.00
ATOM   3122  HB3 HIE   196     119.974  89.008 123.979  1.00  0.00
ATOM   3123  CG  HIE   196     118.347  90.372 123.973  1.00  0.00
ATOM   3124  ND1 HIE   196     117.605  91.355 123.413  1.00  0.00
ATOM   3125  CE1 HIE   196     116.304  91.151 123.802  1.00  0.00
ATOM   3126  HE1 HIE   196     115.579  91.781 123.489  1.00  0.00
ATOM   3127  NE2 HIE   196     116.249  90.082 124.574  1.00  0.00
ATOM   3128  HE2 HIE   196     115.422  89.599 125.074  1.00  0.00
ATOM   3129  CD2 HIE   196     117.469  89.592 124.693  1.00  0.00
ATOM   3130  HD2 HIE   196     117.808  88.788 125.201  1.00  0.00
ATOM   3131  C   HIE   196     120.142  90.413 126.368  1.00  0.00
ATOM   3132  O   HIE   196     119.382  91.161 126.993  1.00  0.00
ATOM   3133  N   LEU   197     120.561  89.249 126.865  1.00  0.00
ATOM   3134  H   LEU   197     121.199  88.673 126.334  1.00  0.00
ATOM   3135  CA  LEU   197     120.109  88.791 128.173  1.00  0.00
ATOM   3136  HA  LEU   197     119.021  88.851 128.199  1.00  0.00
ATOM   3137  CB  LEU   197     120.514  87.332 128.374  1.00  0.00
ATOM   3138  HB2 LEU   197     121.560  87.208 128.095  1.00  0.00
ATOM   3139  HB3 LEU   197     120.518  87.104 129.440  1.00  0.00
ATOM   3140  CG  LEU   197     119.668  86.290 127.638  1.00  0.00
ATOM   3141  HG  LEU   197     119.914  86.342 126.577  1.00  0.00
ATOM   3142  CD1 LEU   197     119.987  84.890 128.128  1.00  0.00
ATOM   3143 HD11 LEU   197     119.373  84.168 127.590  1.00  0.00
ATOM   3144 HD12 LEU   197     121.041  84.674 127.951  1.00  0.00
ATOM   3145 HD13 LEU   197     119.777  84.821 129.195  1.00  0.00
ATOM   3146  CD2 LEU   197     118.185  86.586 127.795  1.00  0.00
ATOM   3147 HD21 LEU   197     117.605  85.832 127.263  1.00  0.00
ATOM   3148 HD22 LEU   197     117.920  86.568 128.852  1.00  0.00
ATOM   3149 HD23 LEU   197     117.965  87.571 127.382  1.00  0.00
ATOM   3150  C   LEU   197     120.663  89.660 129.293  1.00  0.00
ATOM   3151  O   LEU   197     120.067  89.733 130.373  1.00  0.00
ATOM   3152  N   ARG   198     121.793  90.327 129.054  1.00  0.00
ATOM   3153  H   ARG   198     122.251  90.240 128.158  1.00  0.00
ATOM   3154  CA  ARG   198     122.382  91.187 130.074  1.00  0.00
ATOM   3155  HA  ARG   198     122.245  90.709 131.044  1.00  0.00
ATOM   3156  CB  ARG   198     123.880  91.337 129.823  1.00  0.00
ATOM   3157  HB2 ARG   198     124.040  91.749 128.827  1.00  0.00
ATOM   3158  HB3 ARG   198     124.290  92.077 130.511  1.00  0.00
ATOM   3159  CG  ARG   198     124.651  90.042 129.961  1.00  0.00
ATOM   3160  HG2 ARG   198     124.246  89.465 130.793  1.00  0.00
ATOM   3161  HG3 ARG   198     124.525  89.446 129.057  1.00  0.00
ATOM   3162  CD  ARG   198     126.125  90.296 130.195  1.00  0.00
ATOM   3163  HD2 ARG   198     126.244  91.032 130.990  1.00  0.00
ATOM   3164  HD3 ARG   198     126.602  89.377 130.534  1.00  0.00
ATOM   3165  NE  ARG   198     126.792  90.772 128.989  1.00  0.00
ATOM   3166  HE  ARG   198     126.668  91.752 128.776  1.00  0.00
ATOM   3167  CZ  ARG   198     127.525  90.007 128.190  1.00  0.00
ATOM   3168  NH1 ARG   198     127.693  88.724 128.467  1.00  0.00
ATOM   3169 HH11 ARG   198     127.263  88.324 129.289  1.00  0.00
ATOM   3170 HH12 ARG   198     128.252  88.145 127.857  1.00  0.00
ATOM   3171  NH2 ARG   198     128.094  90.529 127.115  1.00  0.00
ATOM   3172 HH21 ARG   198     127.970  91.509 126.903  1.00  0.00
ATOM   3173 HH22 ARG   198     128.652  89.948 126.506  1.00  0.00
ATOM   3174  C   ARG   198     121.702  92.549 130.113  1.00  0.00
ATOM   3175  O   ARG   198     121.476  93.104 131.193  1.00  0.00
ATOM   3176  N   THR   199     121.374  93.107 128.945  1.00  0.00
ATOM   3177  H   THR   199     121.616  92.646 128.079  1.00  0.00
ATOM   3178  CA  THR   199     120.666  94.383 128.902  1.00  0.00
ATOM   3179  HA  THR   199     121.207  95.095 129.526  1.00  0.00
ATOM   3180  CB  THR   199     120.640  94.923 127.473  1.00  0.00
ATOM   3181  HB  THR   199     120.229  95.932 127.479  1.00  0.00
ATOM   3182  CG2 THR   199     122.033  94.959 126.895  1.00  0.00
ATOM   3183 HG21 THR   199     121.995  95.346 125.877  1.00  0.00
ATOM   3184 HG22 THR   199     122.664  95.605 127.505  1.00  0.00
ATOM   3185 HG23 THR   199     122.449  93.951 126.884  1.00  0.00
ATOM   3186  OG1 THR   199     119.815  94.084 126.656  1.00  0.00
ATOM   3187  HG1 THR   199     120.169  93.192 126.653  1.00  0.00
ATOM   3188  C   THR   199     119.248  94.253 129.447  1.00  0.00
ATOM   3189  O   THR   199     118.684  95.226 129.958  1.00  0.00
ATOM   3190  N   ARG   200     118.657  93.062 129.344  1.00  0.00
ATOM   3191  H   ARG   200     119.154  92.286 128.930  1.00  0.00
ATOM   3192  CA  ARG   200     117.294  92.867 129.825  1.00  0.00
ATOM   3193  HA  ARG   200     116.696  93.724 129.514  1.00  0.00
ATOM   3194  CB  ARG   200     116.694  91.611 129.194  1.00  0.00
ATOM   3195  HB2 ARG   200     116.571  91.769 128.123  1.00  0.00
ATOM   3196  HB3 ARG   200     117.410  90.793 129.268  1.00  0.00
ATOM   3197  CG  ARG   200     115.372  91.176 129.792  1.00  0.00
ATOM   3198  HG2 ARG   200     115.516  90.917 130.841  1.00  0.00
ATOM   3199  HG3 ARG   200     114.665  92.005 129.752  1.00  0.00
ATOM   3200  CD  ARG   200     114.796  89.986 129.053  1.00  0.00
ATOM   3201  HD2 ARG   200     113.708  90.016 129.109  1.00  0.00
ATOM   3202  HD3 ARG   200     115.061  90.052 127.998  1.00  0.00
ATOM   3203  NE  ARG   200     115.275  88.719 129.596  1.00  0.00
ATOM   3204  HE  ARG   200     116.255  88.522 129.449  1.00  0.00
ATOM   3205  CZ  ARG   200     114.513  87.848 130.249  1.00  0.00
ATOM   3206  NH1 ARG   200     113.227  88.104 130.444  1.00  0.00
ATOM   3207 HH11 ARG   200     112.825  88.962 130.096  1.00  0.00
ATOM   3208 HH12 ARG   200     112.650  87.441 130.941  1.00  0.00
ATOM   3209  NH2 ARG   200     115.036  86.720 130.707  1.00  0.00
ATOM   3210 HH21 ARG   200     116.015  86.521 130.560  1.00  0.00
ATOM   3211 HH22 ARG   200     114.455  86.059 131.203  1.00  0.00
ATOM   3212  C   ARG   200     117.250  92.781 131.346  1.00  0.00
ATOM   3213  O   ARG   200     116.346  93.339 131.979  1.00  0.00
ATOM   3214  N   ALA   201     118.218  92.088 131.950  1.00  0.00
ATOM   3215  H   ALA   201     118.923  91.620 131.399  1.00  0.00
ATOM   3216  CA  ALA   201     118.268  92.000 133.405  1.00  0.00
ATOM   3217  HA  ALA   201     117.258  91.814 133.770  1.00  0.00
ATOM   3218  CB  ALA   201     119.153  90.831 133.831  1.00  0.00
ATOM   3219  HB1 ALA   201     119.183  90.775 134.919  1.00  0.00
ATOM   3220  HB2 ALA   201     118.746  89.902 133.431  1.00  0.00
ATOM   3221  HB3 ALA   201     120.162  90.980 133.447  1.00  0.00
ATOM   3222  C   ALA   201     118.768  93.295 134.029  1.00  0.00
ATOM   3223  O   ALA   201     118.461  93.580 135.191  1.00  0.00
ATOM   3224  N   THR   202     119.540  94.084 133.280  1.00  0.00
ATOM   3225  H   THR   202     119.801  93.797 132.348  1.00  0.00
ATOM   3226  CA  THR   202     120.016  95.364 133.791  1.00  0.00
ATOM   3227  HA  THR   202     120.409  95.208 134.795  1.00  0.00
ATOM   3228  CB  THR   202     121.148  95.889 132.906  1.00  0.00
ATOM   3229  HB  THR   202     120.858  95.783 131.861  1.00  0.00
ATOM   3230  CG2 THR   202     121.439  97.357 133.192  1.00  0.00
ATOM   3231 HG21 THR   202     122.248  97.700 132.547  1.00  0.00
ATOM   3232 HG22 THR   202     120.545  97.950 132.999  1.00  0.00
ATOM   3233 HG23 THR   202     121.733  97.473 134.235  1.00  0.00
ATOM   3234  OG1 THR   202     122.332  95.121 133.139  1.00  0.00
ATOM   3235  HG1 THR   202     122.318  94.336 132.587  1.00  0.00
ATOM   3236  C   THR   202     118.882  96.376 133.872  1.00  0.00
ATOM   3237  O   THR   202     118.790  97.136 134.843  1.00  0.00
ATOM   3238  N   ALA   203     118.002  96.387 132.869  1.00  0.00
ATOM   3239  H   ALA   203     118.064  95.696 132.135  1.00  0.00
ATOM   3240  CA  ALA   203     116.942  97.387 132.812  1.00  0.00
ATOM   3241  HA  ALA   203     117.404  98.373 132.853  1.00  0.00
ATOM   3242  CB  ALA   203     116.183  97.272 131.490  1.00  0.00
ATOM   3243  HB1 ALA   203     115.394  98.023 131.457  1.00  0.00
ATOM   3244  HB2 ALA   203     116.871  97.433 130.660  1.00  0.00
ATOM   3245  HB3 ALA   203     115.742  96.278 131.409  1.00  0.00
ATOM   3246  C   ALA   203     115.984  97.265 133.988  1.00  0.00
ATOM   3247  O   ALA   203     115.419  98.270 134.428  1.00  0.00
ATOM   3248  N   GLN   204     115.795  96.053 134.514  1.00  0.00
ATOM   3249  H   GLN   204     116.283  95.255 134.133  1.00  0.00
ATOM   3250  CA  GLN   204     114.884  95.874 135.640  1.00  0.00
ATOM   3251  HA  GLN   204     113.975  96.440 135.436  1.00  0.00
ATOM   3252  CB  GLN   204     114.506  94.402 135.782  1.00  0.00
ATOM   3253  HB2 GLN   204     115.396  93.823 136.028  1.00  0.00
ATOM   3254  HB3 GLN   204     113.847  94.279 136.642  1.00  0.00
ATOM   3255  CG  GLN   204     113.846  93.810 134.557  1.00  0.00
ATOM   3256  HG2 GLN   204     112.789  94.077 134.550  1.00  0.00
ATOM   3257  HG3 GLN   204     114.290  94.244 133.661  1.00  0.00
ATOM   3258  CD  GLN   204     113.984  92.311 134.509  1.00  0.00
ATOM   3259  OE1 GLN   204     114.044  91.653 135.543  1.00  0.00
ATOM   3260  NE2 GLN   204     114.050  91.760 133.308  1.00  0.00
ATOM   3261 HE21 GLN   204     114.007  92.341 132.483  1.00  0.00
ATOM   3262 HE22 GLN   204     114.143  90.758 133.216  1.00  0.00
ATOM   3263  C   GLN   204     115.488  96.396 136.938  1.00  0.00
ATOM   3264  O   GLN   204     114.775  96.959 137.775  1.00  0.00
ATOM   3265  N   VAL   205     116.794  96.212 137.130  1.00  0.00
ATOM   3266  H   VAL   205     117.341  95.717 136.440  1.00  0.00
ATOM   3267  CA  VAL   205     117.441  96.722 138.334  1.00  0.00
ATOM   3268  HA  VAL   205     116.808  96.477 139.187  1.00  0.00
ATOM   3269  CB  VAL   205     118.806  96.041 138.542  1.00  0.00
ATOM   3270  HB  VAL   205     119.475  96.360 137.743  1.00  0.00
ATOM   3271  CG1 VAL   205     119.409  96.459 139.867  1.00  0.00
ATOM   3272 HG11 VAL   205     120.374  95.969 139.999  1.00  0.00
ATOM   3273 HG12 VAL   205     119.547  97.540 139.879  1.00  0.00
ATOM   3274 HG13 VAL   205     118.741  96.169 140.678  1.00  0.00
ATOM   3275  CG2 VAL   205     118.666  94.535 138.475  1.00  0.00
ATOM   3276 HG21 VAL   205     119.641  94.072 138.624  1.00  0.00
ATOM   3277 HG22 VAL   205     117.981  94.198 139.254  1.00  0.00
ATOM   3278 HG23 VAL   205     118.274  94.249 137.499  1.00  0.00
ATOM   3279  C   VAL   205     117.575  98.238 138.267  1.00  0.00
ATOM   3280  O   VAL   205     117.380  98.938 139.267  1.00  0.00
ATOM   3281  N   ALA   206     117.917  98.770 137.092  1.00  0.00
ATOM   3282  H   ALA   206     118.100  98.170 136.300  1.00  0.00
ATOM   3283  CA  ALA   206     118.030 100.215 136.937  1.00  0.00
ATOM   3284  HA  ALA   206     118.691 100.591 137.718  1.00  0.00
ATOM   3285  CB  ALA   206     118.653 100.550 135.584  1.00  0.00
ATOM   3286  HB1 ALA   206     118.733 101.632 135.478  1.00  0.00
ATOM   3287  HB2 ALA   206     119.646 100.105 135.520  1.00  0.00
ATOM   3288  HB3 ALA   206     118.026 100.153 134.786  1.00  0.00
ATOM   3289  C   ALA   206     116.677 100.898 137.089  1.00  0.00
ATOM   3290  O   ALA   206     116.597 102.018 137.606  1.00  0.00
ATOM   3291  N   ALA   207     115.601 100.245 136.639  1.00  0.00
ATOM   3292  H   ALA   207     115.706  99.343 136.197  1.00  0.00
ATOM   3293  CA  ALA   207     114.274 100.831 136.784  1.00  0.00
ATOM   3294  HA  ALA   207     114.330 101.876 136.479  1.00  0.00
ATOM   3295  CB  ALA   207     113.274 100.122 135.872  1.00  0.00
ATOM   3296  HB1 ALA   207     112.289 100.572 135.993  1.00  0.00
ATOM   3297  HB2 ALA   207     113.594 100.222 134.835  1.00  0.00
ATOM   3298  HB3 ALA   207     113.225  99.066 136.137  1.00  0.00
ATOM   3299  C   ALA   207     113.794 100.784 138.227  1.00  0.00
ATOM   3300  O   ALA   207     113.003 101.638 138.641  1.00  0.00
ATOM   3301  N   LEU   208     114.253  99.803 139.004  1.00  0.00
ATOM   3302  H   LEU   208     114.884  99.112 138.625  1.00  0.00
ATOM   3303  CA  LEU   208     113.848  99.723 140.402  1.00  0.00
ATOM   3304  HA  LEU   208     112.779  99.930 140.460  1.00  0.00
ATOM   3305  CB  LEU   208     114.092  98.315 140.939  1.00  0.00
ATOM   3306  HB2 LEU   208     113.732  97.586 140.213  1.00  0.00
ATOM   3307  HB3 LEU   208     115.164  98.119 140.960  1.00  0.00
ATOM   3308  CG  LEU   208     113.495  97.996 142.311  1.00  0.00
ATOM   3309  HG  LEU   208     113.881  98.722 143.027  1.00  0.00
ATOM   3310  CD1 LEU   208     111.978  98.119 142.280  1.00  0.00
ATOM   3311 HD11 LEU   208     111.574  97.888 143.266  1.00  0.00
ATOM   3312 HD12 LEU   208     111.701  99.136 142.004  1.00  0.00
ATOM   3313 HD13 LEU   208     111.571  97.421 141.548  1.00  0.00
ATOM   3314  CD2 LEU   208     113.913  96.611 142.769  1.00  0.00
ATOM   3315 HD21 LEU   208     113.478  96.404 143.747  1.00  0.00
ATOM   3316 HD22 LEU   208     113.562  95.869 142.051  1.00  0.00
ATOM   3317 HD23 LEU   208     115.000  96.563 142.838  1.00  0.00
ATOM   3318  C   LEU   208     114.581 100.758 141.246  1.00  0.00
ATOM   3319  O   LEU   208     114.021 101.288 142.211  1.00  0.00
ATOM   3320  N   VAL   209     115.834 101.057 140.897  1.00  0.00
ATOM   3321  H   VAL   209     116.284 100.551 140.147  1.00  0.00
ATOM   3322  CA  VAL   209     116.568 102.112 141.589  1.00  0.00
ATOM   3323  HA  VAL   209     116.557 101.889 142.656  1.00  0.00
ATOM   3324  CB  VAL   209     118.036 102.140 141.121  1.00  0.00
ATOM   3325  HB  VAL   209     118.048 102.184 140.032  1.00  0.00
ATOM   3326  CG1 VAL   209     118.750 103.370 141.657  1.00  0.00
ATOM   3327 HG11 VAL   209     119.785 103.369 141.314  1.00  0.00
ATOM   3328 HG12 VAL   209     118.249 104.268 141.295  1.00  0.00
ATOM   3329 HG13 VAL   209     118.729 103.357 142.747  1.00  0.00
ATOM   3330  CG2 VAL   209     118.756 100.878 141.556  1.00  0.00
ATOM   3331 HG21 VAL   209     119.791 100.915 141.217  1.00  0.00
ATOM   3332 HG22 VAL   209     118.733 100.802 142.643  1.00  0.00
ATOM   3333 HG23 VAL   209     118.262 100.009 141.121  1.00  0.00
ATOM   3334  C   VAL   209     115.885 103.455 141.379  1.00  0.00
ATOM   3335  O   VAL   209     115.722 104.240 142.320  1.00  0.00
ATOM   3336  N   THR   210     115.466 103.736 140.144  1.00  0.00
ATOM   3337  H   THR   210     115.611 103.071 139.398  1.00  0.00
ATOM   3338  CA  THR   210     114.796 104.998 139.851  1.00  0.00
ATOM   3339  HA  THR   210     115.441 105.813 140.181  1.00  0.00
ATOM   3340  CB  THR   210     114.576 105.139 138.345  1.00  0.00
ATOM   3341  HB  THR   210     113.764 104.479 138.039  1.00  0.00
ATOM   3342  CG2 THR   210     114.215 106.571 137.990  1.00  0.00
ATOM   3343 HG21 THR   210     114.062 106.652 136.914  1.00  0.00
ATOM   3344 HG22 THR   210     113.299 106.855 138.509  1.00  0.00
ATOM   3345 HG23 THR   210     115.024 107.236 138.292  1.00  0.00
ATOM   3346  OG1 THR   210     115.770 104.767 137.652  1.00  0.00
ATOM   3347  HG1 THR   210     115.632 104.855 136.706  1.00  0.00
ATOM   3348  C   THR   210     113.470 105.108 140.591  1.00  0.00
ATOM   3349  O   THR   210     113.122 106.180 141.095  1.00  0.00
ATOM   3350  N   LEU   211     112.712 104.015 140.656  1.00  0.00
ATOM   3351  H   LEU   211     113.003 103.170 140.186  1.00  0.00
ATOM   3352  CA  LEU   211     111.459 104.024 141.402  1.00  0.00
ATOM   3353  HA  LEU   211     110.820 104.804 140.989  1.00  0.00
ATOM   3354  CB  LEU   211     110.746 102.681 141.237  1.00  0.00
ATOM   3355  HB2 LEU   211     110.598 102.485 140.175  1.00  0.00
ATOM   3356  HB3 LEU   211     111.441 101.877 141.481  1.00  0.00
ATOM   3357  CG  LEU   211     109.427 102.443 141.977  1.00  0.00
ATOM   3358  HG  LEU   211     108.934 103.404 142.126  1.00  0.00
ATOM   3359  CD1 LEU   211     108.528 101.566 141.141  1.00  0.00
ATOM   3360 HD11 LEU   211     107.590 101.398 141.670  1.00  0.00
ATOM   3361 HD12 LEU   211     108.325 102.056 140.189  1.00  0.00
ATOM   3362 HD13 LEU   211     109.019 100.610 140.960  1.00  0.00
ATOM   3363  CD2 LEU   211     109.653 101.798 143.337  1.00  0.00
ATOM   3364 HD21 LEU   211     108.694 101.645 143.831  1.00  0.00
ATOM   3365 HD22 LEU   211     110.151 100.837 143.206  1.00  0.00
ATOM   3366 HD23 LEU   211     110.277 102.449 143.949  1.00  0.00
ATOM   3367  C   LEU   211     111.700 104.333 142.875  1.00  0.00
ATOM   3368  O   LEU   211     111.051 105.212 143.452  1.00  0.00
ATOM   3369  N   VAL   212     112.632 103.614 143.502  1.00  0.00
ATOM   3370  H   VAL   212     113.191 102.951 142.985  1.00  0.00
ATOM   3371  CA  VAL   212     112.856 103.773 144.935  1.00  0.00
ATOM   3372  HA  VAL   212     111.893 103.693 145.439  1.00  0.00
ATOM   3373  CB  VAL   212     113.765 102.645 145.460  1.00  0.00
ATOM   3374  HB  VAL   212     114.658 102.604 144.836  1.00  0.00
ATOM   3375  CG1 VAL   212     114.192 102.923 146.890  1.00  0.00
ATOM   3376 HG11 VAL   212     114.833 102.115 147.242  1.00  0.00
ATOM   3377 HG12 VAL   212     114.740 103.864 146.930  1.00  0.00
ATOM   3378 HG13 VAL   212     113.310 102.990 147.527  1.00  0.00
ATOM   3379  CG2 VAL   212     113.056 101.309 145.369  1.00  0.00
ATOM   3380 HG21 VAL   212     113.712 100.523 145.744  1.00  0.00
ATOM   3381 HG22 VAL   212     112.146 101.339 145.968  1.00  0.00
ATOM   3382 HG23 VAL   212     112.800 101.103 144.330  1.00  0.00
ATOM   3383  C   VAL   212     113.435 105.147 145.241  1.00  0.00
ATOM   3384  O   VAL   212     113.043 105.798 146.216  1.00  0.00
ATOM   3385  N   CYS   213     114.361 105.621 144.407  1.00  0.00
ATOM   3386  H   CYS   213     114.599 105.106 143.571  1.00  0.00
ATOM   3387  CA  CYS   213     115.031 106.881 144.700  1.00  0.00
ATOM   3388  HA  CYS   213     115.258 106.904 145.766  1.00  0.00
ATOM   3389  CB  CYS   213     116.349 106.961 143.933  1.00  0.00
ATOM   3390  HB2 CYS   213     116.172 106.722 142.884  1.00  0.00
ATOM   3391  HB3 CYS   213     116.698 107.993 143.922  1.00  0.00
ATOM   3392  SG  CYS   213     117.658 105.892 144.578  1.00  0.00
ATOM   3393  HG  CYS   213     117.258 104.618 144.530  1.00  0.00
ATOM   3394  C   CYS   213     114.150 108.079 144.379  1.00  0.00
ATOM   3395  O   CYS   213     114.343 109.155 144.952  1.00  0.00
ATOM   3396  N   PHE   214     113.185 107.917 143.473  1.00  0.00
ATOM   3397  H   PHE   214     113.097 107.040 142.981  1.00  0.00
ATOM   3398  CA  PHE   214     112.250 108.999 143.183  1.00  0.00
ATOM   3399  HA  PHE   214     112.803 109.938 143.187  1.00  0.00
ATOM   3400  CB  PHE   214     111.645 108.806 141.793  1.00  0.00
ATOM   3401  HB2 PHE   214     112.439 108.575 141.082  1.00  0.00
ATOM   3402  HB3 PHE   214     111.007 107.922 141.796  1.00  0.00
ATOM   3403  CG  PHE   214     110.860 109.985 141.296  1.00  0.00
ATOM   3404  CD1 PHE   214     111.478 111.202 141.065  1.00  0.00
ATOM   3405  HD1 PHE   214     112.538 111.312 141.243  1.00  0.00
ATOM   3406  CE1 PHE   214     110.753 112.285 140.607  1.00  0.00
ATOM   3407  HE1 PHE   214     111.244 113.232 140.440  1.00  0.00
ATOM   3408  CZ  PHE   214     109.404 112.156 140.363  1.00  0.00
ATOM   3409  HZ  PHE   214     108.838 113.001 140.000  1.00  0.00
ATOM   3410  CE2 PHE   214     108.780 110.950 140.582  1.00  0.00
ATOM   3411  HE2 PHE   214     107.722 110.849 140.391  1.00  0.00
ATOM   3412  CD2 PHE   214     109.503 109.872 141.045  1.00  0.00
ATOM   3413  HD2 PHE   214     108.999 108.931 141.212  1.00  0.00
ATOM   3414  C   PHE   214     111.160 109.083 144.244  1.00  0.00
ATOM   3415  O   PHE   214     110.656 110.171 144.537  1.00  0.00
ATOM   3416  N   ALA   215     110.785 107.947 144.833  1.00  0.00
ATOM   3417  H   ALA   215     111.200 107.071 144.550  1.00  0.00
ATOM   3418  CA  ALA   215     109.776 107.957 145.887  1.00  0.00
ATOM   3419  HA  ALA   215     108.956 108.600 145.567  1.00  0.00
ATOM   3420  CB  ALA   215     109.224 106.549 146.099  1.00  0.00
ATOM   3421  HB1 ALA   215     108.472 106.568 146.888  1.00  0.00
ATOM   3422  HB2 ALA   215     108.771 106.193 145.174  1.00  0.00
ATOM   3423  HB3 ALA   215     110.035 105.880 146.387  1.00  0.00
ATOM   3424  C   ALA   215     110.338 108.515 147.190  1.00  0.00
ATOM   3425  O   ALA   215     109.630 109.204 147.930  1.00  0.00
ATOM   3426  N   LEU   216     111.604 108.221 147.492  1.00  0.00
ATOM   3427  H   LEU   216     112.134 107.601 146.897  1.00  0.00
ATOM   3428  CA  LEU   216     112.229 108.792 148.681  1.00  0.00
ATOM   3429  HA  LEU   216     111.528 108.695 149.510  1.00  0.00
ATOM   3430  CB  LEU   216     113.496 108.016 149.040  1.00  0.00
ATOM   3431  HB2 LEU   216     113.991 107.695 148.124  1.00  0.00
ATOM   3432  HB3 LEU   216     114.229 108.703 149.463  1.00  0.00
ATOM   3433  CG  LEU   216     113.336 106.812 149.974  1.00  0.00
ATOM   3434  HG  LEU   216     112.793 107.142 150.859  1.00  0.00
ATOM   3435  CD1 LEU   216     112.553 105.676 149.339  1.00  0.00
ATOM   3436 HD11 LEU   216     112.471 104.851 150.046  1.00  0.00
ATOM   3437 HD12 LEU   216     111.556 106.026 149.073  1.00  0.00
ATOM   3438 HD13 LEU   216     113.069 105.335 148.442  1.00  0.00
ATOM   3439  CD2 LEU   216     114.702 106.324 150.417  1.00  0.00
ATOM   3440 HD21 LEU   216     114.585 105.468 151.081  1.00  0.00
ATOM   3441 HD22 LEU   216     115.284 106.029 149.544  1.00  0.00
ATOM   3442 HD23 LEU   216     115.221 107.124 150.945  1.00  0.00
ATOM   3443  C   LEU   216     112.535 110.273 148.494  1.00  0.00
ATOM   3444  O   LEU   216     112.532 111.038 149.464  1.00  0.00
ATOM   3445  N   ALA   217     112.809 110.695 147.258  1.00  0.00
ATOM   3446  H   ALA   217     112.878 110.030 146.501  1.00  0.00
ATOM   3447  CA  ALA   217     113.009 112.115 146.995  1.00  0.00
ATOM   3448  HA  ALA   217     113.739 112.495 147.710  1.00  0.00
ATOM   3449  CB  ALA   217     113.568 112.317 145.588  1.00  0.00
ATOM   3450  HB1 ALA   217     113.713 113.381 145.403  1.00  0.00
ATOM   3451  HB2 ALA   217     114.523 111.800 145.498  1.00  0.00
ATOM   3452  HB3 ALA   217     112.867 111.914 144.857  1.00  0.00
ATOM   3453  C   ALA   217     111.715 112.898 147.173  1.00  0.00
ATOM   3454  O   ALA   217     111.741 114.078 147.536  1.00  0.00
ATOM   3455  N   GLY   218     110.572 112.261 146.917  1.00  0.00
ATOM   3456  H   GLY   218     110.588 111.297 146.615  1.00  0.00
ATOM   3457  CA  GLY   218     109.304 112.952 147.072  1.00  0.00
ATOM   3458  HA2 GLY   218     109.391 113.963 146.674  1.00  0.00
ATOM   3459  HA3 GLY   218     108.543 112.450 146.475  1.00  0.00
ATOM   3460  C   GLY   218     108.850 113.017 148.515  1.00  0.00
ATOM   3461  O   GLY   218     108.316 114.035 148.960  1.00  0.00
ATOM   3462  N   VAL   219     109.037 111.926 149.262  1.00  0.00
ATOM   3463  H   VAL   219     109.345 111.066 148.831  1.00  0.00
ATOM   3464  CA  VAL   219     108.801 111.957 150.702  1.00  0.00
ATOM   3465  HA  VAL   219     107.757 112.220 150.871  1.00  0.00
ATOM   3466  CB  VAL   219     109.052 110.563 151.309  1.00  0.00
ATOM   3467  HB  VAL   219     109.933 110.136 150.830  1.00  0.00
ATOM   3468  CG1 VAL   219     109.322 110.657 152.805  1.00  0.00
ATOM   3469 HG11 VAL   219     109.496 109.659 153.207  1.00  0.00
ATOM   3470 HG12 VAL   219     110.203 111.276 152.978  1.00  0.00
ATOM   3471 HG13 VAL   219     108.461 111.104 153.303  1.00  0.00
ATOM   3472  CG2 VAL   219     107.873 109.647 151.039  1.00  0.00
ATOM   3473 HG21 VAL   219     108.067 108.667 151.474  1.00  0.00
ATOM   3474 HG22 VAL   219     106.973 110.071 151.485  1.00  0.00
ATOM   3475 HG23 VAL   219     107.731 109.544 149.963  1.00  0.00
ATOM   3476  C   VAL   219     109.671 113.023 151.350  1.00  0.00
ATOM   3477  O   VAL   219     109.240 113.729 152.269  1.00  0.00
ATOM   3478  N   TRP   220     110.902 113.169 150.860  1.00  0.00
ATOM   3479  H   TRP   220     111.222 112.571 150.111  1.00  0.00
ATOM   3480  CA  TRP   220     111.814 114.180 151.379  1.00  0.00
ATOM   3481  HA  TRP   220     111.905 114.042 152.456  1.00  0.00
ATOM   3482  CB  TRP   220     113.191 113.982 150.749  1.00  0.00
ATOM   3483  HB2 TRP   220     113.362 112.918 150.585  1.00  0.00
ATOM   3484  HB3 TRP   220     113.189 114.398 149.741  1.00  0.00
ATOM   3485  CG  TRP   220     114.338 114.554 151.517  1.00  0.00
ATOM   3486  CD1 TRP   220     114.326 115.655 152.319  1.00  0.00
ATOM   3487  HD1 TRP   220     113.411 116.213 152.457  1.00  0.00
ATOM   3488  NE1 TRP   220     115.573 115.871 152.845  1.00  0.00
ATOM   3489  HE1 TRP   220     115.731 116.651 153.467  1.00  0.00
ATOM   3490  CE2 TRP   220     116.423 114.903 152.381  1.00  0.00
ATOM   3491  CZ2 TRP   220     117.777 114.702 152.630  1.00  0.00
ATOM   3492  HZ2 TRP   220     118.312 115.377 153.282  1.00  0.00
ATOM   3493  CH2 TRP   220     118.377 113.635 152.023  1.00  0.00
ATOM   3494  HH2 TRP   220     119.426 113.439 152.189  1.00  0.00
ATOM   3495  CZ3 TRP   220     117.664 112.777 151.181  1.00  0.00
ATOM   3496  HZ3 TRP   220     118.182 111.948 150.721  1.00  0.00
ATOM   3497  CE3 TRP   220     116.320 112.974 150.933  1.00  0.00
ATOM   3498  HE3 TRP   220     115.766 112.313 150.282  1.00  0.00
ATOM   3499  CD2 TRP   220     115.677 114.054 151.543  1.00  0.00
ATOM   3500  C   TRP   220     111.294 115.588 151.116  1.00  0.00
ATOM   3501  O   TRP   220     111.485 116.491 151.937  1.00  0.00
ATOM   3502  N   VAL   221     110.623 115.794 149.981  1.00  0.00
ATOM   3503  H   VAL   221     110.457 115.026 149.346  1.00  0.00
ATOM   3504  CA  VAL   221     110.125 117.126 149.647  1.00  0.00
ATOM   3505  HA  VAL   221     110.896 117.848 149.916  1.00  0.00
ATOM   3506  CB  VAL   221     109.874 117.244 148.132  1.00  0.00
ATOM   3507  HB  VAL   221     109.276 116.391 147.812  1.00  0.00
ATOM   3508  CG1 VAL   221     109.108 118.515 147.818  1.00  0.00
ATOM   3509 HG11 VAL   221     108.939 118.582 146.743  1.00  0.00
ATOM   3510 HG12 VAL   221     108.149 118.499 148.335  1.00  0.00
ATOM   3511 HG13 VAL   221     109.685 119.379 148.149  1.00  0.00
ATOM   3512  CG2 VAL   221     111.187 117.224 147.374  1.00  0.00
ATOM   3513 HG21 VAL   221     110.991 117.308 146.305  1.00  0.00
ATOM   3514 HG22 VAL   221     111.806 118.061 147.697  1.00  0.00
ATOM   3515 HG23 VAL   221     111.709 116.288 147.575  1.00  0.00
ATOM   3516  C   VAL   221     108.873 117.456 150.452  1.00  0.00
ATOM   3517  O   VAL   221     108.742 118.562 150.990  1.00  0.00
ATOM   3518  N   MET   222     107.932 116.511 150.548  1.00  0.00
ATOM   3519  H   MET   222     108.060 115.622 150.086  1.00  0.00
ATOM   3520  CA  MET   222     106.716 116.756 151.318  1.00  0.00
ATOM   3521  HA  MET   222     106.206 117.616 150.883  1.00  0.00
ATOM   3522  CB  MET   222     105.775 115.556 151.240  1.00  0.00
ATOM   3523  HB2 MET   222     106.202 114.727 151.804  1.00  0.00
ATOM   3524  HB3 MET   222     104.854 115.785 151.777  1.00  0.00
ATOM   3525  CG  MET   222     105.436 115.089 149.846  1.00  0.00
ATOM   3526  HG2 MET   222     105.011 115.917 149.279  1.00  0.00
ATOM   3527  HG3 MET   222     106.343 114.750 149.346  1.00  0.00
ATOM   3528  SD  MET   222     104.249 113.738 149.915  1.00  0.00
ATOM   3529  CE  MET   222     103.478 113.868 148.310  1.00  0.00
ATOM   3530  HE1 MET   222     102.718 113.093 148.207  1.00  0.00
ATOM   3531  HE2 MET   222     103.012 114.848 148.208  1.00  0.00
ATOM   3532  HE3 MET   222     104.232 113.742 147.533  1.00  0.00
ATOM   3533  C   MET   222     107.014 117.069 152.777  1.00  0.00
ATOM   3534  O   MET   222     106.307 117.877 153.390  1.00  0.00
ATOM   3535  N   TYR   223     108.034 116.437 153.356  1.00  0.00
ATOM   3536  H   TYR   223     108.584 115.775 152.827  1.00  0.00
ATOM   3537  CA  TYR   223     108.408 116.657 154.752  1.00  0.00
ATOM   3538  HA  TYR   223     107.882 117.536 155.124  1.00  0.00
ATOM   3539  CB  TYR   223     108.025 115.452 155.610  1.00  0.00
ATOM   3540  HB2 TYR   223     108.760 114.660 155.469  1.00  0.00
ATOM   3541  HB3 TYR   223     108.111 115.717 156.664  1.00  0.00
ATOM   3542  CG  TYR   223     106.644 114.905 155.344  1.00  0.00
ATOM   3543  CD1 TYR   223     105.514 115.548 155.826  1.00  0.00
ATOM   3544  HD1 TYR   223     105.614 116.455 156.403  1.00  0.00
ATOM   3545  CE1 TYR   223     104.253 115.047 155.581  1.00  0.00
ATOM   3546  HE1 TYR   223     103.384 115.561 155.965  1.00  0.00
ATOM   3547  CZ  TYR   223     104.110 113.890 154.845  1.00  0.00
ATOM   3548  OH  TYR   223     102.854 113.387 154.597  1.00  0.00
ATOM   3549  HH  TYR   223     102.195 113.956 155.003  1.00  0.00
ATOM   3550  CE2 TYR   223     105.218 113.234 154.356  1.00  0.00
ATOM   3551  HE2 TYR   223     105.107 112.328 153.778  1.00  0.00
ATOM   3552  CD2 TYR   223     106.473 113.740 154.608  1.00  0.00
ATOM   3553  HD2 TYR   223     107.334 113.214 154.222  1.00  0.00
ATOM   3554  C   TYR   223     109.909 116.917 154.813  1.00  0.00
ATOM   3555  O   TYR   223     110.687 115.985 155.027  1.00  0.00
ATOM   3556  N   GLY   224     110.321 118.171 154.644  1.00  0.00
ATOM   3557  H   GLY   224     109.663 118.886 154.368  1.00  0.00
ATOM   3558  CA  GLY   224     111.720 118.486 154.863  1.00  0.00
ATOM   3559  HA2 GLY   224     111.846 118.859 155.879  1.00  0.00
ATOM   3560  HA3 GLY   224     112.289 117.558 154.921  1.00  0.00
ATOM   3561  C   GLY   224     112.408 119.430 153.900  1.00  0.00
ATOM   3562  O   GLY   224     113.563 119.795 154.129  1.00  0.00
ATOM   3563  N   ILE   225     111.742 119.834 152.824  1.00  0.00
ATOM   3564  H   ILE   225     110.815 119.478 152.641  1.00  0.00
ATOM   3565  CA  ILE   225     112.303 120.791 151.874  1.00  0.00
ATOM   3566  HA  ILE   225     113.265 121.134 152.254  1.00  0.00
ATOM   3567  CB  ILE   225     112.519 120.173 150.484  1.00  0.00
ATOM   3568  HB  ILE   225     111.542 119.973 150.043  1.00  0.00
ATOM   3569  CG2 ILE   225     113.261 121.154 149.579  1.00  0.00
ATOM   3570 HG21 ILE   225     113.408 120.704 148.597  1.00  0.00
ATOM   3571 HG22 ILE   225     112.676 122.068 149.475  1.00  0.00
ATOM   3572 HG23 ILE   225     114.230 121.392 150.017  1.00  0.00
ATOM   3573  CG1 ILE   225     113.282 118.849 150.581  1.00  0.00
ATOM   3574 HG12 ILE   225     112.801 118.208 151.320  1.00  0.00
ATOM   3575 HG13 ILE   225     113.182 118.305 149.642  1.00  0.00
ATOM   3576  CD1 ILE   225     114.744 118.993 150.921  1.00  0.00
ATOM   3577 HD11 ILE   225     115.205 118.007 150.969  1.00  0.00
ATOM   3578 HD12 ILE   225     115.239 119.588 150.154  1.00  0.00
ATOM   3579 HD13 ILE   225     114.846 119.489 151.886  1.00  0.00
ATOM   3580  C   ILE   225     111.362 121.983 151.793  1.00  0.00
ATOM   3581  O   ILE   225     110.181 121.827 151.458  1.00  0.00
ATOM   3582  N   ASP   226     111.881 123.168 152.099  1.00  0.00
ATOM   3583  H   ASP   226     112.836 123.233 152.420  1.00  0.00
ATOM   3584  CA  ASP   226     111.102 124.391 151.983  1.00  0.00
ATOM   3585  HA  ASP   226     110.085 124.190 152.321  1.00  0.00
ATOM   3586  CB  ASP   226     111.697 125.494 152.856  1.00  0.00
ATOM   3587  HB2 ASP   226     112.785 125.446 152.809  1.00  0.00
ATOM   3588  HB3 ASP   226     111.416 126.467 152.452  1.00  0.00
ATOM   3589  CG  ASP   226     111.253 125.402 154.296  1.00  0.00
ATOM   3590  OD1 ASP   226     110.799 124.318 154.717  1.00  0.00
ATOM   3591  OD2 ASP   226     111.355 126.420 155.010  1.00  0.00
ATOM   3592  C   ASP   226     111.050 124.860 150.536  1.00  0.00
ATOM   3593  O   ASP   226     112.030 124.752 149.794  1.00  0.00
ATOM   3594  N   GLY   227     109.896 125.393 150.140  1.00  0.00
ATOM   3595  H   GLY   227     109.096 125.381 150.757  1.00  0.00
ATOM   3596  CA  GLY   227     109.723 126.002 148.846  1.00  0.00
ATOM   3597  HA2 GLY   227     110.519 125.670 148.180  1.00  0.00
ATOM   3598  HA3 GLY   227     108.787 125.659 148.406  1.00  0.00
ATOM   3599  C   GLY   227     109.722 127.517 148.915  1.00  0.00
ATOM   3600  O   GLY   227     110.016 128.127 149.943  1.00  0.00
ATOM   3601  N   TYR   228     109.368 128.124 147.788  1.00  0.00
ATOM   3602  H   TYR   228     109.040 127.580 147.003  1.00  0.00
ATOM   3603  CA  TYR   228     109.428 129.567 147.618  1.00  0.00
ATOM   3604  HA  TYR   228     109.581 130.026 148.595  1.00  0.00
ATOM   3605  CB  TYR   228     110.596 129.962 146.704  1.00  0.00
ATOM   3606  HB2 TYR   228     110.503 129.441 145.751  1.00  0.00
ATOM   3607  HB3 TYR   228     110.528 131.024 146.468  1.00  0.00
ATOM   3608  CG  TYR   228     111.950 129.668 147.306  1.00  0.00
ATOM   3609  CD1 TYR   228     112.441 128.369 147.368  1.00  0.00
ATOM   3610  HD1 TYR   228     111.858 127.552 146.971  1.00  0.00
ATOM   3611  CE1 TYR   228     113.667 128.096 147.930  1.00  0.00
ATOM   3612  HE1 TYR   228     114.028 127.079 147.971  1.00  0.00
ATOM   3613  CZ  TYR   228     114.424 129.128 148.436  1.00  0.00
ATOM   3614  OH  TYR   228     115.649 128.867 148.996  1.00  0.00
ATOM   3615  HH  TYR   228     115.892 127.954 148.824  1.00  0.00
ATOM   3616  CE2 TYR   228     113.960 130.424 148.389  1.00  0.00
ATOM   3617  HE2 TYR   228     114.555 131.233 148.786  1.00  0.00
ATOM   3618  CD2 TYR   228     112.729 130.685 147.831  1.00  0.00
ATOM   3619  HD2 TYR   228     112.374 131.705 147.807  1.00  0.00
ATOM   3620  C   TYR   228     108.109 130.067 147.049  1.00  0.00
ATOM   3621  O   TYR   228     107.527 129.433 146.165  1.00  0.00
ATOM   3622  N   VAL   229     107.637 131.200 147.565  1.00  0.00
ATOM   3623  H   VAL   229     108.179 131.708 148.249  1.00  0.00
ATOM   3624  CA  VAL   229     106.346 131.770 147.192  1.00  0.00
ATOM   3625  HA  VAL   229     105.963 131.233 146.324  1.00  0.00
ATOM   3626  CB  VAL   229     105.318 131.660 148.338  1.00  0.00
ATOM   3627  HB  VAL   229     105.615 132.355 149.124  1.00  0.00
ATOM   3628  CG1 VAL   229     103.934 132.058 147.859  1.00  0.00
ATOM   3629 HG11 VAL   229     103.225 131.973 148.683  1.00  0.00
ATOM   3630 HG12 VAL   229     103.954 133.088 147.503  1.00  0.00
ATOM   3631 HG13 VAL   229     103.627 131.399 147.047  1.00  0.00
ATOM   3632  CG2 VAL   229     105.304 130.268 148.927  1.00  0.00
ATOM   3633 HG21 VAL   229     104.570 130.221 149.732  1.00  0.00
ATOM   3634 HG22 VAL   229     105.040 129.548 148.153  1.00  0.00
ATOM   3635 HG23 VAL   229     106.292 130.030 149.322  1.00  0.00
ATOM   3636  C   VAL   229     106.550 133.230 146.813  1.00  0.00
ATOM   3637  O   VAL   229     107.226 133.970 147.533  1.00  0.00
ATOM   3638  N   VAL   230     105.965 133.643 145.692  1.00  0.00
ATOM   3639  H   VAL   230     105.544 132.972 145.065  1.00  0.00
ATOM   3640  CA  VAL   230     105.913 135.058 145.336  1.00  0.00
ATOM   3641  HA  VAL   230     106.828 135.538 145.683  1.00  0.00
ATOM   3642  CB  VAL   230     105.800 135.258 143.818  1.00  0.00
ATOM   3643  HB  VAL   230     104.920 134.722 143.463  1.00  0.00
ATOM   3644  CG1 VAL   230     105.628 136.736 143.495  1.00  0.00
ATOM   3645 HG11 VAL   230     105.549 136.866 142.416  1.00  0.00
ATOM   3646 HG12 VAL   230     104.722 137.110 143.973  1.00  0.00
ATOM   3647 HG13 VAL   230     106.489 137.292 143.865  1.00  0.00
ATOM   3648  CG2 VAL   230     107.019 134.706 143.106  1.00  0.00
ATOM   3649 HG21 VAL   230     106.914 134.860 142.032  1.00  0.00
ATOM   3650 HG22 VAL   230     107.912 135.221 143.461  1.00  0.00
ATOM   3651 HG23 VAL   230     107.109 133.639 143.312  1.00  0.00
ATOM   3652  C   VAL   230     104.730 135.684 146.063  1.00  0.00
ATOM   3653  O   VAL   230     103.579 135.293 145.848  1.00  0.00
ATOM   3654  N   LYS   231     105.011 136.668 146.914  1.00  0.00
ATOM   3655  H   LYS   231     105.936 137.073 146.930  1.00  0.00
ATOM   3656  CA  LYS   231     104.029 137.204 147.845  1.00  0.00
ATOM   3657  HA  LYS   231     103.242 136.460 147.967  1.00  0.00
ATOM   3658  CB  LYS   231     104.676 137.431 149.211  1.00  0.00
ATOM   3659  HB2 LYS   231     105.706 137.761 149.073  1.00  0.00
ATOM   3660  HB3 LYS   231     104.176 138.258 149.715  1.00  0.00
ATOM   3661  CG  LYS   231     104.655 136.215 150.104  1.00  0.00
ATOM   3662  HG2 LYS   231     105.395 135.495 149.754  1.00  0.00
ATOM   3663  HG3 LYS   231     104.923 136.506 151.120  1.00  0.00
ATOM   3664  CD  LYS   231     103.286 135.568 150.110  1.00  0.00
ATOM   3665  HD2 LYS   231     102.523 136.335 150.239  1.00  0.00
ATOM   3666  HD3 LYS   231     103.111 135.081 149.151  1.00  0.00
ATOM   3667  CE  LYS   231     103.168 134.548 151.222  1.00  0.00
ATOM   3668  HE2 LYS   231     103.898 133.754 151.065  1.00  0.00
ATOM   3669  HE3 LYS   231     103.398 135.023 152.176  1.00  0.00
ATOM   3670  NZ  LYS   231     101.805 133.963 151.277  1.00  0.00
ATOM   3671  HZ1 LYS   231     101.675 133.336 150.496  1.00  0.00
ATOM   3672  HZ2 LYS   231     101.692 133.452 152.141  1.00  0.00
ATOM   3673  HZ3 LYS   231     101.119 134.703 151.232  1.00  0.00
ATOM   3674  C   LYS   231     103.381 138.494 147.361  1.00  0.00
ATOM   3675  O   LYS   231     102.580 139.080 148.092  1.00  0.00
ATOM   3676  N   SER   232     103.705 138.950 146.160  1.00  0.00
ATOM   3677  H   SER   232     104.389 138.460 145.601  1.00  0.00
ATOM   3678  CA  SER   232     103.106 140.150 145.602  1.00  0.00
ATOM   3679  HA  SER   232     102.479 140.611 146.366  1.00  0.00
ATOM   3680  CB  SER   232     104.180 141.160 145.180  1.00  0.00
ATOM   3681  HB2 SER   232     103.734 141.913 144.530  1.00  0.00
ATOM   3682  HB3 SER   232     104.567 141.669 146.063  1.00  0.00
ATOM   3683  OG  SER   232     105.242 140.523 144.502  1.00  0.00
ATOM   3684  HG  SER   232     106.013 140.491 145.073  1.00  0.00
ATOM   3685  C   SER   232     102.228 139.782 144.414  1.00  0.00
ATOM   3686  O   SER   232     102.202 138.636 143.958  1.00  0.00
ATOM   3687  N   THR   233     101.494 140.773 143.918  1.00  0.00
ATOM   3688  H   THR   233     101.482 141.672 144.379  1.00  0.00
ATOM   3689  CA  THR   233     100.697 140.596 142.713  1.00  0.00
ATOM   3690  HA  THR   233     100.270 139.593 142.721  1.00  0.00
ATOM   3691  CB  THR   233      99.559 141.613 142.660  1.00  0.00
ATOM   3692  HB  THR   233      98.984 141.458 141.747  1.00  0.00
ATOM   3693  CG2 THR   233      98.643 141.445 143.859  1.00  0.00
ATOM   3694 HG21 THR   233      97.837 142.177 143.807  1.00  0.00
ATOM   3695 HG22 THR   233      98.221 140.440 143.857  1.00  0.00
ATOM   3696 HG23 THR   233      99.212 141.597 144.776  1.00  0.00
ATOM   3697  OG1 THR   233     100.094 142.941 142.657  1.00  0.00
ATOM   3698  HG1 THR   233     100.951 142.940 142.225  1.00  0.00
ATOM   3699  C   THR   233     101.607 140.730 141.499  1.00  0.00
ATOM   3700  O   THR   233     102.271 141.757 141.324  1.00  0.00
ATOM   3701  N   MET   234     101.648 139.691 140.672  1.00  0.00
ATOM   3702  H   MET   234     101.034 138.903 140.820  1.00  0.00
ATOM   3703  CA  MET   234     102.557 139.633 139.536  1.00  0.00
ATOM   3704  HA  MET   234     103.393 140.306 139.725  1.00  0.00
ATOM   3705  CB  MET   234     103.104 138.218 139.342  1.00  0.00
ATOM   3706  HB2 MET   234     102.305 137.496 139.510  1.00  0.00
ATOM   3707  HB3 MET   234     103.387 138.080 138.298  1.00  0.00
ATOM   3708  CG  MET   234     104.285 137.878 140.232  1.00  0.00
ATOM   3709  HG2 MET   234     105.019 138.683 140.184  1.00  0.00
ATOM   3710  HG3 MET   234     103.954 137.827 141.269  1.00  0.00
ATOM   3711  SD  MET   234     105.074 136.318 139.776  1.00  0.00
ATOM   3712  CE  MET   234     106.671 136.897 139.208  1.00  0.00
ATOM   3713  HE1 MET   234     107.275 136.047 138.892  1.00  0.00
ATOM   3714  HE2 MET   234     106.534 137.577 138.367  1.00  0.00
ATOM   3715  HE3 MET   234     107.178 137.420 140.019  1.00  0.00
ATOM   3716  C   MET   234     101.832 140.100 138.282  1.00  0.00
ATOM   3717  O   MET   234     100.778 139.562 137.931  1.00  0.00
ATOM   3718  N   ASP   235     102.397 141.103 137.619  1.00  0.00
ATOM   3719  H   ASP   235     103.188 141.589 138.017  1.00  0.00
ATOM   3720  CA  ASP   235     101.922 141.548 136.315  1.00  0.00
ATOM   3721  HA  ASP   235     100.866 141.295 136.218  1.00  0.00
ATOM   3722  CB  ASP   235     102.084 143.058 136.168  1.00  0.00
ATOM   3723  HB2 ASP   235     101.609 143.557 137.012  1.00  0.00
ATOM   3724  HB3 ASP   235     103.142 143.315 136.215  1.00  0.00
ATOM   3725  CG  ASP   235     101.494 143.584 134.874  1.00  0.00
ATOM   3726  OD1 ASP   235     100.565 142.947 134.337  1.00  0.00
ATOM   3727  OD2 ASP   235     101.961 144.636 134.391  1.00  0.00
ATOM   3728  C   ASP   235     102.710 140.797 135.249  1.00  0.00
ATOM   3729  O   ASP   235     103.871 141.123 134.980  1.00  0.00
ATOM   3730  N   HID   236     102.082 139.794 134.639  1.00  0.00
ATOM   3731  H   HID   236     101.116 139.596 134.857  1.00  0.00
ATOM   3732  CA  HID   236     102.741 138.951 133.650  1.00  0.00
ATOM   3733  HA  HID   236     103.703 138.643 134.060  1.00  0.00
ATOM   3734  CB  HID   236     101.912 137.690 133.396  1.00  0.00
ATOM   3735  HB2 HID   236     100.963 137.968 132.937  1.00  0.00
ATOM   3736  HB3 HID   236     102.415 137.070 132.654  1.00  0.00
ATOM   3737  CG  HID   236     101.650 136.878 134.626  1.00  0.00
ATOM   3738  ND1 HID   236     100.665 135.917 134.684  1.00  0.00
ATOM   3739  HD1 HID   236     100.087 135.737 133.876  1.00  0.00
ATOM   3740  CE1 HID   236     100.661 135.366 135.884  1.00  0.00
ATOM   3741  HE1 HID   236      99.951 134.586 136.118  1.00  0.00
ATOM   3742  NE2 HID   236     101.608 135.935 136.606  1.00  0.00
ATOM   3743  CD2 HID   236     102.242 136.884 135.843  1.00  0.00
ATOM   3744  HD2 HID   236     103.056 137.564 136.044  1.00  0.00
ATOM   3745  C   HID   236     103.002 139.669 132.331  1.00  0.00
ATOM   3746  O   HID   236     103.440 139.028 131.372  1.00  0.00
ATOM   3747  N   TYR   237     102.742 140.974 132.263  1.00  0.00
ATOM   3748  H   TYR   237     102.312 141.445 133.047  1.00  0.00
ATOM   3749  CA  TYR   237     103.048 141.786 131.095  1.00  0.00
ATOM   3750  HA  TYR   237     103.390 141.123 130.300  1.00  0.00
ATOM   3751  CB  TYR   237     101.789 142.509 130.605  1.00  0.00
ATOM   3752  HB2 TYR   237     101.419 143.164 131.393  1.00  0.00
ATOM   3753  HB3 TYR   237     102.052 143.176 129.784  1.00  0.00
ATOM   3754  CG  TYR   237     100.684 141.584 130.164  1.00  0.00
ATOM   3755  CD1 TYR   237      99.840 140.990 131.090  1.00  0.00
ATOM   3756  HD1 TYR   237      99.968 141.190 132.144  1.00  0.00
ATOM   3757  CE1 TYR   237      98.835 140.145 130.693  1.00  0.00
ATOM   3758  HE1 TYR   237      98.190 139.689 131.430  1.00  0.00
ATOM   3759  CZ  TYR   237      98.656 139.884 129.356  1.00  0.00
ATOM   3760  OH  TYR   237      97.646 139.039 128.958  1.00  0.00
ATOM   3761  HH  TYR   237      97.677 138.930 128.005  1.00  0.00
ATOM   3762  CE2 TYR   237      99.479 140.462 128.416  1.00  0.00
ATOM   3763  HE2 TYR   237      99.337 140.257 127.365  1.00  0.00
ATOM   3764  CD2 TYR   237     100.486 141.304 128.822  1.00  0.00
ATOM   3765  HD2 TYR   237     101.128 141.750 128.077  1.00  0.00
ATOM   3766  C   TYR   237     104.141 142.806 131.364  1.00  0.00
ATOM   3767  O   TYR   237     104.572 143.495 130.434  1.00  0.00
ATOM   3768  N   ALA   238     104.597 142.920 132.607  1.00  0.00
ATOM   3769  H   ALA   238     104.246 142.311 133.332  1.00  0.00
ATOM   3770  CA  ALA   238     105.599 143.907 132.962  1.00  0.00
ATOM   3771  HA  ALA   238     105.316 144.862 132.518  1.00  0.00
ATOM   3772  CB  ALA   238     105.664 144.078 134.478  1.00  0.00
ATOM   3773  HB1 ALA   238     106.420 144.822 134.728  1.00  0.00
ATOM   3774  HB2 ALA   238     104.694 144.408 134.849  1.00  0.00
ATOM   3775  HB3 ALA   238     105.924 143.126 134.941  1.00  0.00
ATOM   3776  C   ALA   238     106.967 143.508 132.420  1.00  0.00
ATOM   3777  O   ALA   238     107.234 142.343 132.121  1.00  0.00
ATOM   3778  N   ALA   239     107.834 144.506 132.289  1.00  0.00
ATOM   3779  H   ALA   239     107.551 145.452 132.501  1.00  0.00
ATOM   3780  CA  ALA   239     109.198 144.273 131.843  1.00  0.00
ATOM   3781  HA  ALA   239     109.167 143.760 130.882  1.00  0.00
ATOM   3782  CB  ALA   239     109.926 145.604 131.661  1.00  0.00
ATOM   3783  HB1 ALA   239     110.947 145.418 131.327  1.00  0.00
ATOM   3784  HB2 ALA   239     109.404 146.205 130.916  1.00  0.00
ATOM   3785  HB3 ALA   239     109.947 146.140 132.610  1.00  0.00
ATOM   3786  C   ALA   239     109.946 143.395 132.839  1.00  0.00
ATOM   3787  O   ALA   239     109.657 143.389 134.037  1.00  0.00
ATOM   3788  N   SER   240     110.918 142.644 132.330  1.00  0.00
ATOM   3789  H   SER   240     111.157 142.722 131.352  1.00  0.00
ATOM   3790  CA  SER   240     111.657 141.698 133.159  1.00  0.00
ATOM   3791  HA  SER   240     110.940 141.089 133.710  1.00  0.00
ATOM   3792  CB  SER   240     112.502 140.777 132.288  1.00  0.00
ATOM   3793  HB2 SER   240     113.333 141.341 131.863  1.00  0.00
ATOM   3794  HB3 SER   240     112.916 139.977 132.901  1.00  0.00
ATOM   3795  OG  SER   240     111.730 140.219 131.245  1.00  0.00
ATOM   3796  HG  SER   240     112.299 139.711 130.662  1.00  0.00
ATOM   3797  C   SER   240     112.523 142.451 134.162  1.00  0.00
ATOM   3798  O   SER   240     113.440 143.184 133.781  1.00  0.00
ATOM   3799  N   ASN   241     112.227 142.272 135.444  1.00  0.00
ATOM   3800  H   ASN   241     111.416 141.729 135.704  1.00  0.00
ATOM   3801  CA  ASN   241     113.009 142.818 136.542  1.00  0.00
ATOM   3802  HA  ASN   241     114.063 142.807 136.263  1.00  0.00
ATOM   3803  CB  ASN   241     112.596 144.256 136.852  1.00  0.00
ATOM   3804  HB2 ASN   241     112.477 144.808 135.919  1.00  0.00
ATOM   3805  HB3 ASN   241     111.618 144.256 137.334  1.00  0.00
ATOM   3806  CG  ASN   241     113.596 144.975 137.739  1.00  0.00
ATOM   3807  OD1 ASN   241     114.727 144.528 137.913  1.00  0.00
ATOM   3808  ND2 ASN   241     113.178 146.098 138.302  1.00  0.00
ATOM   3809 HD21 ASN   241     112.240 146.430 138.130  1.00  0.00
ATOM   3810 HD22 ASN   241     113.797 146.622 138.903  1.00  0.00
ATOM   3811  C   ASN   241     112.814 141.929 137.761  1.00  0.00
ATOM   3812  O   ASN   241     111.773 142.005 138.424  1.00  0.00
ATOM   3813  N   PRO   242     113.778 141.065 138.083  1.00  0.00
ATOM   3814  CD  PRO   242     115.013 140.792 137.334  1.00  0.00
ATOM   3815  HD2 PRO   242     115.819 141.408 137.734  1.00  0.00
ATOM   3816  HD3 PRO   242     114.812 140.881 136.266  1.00  0.00
ATOM   3817  CG  PRO   242     115.275 139.370 137.664  1.00  0.00
ATOM   3818  HG2 PRO   242     116.347 139.180 137.618  1.00  0.00
ATOM   3819  HG3 PRO   242     114.692 138.731 137.000  1.00  0.00
ATOM   3820  CB  PRO   242     114.799 139.190 139.070  1.00  0.00
ATOM   3821  HB2 PRO   242     115.598 139.460 139.760  1.00  0.00
ATOM   3822  HB3 PRO   242     114.438 138.170 139.202  1.00  0.00
ATOM   3823  CA  PRO   242     113.626 140.172 139.237  1.00  0.00
ATOM   3824  HA  PRO   242     112.683 139.630 139.157  1.00  0.00
ATOM   3825  C   PRO   242     113.697 140.871 140.586  1.00  0.00
ATOM   3826  O   PRO   242     113.506 140.210 141.611  1.00  0.00
ATOM   3827  N   LEU   243     113.955 142.177 140.620  1.00  0.00
ATOM   3828  H   LEU   243     114.025 142.701 139.759  1.00  0.00
ATOM   3829  CA  LEU   243     114.147 142.912 141.862  1.00  0.00
ATOM   3830  HA  LEU   243     114.450 142.201 142.630  1.00  0.00
ATOM   3831  CB  LEU   243     115.272 143.933 141.695  1.00  0.00
ATOM   3832  HB2 LEU   243     115.203 144.384 140.705  1.00  0.00
ATOM   3833  HB3 LEU   243     115.082 144.786 142.346  1.00  0.00
ATOM   3834  CG  LEU   243     116.699 143.436 141.922  1.00  0.00
ATOM   3835  HG  LEU   243     116.913 142.668 141.179  1.00  0.00
ATOM   3836  CD1 LEU   243     117.690 144.572 141.727  1.00  0.00
ATOM   3837 HD11 LEU   243     118.703 144.204 141.892  1.00  0.00
ATOM   3838 HD12 LEU   243     117.605 144.958 140.711  1.00  0.00
ATOM   3839 HD13 LEU   243     117.474 145.370 142.438  1.00  0.00
ATOM   3840  CD2 LEU   243     116.847 142.815 143.300  1.00  0.00
ATOM   3841 HD21 LEU   243     117.872 142.470 143.435  1.00  0.00
ATOM   3842 HD22 LEU   243     116.611 143.558 144.061  1.00  0.00
ATOM   3843 HD23 LEU   243     116.164 141.970 143.394  1.00  0.00
ATOM   3844  C   LEU   243     112.878 143.609 142.341  1.00  0.00
ATOM   3845  O   LEU   243     112.960 144.531 143.158  1.00  0.00
ATOM   3846  N   ASN   244     111.712 143.190 141.857  1.00  0.00
ATOM   3847  H   ASN   244     111.675 142.369 141.270  1.00  0.00
ATOM   3848  CA  ASN   244     110.447 143.863 142.130  1.00  0.00
ATOM   3849  HA  ASN   244     110.602 144.564 142.950  1.00  0.00
ATOM   3850  CB  ASN   244     109.995 144.653 140.902  1.00  0.00
ATOM   3851  HB2 ASN   244     110.856 145.150 140.454  1.00  0.00
ATOM   3852  HB3 ASN   244     109.617 143.964 140.147  1.00  0.00
ATOM   3853  CG  ASN   244     108.929 145.683 141.222  1.00  0.00
ATOM   3854  OD1 ASN   244     109.050 146.445 142.181  1.00  0.00
ATOM   3855  ND2 ASN   244     107.878 145.715 140.411  1.00  0.00
ATOM   3856 HD21 ASN   244     107.822 145.075 139.632  1.00  0.00
ATOM   3857 HD22 ASN   244     107.135 146.380 140.573  1.00  0.00
ATOM   3858  C   ASN   244     109.384 142.858 142.554  1.00  0.00
ATOM   3859  O   ASN   244     108.228 142.934 142.131  1.00  0.00
ATOM   3860  N   LYS   245     109.755 141.899 143.401  1.00  0.00
ATOM   3861  H   LYS   245     110.595 142.008 143.951  1.00  0.00
ATOM   3862  CA  LYS   245     108.965 140.682 143.553  1.00  0.00
ATOM   3863  HA  LYS   245     108.107 140.759 142.885  1.00  0.00
ATOM   3864  CB  LYS   245     109.796 139.486 143.104  1.00  0.00
ATOM   3865  HB2 LYS   245     110.574 139.824 142.420  1.00  0.00
ATOM   3866  HB3 LYS   245     110.347 139.089 143.957  1.00  0.00
ATOM   3867  CG  LYS   245     109.011 138.374 142.456  1.00  0.00
ATOM   3868  HG2 LYS   245     108.298 137.967 143.173  1.00  0.00
ATOM   3869  HG3 LYS   245     108.499 138.758 141.573  1.00  0.00
ATOM   3870  CD  LYS   245     109.978 137.298 142.046  1.00  0.00
ATOM   3871  HD2 LYS   245     110.293 136.738 142.927  1.00  0.00
ATOM   3872  HD3 LYS   245     109.496 136.628 141.334  1.00  0.00
ATOM   3873  CE  LYS   245     111.188 137.939 141.396  1.00  0.00
ATOM   3874  HE2 LYS   245     110.956 138.184 140.360  1.00  0.00
ATOM   3875  HE3 LYS   245     111.411 138.882 141.896  1.00  0.00
ATOM   3876  NZ  LYS   245     112.367 137.075 141.439  1.00  0.00
ATOM   3877  HZ1 LYS   245     112.121 136.152 141.110  1.00  0.00
ATOM   3878  HZ2 LYS   245     113.090 137.461 140.848  1.00  0.00
ATOM   3879  HZ3 LYS   245     112.706 137.014 142.389  1.00  0.00
ATOM   3880  C   LYS   245     108.436 140.421 144.955  1.00  0.00
ATOM   3881  O   LYS   245     107.261 140.073 145.092  1.00  0.00
ATOM   3882  N   GLU   246     109.263 140.551 145.998  1.00  0.00
ATOM   3883  H   GLU   246     110.187 140.937 145.865  1.00  0.00
ATOM   3884  CA  GLU   246     108.873 140.147 147.351  1.00  0.00
ATOM   3885  HA  GLU   246     109.719 140.350 148.008  1.00  0.00
ATOM   3886  CB  GLU   246     107.691 140.988 147.851  1.00  0.00
ATOM   3887  HB2 GLU   246     107.959 142.044 147.815  1.00  0.00
ATOM   3888  HB3 GLU   246     106.864 140.902 147.147  1.00  0.00
ATOM   3889  CG  GLU   246     107.200 140.641 149.249  1.00  0.00
ATOM   3890  HG2 GLU   246     106.310 141.228 149.476  1.00  0.00
ATOM   3891  HG3 GLU   246     106.889 139.597 149.275  1.00  0.00
ATOM   3892  CD  GLU   246     108.243 140.880 150.312  1.00  0.00
ATOM   3893  OE1 GLU   246     108.745 142.018 150.410  1.00  0.00
ATOM   3894  OE2 GLU   246     108.566 139.926 151.049  1.00  0.00
ATOM   3895  C   GLU   246     108.561 138.651 147.455  1.00  0.00
ATOM   3896  O   GLU   246     107.395 138.249 147.501  1.00  0.00
ATOM   3897  N   VAL   247     109.601 137.815 147.405  1.00  0.00
ATOM   3898  H   VAL   247     110.526 138.170 147.208  1.00  0.00
ATOM   3899  CA  VAL   247     109.500 136.372 147.621  1.00  0.00
ATOM   3900  HA  VAL   247     108.481 136.057 147.395  1.00  0.00
ATOM   3901  CB  VAL   247     110.467 135.620 146.683  1.00  0.00
ATOM   3902  HB  VAL   247     111.455 136.067 146.793  1.00  0.00
ATOM   3903  CG1 VAL   247     110.578 134.145 147.054  1.00  0.00
ATOM   3904 HG11 VAL   247     111.268 133.649 146.371  1.00  0.00
ATOM   3905 HG12 VAL   247     110.949 134.053 148.075  1.00  0.00
ATOM   3906 HG13 VAL   247     109.596 133.677 146.982  1.00  0.00
ATOM   3907  CG2 VAL   247     110.046 135.779 145.244  1.00  0.00
ATOM   3908 HG21 VAL   247     110.741 135.241 144.600  1.00  0.00
ATOM   3909 HG22 VAL   247     109.042 135.375 145.112  1.00  0.00
ATOM   3910 HG23 VAL   247     110.049 136.836 144.979  1.00  0.00
ATOM   3911  C   VAL   247     109.798 136.046 149.082  1.00  0.00
ATOM   3912  O   VAL   247     110.660 136.676 149.704  1.00  0.00
ATOM   3913  N   VAL   248     109.084 135.060 149.634  1.00  0.00
ATOM   3914  H   VAL   248     108.280 134.686 149.150  1.00  0.00
ATOM   3915  CA  VAL   248     109.406 134.476 150.931  1.00  0.00
ATOM   3916  HA  VAL   248     110.341 134.913 151.281  1.00  0.00
ATOM   3917  CB  VAL   248     108.319 134.735 152.000  1.00  0.00
ATOM   3918  HB  VAL   248     108.692 134.352 152.950  1.00  0.00
ATOM   3919  CG1 VAL   248     108.066 136.226 152.171  1.00  0.00
ATOM   3920 HG11 VAL   248     107.297 136.380 152.928  1.00  0.00
ATOM   3921 HG12 VAL   248     108.987 136.718 152.483  1.00  0.00
ATOM   3922 HG13 VAL   248     107.732 136.649 151.224  1.00  0.00
ATOM   3923  CG2 VAL   248     107.040 133.981 151.669  1.00  0.00
ATOM   3924 HG21 VAL   248     106.291 134.180 152.436  1.00  0.00
ATOM   3925 HG22 VAL   248     106.664 134.311 150.701  1.00  0.00
ATOM   3926 HG23 VAL   248     107.247 132.911 151.633  1.00  0.00
ATOM   3927  C   VAL   248     109.615 132.976 150.754  1.00  0.00
ATOM   3928  O   VAL   248     109.139 132.364 149.797  1.00  0.00
ATOM   3929  N   ARG   249     110.332 132.381 151.704  1.00  0.00
ATOM   3930  H   ARG   249     110.710 132.925 152.466  1.00  0.00
ATOM   3931  CA  ARG   249     110.609 130.950 151.705  1.00  0.00
ATOM   3932  HA  ARG   249     110.396 130.552 150.713  1.00  0.00
ATOM   3933  CB  ARG   249     112.076 130.679 152.037  1.00  0.00
ATOM   3934  HB2 ARG   249     112.706 131.091 151.249  1.00  0.00
ATOM   3935  HB3 ARG   249     112.356 131.246 152.925  1.00  0.00
ATOM   3936  CG  ARG   249     112.423 129.220 152.245  1.00  0.00
ATOM   3937  HG2 ARG   249     111.974 128.869 153.174  1.00  0.00
ATOM   3938  HG3 ARG   249     112.016 128.630 151.424  1.00  0.00
ATOM   3939  CD  ARG   249     113.926 129.030 152.307  1.00  0.00
ATOM   3940  HD2 ARG   249     114.315 128.887 151.299  1.00  0.00
ATOM   3941  HD3 ARG   249     114.390 129.936 152.697  1.00  0.00
ATOM   3942  NE  ARG   249     114.306 127.894 153.139  1.00  0.00
ATOM   3943  HE  ARG   249     113.599 127.565 153.780  1.00  0.00
ATOM   3944  CZ  ARG   249     115.492 127.296 153.094  1.00  0.00
ATOM   3945  NH1 ARG   249     116.423 127.722 152.254  1.00  0.00
ATOM   3946 HH11 ARG   249     116.233 128.504 151.644  1.00  0.00
ATOM   3947 HH12 ARG   249     117.323 127.265 152.223  1.00  0.00
ATOM   3948  NH2 ARG   249     115.750 126.270 153.890  1.00  0.00
ATOM   3949 HH21 ARG   249     115.045 125.940 154.533  1.00  0.00
ATOM   3950 HH22 ARG   249     116.652 125.817 153.854  1.00  0.00
ATOM   3951  C   ARG   249     109.687 130.274 152.711  1.00  0.00
ATOM   3952  O   ARG   249     109.669 130.646 153.887  1.00  0.00
ATOM   3953  N   GLU   250     108.933 129.280 152.249  1.00  0.00
ATOM   3954  H   GLU   250     109.132 128.873 151.346  1.00  0.00
ATOM   3955  CA  GLU   250     107.808 128.733 152.993  1.00  0.00
ATOM   3956  HA  GLU   250     107.899 129.034 154.037  1.00  0.00
ATOM   3957  CB  GLU   250     106.489 129.283 152.436  1.00  0.00
ATOM   3958  HB2 GLU   250     106.544 130.371 152.387  1.00  0.00
ATOM   3959  HB3 GLU   250     106.386 128.984 151.393  1.00  0.00
ATOM   3960  CG  GLU   250     105.248 128.880 153.196  1.00  0.00
ATOM   3961  HG2 GLU   250     105.359 127.857 153.555  1.00  0.00
ATOM   3962  HG3 GLU   250     105.139 129.515 154.075  1.00  0.00
ATOM   3963  CD  GLU   250     104.001 128.982 152.344  1.00  0.00
ATOM   3964  OE1 GLU   250     103.623 127.971 151.714  1.00  0.00
ATOM   3965  OE2 GLU   250     103.401 130.077 152.297  1.00  0.00
ATOM   3966  C   GLU   250     107.816 127.213 152.920  1.00  0.00
ATOM   3967  O   GLU   250     108.126 126.634 151.877  1.00  0.00
ATOM   3968  N   ALA   251     107.464 126.570 154.030  1.00  0.00
ATOM   3969  H   ALA   251     107.186 127.091 154.849  1.00  0.00
ATOM   3970  CA  ALA   251     107.467 125.115 154.100  1.00  0.00
ATOM   3971  HA  ALA   251     108.339 124.745 153.562  1.00  0.00
ATOM   3972  CB  ALA   251     107.559 124.648 155.551  1.00  0.00
ATOM   3973  HB1 ALA   251     107.560 123.558 155.583  1.00  0.00
ATOM   3974  HB2 ALA   251     108.479 125.025 155.997  1.00  0.00
ATOM   3975  HB3 ALA   251     106.703 125.027 156.110  1.00  0.00
ATOM   3976  C   ALA   251     106.216 124.551 153.439  1.00  0.00
ATOM   3977  O   ALA   251     105.103 125.026 153.687  1.00  0.00
ATOM   3978  N   GLY   252     106.402 123.537 152.598  1.00  0.00
ATOM   3979  H   GLY   252     107.327 123.153 152.467  1.00  0.00
ATOM   3980  CA  GLY   252     105.299 122.963 151.857  1.00  0.00
ATOM   3981  HA2 GLY   252     105.540 121.934 151.591  1.00  0.00
ATOM   3982  HA3 GLY   252     104.433 122.872 152.512  1.00  0.00
ATOM   3983  C   GLY   252     104.907 123.721 150.613  1.00  0.00
ATOM   3984  O   GLY   252     103.848 123.446 150.042  1.00  0.00
ATOM   3985  N   ALA   253     105.733 124.669 150.168  1.00  0.00
ATOM   3986  H   ALA   253     106.623 124.817 150.621  1.00  0.00
ATOM   3987  CA  ALA   253     105.384 125.509 149.032  1.00  0.00
ATOM   3988  HA  ALA   253     104.346 125.820 149.152  1.00  0.00
ATOM   3989  CB  ALA   253     106.253 126.766 149.019  1.00  0.00
ATOM   3990  HB1 ALA   253     105.983 127.386 148.165  1.00  0.00
ATOM   3991  HB2 ALA   253     106.095 127.327 149.940  1.00  0.00
ATOM   3992  HB3 ALA   253     107.303 126.482 148.943  1.00  0.00
ATOM   3993  C   ALA   253     105.505 124.791 147.696  1.00  0.00
ATOM   3994  O   ALA   253     104.849 125.198 146.733  1.00  0.00
ATOM   3995  N   TRP   254     106.316 123.739 147.607  1.00  0.00
ATOM   3996  H   TRP   254     106.854 123.446 148.410  1.00  0.00
ATOM   3997  CA  TRP   254     106.436 123.002 146.356  1.00  0.00
ATOM   3998  HA  TRP   254     106.438 123.727 145.542  1.00  0.00
ATOM   3999  CB  TRP   254     107.758 122.227 146.296  1.00  0.00
ATOM   4000  HB2 TRP   254     107.815 121.550 147.148  1.00  0.00
ATOM   4001  HB3 TRP   254     107.725 121.527 145.461  1.00  0.00
ATOM   4002  CG  TRP   254     109.042 123.039 146.217  1.00  0.00
ATOM   4003  CD1 TRP   254     110.251 122.681 146.734  1.00  0.00
ATOM   4004  HD1 TRP   254     110.355 121.747 147.267  1.00  0.00
ATOM   4005  NE1 TRP   254     111.189 123.640 146.466  1.00  0.00
ATOM   4006  HE1 TRP   254     112.141 123.517 146.781  1.00  0.00
ATOM   4007  CE2 TRP   254     110.599 124.658 145.767  1.00  0.00
ATOM   4008  CZ2 TRP   254     111.141 125.843 145.282  1.00  0.00
ATOM   4009  HZ2 TRP   254     112.187 126.063 145.439  1.00  0.00
ATOM   4010  CH2 TRP   254     110.304 126.691 144.615  1.00  0.00
ATOM   4011  HH2 TRP   254     110.681 127.623 144.220  1.00  0.00
ATOM   4012  CZ3 TRP   254     108.955 126.385 144.425  1.00  0.00
ATOM   4013  HZ3 TRP   254     108.333 127.091 143.895  1.00  0.00
ATOM   4014  CE3 TRP   254     108.414 125.210 144.899  1.00  0.00
ATOM   4015  HE3 TRP   254     107.372 124.969 144.747  1.00  0.00
ATOM   4016  CD2 TRP   254     109.244 124.320 145.590  1.00  0.00
ATOM   4017  C   TRP   254     105.280 122.037 146.118  1.00  0.00
ATOM   4018  O   TRP   254     105.311 121.289 145.139  1.00  0.00
ATOM   4019  N   LEU   255     104.266 122.034 146.979  1.00  0.00
ATOM   4020  H   LEU   255     104.287 122.640 147.786  1.00  0.00
ATOM   4021  CA  LEU   255     103.099 121.180 146.812  1.00  0.00
ATOM   4022  HA  LEU   255     103.308 120.482 146.001  1.00  0.00
ATOM   4023  CB  LEU   255     102.849 120.362 148.086  1.00  0.00
ATOM   4024  HB2 LEU   255     102.957 121.013 148.953  1.00  0.00
ATOM   4025  HB3 LEU   255     101.786 120.130 148.157  1.00  0.00
ATOM   4026  CG  LEU   255     103.656 119.081 148.319  1.00  0.00
ATOM   4027  HG  LEU   255     103.643 118.499 147.397  1.00  0.00
ATOM   4028  CD1 LEU   255     105.102 119.373 148.672  1.00  0.00
ATOM   4029 HD11 LEU   255     105.635 118.435 148.828  1.00  0.00
ATOM   4030 HD12 LEU   255     105.571 119.926 147.858  1.00  0.00
ATOM   4031 HD13 LEU   255     105.141 119.969 149.584  1.00  0.00
ATOM   4032  CD2 LEU   255     103.004 118.252 149.410  1.00  0.00
ATOM   4033 HD21 LEU   255     103.583 117.342 149.571  1.00  0.00
ATOM   4034 HD22 LEU   255     102.970 118.829 150.334  1.00  0.00
ATOM   4035 HD23 LEU   255     101.990 117.988 149.110  1.00  0.00
ATOM   4036  C   LEU   255     101.840 121.953 146.450  1.00  0.00
ATOM   4037  O   LEU   255     100.797 121.336 146.224  1.00  0.00
ATOM   4038  N   VAL   256     101.911 123.283 146.383  1.00  0.00
ATOM   4039  H   VAL   256     102.806 123.745 146.455  1.00  0.00
ATOM   4040  CA  VAL   256     100.708 124.089 146.206  1.00  0.00
ATOM   4041  HA  VAL   256      99.951 123.720 146.898  1.00  0.00
ATOM   4042  CB  VAL   256     101.003 125.557 146.562  1.00  0.00
ATOM   4043  HB  VAL   256     101.751 125.937 145.866  1.00  0.00
ATOM   4044  CG1 VAL   256      99.752 126.404 146.433  1.00  0.00
ATOM   4045 HG11 VAL   256      99.984 127.438 146.689  1.00  0.00
ATOM   4046 HG12 VAL   256      99.386 126.358 145.407  1.00  0.00
ATOM   4047 HG13 VAL   256      98.985 126.026 147.109  1.00  0.00
ATOM   4048  CG2 VAL   256     101.564 125.650 147.967  1.00  0.00
ATOM   4049 HG21 VAL   256     101.769 126.693 148.209  1.00  0.00
ATOM   4050 HG22 VAL   256     100.839 125.249 148.676  1.00  0.00
ATOM   4051 HG23 VAL   256     102.488 125.075 148.029  1.00  0.00
ATOM   4052  C   VAL   256     100.159 123.948 144.790  1.00  0.00
ATOM   4053  O   VAL   256      98.941 123.960 144.581  1.00  0.00
ATOM   4054  N   ASN   257     101.041 123.810 143.797  1.00  0.00
ATOM   4055  H   ASN   257     102.030 123.777 144.001  1.00  0.00
ATOM   4056  CA  ASN   257     100.582 123.706 142.414  1.00  0.00
ATOM   4057  HA  ASN   257      99.907 124.539 142.217  1.00  0.00
ATOM   4058  CB  ASN   257     101.765 123.817 141.454  1.00  0.00
ATOM   4059  HB2 ASN   257     102.623 123.291 141.874  1.00  0.00
ATOM   4060  HB3 ASN   257     101.522 123.312 140.519  1.00  0.00
ATOM   4061  CG  ASN   257     102.147 125.253 141.165  1.00  0.00
ATOM   4062  OD1 ASN   257     101.385 126.174 141.440  1.00  0.00
ATOM   4063  ND2 ASN   257     103.331 125.449 140.607  1.00  0.00
ATOM   4064 HD21 ASN   257     103.927 124.661 140.397  1.00  0.00
ATOM   4065 HD22 ASN   257     103.639 126.387 140.392  1.00  0.00
ATOM   4066  C   ASN   257      99.818 122.409 142.173  1.00  0.00
ATOM   4067  O   ASN   257      98.823 122.400 141.441  1.00  0.00
ATOM   4068  N   PHE   258     100.268 121.305 142.772  1.00  0.00
ATOM   4069  H   PHE   258     101.101 121.344 143.342  1.00  0.00
ATOM   4070  CA  PHE   258      99.558 120.041 142.604  1.00  0.00
ATOM   4071  HA  PHE   258      99.350 119.904 141.543  1.00  0.00
ATOM   4072  CB  PHE   258     100.429 118.876 143.077  1.00  0.00
ATOM   4073  HB2 PHE   258     100.668 119.009 144.132  1.00  0.00
ATOM   4074  HB3 PHE   258      99.853 117.952 143.030  1.00  0.00
ATOM   4075  CG  PHE   258     101.697 118.712 142.297  1.00  0.00
ATOM   4076  CD1 PHE   258     101.674 118.208 141.013  1.00  0.00
ATOM   4077  HD1 PHE   258     100.735 117.923 140.562  1.00  0.00
ATOM   4078  CE1 PHE   258     102.837 118.062 140.293  1.00  0.00
ATOM   4079  HE1 PHE   258     102.804 117.669 139.287  1.00  0.00
ATOM   4080  CZ  PHE   258     104.040 118.415 140.852  1.00  0.00
ATOM   4081  HZ  PHE   258     104.953 118.296 140.288  1.00  0.00
ATOM   4082  CE2 PHE   258     104.080 118.920 142.129  1.00  0.00
ATOM   4083  HE2 PHE   258     105.025 119.201 142.570  1.00  0.00
ATOM   4084  CD2 PHE   258     102.915 119.068 142.846  1.00  0.00
ATOM   4085  HD2 PHE   258     102.959 119.467 143.848  1.00  0.00
ATOM   4086  C   PHE   258      98.234 120.048 143.353  1.00  0.00
ATOM   4087  O   PHE   258      97.232 119.523 142.857  1.00  0.00
ATOM   4088  N   ASN   259      98.208 120.639 144.548  1.00  0.00
ATOM   4089  H   ASN   259      99.036 121.095 144.904  1.00  0.00
ATOM   4090  CA  ASN   259      96.997 120.639 145.358  1.00  0.00
ATOM   4091  HA  ASN   259      96.606 119.622 145.382  1.00  0.00
ATOM   4092  CB  ASN   259      97.325 121.054 146.792  1.00  0.00
ATOM   4093  HB2 ASN   259      97.990 121.918 146.776  1.00  0.00
ATOM   4094  HB3 ASN   259      96.413 121.377 147.293  1.00  0.00
ATOM   4095  CG  ASN   259      97.967 119.941 147.586  1.00  0.00
ATOM   4096  OD1 ASN   259      97.672 118.766 147.381  1.00  0.00
ATOM   4097  ND2 ASN   259      98.852 120.305 148.503  1.00  0.00
ATOM   4098 HD21 ASN   259      99.064 121.283 148.640  1.00  0.00
ATOM   4099 HD22 ASN   259      99.314 119.604 149.065  1.00  0.00
ATOM   4100  C   ASN   259      95.916 121.547 144.788  1.00  0.00
ATOM   4101  O   ASN   259      94.728 121.295 145.008  1.00  0.00
ATOM   4102  N   ASN   260      96.296 122.601 144.066  1.00  0.00
ATOM   4103  H   ASN   260      97.278 122.794 143.932  1.00  0.00
ATOM   4104  CA  ASN   260      95.294 123.477 143.469  1.00  0.00
ATOM   4105  HA  ASN   260      94.512 123.653 144.208  1.00  0.00
ATOM   4106  CB  ASN   260      95.919 124.822 143.105  1.00  0.00
ATOM   4107  HB2 ASN   260      96.834 124.654 142.537  1.00  0.00
ATOM   4108  HB3 ASN   260      95.244 125.369 142.446  1.00  0.00
ATOM   4109  CG  ASN   260      96.231 125.670 144.324  1.00  0.00
ATOM   4110  OD1 ASN   260      95.680 125.454 145.404  1.00  0.00
ATOM   4111  ND2 ASN   260      97.119 126.642 144.156  1.00  0.00
ATOM   4112 HD21 ASN   260      97.547 126.784 143.252  1.00  0.00
ATOM   4113 HD22 ASN   260      97.367 127.239 144.932  1.00  0.00
ATOM   4114  C   ASN   260      94.657 122.831 142.246  1.00  0.00
ATOM   4115  O   ASN   260      93.433 122.875 142.080  1.00  0.00
ATOM   4116  N   THR   261      95.473 122.231 141.378  1.00  0.00
ATOM   4117  H   THR   261      96.474 122.292 141.501  1.00  0.00
ATOM   4118  CA  THR   261      95.007 121.467 140.224  1.00  0.00
ATOM   4119  HA  THR   261      93.931 121.605 140.119  1.00  0.00
ATOM   4120  CB  THR   261      95.696 121.937 138.941  1.00  0.00
ATOM   4121  HB  THR   261      96.704 121.524 138.904  1.00  0.00
ATOM   4122  CG2 THR   261      94.924 121.480 137.718  1.00  0.00
ATOM   4123 HG21 THR   261      95.432 121.825 136.817  1.00  0.00
ATOM   4124 HG22 THR   261      94.868 120.391 137.709  1.00  0.00
ATOM   4125 HG23 THR   261      93.916 121.895 137.748  1.00  0.00
ATOM   4126  OG1 THR   261      95.773 123.368 138.936  1.00  0.00
ATOM   4127  HG1 THR   261      94.888 123.737 138.977  1.00  0.00
ATOM   4128  C   THR   261      95.294 119.995 140.487  1.00  0.00
ATOM   4129  O   THR   261      96.364 119.491 140.120  1.00  0.00
ATOM   4130  N   PRO   262      94.378 119.260 141.126  1.00  0.00
ATOM   4131  CD  PRO   262      93.084 119.704 141.665  1.00  0.00
ATOM   4132  HD2 PRO   262      92.308 119.540 140.917  1.00  0.00
ATOM   4133  HD3 PRO   262      93.185 120.719 142.050  1.00  0.00
ATOM   4134  CG  PRO   262      92.874 118.766 142.804  1.00  0.00
ATOM   4135  HG2 PRO   262      91.805 118.644 142.979  1.00  0.00
ATOM   4136  HG3 PRO   262      93.433 119.119 143.671  1.00  0.00
ATOM   4137  CB  PRO   262      93.449 117.472 142.340  1.00  0.00
ATOM   4138  HB2 PRO   262      92.731 116.970 141.692  1.00  0.00
ATOM   4139  HB3 PRO   262      93.767 116.888 143.204  1.00  0.00
ATOM   4140  CA  PRO   262      94.680 117.874 141.518  1.00  0.00
ATOM   4141  HA  PRO   262      95.561 117.864 142.159  1.00  0.00
ATOM   4142  C   PRO   262      94.895 116.921 140.352  1.00  0.00
ATOM   4143  O   PRO   262      95.363 115.799 140.582  1.00  0.00
ATOM   4144  N   ILE   263      94.574 117.319 139.117  1.00  0.00
ATOM   4145  H   ILE   263      94.089 118.194 138.978  1.00  0.00
ATOM   4146  CA  ILE   263      94.921 116.494 137.967  1.00  0.00
ATOM   4147  HA  ILE   263      94.589 115.476 138.171  1.00  0.00
ATOM   4148  CB  ILE   263      94.191 116.989 136.701  1.00  0.00
ATOM   4149  HB  ILE   263      93.163 117.232 136.968  1.00  0.00
ATOM   4150  CG2 ILE   263      94.848 118.234 136.147  1.00  0.00
ATOM   4151 HG21 ILE   263      94.314 118.561 135.255  1.00  0.00
ATOM   4152 HG22 ILE   263      94.820 119.024 136.897  1.00  0.00
ATOM   4153 HG23 ILE   263      95.884 118.015 135.889  1.00  0.00
ATOM   4154  CG1 ILE   263      94.168 115.901 135.626  1.00  0.00
ATOM   4155 HG12 ILE   263      93.693 116.292 134.726  1.00  0.00
ATOM   4156 HG13 ILE   263      95.190 115.665 135.329  1.00  0.00
ATOM   4157  CD1 ILE   263      93.468 114.639 136.051  1.00  0.00
ATOM   4158 HD11 ILE   263      93.494 113.916 135.235  1.00  0.00
ATOM   4159 HD12 ILE   263      93.971 114.220 136.923  1.00  0.00
ATOM   4160 HD13 ILE   263      92.432 114.865 136.303  1.00  0.00
ATOM   4161  C   ILE   263      96.428 116.464 137.756  1.00  0.00
ATOM   4162  O   ILE   263      96.944 115.552 137.101  1.00  0.00
ATOM   4163  N   LEU   264      97.154 117.432 138.315  1.00  0.00
ATOM   4164  H   LEU   264      96.699 118.166 138.839  1.00  0.00
ATOM   4165  CA  LEU   264      98.603 117.478 138.201  1.00  0.00
ATOM   4166  HA  LEU   264      98.865 117.265 137.165  1.00  0.00
ATOM   4167  CB  LEU   264      99.111 118.882 138.537  1.00  0.00
ATOM   4168  HB2 LEU   264      98.703 119.193 139.499  1.00  0.00
ATOM   4169  HB3 LEU   264     100.188 118.846 138.702  1.00  0.00
ATOM   4170  CG  LEU   264      98.795 119.945 137.486  1.00  0.00
ATOM   4171  HG  LEU   264      97.714 119.970 137.345  1.00  0.00
ATOM   4172  CD1 LEU   264      99.241 121.320 137.947  1.00  0.00
ATOM   4173 HD11 LEU   264      99.003 122.056 137.179  1.00  0.00
ATOM   4174 HD12 LEU   264      98.724 121.580 138.871  1.00  0.00
ATOM   4175 HD13 LEU   264     100.317 121.314 138.123  1.00  0.00
ATOM   4176  CD2 LEU   264      99.435 119.583 136.157  1.00  0.00
ATOM   4177 HD21 LEU   264      99.200 120.350 135.419  1.00  0.00
ATOM   4178 HD22 LEU   264     100.516 119.516 136.280  1.00  0.00
ATOM   4179 HD23 LEU   264      99.049 118.622 135.817  1.00  0.00
ATOM   4180  C   LEU   264      99.304 116.453 139.082  1.00  0.00
ATOM   4181  O   LEU   264     100.487 116.185 138.859  1.00  0.00
ATOM   4182  N   TRP   265      98.614 115.877 140.068  1.00  0.00
ATOM   4183  H   TRP   265      97.681 116.198 140.286  1.00  0.00
ATOM   4184  CA  TRP   265      99.169 114.782 140.855  1.00  0.00
ATOM   4185  HA  TRP   265     100.127 115.107 141.262  1.00  0.00
ATOM   4186  CB  TRP   265      98.242 114.441 142.026  1.00  0.00
ATOM   4187  HB2 TRP   265      97.205 114.536 141.705  1.00  0.00
ATOM   4188  HB3 TRP   265      98.352 113.386 142.278  1.00  0.00
ATOM   4189  CG  TRP   265      98.457 115.266 143.250  1.00  0.00
ATOM   4190  CD1 TRP   265      97.581 116.146 143.806  1.00  0.00
ATOM   4191  HD1 TRP   265      96.615 116.306 143.351  1.00  0.00
ATOM   4192  NE1 TRP   265      98.126 116.712 144.927  1.00  0.00
ATOM   4193  HE1 TRP   265      97.600 117.394 145.455  1.00  0.00
ATOM   4194  CE2 TRP   265      99.379 116.194 145.120  1.00  0.00
ATOM   4195  CZ2 TRP   265     100.317 116.458 146.115  1.00  0.00
ATOM   4196  HZ2 TRP   265     100.092 117.172 146.894  1.00  0.00
ATOM   4197  CH2 TRP   265     101.504 115.784 146.054  1.00  0.00
ATOM   4198  HH2 TRP   265     102.261 115.955 146.805  1.00  0.00
ATOM   4199  CZ3 TRP   265     101.773 114.865 145.033  1.00  0.00
ATOM   4200  HZ3 TRP   265     102.726 114.357 145.027  1.00  0.00
ATOM   4201  CE3 TRP   265     100.846 114.604 144.046  1.00  0.00
ATOM   4202  HE3 TRP   265     101.051 113.897 143.256  1.00  0.00
ATOM   4203  CD2 TRP   265      99.620 115.277 144.082  1.00  0.00
ATOM   4204  C   TRP   265      99.404 113.522 140.033  1.00  0.00
ATOM   4205  O   TRP   265     100.027 112.584 140.538  1.00  0.00
ATOM   4206  N   ALA   266      98.910 113.472 138.795  1.00  0.00
ATOM   4207  H   ALA   266      98.403 114.262 138.421  1.00  0.00
ATOM   4208  CA  ALA   266      99.086 112.293 137.961  1.00  0.00
ATOM   4209  HA  ALA   266      98.960 111.411 138.589  1.00  0.00
ATOM   4210  CB  ALA   266      98.016 112.257 136.871  1.00  0.00
ATOM   4211  HB1 ALA   266      98.157 111.371 136.252  1.00  0.00
ATOM   4212  HB2 ALA   266      97.029 112.225 137.331  1.00  0.00
ATOM   4213  HB3 ALA   266      98.098 113.149 136.251  1.00  0.00
ATOM   4214  C   ALA   266     100.466 112.230 137.327  1.00  0.00
ATOM   4215  O   ALA   266     100.888 111.150 136.905  1.00  0.00
ATOM   4216  N   ILE   267     101.175 113.349 137.252  1.00  0.00
ATOM   4217  H   ILE   267     100.801 114.210 137.625  1.00  0.00
ATOM   4218  CA  ILE   267     102.500 113.381 136.638  1.00  0.00
ATOM   4219  HA  ILE   267     102.480 112.716 135.775  1.00  0.00
ATOM   4220  CB  ILE   267     102.834 114.793 136.130  1.00  0.00
ATOM   4221  HB  ILE   267     102.862 115.468 136.985  1.00  0.00
ATOM   4222  CG2 ILE   267     104.195 114.816 135.456  1.00  0.00
ATOM   4223 HG21 ILE   267     104.410 115.825 135.105  1.00  0.00
ATOM   4224 HG22 ILE   267     104.960 114.510 136.170  1.00  0.00
ATOM   4225 HG23 ILE   267     104.193 114.130 134.609  1.00  0.00
ATOM   4226  CG1 ILE   267     101.732 115.265 135.179  1.00  0.00
ATOM   4227 HG12 ILE   267     101.521 114.480 134.453  1.00  0.00
ATOM   4228 HG13 ILE   267     100.801 115.380 135.734  1.00  0.00
ATOM   4229  CD1 ILE   267     102.039 116.543 134.454  1.00  0.00
ATOM   4230 HD11 ILE   267     101.204 116.802 133.803  1.00  0.00
ATOM   4231 HD12 ILE   267     102.196 117.343 135.177  1.00  0.00
ATOM   4232 HD13 ILE   267     102.940 116.414 133.854  1.00  0.00
ATOM   4233  C   ILE   267     103.551 112.847 137.610  1.00  0.00
ATOM   4234  O   ILE   267     104.396 112.042 137.196  1.00  0.00
ATOM   4235  N   PRO   268     103.561 113.239 138.892  1.00  0.00
ATOM   4236  CD  PRO   268     102.986 114.451 139.503  1.00  0.00
ATOM   4237  HD2 PRO   268     101.921 114.498 139.276  1.00  0.00
ATOM   4238  HD3 PRO   268     103.572 115.319 139.201  1.00  0.00
ATOM   4239  CG  PRO   268     103.168 114.219 140.959  1.00  0.00
ATOM   4240  HG2 PRO   268     102.322 113.649 141.343  1.00  0.00
ATOM   4241  HG3 PRO   268     103.298 115.176 141.465  1.00  0.00
ATOM   4242  CB  PRO   268     104.391 113.426 141.096  1.00  0.00
ATOM   4243  HB2 PRO   268     104.313 112.791 141.978  1.00  0.00
ATOM   4244  HB3 PRO   268     105.254 114.092 141.113  1.00  0.00
ATOM   4245  CA  PRO   268     104.450 112.547 139.839  1.00  0.00
ATOM   4246  HA  PRO   268     105.467 112.542 139.446  1.00  0.00
ATOM   4247  C   PRO   268     104.018 111.127 140.140  1.00  0.00
ATOM   4248  O   PRO   268     104.858 110.320 140.552  1.00  0.00
ATOM   4249  N   ALA   269     102.738 110.796 139.954  1.00  0.00
ATOM   4250  H   ALA   269     102.076 111.494 139.646  1.00  0.00
ATOM   4251  CA  ALA   269     102.285 109.430 140.192  1.00  0.00
ATOM   4252  HA  ALA   269     102.691 109.096 141.147  1.00  0.00
ATOM   4253  CB  ALA   269     100.762 109.388 140.277  1.00  0.00
ATOM   4254  HB1 ALA   269     100.436 108.363 140.455  1.00  0.00
ATOM   4255  HB2 ALA   269     100.426 110.023 141.096  1.00  0.00
ATOM   4256  HB3 ALA   269     100.335 109.747 139.341  1.00  0.00
ATOM   4257  C   ALA   269     102.785 108.490 139.106  1.00  0.00
ATOM   4258  O   ALA   269     103.168 107.350 139.392  1.00  0.00
ATOM   4259  N   LEU   270     102.795 108.951 137.855  1.00  0.00
ATOM   4260  H   LEU   270     102.417 109.865 137.651  1.00  0.00
ATOM   4261  CA  LEU   270     103.348 108.146 136.774  1.00  0.00
ATOM   4262  HA  LEU   270     102.926 107.143 136.845  1.00  0.00
ATOM   4263  CB  LEU   270     102.952 108.736 135.423  1.00  0.00
ATOM   4264  HB2 LEU   270     103.260 109.781 135.385  1.00  0.00
ATOM   4265  HB3 LEU   270     103.572 108.294 134.643  1.00  0.00
ATOM   4266  CG  LEU   270     101.482 108.630 135.016  1.00  0.00
ATOM   4267  HG  LEU   270     100.868 108.804 135.899  1.00  0.00
ATOM   4268  CD1 LEU   270     101.145 109.690 133.982  1.00  0.00
ATOM   4269 HD11 LEU   270     100.095 109.603 133.701  1.00  0.00
ATOM   4270 HD12 LEU   270     101.328 110.679 134.402  1.00  0.00
ATOM   4271 HD13 LEU   270     101.770 109.549 133.100  1.00  0.00
ATOM   4272  CD2 LEU   270     101.174 107.248 134.486  1.00  0.00
ATOM   4273 HD21 LEU   270     100.123 107.193 134.202  1.00  0.00
ATOM   4274 HD22 LEU   270     101.797 107.045 133.614  1.00  0.00
ATOM   4275 HD23 LEU   270     101.380 106.508 135.259  1.00  0.00
ATOM   4276  C   LEU   270     104.862 108.034 136.880  1.00  0.00
ATOM   4277  O   LEU   270     105.459 107.144 136.269  1.00  0.00
ATOM   4278  N   GLY   271     105.500 108.922 137.643  1.00  0.00
ATOM   4279  H   GLY   271     104.988 109.678 138.074  1.00  0.00
ATOM   4280  CA  GLY   271     106.930 108.817 137.865  1.00  0.00
ATOM   4281  HA2 GLY   271     107.446 108.813 136.905  1.00  0.00
ATOM   4282  HA3 GLY   271     107.283 109.712 138.377  1.00  0.00
ATOM   4283  C   GLY   271     107.335 107.593 138.657  1.00  0.00
ATOM   4284  O   GLY   271     108.487 107.162 138.570  1.00  0.00
ATOM   4285  N   VAL   272     106.416 107.029 139.436  1.00  0.00
ATOM   4286  H   VAL   272     105.507 107.458 139.536  1.00  0.00
ATOM   4287  CA  VAL   272     106.665 105.792 140.169  1.00  0.00
ATOM   4288  HA  VAL   272     107.724 105.556 140.063  1.00  0.00
ATOM   4289  CB  VAL   272     106.375 105.959 141.676  1.00  0.00
ATOM   4290  HB  VAL   272     106.450 104.982 142.154  1.00  0.00
ATOM   4291  CG1 VAL   272     107.393 106.883 142.308  1.00  0.00
ATOM   4292 HG11 VAL   272     107.176 106.991 143.371  1.00  0.00
ATOM   4293 HG12 VAL   272     108.392 106.464 142.183  1.00  0.00
ATOM   4294 HG13 VAL   272     107.346 107.860 141.827  1.00  0.00
ATOM   4295  CG2 VAL   272     104.976 106.495 141.894  1.00  0.00
ATOM   4296 HG21 VAL   272     104.791 106.606 142.963  1.00  0.00
ATOM   4297 HG22 VAL   272     104.878 107.465 141.407  1.00  0.00
ATOM   4298 HG23 VAL   272     104.250 105.801 141.470  1.00  0.00
ATOM   4299  C   VAL   272     105.877 104.615 139.616  1.00  0.00
ATOM   4300  O   VAL   272     106.233 103.461 139.906  1.00  0.00
ATOM   4301  N   VAL   273     104.831 104.858 138.827  1.00  0.00
ATOM   4302  H   VAL   273     104.569 105.810 138.615  1.00  0.00
ATOM   4303  CA  VAL   273     104.049 103.766 138.258  1.00  0.00
ATOM   4304  HA  VAL   273     104.075 102.931 138.958  1.00  0.00
ATOM   4305  CB  VAL   273     102.582 104.206 138.095  1.00  0.00
ATOM   4306  HB  VAL   273     102.569 105.175 137.596  1.00  0.00
ATOM   4307  CG1 VAL   273     101.807 103.217 137.238  1.00  0.00
ATOM   4308 HG11 VAL   273     100.774 103.552 137.139  1.00  0.00
ATOM   4309 HG12 VAL   273     102.264 103.155 136.250  1.00  0.00
ATOM   4310 HG13 VAL   273     101.826 102.234 137.709  1.00  0.00
ATOM   4311  CG2 VAL   273     101.926 104.361 139.455  1.00  0.00
ATOM   4312 HG21 VAL   273     100.889 104.672 139.326  1.00  0.00
ATOM   4313 HG22 VAL   273     101.955 103.408 139.984  1.00  0.00
ATOM   4314 HG23 VAL   273     102.461 105.114 140.034  1.00  0.00
ATOM   4315  C   VAL   273     104.653 103.296 136.939  1.00  0.00
ATOM   4316  O   VAL   273     104.695 102.094 136.658  1.00  0.00
ATOM   4317  N   LEU   274     105.135 104.226 136.117  1.00  0.00
ATOM   4318  H   LEU   274     105.082 105.202 136.372  1.00  0.00
ATOM   4319  CA  LEU   274     105.740 103.840 134.847  1.00  0.00
ATOM   4320  HA  LEU   274     105.022 103.211 134.321  1.00  0.00
ATOM   4321  CB  LEU   274     105.975 105.089 133.985  1.00  0.00
ATOM   4322  HB2 LEU   274     106.438 105.865 134.595  1.00  0.00
ATOM   4323  HB3 LEU   274     106.742 104.873 133.241  1.00  0.00
ATOM   4324  CG  LEU   274     104.742 105.665 133.286  1.00  0.00
ATOM   4325  HG  LEU   274     103.920 105.675 134.002  1.00  0.00
ATOM   4326  CD1 LEU   274     104.994 107.090 132.839  1.00  0.00
ATOM   4327 HD11 LEU   274     104.104 107.479 132.345  1.00  0.00
ATOM   4328 HD12 LEU   274     105.226 107.708 133.706  1.00  0.00
ATOM   4329 HD13 LEU   274     105.833 107.110 132.144  1.00  0.00
ATOM   4330  CD2 LEU   274     104.334 104.803 132.114  1.00  0.00
ATOM   4331 HD21 LEU   274     103.455 105.234 131.634  1.00  0.00
ATOM   4332 HD22 LEU   274     105.152 104.754 131.396  1.00  0.00
ATOM   4333 HD23 LEU   274     104.099 103.798 132.466  1.00  0.00
ATOM   4334  C   LEU   274     107.034 103.039 134.986  1.00  0.00
ATOM   4335  O   LEU   274     107.317 102.243 134.074  1.00  0.00
ATOM   4336  N   PRO   275     107.858 103.198 136.031  1.00  0.00
ATOM   4337  CD  PRO   275     108.021 104.380 136.896  1.00  0.00
ATOM   4338  HD2 PRO   275     107.315 104.321 137.724  1.00  0.00
ATOM   4339  HD3 PRO   275     107.957 105.283 136.288  1.00  0.00
ATOM   4340  CG  PRO   275     109.415 104.237 137.424  1.00  0.00
ATOM   4341  HG2 PRO   275     109.456 104.614 138.446  1.00  0.00
ATOM   4342  HG3 PRO   275     110.108 104.760 136.765  1.00  0.00
ATOM   4343  CB  PRO   275     109.724 102.814 137.420  1.00  0.00
ATOM   4344  HB2 PRO   275     109.333 102.357 138.329  1.00  0.00
ATOM   4345  HB3 PRO   275     110.796 102.678 137.277  1.00  0.00
ATOM   4346  CA  PRO   275     108.974 102.254 136.206  1.00  0.00
ATOM   4347  HA  PRO   275     109.622 102.290 135.330  1.00  0.00
ATOM   4348  C   PRO   275     108.526 100.827 136.444  1.00  0.00
ATOM   4349  O   PRO   275     109.251  99.896 136.074  1.00  0.00
ATOM   4350  N   LEU   276     107.358 100.620 137.056  1.00  0.00
ATOM   4351  H   LEU   276     106.819 101.404 137.395  1.00  0.00
ATOM   4352  CA  LEU   276     106.852  99.263 137.240  1.00  0.00
ATOM   4353  HA  LEU   276     107.646  98.657 137.677  1.00  0.00
ATOM   4354  CB  LEU   276     105.664  99.266 138.204  1.00  0.00
ATOM   4355  HB2 LEU   276     104.948 100.025 137.887  1.00  0.00
ATOM   4356  HB3 LEU   276     105.084  98.354 138.060  1.00  0.00
ATOM   4357  CG  LEU   276     105.956  99.444 139.695  1.00  0.00
ATOM   4358  HG  LEU   276     106.567 100.339 139.816  1.00  0.00
ATOM   4359  CD1 LEU   276     104.668  99.643 140.474  1.00  0.00
ATOM   4360 HD11 LEU   276     104.898  99.768 141.532  1.00  0.00
ATOM   4361 HD12 LEU   276     104.155 100.532 140.107  1.00  0.00
ATOM   4362 HD13 LEU   276     104.025  98.773 140.343  1.00  0.00
ATOM   4363  CD2 LEU   276     106.736  98.262 140.243  1.00  0.00
ATOM   4364 HD21 LEU   276     106.930  98.415 141.305  1.00  0.00
ATOM   4365 HD22 LEU   276     106.156  97.349 140.108  1.00  0.00
ATOM   4366 HD23 LEU   276     107.683  98.172 139.710  1.00  0.00
ATOM   4367  C   LEU   276     106.454  98.642 135.909  1.00  0.00
ATOM   4368  O   LEU   276     106.498  97.418 135.750  1.00  0.00
ATOM   4369  N   LEU   277     106.060  99.471 134.943  1.00  0.00
ATOM   4370  H   LEU   277     106.020 100.465 135.116  1.00  0.00
ATOM   4371  CA  LEU   277     105.683  98.961 133.631  1.00  0.00
ATOM   4372  HA  LEU   277     105.128  98.033 133.772  1.00  0.00
ATOM   4373  CB  LEU   277     104.773  99.960 132.920  1.00  0.00
ATOM   4374  HB2 LEU   277     105.038 100.970 133.233  1.00  0.00
ATOM   4375  HB3 LEU   277     105.038  99.995 131.863  1.00  0.00
ATOM   4376  CG  LEU   277     103.260  99.775 133.052  1.00  0.00
ATOM   4377  HG  LEU   277     102.969  98.908 132.460  1.00  0.00
ATOM   4378  CD1 LEU   277     102.857  99.523 134.494  1.00  0.00
ATOM   4379 HD11 LEU   277     101.776  99.396 134.553  1.00  0.00
ATOM   4380 HD12 LEU   277     103.349  98.620 134.857  1.00  0.00
ATOM   4381 HD13 LEU   277     103.157 100.372 135.109  1.00  0.00
ATOM   4382  CD2 LEU   277     102.537 100.992 132.501  1.00  0.00
ATOM   4383 HD21 LEU   277     101.461 100.851 132.599  1.00  0.00
ATOM   4384 HD22 LEU   277     102.839 101.878 133.059  1.00  0.00
ATOM   4385 HD23 LEU   277     102.791 101.121 131.449  1.00  0.00
ATOM   4386  C   LEU   277     106.906  98.660 132.780  1.00  0.00
ATOM   4387  O   LEU   277     106.834  97.837 131.863  1.00  0.00
ATOM   4388  N   THR   278     108.030  99.320 133.061  1.00  0.00
ATOM   4389  H   THR   278     108.029 100.040 133.769  1.00  0.00
ATOM   4390  CA  THR   278     109.266  99.012 132.353  1.00  0.00
ATOM   4391  HA  THR   278     109.040  98.926 131.290  1.00  0.00
ATOM   4392  CB  THR   278     110.273 100.145 132.539  1.00  0.00
ATOM   4393  HB  THR   278     110.642 100.130 133.565  1.00  0.00
ATOM   4394  CG2 THR   278     111.441  99.983 131.590  1.00  0.00
ATOM   4395 HG21 THR   278     112.147 100.800 131.739  1.00  0.00
ATOM   4396 HG22 THR   278     111.939  99.033 131.785  1.00  0.00
ATOM   4397 HG23 THR   278     111.079  99.999 130.562  1.00  0.00
ATOM   4398  OG1 THR   278     109.628 101.398 132.292  1.00  0.00
ATOM   4399  HG1 THR   278     109.291 101.413 131.393  1.00  0.00
ATOM   4400  C   THR   278     109.855  97.690 132.826  1.00  0.00
ATOM   4401  O   THR   278     110.343  96.898 132.014  1.00  0.00
ATOM   4402  N   ILE   279     109.824  97.437 134.135  1.00  0.00
ATOM   4403  H   ILE   279     109.474  98.135 134.776  1.00  0.00
ATOM   4404  CA  ILE   279     110.291  96.157 134.661  1.00  0.00
ATOM   4405  HA  ILE   279     111.321  96.010 134.336  1.00  0.00
ATOM   4406  CB  ILE   279     110.270  96.174 136.201  1.00  0.00
ATOM   4407  HB  ILE   279     109.257  96.409 136.527  1.00  0.00
ATOM   4408  CG2 ILE   279     110.645  94.816 136.757  1.00  0.00
ATOM   4409 HG21 ILE   279     110.624  94.850 137.846  1.00  0.00
ATOM   4410 HG22 ILE   279     109.934  94.069 136.404  1.00  0.00
ATOM   4411 HG23 ILE   279     111.647  94.550 136.422  1.00  0.00
ATOM   4412  CG1 ILE   279     111.210  97.249 136.745  1.00  0.00
ATOM   4413 HG12 ILE   279     112.240  96.903 136.664  1.00  0.00
ATOM   4414 HG13 ILE   279     111.152  98.134 136.112  1.00  0.00
ATOM   4415  CD1 ILE   279     110.922  97.637 138.178  1.00  0.00
ATOM   4416 HD11 ILE   279     111.628  98.404 138.496  1.00  0.00
ATOM   4417 HD12 ILE   279     109.906  98.025 138.253  1.00  0.00
ATOM   4418 HD13 ILE   279     111.024  96.762 138.819  1.00  0.00
ATOM   4419  C   ILE   279     109.449  95.015 134.107  1.00  0.00
ATOM   4420  O   ILE   279     109.965  93.932 133.804  1.00  0.00
ATOM   4421  N   LEU   280     108.143  95.239 133.956  1.00  0.00
ATOM   4422  H   LEU   280     107.767  96.162 134.118  1.00  0.00
ATOM   4423  CA  LEU   280     107.251  94.157 133.557  1.00  0.00
ATOM   4424  HA  LEU   280     107.549  93.255 134.092  1.00  0.00
ATOM   4425  CB  LEU   280     105.815  94.493 133.953  1.00  0.00
ATOM   4426  HB2 LEU   280     105.787  94.760 135.009  1.00  0.00
ATOM   4427  HB3 LEU   280     105.514  95.418 133.462  1.00  0.00
ATOM   4428  CG  LEU   280     104.768  93.413 133.678  1.00  0.00
ATOM   4429  HG  LEU   280     104.812  93.160 132.619  1.00  0.00
ATOM   4430  CD1 LEU   280     105.060  92.154 134.478  1.00  0.00
ATOM   4431 HD11 LEU   280     104.300  91.402 134.264  1.00  0.00
ATOM   4432 HD12 LEU   280     106.041  91.767 134.202  1.00  0.00
ATOM   4433 HD13 LEU   280     105.048  92.388 135.542  1.00  0.00
ATOM   4434  CD2 LEU   280     103.378  93.930 133.981  1.00  0.00
ATOM   4435 HD21 LEU   280     102.647  93.147 133.779  1.00  0.00
ATOM   4436 HD22 LEU   280     103.318  94.221 135.030  1.00  0.00
ATOM   4437 HD23 LEU   280     103.166  94.795 133.352  1.00  0.00
ATOM   4438  C   LEU   280     107.348  93.877 132.064  1.00  0.00
ATOM   4439  O   LEU   280     107.357  92.714 131.646  1.00  0.00
ATOM   4440  N   THR   281     107.425  94.924 131.243  1.00  0.00
ATOM   4441  H   THR   281     107.388  95.862 131.616  1.00  0.00
ATOM   4442  CA  THR   281     107.562  94.737 129.806  1.00  0.00
ATOM   4443  HA  THR   281     106.884  93.939 129.504  1.00  0.00
ATOM   4444  CB  THR   281     107.156  96.011 129.062  1.00  0.00
ATOM   4445  HB  THR   281     107.568  95.979 128.053  1.00  0.00
ATOM   4446  CG2 THR   281     105.644  96.123 128.975  1.00  0.00
ATOM   4447 HG21 THR   281     105.377  97.036 128.442  1.00  0.00
ATOM   4448 HG22 THR   281     105.245  95.261 128.440  1.00  0.00
ATOM   4449 HG23 THR   281     105.223  96.153 129.980  1.00  0.00
ATOM   4450  OG1 THR   281     107.680  97.155 129.742  1.00  0.00
ATOM   4451  HG1 THR   281     107.423  97.952 129.273  1.00  0.00
ATOM   4452  C   THR   281     108.973  94.338 129.393  1.00  0.00
ATOM   4453  O   THR   281     109.173  93.938 128.243  1.00  0.00
ATOM   4454  N   ALA   282     109.951  94.435 130.294  1.00  0.00
ATOM   4455  H   ALA   282     109.751  94.784 131.220  1.00  0.00
ATOM   4456  CA  ALA   282     111.309  94.036 129.939  1.00  0.00
ATOM   4457  HA  ALA   282     111.477  94.298 128.894  1.00  0.00
ATOM   4458  CB  ALA   282     112.327  94.795 130.787  1.00  0.00
ATOM   4459  HB1 ALA   282     113.335  94.486 130.509  1.00  0.00
ATOM   4460  HB2 ALA   282     112.216  95.866 130.616  1.00  0.00
ATOM   4461  HB3 ALA   282     112.158  94.576 131.841  1.00  0.00
ATOM   4462  C   ALA   282     111.501  92.532 130.087  1.00  0.00
ATOM   4463  O   ALA   282     112.177  91.906 129.265  1.00  0.00
ATOM   4464  N   ARG   283     110.916  91.931 131.118  1.00  0.00
ATOM   4465  H   ARG   283     110.409  92.477 131.800  1.00  0.00
ATOM   4466  CA  ARG   283     110.996  90.488 131.280  1.00  0.00
ATOM   4467  HA  ARG   283     111.977  90.168 130.928  1.00  0.00
ATOM   4468  CB  ARG   283     110.886  90.109 132.759  1.00  0.00
ATOM   4469  HB2 ARG   283     110.898  89.023 132.855  1.00  0.00
ATOM   4470  HB3 ARG   283     111.790  90.424 133.280  1.00  0.00
ATOM   4471  CG  ARG   283     109.681  90.659 133.477  1.00  0.00
ATOM   4472  HG2 ARG   283     109.686  91.747 133.413  1.00  0.00
ATOM   4473  HG3 ARG   283     108.774  90.280 133.007  1.00  0.00
ATOM   4474  CD  ARG   283     109.709  90.238 134.934  1.00  0.00
ATOM   4475  HD2 ARG   283     109.045  90.882 135.511  1.00  0.00
ATOM   4476  HD3 ARG   283     109.344  89.215 135.023  1.00  0.00
ATOM   4477  NE  ARG   283     111.062  90.321 135.479  1.00  0.00
ATOM   4478  HE  ARG   283     111.486  91.237 135.460  1.00  0.00
ATOM   4479  CZ  ARG   283     111.733  89.288 135.979  1.00  0.00
ATOM   4480  NH1 ARG   283     111.173  88.086 136.017  1.00  0.00
ATOM   4481 HH11 ARG   283     110.235  87.954 135.666  1.00  0.00
ATOM   4482 HH12 ARG   283     111.684  87.302 136.397  1.00  0.00
ATOM   4483  NH2 ARG   283     112.961  89.458 136.448  1.00  0.00
ATOM   4484 HH21 ARG   283     113.388  90.373 136.426  1.00  0.00
ATOM   4485 HH22 ARG   283     113.470  88.672 136.828  1.00  0.00
ATOM   4486  C   ARG   283     109.946  89.747 130.463  1.00  0.00
ATOM   4487  O   ARG   283     109.974  88.513 130.415  1.00  0.00
ATOM   4488  N   MET   284     109.027  90.464 129.824  1.00  0.00
ATOM   4489  H   MET   284     108.880  91.432 130.072  1.00  0.00
ATOM   4490  CA  MET   284     108.205  89.907 128.761  1.00  0.00
ATOM   4491  HA  MET   284     108.029  88.854 128.982  1.00  0.00
ATOM   4492  CB  MET   284     106.851  90.619 128.708  1.00  0.00
ATOM   4493  HB2 MET   284     107.005  91.694 128.800  1.00  0.00
ATOM   4494  HB3 MET   284     106.412  90.487 127.719  1.00  0.00
ATOM   4495  CG  MET   284     105.861  90.160 129.763  1.00  0.00
ATOM   4496  HG2 MET   284     105.915  89.076 129.864  1.00  0.00
ATOM   4497  HG3 MET   284     106.136  90.585 130.728  1.00  0.00
ATOM   4498  SD  MET   284     104.173  90.641 129.356  1.00  0.00
ATOM   4499  CE  MET   284     103.958  92.067 130.412  1.00  0.00
ATOM   4500  HE1 MET   284     102.958  92.476 130.272  1.00  0.00
ATOM   4501  HE2 MET   284     104.086  91.771 131.453  1.00  0.00
ATOM   4502  HE3 MET   284     104.699  92.824 130.156  1.00  0.00
ATOM   4503  C   MET   284     108.889  90.002 127.406  1.00  0.00
ATOM   4504  O   MET   284     108.347  89.502 126.415  1.00  0.00
ATOM   4505  N   ASP   285     110.057  90.646 127.352  1.00  0.00
ATOM   4506  H   ASP   285     110.446  91.057 128.188  1.00  0.00
ATOM   4507  CA  ASP   285     110.856  90.816 126.139  1.00  0.00
ATOM   4508  HA  ASP   285     111.764  91.350 126.418  1.00  0.00
ATOM   4509  CB  ASP   285     111.279  89.468 125.549  1.00  0.00
ATOM   4510  HB2 ASP   285     111.378  88.737 126.351  1.00  0.00
ATOM   4511  HB3 ASP   285     110.494  89.099 124.889  1.00  0.00
ATOM   4512  CG  ASP   285     112.584  89.554 124.781  1.00  0.00
ATOM   4513  OD1 ASP   285     113.143  90.666 124.673  1.00  0.00
ATOM   4514  OD2 ASP   285     113.059  88.510 124.290  1.00  0.00
ATOM   4515  C   ASP   285     110.132  91.658 125.094  1.00  0.00
ATOM   4516  O   ASP   285     110.347  91.497 123.891  1.00  0.00
ATOM   4517  N   LYS   286     109.271  92.568 125.547  1.00  0.00
ATOM   4518  H   LYS   286     109.015  92.579 126.524  1.00  0.00
ATOM   4519  CA  LYS   286     108.666  93.574 124.675  1.00  0.00
ATOM   4520  HA  LYS   286     108.730  93.229 123.643  1.00  0.00
ATOM   4521  CB  LYS   286     107.201  93.788 125.032  1.00  0.00
ATOM   4522  HB2 LYS   286     107.128  94.148 126.058  1.00  0.00
ATOM   4523  HB3 LYS   286     106.790  94.584 124.412  1.00  0.00
ATOM   4524  CG  LYS   286     106.355  92.541 124.875  1.00  0.00
ATOM   4525  HG2 LYS   286     106.624  92.035 123.948  1.00  0.00
ATOM   4526  HG3 LYS   286     106.570  91.852 125.692  1.00  0.00
ATOM   4527  CD  LYS   286     104.877  92.862 124.863  1.00  0.00
ATOM   4528  HD2 LYS   286     104.518  92.956 125.888  1.00  0.00
ATOM   4529  HD3 LYS   286     104.717  93.815 124.358  1.00  0.00
ATOM   4530  CE  LYS   286     104.093  91.774 124.150  1.00  0.00
ATOM   4531  HE2 LYS   286     103.033  92.027 124.158  1.00  0.00
ATOM   4532  HE3 LYS   286     104.401  91.731 123.105  1.00  0.00
ATOM   4533  NZ  LYS   286     104.289  90.439 124.780  1.00  0.00
ATOM   4534  HZ1 LYS   286     105.242  90.356 125.105  1.00  0.00
ATOM   4535  HZ2 LYS   286     103.657  90.339 125.562  1.00  0.00
ATOM   4536  HZ3 LYS   286     104.101  89.715 124.101  1.00  0.00
ATOM   4537  C   LYS   286     109.493  94.847 124.820  1.00  0.00
ATOM   4538  O   LYS   286     109.117  95.797 125.503  1.00  0.00
ATOM   4539  N   ALA   287     110.650  94.851 124.157  1.00  0.00
ATOM   4540  H   ALA   287     110.848  94.126 123.483  1.00  0.00
ATOM   4541  CA  ALA   287     111.648  95.889 124.384  1.00  0.00
ATOM   4542  HA  ALA   287     111.825  95.958 125.457  1.00  0.00
ATOM   4543  CB  ALA   287     112.965  95.504 123.711  1.00  0.00
ATOM   4544  HB1 ALA   287     113.705  96.285 123.886  1.00  0.00
ATOM   4545  HB2 ALA   287     113.325  94.563 124.128  1.00  0.00
ATOM   4546  HB3 ALA   287     112.806  95.388 122.639  1.00  0.00
ATOM   4547  C   ALA   287     111.196  97.255 123.893  1.00  0.00
ATOM   4548  O   ALA   287     111.649  98.275 124.422  1.00  0.00
ATOM   4549  N   ALA   288     110.315  97.301 122.893  1.00  0.00
ATOM   4550  H   ALA   288     109.978  96.445 122.477  1.00  0.00
ATOM   4551  CA  ALA   288     109.837  98.587 122.398  1.00  0.00
ATOM   4552  HA  ALA   288     110.699  99.237 122.248  1.00  0.00
ATOM   4553  CB  ALA   288     109.136  98.405 121.054  1.00  0.00
ATOM   4554  HB1 ALA   288     108.783  99.371 120.694  1.00  0.00
ATOM   4555  HB2 ALA   288     109.836  97.982 120.333  1.00  0.00
ATOM   4556  HB3 ALA   288     108.288  97.731 121.174  1.00  0.00
ATOM   4557  C   ALA   288     108.908  99.253 123.404  1.00  0.00
ATOM   4558  O   ALA   288     108.943 100.475 123.574  1.00  0.00
ATOM   4559  N   TRP   289     108.075  98.464 124.084  1.00  0.00
ATOM   4560  H   TRP   289     108.045  97.473 123.889  1.00  0.00
ATOM   4561  CA  TRP   289     107.202  99.020 125.112  1.00  0.00
ATOM   4562  HA  TRP   289     106.699  99.893 124.697  1.00  0.00
ATOM   4563  CB  TRP   289     106.137  97.997 125.508  1.00  0.00
ATOM   4564  HB2 TRP   289     106.579  97.001 125.521  1.00  0.00
ATOM   4565  HB3 TRP   289     105.817  98.186 126.533  1.00  0.00
ATOM   4566  CG  TRP   289     104.945  97.998 124.608  1.00  0.00
ATOM   4567  CD1 TRP   289     104.502  96.967 123.834  1.00  0.00
ATOM   4568  HD1 TRP   289     105.031  96.025 123.835  1.00  0.00
ATOM   4569  NE1 TRP   289     103.379  97.342 123.142  1.00  0.00
ATOM   4570  HE1 TRP   289     102.927  96.687 122.520  1.00  0.00
ATOM   4571  CE2 TRP   289     103.072  98.638 123.462  1.00  0.00
ATOM   4572  CZ2 TRP   289     102.032  99.449 123.020  1.00  0.00
ATOM   4573  HZ2 TRP   289     101.311  99.065 122.313  1.00  0.00
ATOM   4574  CH2 TRP   289     101.973 100.723 123.515  1.00  0.00
ATOM   4575  HH2 TRP   289     101.184 101.389 123.199  1.00  0.00
ATOM   4576  CZ3 TRP   289     102.919 101.197 124.432  1.00  0.00
ATOM   4577  HZ3 TRP   289     102.830 102.210 124.796  1.00  0.00
ATOM   4578  CE3 TRP   289     103.952 100.394 124.871  1.00  0.00
ATOM   4579  HE3 TRP   289     104.684 100.757 125.578  1.00  0.00
ATOM   4580  CD2 TRP   289     104.040  99.086 124.382  1.00  0.00
ATOM   4581  C   TRP   289     107.996  99.463 126.334  1.00  0.00
ATOM   4582  O   TRP   289     107.696 100.503 126.930  1.00  0.00
ATOM   4583  N   ALA   290     109.003  98.680 126.729  1.00  0.00
ATOM   4584  H   ALA   290     109.199  97.822 126.234  1.00  0.00
ATOM   4585  CA  ALA   290     109.828  99.051 127.873  1.00  0.00
ATOM   4586  HA  ALA   290     109.170  99.239 128.721  1.00  0.00
ATOM   4587  CB  ALA   290     110.763  97.900 128.240  1.00  0.00
ATOM   4588  HB1 ALA   290     111.375  98.187 129.095  1.00  0.00
ATOM   4589  HB2 ALA   290     110.173  97.019 128.495  1.00  0.00
ATOM   4590  HB3 ALA   290     111.409  97.671 127.392  1.00  0.00
ATOM   4591  C   ALA   290     110.623 100.321 127.595  1.00  0.00
ATOM   4592  O   ALA   290     110.814 101.148 128.492  1.00  0.00
ATOM   4593  N   PHE   291     111.098 100.490 126.360  1.00  0.00
ATOM   4594  H   PHE   291     110.993  99.756 125.674  1.00  0.00
ATOM   4595  CA  PHE   291     111.770 101.729 125.990  1.00  0.00
ATOM   4596  HA  PHE   291     112.540 101.935 126.734  1.00  0.00
ATOM   4597  CB  PHE   291     112.448 101.575 124.629  1.00  0.00
ATOM   4598  HB2 PHE   291     113.223 100.811 124.695  1.00  0.00
ATOM   4599  HB3 PHE   291     111.727 101.193 123.907  1.00  0.00
ATOM   4600  CG  PHE   291     113.047 102.848 124.108  1.00  0.00
ATOM   4601  CD1 PHE   291     114.273 103.289 124.570  1.00  0.00
ATOM   4602  HD1 PHE   291     114.811 102.713 125.308  1.00  0.00
ATOM   4603  CE1 PHE   291     114.823 104.459 124.101  1.00  0.00
ATOM   4604  HE1 PHE   291     115.783 104.790 124.468  1.00  0.00
ATOM   4605  CZ  PHE   291     114.149 105.206 123.165  1.00  0.00
ATOM   4606  HZ  PHE   291     114.580 106.125 122.795  1.00  0.00
ATOM   4607  CE2 PHE   291     112.923 104.782 122.698  1.00  0.00
ATOM   4608  HE2 PHE   291     112.391 105.370 121.965  1.00  0.00
ATOM   4609  CD2 PHE   291     112.378 103.610 123.166  1.00  0.00
ATOM   4610  HD2 PHE   291     111.418 103.285 122.792  1.00  0.00
ATOM   4611  C   PHE   291     110.796 102.900 125.974  1.00  0.00
ATOM   4612  O   PHE   291     111.176 104.035 126.282  1.00  0.00
ATOM   4613  N   VAL   292     109.537 102.645 125.612  1.00  0.00
ATOM   4614  H   VAL   292     109.271 101.711 125.334  1.00  0.00
ATOM   4615  CA  VAL   292     108.531 103.702 125.611  1.00  0.00
ATOM   4616  HA  VAL   292     108.951 104.569 125.101  1.00  0.00
ATOM   4617  CB  VAL   292     107.282 103.247 124.831  1.00  0.00
ATOM   4618  HB  VAL   292     107.066 102.214 125.103  1.00  0.00
ATOM   4619  CG1 VAL   292     106.074 104.097 125.186  1.00  0.00
ATOM   4620 HG11 VAL   292     105.208 103.753 124.621  1.00  0.00
ATOM   4621 HG12 VAL   292     105.869 104.010 126.253  1.00  0.00
ATOM   4622 HG13 VAL   292     106.277 105.139 124.940  1.00  0.00
ATOM   4623  CG2 VAL   292     107.541 103.302 123.339  1.00  0.00
ATOM   4624 HG21 VAL   292     106.649 102.978 122.803  1.00  0.00
ATOM   4625 HG22 VAL   292     107.787 104.324 123.050  1.00  0.00
ATOM   4626 HG23 VAL   292     108.374 102.644 123.090  1.00  0.00
ATOM   4627  C   VAL   292     108.193 104.110 127.039  1.00  0.00
ATOM   4628  O   VAL   292     108.049 105.299 127.343  1.00  0.00
ATOM   4629  N   PHE   293     108.087 103.133 127.942  1.00  0.00
ATOM   4630  H   PHE   293     108.243 102.173 127.668  1.00  0.00
ATOM   4631  CA  PHE   293     107.746 103.439 129.326  1.00  0.00
ATOM   4632  HA  PHE   293     106.934 104.166 129.323  1.00  0.00
ATOM   4633  CB  PHE   293     107.254 102.180 130.039  1.00  0.00
ATOM   4634  HB2 PHE   293     107.967 101.372 129.879  1.00  0.00
ATOM   4635  HB3 PHE   293     107.255 102.351 131.116  1.00  0.00
ATOM   4636  CG  PHE   293     105.887 101.731 129.607  1.00  0.00
ATOM   4637  CD1 PHE   293     104.884 102.653 129.361  1.00  0.00
ATOM   4638  HD1 PHE   293     105.079 103.708 129.482  1.00  0.00
ATOM   4639  CE1 PHE   293     103.626 102.240 128.960  1.00  0.00
ATOM   4640  HE1 PHE   293     102.853 102.970 128.769  1.00  0.00
ATOM   4641  CZ  PHE   293     103.362 100.895 128.805  1.00  0.00
ATOM   4642  HZ  PHE   293     102.380 100.570 128.494  1.00  0.00
ATOM   4643  CE2 PHE   293     104.352  99.967 129.047  1.00  0.00
ATOM   4644  HE2 PHE   293     104.148  98.913 128.925  1.00  0.00
ATOM   4645  CD2 PHE   293     105.604 100.385 129.445  1.00  0.00
ATOM   4646  HD2 PHE   293     106.369  99.646 129.631  1.00  0.00
ATOM   4647  C   PHE   293     108.924 104.047 130.074  1.00  0.00
ATOM   4648  O   PHE   293     108.726 104.720 131.090  1.00  0.00
ATOM   4649  N   SER   294     110.149 103.816 129.598  1.00  0.00
ATOM   4650  H   SER   294     110.282 103.155 128.846  1.00  0.00
ATOM   4651  CA  SER   294     111.303 104.513 130.156  1.00  0.00
ATOM   4652  HA  SER   294     111.249 104.452 131.243  1.00  0.00
ATOM   4653  CB  SER   294     112.598 103.844 129.700  1.00  0.00
ATOM   4654  HB2 SER   294     112.625 103.811 128.611  1.00  0.00
ATOM   4655  HB3 SER   294     113.450 104.438 130.032  1.00  0.00
ATOM   4656  OG  SER   294     112.710 102.538 130.211  1.00  0.00
ATOM   4657  HG  SER   294     112.124 101.953 129.726  1.00  0.00
ATOM   4658  C   SER   294     111.304 105.982 129.757  1.00  0.00
ATOM   4659  O   SER   294     111.687 106.848 130.550  1.00  0.00
ATOM   4660  N   SER   295     110.877 106.280 128.528  1.00  0.00
ATOM   4661  H   SER   295     110.535 105.549 127.921  1.00  0.00
ATOM   4662  CA  SER   295     110.896 107.656 128.042  1.00  0.00
ATOM   4663  HA  SER   295     111.867 108.090 128.281  1.00  0.00
ATOM   4664  CB  SER   295     110.722 107.678 126.524  1.00  0.00
ATOM   4665  HB2 SER   295     109.795 107.171 126.258  1.00  0.00
ATOM   4666  HB3 SER   295     110.644 108.710 126.183  1.00  0.00
ATOM   4667  OG  SER   295     111.808 107.047 125.872  1.00  0.00
ATOM   4668  HG  SER   295     111.712 106.094 125.939  1.00  0.00
ATOM   4669  C   SER   295     109.818 108.495 128.715  1.00  0.00
ATOM   4670  O   SER   295     110.015 109.691 128.958  1.00  0.00
ATOM   4671  N   LEU   296     108.668 107.890 129.017  1.00  0.00
ATOM   4672  H   LEU   296     108.516 106.930 128.744  1.00  0.00
ATOM   4673  CA  LEU   296     107.629 108.613 129.741  1.00  0.00
ATOM   4674  HA  LEU   296     107.553 109.615 129.318  1.00  0.00
ATOM   4675  CB  LEU   296     106.279 107.919 129.571  1.00  0.00
ATOM   4676  HB2 LEU   296     106.298 106.964 130.096  1.00  0.00
ATOM   4677  HB3 LEU   296     105.520 108.470 130.127  1.00  0.00
ATOM   4678  CG  LEU   296     105.791 107.696 128.142  1.00  0.00
ATOM   4679  HG  LEU   296     106.595 107.225 127.576  1.00  0.00
ATOM   4680  CD1 LEU   296     104.595 106.764 128.132  1.00  0.00
ATOM   4681 HD11 LEU   296     104.259 106.615 127.106  1.00  0.00
ATOM   4682 HD12 LEU   296     104.878 105.804 128.564  1.00  0.00
ATOM   4683 HD13 LEU   296     103.787 107.202 128.719  1.00  0.00
ATOM   4684  CD2 LEU   296     105.456 109.017 127.481  1.00  0.00
ATOM   4685 HD21 LEU   296     105.110 108.837 126.463  1.00  0.00
ATOM   4686 HD22 LEU   296     104.672 109.519 128.048  1.00  0.00
ATOM   4687 HD23 LEU   296     106.345 109.647 127.456  1.00  0.00
ATOM   4688  C   LEU   296     107.971 108.744 131.217  1.00  0.00
ATOM   4689  O   LEU   296     107.487 109.664 131.884  1.00  0.00
ATOM   4690  N   THR   297     108.787 107.831 131.745  1.00  0.00
ATOM   4691  H   THR   297     109.075 107.033 131.196  1.00  0.00
ATOM   4692  CA  THR   297     109.272 107.970 133.113  1.00  0.00
ATOM   4693  HA  THR   297     108.416 108.136 133.766  1.00  0.00
ATOM   4694  CB  THR   297     109.973 106.685 133.554  1.00  0.00
ATOM   4695  HB  THR   297     110.897 106.571 132.988  1.00  0.00
ATOM   4696  CG2 THR   297     110.301 106.735 135.032  1.00  0.00
ATOM   4697 HG21 THR   297     110.799 105.811 135.326  1.00  0.00
ATOM   4698 HG22 THR   297     110.959 107.581 135.230  1.00  0.00
ATOM   4699 HG23 THR   297     109.381 106.849 135.605  1.00  0.00
ATOM   4700  OG1 THR   297     109.123 105.563 133.294  1.00  0.00
ATOM   4701  HG1 THR   297     109.101 105.390 132.350  1.00  0.00
ATOM   4702  C   THR   297     110.208 109.164 133.234  1.00  0.00
ATOM   4703  O   THR   297     110.105 109.955 134.177  1.00  0.00
ATOM   4704  N   LEU   298     111.136 109.305 132.283  1.00  0.00
ATOM   4705  H   LEU   298     111.248 108.591 131.577  1.00  0.00
ATOM   4706  CA  LEU   298     111.999 110.481 132.244  1.00  0.00
ATOM   4707  HA  LEU   298     112.606 110.495 133.149  1.00  0.00
ATOM   4708  CB  LEU   298     112.931 110.411 131.035  1.00  0.00
ATOM   4709  HB2 LEU   298     112.331 110.388 130.125  1.00  0.00
ATOM   4710  HB3 LEU   298     113.417 111.378 130.905  1.00  0.00
ATOM   4711  CG  LEU   298     113.984 109.313 130.962  1.00  0.00
ATOM   4712  HG  LEU   298     113.604 108.419 131.457  1.00  0.00
ATOM   4713  CD1 LEU   298     114.286 108.991 129.522  1.00  0.00
ATOM   4714 HD11 LEU   298     115.040 108.205 129.475  1.00  0.00
ATOM   4715 HD12 LEU   298     113.376 108.651 129.027  1.00  0.00
ATOM   4716 HD13 LEU   298     114.661 109.883 129.020  1.00  0.00
ATOM   4717  CD2 LEU   298     115.226 109.769 131.657  1.00  0.00
ATOM   4718 HD21 LEU   298     115.981 108.984 131.606  1.00  0.00
ATOM   4719 HD22 LEU   298     115.605 110.669 131.172  1.00  0.00
ATOM   4720 HD23 LEU   298     115.000 109.987 132.701  1.00  0.00
ATOM   4721  C   LEU   298     111.185 111.764 132.188  1.00  0.00
ATOM   4722  O   LEU   298     111.488 112.733 132.892  1.00  0.00
ATOM   4723  N   ALA   299     110.151 111.789 131.344  1.00  0.00
ATOM   4724  H   ALA   299     109.896 110.956 130.833  1.00  0.00
ATOM   4725  CA  ALA   299     109.376 113.007 131.145  1.00  0.00
ATOM   4726  HA  ALA   299     110.066 113.813 130.894  1.00  0.00
ATOM   4727  CB  ALA   299     108.410 112.823 129.975  1.00  0.00
ATOM   4728  HB1 ALA   299     107.834 113.737 129.832  1.00  0.00
ATOM   4729  HB2 ALA   299     108.974 112.604 129.068  1.00  0.00
ATOM   4730  HB3 ALA   299     107.732 111.997 130.189  1.00  0.00
ATOM   4731  C   ALA   299     108.621 113.402 132.407  1.00  0.00
ATOM   4732  O   ALA   299     108.535 114.588 132.737  1.00  0.00
ATOM   4733  N   CYS   300     108.080 112.423 133.133  1.00  0.00
ATOM   4734  H   CYS   300     108.206 111.460 132.856  1.00  0.00
ATOM   4735  CA  CYS   300     107.304 112.731 134.329  1.00  0.00
ATOM   4736  HA  CYS   300     106.632 113.557 134.093  1.00  0.00
ATOM   4737  CB  CYS   300     106.454 111.528 134.731  1.00  0.00
ATOM   4738  HB2 CYS   300     107.096 110.655 134.848  1.00  0.00
ATOM   4739  HB3 CYS   300     106.039 111.695 135.725  1.00  0.00
ATOM   4740  SG  CYS   300     105.120 111.137 133.586  1.00  0.00
ATOM   4741  HG  CYS   300     105.607 110.439 132.556  1.00  0.00
ATOM   4742  C   CYS   300     108.192 113.160 135.489  1.00  0.00
ATOM   4743  O   CYS   300     107.721 113.840 136.405  1.00  0.00
ATOM   4744  N   ILE   301     109.467 112.777 135.471  1.00  0.00
ATOM   4745  H   ILE   301     109.805 112.181 134.729  1.00  0.00
ATOM   4746  CA  ILE   301     110.388 113.210 136.516  1.00  0.00
ATOM   4747  HA  ILE   301     109.858 113.181 137.468  1.00  0.00
ATOM   4748  CB  ILE   301     111.585 112.244 136.604  1.00  0.00
ATOM   4749  HB  ILE   301     111.908 112.011 135.589  1.00  0.00
ATOM   4750  CG2 ILE   301     112.756 112.888 137.338  1.00  0.00
ATOM   4751 HG21 ILE   301     113.587 112.184 137.386  1.00  0.00
ATOM   4752 HG22 ILE   301     113.070 113.785 136.805  1.00  0.00
ATOM   4753 HG23 ILE   301     112.449 113.156 138.349  1.00  0.00
ATOM   4754  CG1 ILE   301     111.158 110.939 137.280  1.00  0.00
ATOM   4755 HG12 ILE   301     110.955 111.128 138.334  1.00  0.00
ATOM   4756 HG13 ILE   301     110.203 110.614 136.867  1.00  0.00
ATOM   4757  CD1 ILE   301     112.160 109.825 137.157  1.00  0.00
ATOM   4758 HD11 ILE   301     111.781 108.937 137.663  1.00  0.00
ATOM   4759 HD12 ILE   301     112.326 109.600 136.104  1.00  0.00
ATOM   4760 HD13 ILE   301     113.101 110.130 137.616  1.00  0.00
ATOM   4761  C   ILE   301     110.835 114.646 136.265  1.00  0.00
ATOM   4762  O   ILE   301     110.922 115.459 137.192  1.00  0.00
ATOM   4763  N   ILE   302     111.116 114.981 135.006  1.00  0.00
ATOM   4764  H   ILE   302     111.078 114.283 134.277  1.00  0.00
ATOM   4765  CA  ILE   302     111.480 116.351 134.664  1.00  0.00
ATOM   4766  HA  ILE   302     112.228 116.692 135.379  1.00  0.00
ATOM   4767  CB  ILE   302     112.106 116.394 133.257  1.00  0.00
ATOM   4768  HB  ILE   302     111.393 115.965 132.553  1.00  0.00
ATOM   4769  CG2 ILE   302     112.394 117.820 132.831  1.00  0.00
ATOM   4770 HG21 ILE   302     112.835 117.820 131.834  1.00  0.00
ATOM   4771 HG22 ILE   302     111.465 118.390 132.816  1.00  0.00
ATOM   4772 HG23 ILE   302     113.089 118.277 133.535  1.00  0.00
ATOM   4773  CG1 ILE   302     113.384 115.554 133.215  1.00  0.00
ATOM   4774 HG12 ILE   302     114.180 116.080 133.743  1.00  0.00
ATOM   4775 HG13 ILE   302     113.230 114.634 133.778  1.00  0.00
ATOM   4776  CD1 ILE   302     113.848 115.215 131.818  1.00  0.00
ATOM   4777 HD11 ILE   302     114.759 114.618 131.872  1.00  0.00
ATOM   4778 HD12 ILE   302     113.072 114.647 131.305  1.00  0.00
ATOM   4779 HD13 ILE   302     114.049 116.134 131.268  1.00  0.00
ATOM   4780  C   ILE   302     110.265 117.266 134.774  1.00  0.00
ATOM   4781  O   ILE   302     110.383 118.437 135.155  1.00  0.00
ATOM   4782  N   LEU   303     109.079 116.745 134.455  1.00  0.00
ATOM   4783  H   LEU   303     109.017 115.790 134.133  1.00  0.00
ATOM   4784  CA  LEU   303     107.864 117.542 134.566  1.00  0.00
ATOM   4785  HA  LEU   303     108.055 118.520 134.124  1.00  0.00
ATOM   4786  CB  LEU   303     106.726 116.880 133.789  1.00  0.00
ATOM   4787  HB2 LEU   303     106.848 115.798 133.829  1.00  0.00
ATOM   4788  HB3 LEU   303     105.792 117.019 134.334  1.00  0.00
ATOM   4789  CG  LEU   303     106.529 117.310 132.337  1.00  0.00
ATOM   4790  HG  LEU   303     107.505 117.343 131.853  1.00  0.00
ATOM   4791  CD1 LEU   303     105.663 116.305 131.600  1.00  0.00
ATOM   4792 HD11 LEU   303     105.532 116.626 130.567  1.00  0.00
ATOM   4793 HD12 LEU   303     106.145 115.327 131.618  1.00  0.00
ATOM   4794 HD13 LEU   303     104.689 116.239 132.085  1.00  0.00
ATOM   4795  CD2 LEU   303     105.917 118.695 132.272  1.00  0.00
ATOM   4796 HD21 LEU   303     105.784 118.985 131.230  1.00  0.00
ATOM   4797 HD22 LEU   303     104.949 118.689 132.774  1.00  0.00
ATOM   4798 HD23 LEU   303     106.577 119.408 132.766  1.00  0.00
ATOM   4799  C   LEU   303     107.456 117.746 136.017  1.00  0.00
ATOM   4800  O   LEU   303     106.798 118.739 136.338  1.00  0.00
ATOM   4801  N   THR   304     107.828 116.822 136.901  1.00  0.00
ATOM   4802  H   THR   304     108.358 116.017 136.598  1.00  0.00
ATOM   4803  CA  THR   304     107.477 116.961 138.309  1.00  0.00
ATOM   4804  HA  THR   304     106.414 117.193 138.377  1.00  0.00
ATOM   4805  CB  THR   304     107.732 115.643 139.044  1.00  0.00
ATOM   4806  HB  THR   304     108.791 115.394 138.974  1.00  0.00
ATOM   4807  CG2 THR   304     107.341 115.749 140.505  1.00  0.00
ATOM   4808 HG21 THR   304     107.533 114.798 141.003  1.00  0.00
ATOM   4809 HG22 THR   304     107.928 116.534 140.983  1.00  0.00
ATOM   4810 HG23 THR   304     106.281 115.991 140.581  1.00  0.00
ATOM   4811  OG1 THR   304     106.964 114.603 138.430  1.00  0.00
ATOM   4812  HG1 THR   304     107.366 114.360 137.593  1.00  0.00
ATOM   4813  C   THR   304     108.258 118.097 138.952  1.00  0.00
ATOM   4814  O   THR   304     107.703 118.889 139.721  1.00  0.00
ATOM   4815  N   ALA   305     109.550 118.196 138.639  1.00  0.00
ATOM   4816  H   ALA   305     109.970 117.526 138.011  1.00  0.00
ATOM   4817  CA  ALA   305     110.367 119.266 139.196  1.00  0.00
ATOM   4818  HA  ALA   305     110.204 119.294 140.273  1.00  0.00
ATOM   4819  CB  ALA   305     111.845 118.978 138.944  1.00  0.00
ATOM   4820  HB1 ALA   305     112.449 119.783 139.363  1.00  0.00
ATOM   4821  HB2 ALA   305     112.118 118.035 139.417  1.00  0.00
ATOM   4822  HB3 ALA   305     112.025 118.911 137.871  1.00  0.00
ATOM   4823  C   ALA   305     109.974 120.620 138.619  1.00  0.00
ATOM   4824  O   ALA   305     110.144 121.654 139.275  1.00  0.00
ATOM   4825  N   GLY   306     109.444 120.636 137.396  1.00  0.00
ATOM   4826  H   GLY   306     109.295 119.770 136.899  1.00  0.00
ATOM   4827  CA  GLY   306     109.079 121.898 136.774  1.00  0.00
ATOM   4828  HA2 GLY   306     109.855 122.638 136.974  1.00  0.00
ATOM   4829  HA3 GLY   306     109.058 121.775 135.691  1.00  0.00
ATOM   4830  C   GLY   306     107.740 122.432 137.247  1.00  0.00
ATOM   4831  O   GLY   306     107.578 123.639 137.436  1.00  0.00
ATOM   4832  N   ILE   307     106.760 121.547 137.433  1.00  0.00
ATOM   4833  H   ILE   307     106.922 120.568 137.246  1.00  0.00
ATOM   4834  CA  ILE   307     105.452 121.986 137.906  1.00  0.00
ATOM   4835  HA  ILE   307     105.202 122.912 137.388  1.00  0.00
ATOM   4836  CB  ILE   307     104.382 120.940 137.548  1.00  0.00
ATOM   4837  HB  ILE   307     104.678 119.982 137.975  1.00  0.00
ATOM   4838  CG2 ILE   307     103.026 121.321 138.114  1.00  0.00
ATOM   4839 HG21 ILE   307     102.292 120.562 137.843  1.00  0.00
ATOM   4840 HG22 ILE   307     103.092 121.391 139.200  1.00  0.00
ATOM   4841 HG23 ILE   307     102.719 122.284 137.706  1.00  0.00
ATOM   4842  CG1 ILE   307     104.283 120.785 136.032  1.00  0.00
ATOM   4843 HG12 ILE   307     103.699 121.609 135.622  1.00  0.00
ATOM   4844 HG13 ILE   307     105.276 120.885 135.593  1.00  0.00
ATOM   4845  CD1 ILE   307     103.677 119.483 135.602  1.00  0.00
ATOM   4846 HD11 ILE   307     103.638 119.442 134.513  1.00  0.00
ATOM   4847 HD12 ILE   307     104.284 118.658 135.975  1.00  0.00
ATOM   4848 HD13 ILE   307     102.667 119.401 136.005  1.00  0.00
ATOM   4849  C   ILE   307     105.479 122.278 139.403  1.00  0.00
ATOM   4850  O   ILE   307     104.727 123.131 139.887  1.00  0.00
ATOM   4851  N   ALA   308     106.343 121.598 140.157  1.00  0.00
ATOM   4852  H   ALA   308     106.913 120.874 139.744  1.00  0.00
ATOM   4853  CA  ALA   308     106.463 121.901 141.578  1.00  0.00
ATOM   4854  HA  ALA   308     105.467 121.868 142.019  1.00  0.00
ATOM   4855  CB  ALA   308     107.328 120.852 142.272  1.00  0.00
ATOM   4856  HB1 ALA   308     107.409 121.091 143.332  1.00  0.00
ATOM   4857  HB2 ALA   308     106.872 119.869 142.155  1.00  0.00
ATOM   4858  HB3 ALA   308     108.322 120.846 141.825  1.00  0.00
ATOM   4859  C   ALA   308     107.036 123.294 141.797  1.00  0.00
ATOM   4860  O   ALA   308     106.546 124.047 142.645  1.00  0.00
ATOM   4861  N   MET   309     108.062 123.658 141.033  1.00  0.00
ATOM   4862  H   MET   309     108.395 123.040 140.306  1.00  0.00
ATOM   4863  CA  MET   309     108.732 124.936 141.211  1.00  0.00
ATOM   4864  HA  MET   309     108.788 125.143 142.280  1.00  0.00
ATOM   4865  CB  MET   309     110.159 124.859 140.668  1.00  0.00
ATOM   4866  HB2 MET   309     110.151 124.355 139.702  1.00  0.00
ATOM   4867  HB3 MET   309     110.517 125.865 140.451  1.00  0.00
ATOM   4868  CG  MET   309     111.140 124.165 141.587  1.00  0.00
ATOM   4869  HG2 MET   309     111.308 124.782 142.470  1.00  0.00
ATOM   4870  HG3 MET   309     110.711 123.224 141.931  1.00  0.00
ATOM   4871  SD  MET   309     112.713 123.844 140.772  1.00  0.00
ATOM   4872  CE  MET   309     113.348 125.502 140.610  1.00  0.00
ATOM   4873  HE1 MET   309     114.322 125.473 140.121  1.00  0.00
ATOM   4874  HE2 MET   309     112.660 126.098 140.011  1.00  0.00
ATOM   4875  HE3 MET   309     113.451 125.950 141.598  1.00  0.00
ATOM   4876  C   MET   309     108.009 126.094 140.544  1.00  0.00
ATOM   4877  O   MET   309     108.334 127.245 140.842  1.00  0.00
ATOM   4878  N   PHE   310     107.048 125.821 139.668  1.00  0.00
ATOM   4879  H   PHE   310     106.743 124.868 139.534  1.00  0.00
ATOM   4880  CA  PHE   310     106.412 126.871 138.883  1.00  0.00
ATOM   4881  HA  PHE   310     107.161 127.318 138.229  1.00  0.00
ATOM   4882  CB  PHE   310     105.300 126.279 138.018  1.00  0.00
ATOM   4883  HB2 PHE   310     105.674 125.393 137.505  1.00  0.00
ATOM   4884  HB3 PHE   310     104.497 125.917 138.660  1.00  0.00
ATOM   4885  CG  PHE   310     104.737 127.237 137.009  1.00  0.00
ATOM   4886  CD1 PHE   310     105.259 127.296 135.731  1.00  0.00
ATOM   4887  HD1 PHE   310     106.079 126.651 135.452  1.00  0.00
ATOM   4888  CE1 PHE   310     104.746 128.170 134.802  1.00  0.00
ATOM   4889  HE1 PHE   310     105.163 128.206 133.806  1.00  0.00
ATOM   4890  CZ  PHE   310     103.697 129.003 135.143  1.00  0.00
ATOM   4891  HZ  PHE   310     103.295 129.691 134.414  1.00  0.00
ATOM   4892  CE2 PHE   310     103.168 128.954 136.410  1.00  0.00
ATOM   4893  HE2 PHE   310     102.349 129.605 136.680  1.00  0.00
ATOM   4894  CD2 PHE   310     103.682 128.075 137.336  1.00  0.00
ATOM   4895  HD2 PHE   310     103.254 128.043 138.327  1.00  0.00
ATOM   4896  C   PHE   310     105.850 127.958 139.796  1.00  0.00
ATOM   4897  O   PHE   310     105.151 127.643 140.767  1.00  0.00
ATOM   4898  N   PRO   311     106.113 129.244 139.515  1.00  0.00
ATOM   4899  CD  PRO   311     105.569 130.343 140.329  1.00  0.00
ATOM   4900  HD2 PRO   311     106.161 130.445 141.239  1.00  0.00
ATOM   4901  HD3 PRO   311     104.501 130.185 140.480  1.00  0.00
ATOM   4902  CG  PRO   311     105.775 131.558 139.463  1.00  0.00
ATOM   4903  HG2 PRO   311     106.580 132.165 139.876  1.00  0.00
ATOM   4904  HG3 PRO   311     104.846 132.126 139.408  1.00  0.00
ATOM   4905  CB  PRO   311     106.154 131.092 138.098  1.00  0.00
ATOM   4906  HB2 PRO   311     106.877 131.786 137.668  1.00  0.00
ATOM   4907  HB3 PRO   311     105.252 130.941 137.505  1.00  0.00
ATOM   4908  CA  PRO   311     106.828 129.748 138.340  1.00  0.00
ATOM   4909  HA  PRO   311     106.646 129.089 137.491  1.00  0.00
ATOM   4910  C   PRO   311     108.334 129.941 138.527  1.00  0.00
ATOM   4911  O   PRO   311     108.966 130.581 137.692  1.00  0.00
ATOM   4912  N   PHE   312     108.898 129.403 139.603  1.00  0.00
ATOM   4913  H   PHE   312     108.337 128.877 140.258  1.00  0.00
ATOM   4914  CA  PHE   312     110.322 129.564 139.849  1.00  0.00
ATOM   4915  HA  PHE   312     110.599 130.593 139.622  1.00  0.00
ATOM   4916  CB  PHE   312     110.656 129.282 141.312  1.00  0.00
ATOM   4917  HB2 PHE   312     110.198 128.340 141.612  1.00  0.00
ATOM   4918  HB3 PHE   312     111.729 129.119 141.413  1.00  0.00
ATOM   4919  CG  PHE   312     110.228 130.364 142.253  1.00  0.00
ATOM   4920  CD1 PHE   312     108.987 130.316 142.866  1.00  0.00
ATOM   4921  HD1 PHE   312     108.316 129.494 142.663  1.00  0.00
ATOM   4922  CE1 PHE   312     108.595 131.306 143.734  1.00  0.00
ATOM   4923  HE1 PHE   312     107.624 131.259 144.204  1.00  0.00
ATOM   4924  CZ  PHE   312     109.440 132.355 144.003  1.00  0.00
ATOM   4925  HZ  PHE   312     109.134 133.133 144.687  1.00  0.00
ATOM   4926  CE2 PHE   312     110.675 132.416 143.403  1.00  0.00
ATOM   4927  HE2 PHE   312     111.337 133.243 143.614  1.00  0.00
ATOM   4928  CD2 PHE   312     111.068 131.424 142.534  1.00  0.00
ATOM   4929  HD2 PHE   312     112.042 131.479 142.070  1.00  0.00
ATOM   4930  C   PHE   312     111.132 128.636 138.957  1.00  0.00
ATOM   4931  O   PHE   312     110.766 127.480 138.735  1.00  0.00
ATOM   4932  N   VAL   313     112.237 129.156 138.432  1.00  0.00
ATOM   4933  H   VAL   313     112.410 130.149 138.501  1.00  0.00
ATOM   4934  CA  VAL   313     113.218 128.334 137.753  1.00  0.00
ATOM   4935  HA  VAL   313     112.839 127.312 137.743  1.00  0.00
ATOM   4936  CB  VAL   313     113.394 128.778 136.283  1.00  0.00
ATOM   4937  HB  VAL   313     114.078 128.085 135.793  1.00  0.00
ATOM   4938  CG1 VAL   313     112.060 128.732 135.558  1.00  0.00
ATOM   4939 HG11 VAL   313     112.197 129.047 134.524  1.00  0.00
ATOM   4940 HG12 VAL   313     111.669 127.715 135.579  1.00  0.00
ATOM   4941 HG13 VAL   313     111.355 129.401 136.051  1.00  0.00
ATOM   4942  CG2 VAL   313     113.980 130.170 136.198  1.00  0.00
ATOM   4943 HG21 VAL   313     114.092 130.454 135.152  1.00  0.00
ATOM   4944 HG22 VAL   313     113.315 130.876 136.697  1.00  0.00
ATOM   4945 HG23 VAL   313     114.955 130.184 136.684  1.00  0.00
ATOM   4946  C   VAL   313     114.557 128.319 138.484  1.00  0.00
ATOM   4947  O   VAL   313     115.281 127.322 138.402  1.00  0.00
ATOM   4948  N   MET   314     114.887 129.375 139.226  1.00  0.00
ATOM   4949  H   MET   314     114.271 130.175 139.268  1.00  0.00
ATOM   4950  CA  MET   314     116.127 129.429 139.998  1.00  0.00
ATOM   4951  HA  MET   314     116.392 128.415 140.297  1.00  0.00
ATOM   4952  CB  MET   314     117.274 130.006 139.174  1.00  0.00
ATOM   4953  HB2 MET   314     117.245 129.584 138.169  1.00  0.00
ATOM   4954  HB3 MET   314     117.118 131.076 139.037  1.00  0.00
ATOM   4955  CG  MET   314     118.641 129.772 139.777  1.00  0.00
ATOM   4956  HG2 MET   314     118.761 130.403 140.658  1.00  0.00
ATOM   4957  HG3 MET   314     118.711 128.742 140.127  1.00  0.00
ATOM   4958  SD  MET   314     119.975 130.102 138.620  1.00  0.00
ATOM   4959  CE  MET   314     121.366 130.182 139.738  1.00  0.00
ATOM   4960  HE1 MET   314     122.276 130.382 139.173  1.00  0.00
ATOM   4961  HE2 MET   314     121.206 130.981 140.462  1.00  0.00
ATOM   4962  HE3 MET   314     121.466 129.232 140.263  1.00  0.00
ATOM   4963  C   MET   314     115.898 130.257 141.253  1.00  0.00
ATOM   4964  O   MET   314     116.120 131.474 141.263  1.00  0.00
ATOM   4965  N   PRO   315     115.456 129.627 142.340  1.00  0.00
ATOM   4966  CD  PRO   315     114.955 128.248 142.426  1.00  0.00
ATOM   4967  HD2 PRO   315     115.783 127.579 142.659  1.00  0.00
ATOM   4968  HD3 PRO   315     114.386 128.015 141.526  1.00  0.00
ATOM   4969  CG  PRO   315     114.028 128.306 143.591  1.00  0.00
ATOM   4970  HG2 PRO   315     114.047 127.352 144.117  1.00  0.00
ATOM   4971  HG3 PRO   315     113.025 128.557 143.245  1.00  0.00
ATOM   4972  CB  PRO   315     114.523 129.380 144.495  1.00  0.00
ATOM   4973  HB2 PRO   315     115.190 128.947 145.240  1.00  0.00
ATOM   4974  HB3 PRO   315     113.674 129.902 144.937  1.00  0.00
ATOM   4975  CA  PRO   315     115.312 130.351 143.608  1.00  0.00
ATOM   4976  HA  PRO   315     114.738 131.265 143.453  1.00  0.00
ATOM   4977  C   PRO   315     116.662 130.682 144.228  1.00  0.00
ATOM   4978  O   PRO   315     117.682 130.050 143.951  1.00  0.00
ATOM   4979  N   SER   316     116.650 131.697 145.087  1.00  0.00
ATOM   4980  H   SER   316     115.785 132.176 145.290  1.00  0.00
ATOM   4981  CA  SER   316     117.841 132.177 145.775  1.00  0.00
ATOM   4982  HA  SER   316     118.707 131.638 145.390  1.00  0.00
ATOM   4983  CB  SER   316     118.049 133.672 145.535  1.00  0.00
ATOM   4984  HB2 SER   316     117.841 133.904 144.491  1.00  0.00
ATOM   4985  HB3 SER   316     117.349 134.239 146.149  1.00  0.00
ATOM   4986  OG  SER   316     119.373 134.060 145.849  1.00  0.00
ATOM   4987  HG  SER   316     119.914 134.024 145.057  1.00  0.00
ATOM   4988  C   SER   316     117.720 131.901 147.267  1.00  0.00
ATOM   4989  O   SER   316     116.711 132.251 147.886  1.00  0.00
ATOM   4990  N   SER   317     118.747 131.269 147.838  1.00  0.00
ATOM   4991  H   SER   317     119.532 130.970 147.276  1.00  0.00
ATOM   4992  CA  SER   317     118.747 131.004 149.273  1.00  0.00
ATOM   4993  HA  SER   317     117.760 130.634 149.551  1.00  0.00
ATOM   4994  CB  SER   317     119.775 129.929 149.618  1.00  0.00
ATOM   4995  HB2 SER   317     120.743 130.206 149.201  1.00  0.00
ATOM   4996  HB3 SER   317     119.888 129.869 150.700  1.00  0.00
ATOM   4997  OG  SER   317     119.391 128.670 149.117  1.00  0.00
ATOM   4998  HG  SER   317     119.309 128.717 148.162  1.00  0.00
ATOM   4999  C   SER   317     119.028 132.265 150.080  1.00  0.00
ATOM   5000  O   SER   317     118.431 132.470 151.142  1.00  0.00
ATOM   5001  N   THR   318     119.938 133.114 149.607  1.00  0.00
ATOM   5002  H   THR   318     120.302 132.995 148.673  1.00  0.00
ATOM   5003  CA  THR   318     120.413 134.218 150.433  1.00  0.00
ATOM   5004  HA  THR   318     120.296 133.931 151.478  1.00  0.00
ATOM   5005  CB  THR   318     121.905 134.463 150.174  1.00  0.00
ATOM   5006  HB  THR   318     122.229 135.333 150.746  1.00  0.00
ATOM   5007  CG2 THR   318     122.720 133.260 150.595  1.00  0.00
ATOM   5008 HG21 THR   318     123.776 133.451 150.404  1.00  0.00
ATOM   5009 HG22 THR   318     122.571 133.074 151.659  1.00  0.00
ATOM   5010 HG23 THR   318     122.401 132.387 150.026  1.00  0.00
ATOM   5011  OG1 THR   318     122.120 134.710 148.782  1.00  0.00
ATOM   5012  HG1 THR   318     123.055 134.863 148.624  1.00  0.00
ATOM   5013  C   THR   318     119.609 135.496 150.203  1.00  0.00
ATOM   5014  O   THR   318     118.963 135.999 151.127  1.00  0.00
ATOM   5015  N   MET   319     119.615 136.017 148.977  1.00  0.00
ATOM   5016  H   MET   319     120.131 135.562 148.237  1.00  0.00
ATOM   5017  CA  MET   319     118.873 137.245 148.713  1.00  0.00
ATOM   5018  HA  MET   319     119.078 137.947 149.521  1.00  0.00
ATOM   5019  CB  MET   319     119.337 137.876 147.405  1.00  0.00
ATOM   5020  HB2 MET   319     120.425 137.831 147.347  1.00  0.00
ATOM   5021  HB3 MET   319     118.966 137.286 146.567  1.00  0.00
ATOM   5022  CG  MET   319     118.885 139.307 147.249  1.00  0.00
ATOM   5023  HG2 MET   319     117.824 139.326 146.998  1.00  0.00
ATOM   5024  HG3 MET   319     118.968 139.819 148.207  1.00  0.00
ATOM   5025  SD  MET   319     119.807 140.214 146.007  1.00  0.00
ATOM   5026  CE  MET   319     119.192 141.857 146.297  1.00  0.00
ATOM   5027  HE1 MET   319     119.667 142.551 145.603  1.00  0.00
ATOM   5028  HE2 MET   319     118.113 141.874 146.145  1.00  0.00
ATOM   5029  HE3 MET   319     119.419 142.155 147.321  1.00  0.00
ATOM   5030  C   MET   319     117.375 136.975 148.687  1.00  0.00
ATOM   5031  O   MET   319     116.592 137.695 149.320  1.00  0.00
ATOM   5032  N   MET   320     116.959 135.966 147.924  1.00  0.00
ATOM   5033  H   MET   320     117.569 135.583 147.216  1.00  0.00
ATOM   5034  CA  MET   320     115.645 135.341 148.027  1.00  0.00
ATOM   5035  HA  MET   320     115.668 134.420 147.445  1.00  0.00
ATOM   5036  CB  MET   320     115.357 134.967 149.485  1.00  0.00
ATOM   5037  HB2 MET   320     116.251 134.528 149.928  1.00  0.00
ATOM   5038  HB3 MET   320     115.205 135.876 150.067  1.00  0.00
ATOM   5039  CG  MET   320     114.181 134.032 149.699  1.00  0.00
ATOM   5040  HG2 MET   320     113.291 134.457 149.236  1.00  0.00
ATOM   5041  HG3 MET   320     114.379 133.082 149.203  1.00  0.00
ATOM   5042  SD  MET   320     113.866 133.742 151.444  1.00  0.00
ATOM   5043  CE  MET   320     113.269 135.349 151.945  1.00  0.00
ATOM   5044  HE1 MET   320     113.029 135.333 153.008  1.00  0.00
ATOM   5045  HE2 MET   320     114.039 136.098 151.758  1.00  0.00
ATOM   5046  HE3 MET   320     112.374 135.599 151.375  1.00  0.00
ATOM   5047  C   MET   320     114.526 136.213 147.475  1.00  0.00
ATOM   5048  O   MET   320     113.412 135.730 147.284  1.00  0.00
ATOM   5049  N   ASN   321     114.810 137.473 147.164  1.00  0.00
ATOM   5050  H   ASN   321     115.700 137.870 147.430  1.00  0.00
ATOM   5051  CA  ASN   321     113.857 138.303 146.441  1.00  0.00
ATOM   5052  HA  ASN   321     112.872 137.845 146.530  1.00  0.00
ATOM   5053  CB  ASN   321     113.785 139.710 147.047  1.00  0.00
ATOM   5054  HB2 ASN   321     114.716 139.927 147.570  1.00  0.00
ATOM   5055  HB3 ASN   321     113.706 140.446 146.246  1.00  0.00
ATOM   5056  CG  ASN   321     112.622 139.878 148.000  1.00  0.00
ATOM   5057  OD1 ASN   321     111.994 138.908 148.407  1.00  0.00
ATOM   5058  ND2 ASN   321     112.324 141.118 148.353  1.00  0.00
ATOM   5059 HD21 ASN   321     112.863 141.890 147.988  1.00  0.00
ATOM   5060 HD22 ASN   321     111.557 141.292 148.987  1.00  0.00
ATOM   5061  C   ASN   321     114.193 138.416 144.965  1.00  0.00
ATOM   5062  O   ASN   321     113.309 138.735 144.165  1.00  0.00
ATOM   5063  N   ALA   322     115.449 138.165 144.597  1.00  0.00
ATOM   5064  H   ALA   322     116.152 137.974 145.297  1.00  0.00
ATOM   5065  CA  ALA   322     115.896 138.146 143.213  1.00  0.00
ATOM   5066  HA  ALA   322     115.206 138.756 142.629  1.00  0.00
ATOM   5067  CB  ALA   322     117.285 138.774 143.105  1.00  0.00
ATOM   5068  HB1 ALA   322     117.613 138.756 142.066  1.00  0.00
ATOM   5069  HB2 ALA   322     117.246 139.805 143.455  1.00  0.00
ATOM   5070  HB3 ALA   322     117.988 138.209 143.717  1.00  0.00
ATOM   5071  C   ALA   322     115.894 136.743 142.624  1.00  0.00
ATOM   5072  O   ALA   322     116.603 136.485 141.645  1.00  0.00
ATOM   5073  N   SER   323     115.132 135.827 143.220  1.00  0.00
ATOM   5074  H   SER   323     114.688 136.036 144.103  1.00  0.00
ATOM   5075  CA  SER   323     114.911 134.513 142.636  1.00  0.00
ATOM   5076  HA  SER   323     115.859 133.976 142.610  1.00  0.00
ATOM   5077  CB  SER   323     113.917 133.719 143.482  1.00  0.00
ATOM   5078  HB2 SER   323     112.911 134.104 143.317  1.00  0.00
ATOM   5079  HB3 SER   323     113.923 132.676 143.166  1.00  0.00
ATOM   5080  OG  SER   323     114.229 133.795 144.857  1.00  0.00
ATOM   5081  HG  SER   323     113.768 134.540 145.249  1.00  0.00
ATOM   5082  C   SER   323     114.385 134.651 141.214  1.00  0.00
ATOM   5083  O   SER   323     113.614 135.556 140.901  1.00  0.00
ATOM   5084  N   LEU   324     114.806 133.747 140.343  1.00  0.00
ATOM   5085  H   LEU   324     115.371 132.970 140.655  1.00  0.00
ATOM   5086  CA  LEU   324     114.475 133.840 138.930  1.00  0.00
ATOM   5087  HA  LEU   324     114.335 134.892 138.680  1.00  0.00
ATOM   5088  CB  LEU   324     115.613 133.290 138.070  1.00  0.00
ATOM   5089  HB2 LEU   324     115.744 132.228 138.279  1.00  0.00
ATOM   5090  HB3 LEU   324     115.331 133.345 137.019  1.00  0.00
ATOM   5091  CG  LEU   324     116.946 134.017 138.278  1.00  0.00
ATOM   5092  HG  LEU   324     117.289 133.799 139.289  1.00  0.00
ATOM   5093  CD1 LEU   324     118.009 133.527 137.313  1.00  0.00
ATOM   5094 HD11 LEU   324     118.939 134.066 137.492  1.00  0.00
ATOM   5095 HD12 LEU   324     118.173 132.460 137.464  1.00  0.00
ATOM   5096 HD13 LEU   324     117.679 133.702 136.289  1.00  0.00
ATOM   5097  CD2 LEU   324     116.772 135.523 138.163  1.00  0.00
ATOM   5098 HD21 LEU   324     117.734 136.013 138.315  1.00  0.00
ATOM   5099 HD22 LEU   324     116.391 135.771 137.172  1.00  0.00
ATOM   5100 HD23 LEU   324     116.066 135.867 138.919  1.00  0.00
ATOM   5101  C   LEU   324     113.171 133.104 138.650  1.00  0.00
ATOM   5102  O   LEU   324     113.026 131.926 138.988  1.00  0.00
ATOM   5103  N   THR   325     112.231 133.813 138.036  1.00  0.00
ATOM   5104  H   THR   325     112.420 134.763 137.752  1.00  0.00
ATOM   5105  CA  THR   325     110.900 133.321 137.725  1.00  0.00
ATOM   5106  HA  THR   325     110.823 132.281 138.043  1.00  0.00
ATOM   5107  CB  THR   325     109.839 134.161 138.485  1.00  0.00
ATOM   5108  HB  THR   325     110.077 135.218 138.362  1.00  0.00
ATOM   5109  CG2 THR   325     108.434 133.919 137.982  1.00  0.00
ATOM   5110 HG21 THR   325     107.734 134.532 138.549  1.00  0.00
ATOM   5111 HG22 THR   325     108.375 134.183 136.926  1.00  0.00
ATOM   5112 HG23 THR   325     108.179 132.867 138.107  1.00  0.00
ATOM   5113  OG1 THR   325     109.883 133.840 139.881  1.00  0.00
ATOM   5114  HG1 THR   325     110.756 134.039 140.228  1.00  0.00
ATOM   5115  C   THR   325     110.707 133.394 136.214  1.00  0.00
ATOM   5116  O   THR   325     111.357 134.194 135.538  1.00  0.00
ATOM   5117  N   MET   326     109.834 132.543 135.673  1.00  0.00
ATOM   5118  H   MET   326     109.365 131.863 136.254  1.00  0.00
ATOM   5119  CA  MET   326     109.556 132.593 134.241  1.00  0.00
ATOM   5120  HA  MET   326     110.499 132.789 133.731  1.00  0.00
ATOM   5121  CB  MET   326     109.033 131.236 133.740  1.00  0.00
ATOM   5122  HB2 MET   326     108.710 131.337 132.704  1.00  0.00
ATOM   5123  HB3 MET   326     109.868 130.540 133.652  1.00  0.00
ATOM   5124  CG  MET   326     107.916 130.581 134.553  1.00  0.00
ATOM   5125  HG2 MET   326     107.762 129.562 134.197  1.00  0.00
ATOM   5126  HG3 MET   326     108.255 130.436 135.579  1.00  0.00
ATOM   5127  SD  MET   326     106.335 131.453 134.566  1.00  0.00
ATOM   5128  CE  MET   326     105.832 131.322 132.857  1.00  0.00
ATOM   5129  HE1 MET   326     104.871 131.818 132.722  1.00  0.00
ATOM   5130  HE2 MET   326     106.578 131.797 132.221  1.00  0.00
ATOM   5131  HE3 MET   326     105.739 130.271 132.585  1.00  0.00
ATOM   5132  C   MET   326     108.586 133.707 133.856  1.00  0.00
ATOM   5133  O   MET   326     108.160 133.758 132.700  1.00  0.00
ATOM   5134  N   TRP   327     108.228 134.597 134.783  1.00  0.00
ATOM   5135  H   TRP   327     108.490 134.454 135.748  1.00  0.00
ATOM   5136  CA  TRP   327     107.459 135.787 134.443  1.00  0.00
ATOM   5137  HA  TRP   327     107.013 135.630 133.461  1.00  0.00
ATOM   5138  CB  TRP   327     106.321 136.012 135.450  1.00  0.00
ATOM   5139  HB2 TRP   327     106.741 136.114 136.451  1.00  0.00
ATOM   5140  HB3 TRP   327     105.864 136.984 135.265  1.00  0.00
ATOM   5141  CG  TRP   327     105.255 134.958 135.465  1.00  0.00
ATOM   5142  CD1 TRP   327     104.877 134.201 136.528  1.00  0.00
ATOM   5143  HD1 TRP   327     105.366 134.328 137.482  1.00  0.00
ATOM   5144  NE1 TRP   327     103.867 133.349 136.170  1.00  0.00
ATOM   5145  HE1 TRP   327     103.477 132.714 136.851  1.00  0.00
ATOM   5146  CE2 TRP   327     103.566 133.548 134.850  1.00  0.00
ATOM   5147  CZ2 TRP   327     102.620 132.926 134.042  1.00  0.00
ATOM   5148  HZ2 TRP   327     101.983 132.155 134.451  1.00  0.00
ATOM   5149  CH2 TRP   327     102.542 133.331 132.740  1.00  0.00
ATOM   5150  HH2 TRP   327     101.824 132.875 132.075  1.00  0.00
ATOM   5151  CZ3 TRP   327     103.376 134.333 132.236  1.00  0.00
ATOM   5152  HZ3 TRP   327     103.275 134.620 131.200  1.00  0.00
ATOM   5153  CE3 TRP   327     104.315 134.952 133.035  1.00  0.00
ATOM   5154  HE3 TRP   327     104.962 135.725 132.648  1.00  0.00
ATOM   5155  CD2 TRP   327     104.419 134.559 134.372  1.00  0.00
ATOM   5156  C   TRP   327     108.298 137.056 134.381  1.00  0.00
ATOM   5157  O   TRP   327     107.855 138.036 133.778  1.00  0.00
ATOM   5158  N   ASP   328     109.490 137.073 134.989  1.00  0.00
ATOM   5159  H   ASP   328     109.861 136.227 135.396  1.00  0.00
ATOM   5160  CA  ASP   328     110.255 138.312 135.065  1.00  0.00
ATOM   5161  HA  ASP   328     109.860 138.991 134.309  1.00  0.00
ATOM   5162  CB  ASP   328     110.074 138.986 136.437  1.00  0.00
ATOM   5163  HB2 ASP   328     110.693 139.882 136.485  1.00  0.00
ATOM   5164  HB3 ASP   328     109.045 139.332 136.537  1.00  0.00
ATOM   5165  CG  ASP   328     110.416 138.072 137.607  1.00  0.00
ATOM   5166  OD1 ASP   328     111.407 137.320 137.546  1.00  0.00
ATOM   5167  OD2 ASP   328     109.678 138.113 138.608  1.00  0.00
ATOM   5168  C   ASP   328     111.741 138.123 134.784  1.00  0.00
ATOM   5169  O   ASP   328     112.544 138.980 135.168  1.00  0.00
ATOM   5170  N   ALA   329     112.131 137.036 134.128  1.00  0.00
ATOM   5171  H   ALA   329     111.451 136.343 133.850  1.00  0.00
ATOM   5172  CA  ALA   329     113.522 136.782 133.779  1.00  0.00
ATOM   5173  HA  ALA   329     114.076 137.714 133.892  1.00  0.00
ATOM   5174  CB  ALA   329     114.139 135.746 134.715  1.00  0.00
ATOM   5175  HB1 ALA   329     115.178 135.574 134.433  1.00  0.00
ATOM   5176  HB2 ALA   329     114.097 136.112 135.741  1.00  0.00
ATOM   5177  HB3 ALA   329     113.583 134.811 134.640  1.00  0.00
ATOM   5178  C   ALA   329     113.632 136.340 132.329  1.00  0.00
ATOM   5179  O   ALA   329     114.451 135.489 131.977  1.00  0.00
ATOM   5180  N   THR   330     112.808 136.919 131.467  1.00  0.00
ATOM   5181  H   THR   330     112.219 137.683 131.767  1.00  0.00
ATOM   5182  CA  THR   330     112.695 136.512 130.076  1.00  0.00
ATOM   5183  HA  THR   330     113.339 135.647 129.916  1.00  0.00
ATOM   5184  CB  THR   330     111.250 136.110 129.750  1.00  0.00
ATOM   5185  HB  THR   330     111.246 135.458 128.876  1.00  0.00
ATOM   5186  CG2 THR   330     110.622 135.382 130.920  1.00  0.00
ATOM   5187 HG21 THR   330     109.598 135.105 130.669  1.00  0.00
ATOM   5188 HG22 THR   330     111.197 134.483 131.140  1.00  0.00
ATOM   5189 HG23 THR   330     110.618 136.033 131.794  1.00  0.00
ATOM   5190  OG1 THR   330     110.479 137.281 129.470  1.00  0.00
ATOM   5191  HG1 THR   330     110.851 137.736 128.711  1.00  0.00
ATOM   5192  C   THR   330     113.156 137.635 129.155  1.00  0.00
ATOM   5193  O   THR   330     113.412 138.761 129.584  1.00  0.00
ATOM   5194  N   SER   331     113.267 137.309 127.870  1.00  0.00
ATOM   5195  H   SER   331     113.139 136.350 127.579  1.00  0.00
ATOM   5196  CA  SER   331     113.572 138.303 126.853  1.00  0.00
ATOM   5197  HA  SER   331     114.398 138.918 127.211  1.00  0.00
ATOM   5198  CB  SER   331     114.006 137.626 125.555  1.00  0.00
ATOM   5199  HB2 SER   331     113.251 136.899 125.255  1.00  0.00
ATOM   5200  HB3 SER   331     114.076 138.371 124.763  1.00  0.00
ATOM   5201  OG  SER   331     115.253 136.976 125.701  1.00  0.00
ATOM   5202  HG  SER   331     115.266 136.182 125.161  1.00  0.00
ATOM   5203  C   SER   331     112.365 139.210 126.618  1.00  0.00
ATOM   5204  O   SER   331     111.283 139.011 127.173  1.00  0.00
ATOM   5205  N   SER   332     112.559 140.229 125.785  1.00  0.00
ATOM   5206  H   SER   332     113.471 140.383 125.380  1.00  0.00
ATOM   5207  CA  SER   332     111.480 141.138 125.438  1.00  0.00
ATOM   5208  HA  SER   332     110.976 141.438 126.356  1.00  0.00
ATOM   5209  CB  SER   332     112.032 142.392 124.760  1.00  0.00
ATOM   5210  HB2 SER   332     111.217 143.091 124.572  1.00  0.00
ATOM   5211  HB3 SER   332     112.733 142.888 125.431  1.00  0.00
ATOM   5212  OG  SER   332     112.683 142.088 123.540  1.00  0.00
ATOM   5213  HG  SER   332     113.630 142.029 123.688  1.00  0.00
ATOM   5214  C   SER   332     110.463 140.436 124.538  1.00  0.00
ATOM   5215  O   SER   332     110.678 139.321 124.059  1.00  0.00
ATOM   5216  N   GLN   333     109.331 141.110 124.317  1.00  0.00
ATOM   5217  H   GLN   333     109.228 142.052 124.665  1.00  0.00
ATOM   5218  CA  GLN   333     108.234 140.498 123.574  1.00  0.00
ATOM   5219  HA  GLN   333     108.002 139.541 124.041  1.00  0.00
ATOM   5220  CB  GLN   333     106.988 141.380 123.657  1.00  0.00
ATOM   5221  HB2 GLN   333     106.785 141.621 124.700  1.00  0.00
ATOM   5222  HB3 GLN   333     107.192 142.340 123.182  1.00  0.00
ATOM   5223  CG  GLN   333     105.752 140.765 123.034  1.00  0.00
ATOM   5224  HG2 GLN   333     105.941 140.561 121.980  1.00  0.00
ATOM   5225  HG3 GLN   333     105.554 139.799 123.499  1.00  0.00
ATOM   5226  CD  GLN   333     104.532 141.644 123.164  1.00  0.00
ATOM   5227  OE1 GLN   333     104.585 142.711 123.769  1.00  0.00
ATOM   5228  NE2 GLN   333     103.418 141.197 122.599  1.00  0.00
ATOM   5229 HE21 GLN   333     103.418 140.311 122.114  1.00  0.00
ATOM   5230 HE22 GLN   333     102.570 141.743 122.654  1.00  0.00
ATOM   5231  C   GLN   333     108.606 140.236 122.121  1.00  0.00
ATOM   5232  O   GLN   333     108.168 139.234 121.545  1.00  0.00
ATOM   5233  N   LEU   334     109.405 141.115 121.517  1.00  0.00
ATOM   5234  H   LEU   334     109.728 141.931 122.017  1.00  0.00
ATOM   5235  CA  LEU   334     109.821 140.911 120.135  1.00  0.00
ATOM   5236  HA  LEU   334     108.927 140.779 119.525  1.00  0.00
ATOM   5237  CB  LEU   334     110.569 142.143 119.627  1.00  0.00
ATOM   5238  HB2 LEU   334     109.953 143.028 119.786  1.00  0.00
ATOM   5239  HB3 LEU   334     111.427 142.333 120.272  1.00  0.00
ATOM   5240  CG  LEU   334     111.032 142.107 118.170  1.00  0.00
ATOM   5241  HG  LEU   334     111.815 141.354 118.081  1.00  0.00
ATOM   5242  CD1 LEU   334     109.885 141.710 117.251  1.00  0.00
ATOM   5243 HD11 LEU   334     110.236 141.690 116.219  1.00  0.00
ATOM   5244 HD12 LEU   334     109.521 140.721 117.529  1.00  0.00
ATOM   5245 HD13 LEU   334     109.076 142.434 117.346  1.00  0.00
ATOM   5246  CD2 LEU   334     111.611 143.441 117.755  1.00  0.00
ATOM   5247 HD21 LEU   334     111.933 143.390 116.715  1.00  0.00
ATOM   5248 HD22 LEU   334     110.852 144.216 117.862  1.00  0.00
ATOM   5249 HD23 LEU   334     112.466 143.680 118.388  1.00  0.00
ATOM   5250  C   LEU   334     110.684 139.663 119.993  1.00  0.00
ATOM   5251  O   LEU   334     110.555 138.922 119.014  1.00  0.00
ATOM   5252  N   THR   335     111.564 139.412 120.964  1.00  0.00
ATOM   5253  H   THR   335     111.622 140.026 121.764  1.00  0.00
ATOM   5254  CA  THR   335     112.451 138.256 120.888  1.00  0.00
ATOM   5255  HA  THR   335     112.925 138.252 119.906  1.00  0.00
ATOM   5256  CB  THR   335     113.545 138.373 121.948  1.00  0.00
ATOM   5257  HB  THR   335     113.101 138.246 122.935  1.00  0.00
ATOM   5258  CG2 THR   335     114.615 137.311 121.742  1.00  0.00
ATOM   5259 HG21 THR   335     115.383 137.415 122.509  1.00  0.00
ATOM   5260 HG22 THR   335     114.164 136.321 121.812  1.00  0.00
ATOM   5261 HG23 THR   335     115.066 137.435 120.758  1.00  0.00
ATOM   5262  OG1 THR   335     114.144 139.669 121.866  1.00  0.00
ATOM   5263  HG1 THR   335     114.832 139.747 122.531  1.00  0.00
ATOM   5264  C   THR   335     111.685 136.949 121.054  1.00  0.00
ATOM   5265  O   THR   335     111.940 135.981 120.331  1.00  0.00
ATOM   5266  N   LEU   336     110.749 136.898 122.003  1.00  0.00
ATOM   5267  H   LEU   336     110.580 137.703 122.589  1.00  0.00
ATOM   5268  CA  LEU   336     109.965 135.683 122.200  1.00  0.00
ATOM   5269  HA  LEU   336     110.653 134.839 122.255  1.00  0.00
ATOM   5270  CB  LEU   336     109.197 135.759 123.518  1.00  0.00
ATOM   5271  HB2 LEU   336     108.477 136.575 123.467  1.00  0.00
ATOM   5272  HB3 LEU   336     108.549 134.887 123.606  1.00  0.00
ATOM   5273  CG  LEU   336     110.027 135.900 124.794  1.00  0.00
ATOM   5274  HG  LEU   336     110.494 136.885 124.788  1.00  0.00
ATOM   5275  CD1 LEU   336     109.133 135.808 126.016  1.00  0.00
ATOM   5276 HD11 LEU   336     109.737 135.910 126.917  1.00  0.00
ATOM   5277 HD12 LEU   336     108.391 136.606 125.985  1.00  0.00
ATOM   5278 HD13 LEU   336     108.628 134.842 126.025  1.00  0.00
ATOM   5279  CD2 LEU   336     111.129 134.852 124.843  1.00  0.00
ATOM   5280 HD21 LEU   336     111.706 134.973 125.760  1.00  0.00
ATOM   5281 HD22 LEU   336     110.686 133.856 124.822  1.00  0.00
ATOM   5282 HD23 LEU   336     111.786 134.975 123.982  1.00  0.00
ATOM   5283  C   LEU   336     109.007 135.441 121.043  1.00  0.00
ATOM   5284  O   LEU   336     108.697 134.288 120.728  1.00  0.00
ATOM   5285  N   ASN   337     108.530 136.507 120.402  1.00  0.00
ATOM   5286  H   ASN   337     108.768 137.436 120.720  1.00  0.00
ATOM   5287  CA  ASN   337     107.664 136.352 119.240  1.00  0.00
ATOM   5288  HA  ASN   337     106.876 135.642 119.493  1.00  0.00
ATOM   5289  CB  ASN   337     107.012 137.689 118.895  1.00  0.00
ATOM   5290  HB2 ASN   337     106.661 138.168 119.809  1.00  0.00
ATOM   5291  HB3 ASN   337     107.759 138.356 118.465  1.00  0.00
ATOM   5292  CG  ASN   337     105.860 137.540 117.933  1.00  0.00
ATOM   5293  OD1 ASN   337     104.833 136.961 118.267  1.00  0.00
ATOM   5294  ND2 ASN   337     106.024 138.066 116.729  1.00  0.00
ATOM   5295 HD21 ASN   337     106.887 138.536 116.497  1.00  0.00
ATOM   5296 HD22 ASN   337     105.286 137.997 116.043  1.00  0.00
ATOM   5297  C   ASN   337     108.438 135.803 118.049  1.00  0.00
ATOM   5298  O   ASN   337     107.938 134.946 117.312  1.00  0.00
ATOM   5299  N   VAL   338     109.661 136.292 117.838  1.00  0.00
ATOM   5300  H   VAL   338     110.018 137.031 118.426  1.00  0.00
ATOM   5301  CA  VAL   338     110.494 135.767 116.760  1.00  0.00
ATOM   5302  HA  VAL   338     109.919 135.810 115.835  1.00  0.00
ATOM   5303  CB  VAL   338     111.756 136.631 116.580  1.00  0.00
ATOM   5304  HB  VAL   338     112.203 136.795 117.560  1.00  0.00
ATOM   5305  CG1 VAL   338     112.770 135.913 115.704  1.00  0.00
ATOM   5306 HG11 VAL   338     113.656 136.537 115.587  1.00  0.00
ATOM   5307 HG12 VAL   338     113.050 134.969 116.171  1.00  0.00
ATOM   5308 HG13 VAL   338     112.332 135.718 114.725  1.00  0.00
ATOM   5309  CG2 VAL   338     111.399 137.978 115.987  1.00  0.00
ATOM   5310 HG21 VAL   338     112.304 138.574 115.867  1.00  0.00
ATOM   5311 HG22 VAL   338     110.928 137.834 115.015  1.00  0.00
ATOM   5312 HG23 VAL   338     110.708 138.497 116.652  1.00  0.00
ATOM   5313  C   VAL   338     110.849 134.310 117.030  1.00  0.00
ATOM   5314  O   VAL   338     110.710 133.446 116.157  1.00  0.00
ATOM   5315  N   MET   339     111.305 134.018 118.250  1.00  0.00
ATOM   5316  H   MET   339     111.356 134.738 118.956  1.00  0.00
ATOM   5317  CA  MET   339     111.736 132.667 118.588  1.00  0.00
ATOM   5318  HA  MET   339     112.506 132.368 117.877  1.00  0.00
ATOM   5319  CB  MET   339     112.346 132.648 119.990  1.00  0.00
ATOM   5320  HB2 MET   339     111.701 133.202 120.672  1.00  0.00
ATOM   5321  HB3 MET   339     112.329 131.629 120.377  1.00  0.00
ATOM   5322  CG  MET   339     113.763 133.197 120.080  1.00  0.00
ATOM   5323  HG2 MET   339     113.724 134.278 120.217  1.00  0.00
ATOM   5324  HG3 MET   339     114.241 132.816 120.982  1.00  0.00
ATOM   5325  SD  MET   339     114.792 132.812 118.650  1.00  0.00
ATOM   5326  CE  MET   339     115.081 131.061 118.885  1.00  0.00
ATOM   5327  HE1 MET   339     115.704 130.683 118.075  1.00  0.00
ATOM   5328  HE2 MET   339     115.587 130.900 119.837  1.00  0.00
ATOM   5329  HE3 MET   339     114.128 130.532 118.887  1.00  0.00
ATOM   5330  C   MET   339     110.595 131.665 118.502  1.00  0.00
ATOM   5331  O   MET   339     110.828 130.491 118.200  1.00  0.00
ATOM   5332  N   THR   340     109.362 132.104 118.762  1.00  0.00
ATOM   5333  H   THR   340     109.209 133.077 118.984  1.00  0.00
ATOM   5334  CA  THR   340     108.224 131.190 118.730  1.00  0.00
ATOM   5335  HA  THR   340     108.485 130.301 119.304  1.00  0.00
ATOM   5336  CB  THR   340     107.012 131.847 119.390  1.00  0.00
ATOM   5337  HB  THR   340     106.693 132.696 118.786  1.00  0.00
ATOM   5338  CG2 THR   340     105.860 130.865 119.516  1.00  0.00
ATOM   5339 HG21 THR   340     105.011 131.359 119.989  1.00  0.00
ATOM   5340 HG22 THR   340     105.570 130.515 118.525  1.00  0.00
ATOM   5341 HG23 THR   340     106.171 130.016 120.125  1.00  0.00
ATOM   5342  OG1 THR   340     107.377 132.309 120.693  1.00  0.00
ATOM   5343  HG1 THR   340     107.905 133.107 120.614  1.00  0.00
ATOM   5344  C   THR   340     107.896 130.759 117.306  1.00  0.00
ATOM   5345  O   THR   340     107.506 129.611 117.076  1.00  0.00
ATOM   5346  N   TRP   341     108.059 131.656 116.335  1.00  0.00
ATOM   5347  H   TRP   341     108.372 132.590 116.558  1.00  0.00
ATOM   5348  CA  TRP   341     107.786 131.289 114.951  1.00  0.00
ATOM   5349  HA  TRP   341     106.868 130.702 114.929  1.00  0.00
ATOM   5350  CB  TRP   341     107.571 132.541 114.104  1.00  0.00
ATOM   5351  HB2 TRP   341     108.408 133.224 114.250  1.00  0.00
ATOM   5352  HB3 TRP   341     107.596 132.272 113.048  1.00  0.00
ATOM   5353  CG  TRP   341     106.291 133.253 114.404  1.00  0.00
ATOM   5354  CD1 TRP   341     106.152 134.543 114.816  1.00  0.00
ATOM   5355  HD1 TRP   341     107.026 135.162 114.956  1.00  0.00
ATOM   5356  NE1 TRP   341     104.826 134.844 114.992  1.00  0.00
ATOM   5357  HE1 TRP   341     104.554 135.767 115.298  1.00  0.00
ATOM   5358  CE2 TRP   341     104.077 133.738 114.692  1.00  0.00
ATOM   5359  CZ2 TRP   341     102.697 133.554 114.717  1.00  0.00
ATOM   5360  HZ2 TRP   341     102.049 134.367 115.009  1.00  0.00
ATOM   5361  CH2 TRP   341     102.219 132.324 114.362  1.00  0.00
ATOM   5362  HH2 TRP   341     101.156 132.135 114.369  1.00  0.00
ATOM   5363  CZ3 TRP   341     103.080 131.286 113.984  1.00  0.00
ATOM   5364  HZ3 TRP   341     102.655 130.331 113.711  1.00  0.00
ATOM   5365  CE3 TRP   341     104.448 131.466 113.957  1.00  0.00
ATOM   5366  HE3 TRP   341     105.114 130.667 113.665  1.00  0.00
ATOM   5367  CD2 TRP   341     104.968 132.714 114.318  1.00  0.00
ATOM   5368  C   TRP   341     108.907 130.440 114.372  1.00  0.00
ATOM   5369  O   TRP   341     108.666 129.625 113.476  1.00  0.00
ATOM   5370  N   VAL   342     110.131 130.624 114.864  1.00  0.00
ATOM   5371  H   VAL   342     110.305 131.374 115.517  1.00  0.00
ATOM   5372  CA  VAL   342     111.240 129.760 114.480  1.00  0.00
ATOM   5373  HA  VAL   342     111.259 129.693 113.392  1.00  0.00
ATOM   5374  CB  VAL   342     112.568 130.385 114.948  1.00  0.00
ATOM   5375  HB  VAL   342     112.491 130.583 116.017  1.00  0.00
ATOM   5376  CG1 VAL   342     113.731 129.434 114.727  1.00  0.00
ATOM   5377 HG11 VAL   342     114.654 129.903 115.067  1.00  0.00
ATOM   5378 HG12 VAL   342     113.562 128.516 115.290  1.00  0.00
ATOM   5379 HG13 VAL   342     113.813 129.199 113.666  1.00  0.00
ATOM   5380  CG2 VAL   342     112.810 131.706 114.240  1.00  0.00
ATOM   5381 HG21 VAL   342     113.752 132.135 114.582  1.00  0.00
ATOM   5382 HG22 VAL   342     112.857 131.539 113.164  1.00  0.00
ATOM   5383 HG23 VAL   342     111.995 132.394 114.465  1.00  0.00
ATOM   5384  C   VAL   342     111.042 128.356 115.041  1.00  0.00
ATOM   5385  O   VAL   342     111.427 127.362 114.416  1.00  0.00
ATOM   5386  N   ALA   343     110.423 128.250 116.218  1.00  0.00
ATOM   5387  H   ALA   343     110.011 129.066 116.647  1.00  0.00
ATOM   5388  CA  ALA   343     110.335 126.960 116.894  1.00  0.00
ATOM   5389  HA  ALA   343     111.249 126.405 116.683  1.00  0.00
ATOM   5390  CB  ALA   343     110.243 127.164 118.405  1.00  0.00
ATOM   5391  HB1 ALA   343     110.178 126.195 118.900  1.00  0.00
ATOM   5392  HB2 ALA   343     111.130 127.691 118.756  1.00  0.00
ATOM   5393  HB3 ALA   343     109.355 127.752 118.639  1.00  0.00
ATOM   5394  C   ALA   343     109.156 126.135 116.392  1.00  0.00
ATOM   5395  O   ALA   343     109.197 124.902 116.438  1.00  0.00
ATOM   5396  N   VAL   344     108.090 126.784 115.915  1.00  0.00
ATOM   5397  H   VAL   344     108.068 127.794 115.924  1.00  0.00
ATOM   5398  CA  VAL   344     106.962 126.028 115.383  1.00  0.00
ATOM   5399  HA  VAL   344     106.894 125.098 115.948  1.00  0.00
ATOM   5400  CB  VAL   344     105.625 126.780 115.563  1.00  0.00
ATOM   5401  HB  VAL   344     104.816 126.086 115.335  1.00  0.00
ATOM   5402  CG1 VAL   344     105.457 127.235 116.999  1.00  0.00
ATOM   5403 HG11 VAL   344     104.509 127.763 117.105  1.00  0.00
ATOM   5404 HG12 VAL   344     105.465 126.367 117.659  1.00  0.00
ATOM   5405 HG13 VAL   344     106.276 127.903 117.267  1.00  0.00
ATOM   5406  CG2 VAL   344     105.519 127.952 114.603  1.00  0.00
ATOM   5407 HG21 VAL   344     104.567 128.461 114.754  1.00  0.00
ATOM   5408 HG22 VAL   344     106.337 128.649 114.788  1.00  0.00
ATOM   5409 HG23 VAL   344     105.577 127.588 113.577  1.00  0.00
ATOM   5410  C   VAL   344     107.150 125.663 113.921  1.00  0.00
ATOM   5411  O   VAL   344     106.375 124.865 113.386  1.00  0.00
ATOM   5412  N   VAL   345     108.159 126.221 113.263  1.00  0.00
ATOM   5413  H   VAL   345     108.703 126.953 113.698  1.00  0.00
ATOM   5414  CA  VAL   345     108.505 125.798 111.912  1.00  0.00
ATOM   5415  HA  VAL   345     107.617 125.355 111.461  1.00  0.00
ATOM   5416  CB  VAL   345     108.910 127.019 111.062  1.00  0.00
ATOM   5417  HB  VAL   345     109.689 127.566 111.592  1.00  0.00
ATOM   5418  CG1 VAL   345     109.463 126.576 109.715  1.00  0.00
ATOM   5419 HG11 VAL   345     109.743 127.452 109.131  1.00  0.00
ATOM   5420 HG12 VAL   345     110.340 125.948 109.871  1.00  0.00
ATOM   5421 HG13 VAL   345     108.702 126.010 109.178  1.00  0.00
ATOM   5422  CG2 VAL   345     107.724 127.941 110.866  1.00  0.00
ATOM   5423 HG21 VAL   345     108.025 128.798 110.264  1.00  0.00
ATOM   5424 HG22 VAL   345     106.925 127.403 110.356  1.00  0.00
ATOM   5425 HG23 VAL   345     107.367 128.286 111.836  1.00  0.00
ATOM   5426  C   VAL   345     109.602 124.739 111.927  1.00  0.00
ATOM   5427  O   VAL   345     109.517 123.744 111.207  1.00  0.00
ATOM   5428  N   LEU   346     110.627 124.915 112.763  1.00  0.00
ATOM   5429  H   LEU   346     110.596 125.653 113.452  1.00  0.00
ATOM   5430  CA  LEU   346     111.800 124.050 112.694  1.00  0.00
ATOM   5431  HA  LEU   346     111.962 123.787 111.649  1.00  0.00
ATOM   5432  CB  LEU   346     113.038 124.798 113.188  1.00  0.00
ATOM   5433  HB2 LEU   346     112.829 125.234 114.165  1.00  0.00
ATOM   5434  HB3 LEU   346     113.831 124.081 113.400  1.00  0.00
ATOM   5435  CG  LEU   346     113.575 125.882 112.257  1.00  0.00
ATOM   5436  HG  LEU   346     112.812 126.654 112.153  1.00  0.00
ATOM   5437  CD1 LEU   346     114.813 126.514 112.850  1.00  0.00
ATOM   5438 HD11 LEU   346     115.186 127.285 112.176  1.00  0.00
ATOM   5439 HD12 LEU   346     114.567 126.961 113.813  1.00  0.00
ATOM   5440 HD13 LEU   346     115.580 125.752 112.989  1.00  0.00
ATOM   5441  CD2 LEU   346     113.865 125.309 110.884  1.00  0.00
ATOM   5442 HD21 LEU   346     114.247 126.097 110.234  1.00  0.00
ATOM   5443 HD22 LEU   346     114.609 124.517 110.970  1.00  0.00
ATOM   5444 HD23 LEU   346     112.948 124.901 110.459  1.00  0.00
ATOM   5445  C   LEU   346     111.635 122.758 113.483  1.00  0.00
ATOM   5446  O   LEU   346     112.049 121.698 113.006  1.00  0.00
ATOM   5447  N   VAL   347     111.051 122.818 114.675  1.00  0.00
ATOM   5448  H   VAL   347     110.671 123.693 115.008  1.00  0.00
ATOM   5449  CA  VAL   347     110.935 121.643 115.539  1.00  0.00
ATOM   5450  HA  VAL   347     111.942 121.266 115.721  1.00  0.00
ATOM   5451  CB  VAL   347     110.322 122.010 116.902  1.00  0.00
ATOM   5452  HB  VAL   347     109.487 122.690 116.731  1.00  0.00
ATOM   5453  CG1 VAL   347     109.794 120.771 117.607  1.00  0.00
ATOM   5454 HG11 VAL   347     109.365 121.054 118.568  1.00  0.00
ATOM   5455 HG12 VAL   347     109.027 120.302 116.992  1.00  0.00
ATOM   5456 HG13 VAL   347     110.611 120.068 117.767  1.00  0.00
ATOM   5457  CG2 VAL   347     111.348 122.719 117.770  1.00  0.00
ATOM   5458 HG21 VAL   347     110.899 122.972 118.731  1.00  0.00
ATOM   5459 HG22 VAL   347     112.204 122.063 117.931  1.00  0.00
ATOM   5460 HG23 VAL   347     111.678 123.631 117.272  1.00  0.00
ATOM   5461  C   VAL   347     110.143 120.533 114.851  1.00  0.00
ATOM   5462  O   VAL   347     110.581 119.375 114.890  1.00  0.00
ATOM   5463  N   PRO   348     108.998 120.804 114.207  1.00  0.00
ATOM   5464  CD  PRO   348     108.185 122.033 114.171  1.00  0.00
ATOM   5465  HD2 PRO   348     108.490 122.641 113.320  1.00  0.00
ATOM   5466  HD3 PRO   348     108.222 122.517 115.147  1.00  0.00
ATOM   5467  CG  PRO   348     106.813 121.512 113.934  1.00  0.00
ATOM   5468  HG2 PRO   348     106.221 122.272 113.423  1.00  0.00
ATOM   5469  HG3 PRO   348     106.387 121.174 114.879  1.00  0.00
ATOM   5470  CB  PRO   348     107.000 120.348 113.035  1.00  0.00
ATOM   5471  HB2 PRO   348     107.101 120.698 112.008  1.00  0.00
ATOM   5472  HB3 PRO   348     106.187 119.639 113.188  1.00  0.00
ATOM   5473  CA  PRO   348     108.322 119.712 113.488  1.00  0.00
ATOM   5474  HA  PRO   348     108.113 118.897 114.181  1.00  0.00
ATOM   5475  C   PRO   348     109.121 119.182 112.311  1.00  0.00
ATOM   5476  O   PRO   348     108.995 117.998 111.981  1.00  0.00
ATOM   5477  N   ILE   349     109.942 120.015 111.669  1.00  0.00
ATOM   5478  H   ILE   349     109.995 120.985 111.946  1.00  0.00
ATOM   5479  CA  ILE   349     110.769 119.539 110.566  1.00  0.00
ATOM   5480  HA  ILE   349     110.146 118.919 109.921  1.00  0.00
ATOM   5481  CB  ILE   349     111.284 120.725 109.731  1.00  0.00
ATOM   5482  HB  ILE   349     111.828 121.401 110.391  1.00  0.00
ATOM   5483  CG2 ILE   349     112.234 120.250 108.638  1.00  0.00
ATOM   5484 HG21 ILE   349     112.584 121.107 108.062  1.00  0.00
ATOM   5485 HG22 ILE   349     113.087 119.745 109.091  1.00  0.00
ATOM   5486 HG23 ILE   349     111.712 119.558 107.977  1.00  0.00
ATOM   5487  CG1 ILE   349     110.111 121.489 109.116  1.00  0.00
ATOM   5488 HG12 ILE   349     109.511 120.806 108.514  1.00  0.00
ATOM   5489 HG13 ILE   349     109.445 121.828 109.909  1.00  0.00
ATOM   5490  CD1 ILE   349     110.526 122.672 108.269  1.00  0.00
ATOM   5491 HD11 ILE   349     109.639 123.162 107.868  1.00  0.00
ATOM   5492 HD12 ILE   349     111.086 123.379 108.881  1.00  0.00
ATOM   5493 HD13 ILE   349     111.153 122.328 107.446  1.00  0.00
ATOM   5494  C   ILE   349     111.911 118.676 111.087  1.00  0.00
ATOM   5495  O   ILE   349     112.270 117.664 110.474  1.00  0.00
ATOM   5496  N   ILE   350     112.493 119.052 112.228  1.00  0.00
ATOM   5497  H   ILE   350     112.199 119.901 112.689  1.00  0.00
ATOM   5498  CA  ILE   350     113.558 118.252 112.829  1.00  0.00
ATOM   5499  HA  ILE   350     114.362 118.153 112.100  1.00  0.00
ATOM   5500  CB  ILE   350     114.124 118.957 114.076  1.00  0.00
ATOM   5501  HB  ILE   350     113.292 119.193 114.739  1.00  0.00
ATOM   5502  CG2 ILE   350     115.085 118.047 114.828  1.00  0.00
ATOM   5503 HG21 ILE   350     115.470 118.569 115.704  1.00  0.00
ATOM   5504 HG22 ILE   350     114.560 117.146 115.144  1.00  0.00
ATOM   5505 HG23 ILE   350     115.914 117.774 114.175  1.00  0.00
ATOM   5506  CG1 ILE   350     114.816 120.264 113.698  1.00  0.00
ATOM   5507 HG12 ILE   350     115.808 120.047 113.303  1.00  0.00
ATOM   5508 HG13 ILE   350     114.269 120.741 112.884  1.00  0.00
ATOM   5509  CD1 ILE   350     114.936 121.225 114.850  1.00  0.00
ATOM   5510 HD11 ILE   350     115.437 122.134 114.515  1.00  0.00
ATOM   5511 HD12 ILE   350     113.942 121.474 115.221  1.00  0.00
ATOM   5512 HD13 ILE   350     115.517 120.764 115.649  1.00  0.00
ATOM   5513  C   ILE   350     113.047 116.858 113.166  1.00  0.00
ATOM   5514  O   ILE   350     113.733 115.855 112.946  1.00  0.00
ATOM   5515  N   LEU   351     111.829 116.776 113.701  1.00  0.00
ATOM   5516  H   LEU   351     111.273 117.611 113.821  1.00  0.00
ATOM   5517  CA  LEU   351     111.289 115.487 114.117  1.00  0.00
ATOM   5518  HA  LEU   351     112.048 114.976 114.710  1.00  0.00
ATOM   5519  CB  LEU   351     110.058 115.696 114.997  1.00  0.00
ATOM   5520  HB2 LEU   351     109.312 116.265 114.442  1.00  0.00
ATOM   5521  HB3 LEU   351     109.560 114.739 115.151  1.00  0.00
ATOM   5522  CG  LEU   351     110.296 116.364 116.353  1.00  0.00
ATOM   5523  HG  LEU   351     110.850 117.288 116.184  1.00  0.00
ATOM   5524  CD1 LEU   351     108.978 116.717 117.016  1.00  0.00
ATOM   5525 HD11 LEU   351     109.170 117.191 117.979  1.00  0.00
ATOM   5526 HD12 LEU   351     108.422 117.404 116.378  1.00  0.00
ATOM   5527 HD13 LEU   351     108.393 115.810 117.168  1.00  0.00
ATOM   5528  CD2 LEU   351     111.128 115.472 117.258  1.00  0.00
ATOM   5529 HD21 LEU   351     111.283 115.969 118.216  1.00  0.00
ATOM   5530 HD22 LEU   351     110.606 114.529 117.419  1.00  0.00
ATOM   5531 HD23 LEU   351     112.093 115.277 116.790  1.00  0.00
ATOM   5532  C   LEU   351     110.951 114.607 112.919  1.00  0.00
ATOM   5533  O   LEU   351     110.898 113.379 113.041  1.00  0.00
ATOM   5534  N   LEU   352     110.724 115.211 111.752  1.00  0.00
ATOM   5535  H   LEU   352     110.807 116.215 111.678  1.00  0.00
ATOM   5536  CA  LEU   352     110.356 114.427 110.579  1.00  0.00
ATOM   5537  HA  LEU   352     109.701 113.619 110.905  1.00  0.00
ATOM   5538  CB  LEU   352     109.582 115.292 109.584  1.00  0.00
ATOM   5539  HB2 LEU   352     110.138 116.211 109.397  1.00  0.00
ATOM   5540  HB3 LEU   352     109.574 114.801 108.611  1.00  0.00
ATOM   5541  CG  LEU   352     108.149 115.642 109.985  1.00  0.00
ATOM   5542  HG  LEU   352     108.191 116.254 110.886  1.00  0.00
ATOM   5543  CD1 LEU   352     107.463 116.450 108.900  1.00  0.00
ATOM   5544 HD11 LEU   352     106.445 116.686 109.210  1.00  0.00
ATOM   5545 HD12 LEU   352     108.014 117.375 108.732  1.00  0.00
ATOM   5546 HD13 LEU   352     107.436 115.871 107.977  1.00  0.00
ATOM   5547  CD2 LEU   352     107.357 114.382 110.307  1.00  0.00
ATOM   5548 HD21 LEU   352     106.340 114.654 110.590  1.00  0.00
ATOM   5549 HD22 LEU   352     107.329 113.736 109.430  1.00  0.00
ATOM   5550 HD23 LEU   352     107.834 113.853 111.132  1.00  0.00
ATOM   5551  C   LEU   352     111.578 113.804 109.915  1.00  0.00
ATOM   5552  O   LEU   352     111.538 112.641 109.500  1.00  0.00
ATOM   5553  N   TYR   353     112.676 114.557 109.794  1.00  0.00
ATOM   5554  H   TYR   353     112.676 115.508 110.134  1.00  0.00
ATOM   5555  CA  TYR   353     113.854 113.973 109.167  1.00  0.00
ATOM   5556  HA  TYR   353     113.503 113.267 108.414  1.00  0.00
ATOM   5557  CB  TYR   353     114.691 115.040 108.438  1.00  0.00
ATOM   5558  HB2 TYR   353     115.430 114.545 107.808  1.00  0.00
ATOM   5559  HB3 TYR   353     114.072 115.524 107.682  1.00  0.00
ATOM   5560  CG  TYR   353     115.382 116.106 109.271  1.00  0.00
ATOM   5561  CD1 TYR   353     115.026 117.441 109.147  1.00  0.00
ATOM   5562  HD1 TYR   353     114.240 117.729 108.465  1.00  0.00
ATOM   5563  CE1 TYR   353     115.660 118.421 109.884  1.00  0.00
ATOM   5564  HE1 TYR   353     115.360 119.453 109.781  1.00  0.00
ATOM   5565  CZ  TYR   353     116.675 118.072 110.749  1.00  0.00
ATOM   5566  OH  TYR   353     117.312 119.039 111.487  1.00  0.00
ATOM   5567  HH  TYR   353     118.180 118.723 111.748  1.00  0.00
ATOM   5568  CE2 TYR   353     117.055 116.756 110.882  1.00  0.00
ATOM   5569  HE2 TYR   353     117.846 116.482 111.565  1.00  0.00
ATOM   5570  CD2 TYR   353     116.420 115.786 110.138  1.00  0.00
ATOM   5571  HD2 TYR   353     116.743 114.760 110.238  1.00  0.00
ATOM   5572  C   TYR   353     114.712 113.193 110.154  1.00  0.00
ATOM   5573  O   TYR   353     115.548 112.395 109.724  1.00  0.00
ATOM   5574  N   THR   354     114.521 113.396 111.457  1.00  0.00
ATOM   5575  H   THR   354     113.922 114.147 111.769  1.00  0.00
ATOM   5576  CA  THR   354     115.174 112.538 112.438  1.00  0.00
ATOM   5577  HA  THR   354     116.217 112.417 112.147  1.00  0.00
ATOM   5578  CB  THR   354     115.133 113.188 113.823  1.00  0.00
ATOM   5579  HB  THR   354     114.097 113.402 114.085  1.00  0.00
ATOM   5580  CG2 THR   354     115.731 112.271 114.875  1.00  0.00
ATOM   5581 HG21 THR   354     115.689 112.758 115.849  1.00  0.00
ATOM   5582 HG22 THR   354     115.165 111.340 114.910  1.00  0.00
ATOM   5583 HG23 THR   354     116.769 112.055 114.622  1.00  0.00
ATOM   5584  OG1 THR   354     115.870 114.413 113.798  1.00  0.00
ATOM   5585  HG1 THR   354     115.296 115.126 113.509  1.00  0.00
ATOM   5586  C   THR   354     114.523 111.163 112.471  1.00  0.00
ATOM   5587  O   THR   354     115.217 110.143 112.548  1.00  0.00
ATOM   5588  N   ALA   355     113.190 111.116 112.410  1.00  0.00
ATOM   5589  H   ALA   355     112.653 111.971 112.427  1.00  0.00
ATOM   5590  CA  ALA   355     112.494 109.838 112.319  1.00  0.00
ATOM   5591  HA  ALA   355     112.787 109.228 113.174  1.00  0.00
ATOM   5592  CB  ALA   355     110.983 110.056 112.383  1.00  0.00
ATOM   5593  HB1 ALA   355     110.473 109.095 112.314  1.00  0.00
ATOM   5594  HB2 ALA   355     110.724 110.537 113.326  1.00  0.00
ATOM   5595  HB3 ALA   355     110.672 110.692 111.554  1.00  0.00
ATOM   5596  C   ALA   355     112.868 109.089 111.049  1.00  0.00
ATOM   5597  O   ALA   355     112.886 107.854 111.042  1.00  0.00
ATOM   5598  N   TRP   356     113.170 109.817 109.974  1.00  0.00
ATOM   5599  H   TRP   356     113.109 110.824 110.013  1.00  0.00
ATOM   5600  CA  TRP   356     113.591 109.185 108.731  1.00  0.00
ATOM   5601  HA  TRP   356     112.866 108.411 108.478  1.00  0.00
ATOM   5602  CB  TRP   356     113.597 110.223 107.607  1.00  0.00
ATOM   5603  HB2 TRP   356     112.631 110.727 107.576  1.00  0.00
ATOM   5604  HB3 TRP   356     114.304 111.015 107.852  1.00  0.00
ATOM   5605  CG  TRP   356     113.915 109.676 106.247  1.00  0.00
ATOM   5606  CD1 TRP   356     113.052 109.065 105.389  1.00  0.00
ATOM   5607  HD1 TRP   356     112.018 108.926 105.670  1.00  0.00
ATOM   5608  NE1 TRP   356     113.703 108.710 104.236  1.00  0.00
ATOM   5609  HE1 TRP   356     113.200 108.243 103.495  1.00  0.00
ATOM   5610  CE2 TRP   356     115.015 109.093 104.330  1.00  0.00
ATOM   5611  CZ2 TRP   356     116.060 108.952 103.421  1.00  0.00
ATOM   5612  HZ2 TRP   356     115.886 108.475 102.468  1.00  0.00
ATOM   5613  CH2 TRP   356     117.283 109.436 103.789  1.00  0.00
ATOM   5614  HH2 TRP   356     118.123 109.348 103.116  1.00  0.00
ATOM   5615  CZ3 TRP   356     117.482 110.052 105.030  1.00  0.00
ATOM   5616  HZ3 TRP   356     118.468 110.418 105.276  1.00  0.00
ATOM   5617  CE3 TRP   356     116.448 110.196 105.931  1.00  0.00
ATOM   5618  HE3 TRP   356     116.599 110.673 106.888  1.00  0.00
ATOM   5619  CD2 TRP   356     115.184 109.710 105.584  1.00  0.00
ATOM   5620  C   TRP   356     114.960 108.530 108.877  1.00  0.00
ATOM   5621  O   TRP   356     115.215 107.478 108.281  1.00  0.00
ATOM   5622  N   CYS   357     115.854 109.135 109.663  1.00  0.00
ATOM   5623  H   CYS   357     115.620 110.006 110.117  1.00  0.00
ATOM   5624  CA  CYS   357     117.173 108.546 109.874  1.00  0.00
ATOM   5625  HA  CYS   357     117.543 108.193 108.912  1.00  0.00
ATOM   5626  CB  CYS   357     118.149 109.597 110.401  1.00  0.00
ATOM   5627  HB2 CYS   357     117.882 109.855 111.426  1.00  0.00
ATOM   5628  HB3 CYS   357     119.138 109.150 110.503  1.00  0.00
ATOM   5629  SG  CYS   357     118.275 111.103 109.423  1.00  0.00
ATOM   5630  HG  CYS   357     117.118 111.769 109.478  1.00  0.00
ATOM   5631  C   CYS   357     117.121 107.358 110.824  1.00  0.00
ATOM   5632  O   CYS   357     117.860 106.387 110.636  1.00  0.00
ATOM   5633  N   TYR   358     116.268 107.412 111.847  1.00  0.00
ATOM   5634  H   TYR   358     115.710 108.241 111.996  1.00  0.00
ATOM   5635  CA  TYR   358     116.138 106.277 112.751  1.00  0.00
ATOM   5636  HA  TYR   358     117.137 105.959 113.049  1.00  0.00
ATOM   5637  CB  TYR   358     115.369 106.684 114.004  1.00  0.00
ATOM   5638  HB2 TYR   358     114.607 107.416 113.738  1.00  0.00
ATOM   5639  HB3 TYR   358     114.807 105.828 114.377  1.00  0.00
ATOM   5640  CG  TYR   358     116.228 107.238 115.111  1.00  0.00
ATOM   5641  CD1 TYR   358     116.837 106.398 116.032  1.00  0.00
ATOM   5642  HD1 TYR   358     116.705 105.329 115.958  1.00  0.00
ATOM   5643  CE1 TYR   358     117.615 106.906 117.050  1.00  0.00
ATOM   5644  HE1 TYR   358     118.083 106.237 117.758  1.00  0.00
ATOM   5645  CZ  TYR   358     117.789 108.268 117.155  1.00  0.00
ATOM   5646  OH  TYR   358     118.562 108.792 118.161  1.00  0.00
ATOM   5647  HH  TYR   358     118.295 109.698 118.331  1.00  0.00
ATOM   5648  CE2 TYR   358     117.194 109.117 116.256  1.00  0.00
ATOM   5649  HE2 TYR   358     117.333 110.185 116.340  1.00  0.00
ATOM   5650  CD2 TYR   358     116.418 108.602 115.245  1.00  0.00
ATOM   5651  HD2 TYR   358     115.953 109.283 114.548  1.00  0.00
ATOM   5652  C   TYR   358     115.445 105.105 112.075  1.00  0.00
ATOM   5653  O   TYR   358     115.646 103.952 112.471  1.00  0.00
ATOM   5654  N   TRP   359     114.626 105.381 111.062  1.00  0.00
ATOM   5655  H   TRP   359     114.463 106.340 110.791  1.00  0.00
ATOM   5656  CA  TRP   359     113.949 104.327 110.322  1.00  0.00
ATOM   5657  HA  TRP   359     113.690 103.532 111.022  1.00  0.00
ATOM   5658  CB  TRP   359     112.653 104.879 109.726  1.00  0.00
ATOM   5659  HB2 TRP   359     111.934 105.056 110.526  1.00  0.00
ATOM   5660  HB3 TRP   359     112.841 105.868 109.308  1.00  0.00
ATOM   5661  CG  TRP   359     112.030 104.014 108.686  1.00  0.00
ATOM   5662  CD1 TRP   359     111.439 102.803 108.875  1.00  0.00
ATOM   5663  HD1 TRP   359     111.391 102.374 109.865  1.00  0.00
ATOM   5664  NE1 TRP   359     110.978 102.312 107.681  1.00  0.00
ATOM   5665  HE1 TRP   359     110.512 101.417 107.649  1.00  0.00
ATOM   5666  CE2 TRP   359     111.268 103.211 106.690  1.00  0.00
ATOM   5667  CZ2 TRP   359     111.002 103.160 105.325  1.00  0.00
ATOM   5668  HZ2 TRP   359     110.488 102.307 104.906  1.00  0.00
ATOM   5669  CH2 TRP   359     111.414 104.217 104.564  1.00  0.00
ATOM   5670  HH2 TRP   359     111.230 104.220 103.500  1.00  0.00
ATOM   5671  CZ3 TRP   359     112.077 105.312 105.132  1.00  0.00
ATOM   5672  HZ3 TRP   359     112.384 106.125 104.491  1.00  0.00
ATOM   5673  CE3 TRP   359     112.340 105.364 106.485  1.00  0.00
ATOM   5674  HE3 TRP   359     112.852 106.207 106.925  1.00  0.00
ATOM   5675  CD2 TRP   359     111.930 104.298 107.289  1.00  0.00
ATOM   5676  C   TRP   359     114.839 103.735 109.237  1.00  0.00
ATOM   5677  O   TRP   359     114.715 102.548 108.920  1.00  0.00
ATOM   5678  N   LYS   360     115.746 104.534 108.672  1.00  0.00
ATOM   5679  H   LYS   360     115.804 105.505 108.945  1.00  0.00
ATOM   5680  CA  LYS   360     116.660 104.018 107.659  1.00  0.00
ATOM   5681  HA  LYS   360     116.079 103.439 106.941  1.00  0.00
ATOM   5682  CB  LYS   360     117.322 105.175 106.913  1.00  0.00
ATOM   5683  HB2 LYS   360     117.566 105.968 107.620  1.00  0.00
ATOM   5684  HB3 LYS   360     118.282 104.846 106.514  1.00  0.00
ATOM   5685  CG  LYS   360     116.479 105.745 105.789  1.00  0.00
ATOM   5686  HG2 LYS   360     115.618 106.265 106.209  1.00  0.00
ATOM   5687  HG3 LYS   360     117.069 106.464 105.221  1.00  0.00
ATOM   5688  CD  LYS   360     116.002 104.644 104.866  1.00  0.00
ATOM   5689  HD2 LYS   360     116.807 103.925 104.712  1.00  0.00
ATOM   5690  HD3 LYS   360     115.173 104.112 105.334  1.00  0.00
ATOM   5691  CE  LYS   360     115.556 105.195 103.528  1.00  0.00
ATOM   5692  HE2 LYS   360     114.547 105.598 103.620  1.00  0.00
ATOM   5693  HE3 LYS   360     116.214 106.013 103.235  1.00  0.00
ATOM   5694  NZ  LYS   360     115.575 104.144 102.478  1.00  0.00
ATOM   5695  HZ1 LYS   360     115.569 104.578 101.566  1.00  0.00
ATOM   5696  HZ2 LYS   360     116.409 103.583 102.578  1.00  0.00
ATOM   5697  HZ3 LYS   360     114.760 103.555 102.576  1.00  0.00
ATOM   5698  C   LYS   360     117.719 103.103 108.261  1.00  0.00
ATOM   5699  O   LYS   360     118.143 102.140 107.613  1.00  0.00
ATOM   5700  N   MET   361     118.158 103.384 109.486  1.00  0.00
ATOM   5701  H   MET   361     117.801 104.191 109.978  1.00  0.00
ATOM   5702  CA  MET   361     119.150 102.575 110.179  1.00  0.00
ATOM   5703  HA  MET   361     119.736 102.043 109.429  1.00  0.00
ATOM   5704  CB  MET   361     120.099 103.472 110.974  1.00  0.00
ATOM   5705  HB2 MET   361     119.564 103.905 111.819  1.00  0.00
ATOM   5706  HB3 MET   361     120.883 102.862 111.421  1.00  0.00
ATOM   5707  CG  MET   361     120.731 104.583 110.156  1.00  0.00
ATOM   5708  HG2 MET   361     119.949 105.233 109.763  1.00  0.00
ATOM   5709  HG3 MET   361     121.340 105.210 110.807  1.00  0.00
ATOM   5710  SD  MET   361     121.742 103.974 108.796  1.00  0.00
ATOM   5711  CE  MET   361     122.867 102.881 109.657  1.00  0.00
ATOM   5712  HE1 MET   361     123.555 102.430 108.942  1.00  0.00
ATOM   5713  HE2 MET   361     123.433 103.449 110.395  1.00  0.00
ATOM   5714  HE3 MET   361     122.300 102.097 110.159  1.00  0.00
ATOM   5715  C   MET   361     118.507 101.544 111.094  1.00  0.00
ATOM   5716  O   MET   361     119.208 100.872 111.856  1.00  0.00
ATOM   5717  N   PHE   362     117.185 101.423 111.029  1.00  0.00
ATOM   5718  H   PHE   362     116.656 101.996 110.387  1.00  0.00
ATOM   5719  CA  PHE   362     116.431 100.487 111.851  1.00  0.00
ATOM   5720  HA  PHE   362     116.512 100.794 112.894  1.00  0.00
ATOM   5721  CB  PHE   362     114.959 100.556 111.431  1.00  0.00
ATOM   5722  HB2 PHE   362     114.575 101.557 111.626  1.00  0.00
ATOM   5723  HB3 PHE   362     114.887 100.447 110.349  1.00  0.00
ATOM   5724  CG  PHE   362     114.072  99.548 112.090  1.00  0.00
ATOM   5725  CD1 PHE   362     113.394  99.863 113.251  1.00  0.00
ATOM   5726  HD1 PHE   362     113.515 100.838 113.699  1.00  0.00
ATOM   5727  CE1 PHE   362     112.560  98.945 113.850  1.00  0.00
ATOM   5728  HE1 PHE   362     112.043  99.201 114.763  1.00  0.00
ATOM   5729  CZ  PHE   362     112.386  97.699 113.283  1.00  0.00
ATOM   5730  HZ  PHE   362     111.732  96.979 113.752  1.00  0.00
ATOM   5731  CE2 PHE   362     113.046  97.374 112.121  1.00  0.00
ATOM   5732  HE2 PHE   362     112.917  96.398 111.677  1.00  0.00
ATOM   5733  CD2 PHE   362     113.874  98.299 111.523  1.00  0.00
ATOM   5734  HD2 PHE   362     114.372  98.040 110.600  1.00  0.00
ATOM   5735  C   PHE   362     116.975  99.068 111.716  1.00  0.00
ATOM   5736  O   PHE   362     117.280  98.603 110.615  1.00  0.00
ATOM   5737  N   GLY   363     117.104  98.386 112.842  1.00  0.00
ATOM   5738  H   GLY   363     116.914  98.833 113.728  1.00  0.00
ATOM   5739  CA  GLY   363     117.516  96.995 112.842  1.00  0.00
ATOM   5740  HA2 GLY   363     116.640  96.357 112.728  1.00  0.00
ATOM   5741  HA3 GLY   363     118.173  96.811 111.992  1.00  0.00
ATOM   5742  C   GLY   363     118.238  96.635 114.124  1.00  0.00
ATOM   5743  O   GLY   363     118.327  97.419 115.061  1.00  0.00
ATOM   5744  N   ARG   364     118.755  95.410 114.141  1.00  0.00
ATOM   5745  H   ARG   364     118.600  94.786 113.362  1.00  0.00
ATOM   5746  CA  ARG   364     119.555  94.893 115.242  1.00  0.00
ATOM   5747  HA  ARG   364     119.537  95.617 116.057  1.00  0.00
ATOM   5748  CB  ARG   364     119.002  93.562 115.755  1.00  0.00
ATOM   5749  HB2 ARG   364     118.925  92.859 114.925  1.00  0.00
ATOM   5750  HB3 ARG   364     119.727  93.106 116.429  1.00  0.00
ATOM   5751  CG  ARG   364     117.663  93.661 116.453  1.00  0.00
ATOM   5752  HG2 ARG   364     117.716  94.420 117.234  1.00  0.00
ATOM   5753  HG3 ARG   364     116.901  93.965 115.735  1.00  0.00
ATOM   5754  CD  ARG   364     117.275  92.331 117.067  1.00  0.00
ATOM   5755  HD2 ARG   364     117.345  91.549 116.311  1.00  0.00
ATOM   5756  HD3 ARG   364     117.985  92.074 117.853  1.00  0.00
ATOM   5757  NE  ARG   364     115.925  92.352 117.620  1.00  0.00
ATOM   5758  HE  ARG   364     115.176  92.297 116.945  1.00  0.00
ATOM   5759  CZ  ARG   364     115.647  92.436 118.915  1.00  0.00
ATOM   5760  NH1 ARG   364     114.388  92.447 119.324  1.00  0.00
ATOM   5761 HH11 ARG   364     113.638  92.391 118.650  1.00  0.00
ATOM   5762 HH12 ARG   364     114.178  92.511 120.310  1.00  0.00
ATOM   5763  NH2 ARG   364     116.628  92.509 119.803  1.00  0.00
ATOM   5764 HH21 ARG   364     117.590  92.501 119.495  1.00  0.00
ATOM   5765 HH22 ARG   364     116.414  92.573 120.788  1.00  0.00
ATOM   5766  C   ARG   364     120.996  94.702 114.789  1.00  0.00
ATOM   5767  O   ARG   364     121.249  94.328 113.640  1.00  0.00
ATOM   5768  N   ILE   365     121.936  94.960 115.694  1.00  0.00
ATOM   5769  H   ILE   365     121.676  95.301 116.609  1.00  0.00
ATOM   5770  CA  ILE   365     123.359  94.772 115.430  1.00  0.00
ATOM   5771  HA  ILE   365     123.506  94.705 114.352  1.00  0.00
ATOM   5772  CB  ILE   365     124.200  95.942 115.967  1.00  0.00
ATOM   5773  HB  ILE   365     123.987  96.063 117.029  1.00  0.00
ATOM   5774  CG2 ILE   365     125.680  95.650 115.802  1.00  0.00
ATOM   5775 HG21 ILE   365     126.261  96.488 116.187  1.00  0.00
ATOM   5776 HG22 ILE   365     125.936  94.746 116.355  1.00  0.00
ATOM   5777 HG23 ILE   365     125.907  95.506 114.746  1.00  0.00
ATOM   5778  CG1 ILE   365     123.845  97.245 115.249  1.00  0.00
ATOM   5779 HG12 ILE   365     124.757  97.808 115.050  1.00  0.00
ATOM   5780 HG13 ILE   365     123.435  97.016 114.265  1.00  0.00
ATOM   5781  CD1 ILE   365     122.878  98.114 116.001  1.00  0.00
ATOM   5782 HD11 ILE   365     122.678  99.018 115.426  1.00  0.00
ATOM   5783 HD12 ILE   365     121.947  97.570 116.158  1.00  0.00
ATOM   5784 HD13 ILE   365     123.307  98.386 116.966  1.00  0.00
ATOM   5785  C   ILE   365     123.789  93.456 116.060  1.00  0.00
ATOM   5786  O   ILE   365     123.673  93.271 117.277  1.00  0.00
ATOM   5787  N   THR   366     124.287  92.543 115.234  1.00  0.00
ATOM   5788  H   THR   366     124.380  92.749 114.250  1.00  0.00
ATOM   5789  CA  THR   366     124.716  91.231 115.683  1.00  0.00
ATOM   5790  HA  THR   366     124.374  91.092 116.709  1.00  0.00
ATOM   5791  CB  THR   366     124.091  90.138 114.816  1.00  0.00
ATOM   5792  HB  THR   366     124.226  89.172 115.303  1.00  0.00
ATOM   5793  CG2 THR   366     122.610  90.399 114.627  1.00  0.00
ATOM   5794 HG21 THR   366     122.178  89.613 114.008  1.00  0.00
ATOM   5795 HG22 THR   366     122.115  90.409 115.598  1.00  0.00
ATOM   5796 HG23 THR   366     122.470  91.363 114.139  1.00  0.00
ATOM   5797  OG1 THR   366     124.730  90.114 113.535  1.00  0.00
ATOM   5798  HG1 THR   366     124.500  90.908 113.047  1.00  0.00
ATOM   5799  C   THR   366     126.240  91.139 115.669  1.00  0.00
ATOM   5800  O   THR   366     126.943  92.034 115.193  1.00  0.00
ATOM   5801  N   LYS   367     126.751  90.028 116.205  1.00  0.00
ATOM   5802  H   LYS   367     126.136  89.310 116.562  1.00  0.00
ATOM   5803  CA  LYS   367     128.194  89.833 116.284  1.00  0.00
ATOM   5804  HA  LYS   367     128.623  90.674 116.828  1.00  0.00
ATOM   5805  CB  LYS   367     128.502  88.554 117.060  1.00  0.00
ATOM   5806  HB2 LYS   367     128.160  88.665 118.089  1.00  0.00
ATOM   5807  HB3 LYS   367     127.909  87.734 116.655  1.00  0.00
ATOM   5808  CG  LYS   367     129.963  88.165 117.056  1.00  0.00
ATOM   5809  HG2 LYS   367     130.386  88.354 116.070  1.00  0.00
ATOM   5810  HG3 LYS   367     130.504  88.781 117.774  1.00  0.00
ATOM   5811  CD  LYS   367     130.142  86.704 117.409  1.00  0.00
ATOM   5812  HD2 LYS   367     129.521  86.460 118.271  1.00  0.00
ATOM   5813  HD3 LYS   367     129.815  86.086 116.573  1.00  0.00
ATOM   5814  CE  LYS   367     131.595  86.395 117.729  1.00  0.00
ATOM   5815  HE2 LYS   367     131.830  85.382 117.404  1.00  0.00
ATOM   5816  HE3 LYS   367     132.241  87.060 117.156  1.00  0.00
ATOM   5817  NZ  LYS   367     131.903  86.533 119.178  1.00  0.00
ATOM   5818  HZ1 LYS   367     131.844  87.506 119.444  1.00  0.00
ATOM   5819  HZ2 LYS   367     131.238  85.997 119.717  1.00  0.00
ATOM   5820  HZ3 LYS   367     132.836  86.191 119.358  1.00  0.00
ATOM   5821  C   LYS   367     128.825  89.788 114.899  1.00  0.00
ATOM   5822  O   LYS   367     129.859  90.420 114.665  1.00  0.00
ATOM   5823  N   GLU   368     128.201  89.072 113.961  1.00  0.00
ATOM   5824  H   GLU   368     127.344  88.586 114.184  1.00  0.00
ATOM   5825  CA  GLU   368     128.717  88.962 112.602  1.00  0.00
ATOM   5826  HA  GLU   368     129.781  88.733 112.665  1.00  0.00
ATOM   5827  CB  GLU   368     128.029  87.802 111.880  1.00  0.00
ATOM   5828  HB2 GLU   368     128.560  87.589 110.952  1.00  0.00
ATOM   5829  HB3 GLU   368     128.136  86.894 112.473  1.00  0.00
ATOM   5830  CG  GLU   368     126.560  88.035 111.577  1.00  0.00
ATOM   5831  HG2 GLU   368     126.130  88.679 112.344  1.00  0.00
ATOM   5832  HG3 GLU   368     126.465  88.571 110.633  1.00  0.00
ATOM   5833  CD  GLU   368     125.771  86.742 111.504  1.00  0.00
ATOM   5834  OE1 GLU   368     126.397  85.662 111.480  1.00  0.00
ATOM   5835  OE2 GLU   368     124.524  86.804 111.483  1.00  0.00
ATOM   5836  C   GLU   368     128.561  90.247 111.798  1.00  0.00
ATOM   5837  O   GLU   368     129.229  90.396 110.771  1.00  0.00
ATOM   5838  N   ASP   369     127.703  91.172 112.235  1.00  0.00
ATOM   5839  H   ASP   369     127.100  90.971 113.020  1.00  0.00
ATOM   5840  CA  ASP   369     127.625  92.478 111.589  1.00  0.00
ATOM   5841  HA  ASP   369     127.450  92.324 110.524  1.00  0.00
ATOM   5842  CB  ASP   369     126.456  93.280 112.157  1.00  0.00
ATOM   5843  HB2 ASP   369     126.377  93.095 113.228  1.00  0.00
ATOM   5844  HB3 ASP   369     126.660  94.345 112.046  1.00  0.00
ATOM   5845  CG  ASP   369     125.141  92.949 111.492  1.00  0.00
ATOM   5846  OD1 ASP   369     125.148  92.201 110.493  1.00  0.00
ATOM   5847  OD2 ASP   369     124.099  93.442 111.969  1.00  0.00
ATOM   5848  C   ASP   369     128.919  93.265 111.754  1.00  0.00
ATOM   5849  O   ASP   369     129.242  94.107 110.910  1.00  0.00
ATOM   5850  N   ILE   370     129.662  93.015 112.834  1.00  0.00
ATOM   5851  H   ILE   370     129.392  92.282 113.474  1.00  0.00
ATOM   5852  CA  ILE   370     130.868  93.791 113.105  1.00  0.00
ATOM   5853  HA  ILE   370     130.652  94.836 112.884  1.00  0.00
ATOM   5854  CB  ILE   370     131.236  93.688 114.597  1.00  0.00
ATOM   5855  HB  ILE   370     131.412  92.639 114.834  1.00  0.00
ATOM   5856  CG2 ILE   370     132.509  94.466 114.899  1.00  0.00
ATOM   5857 HG21 ILE   370     132.747  94.377 115.959  1.00  0.00
ATOM   5858 HG22 ILE   370     133.331  94.063 114.308  1.00  0.00
ATOM   5859 HG23 ILE   370     132.362  95.516 114.647  1.00  0.00
ATOM   5860  CG1 ILE   370     130.083  94.191 115.469  1.00  0.00
ATOM   5861 HG12 ILE   370     129.180  93.626 115.235  1.00  0.00
ATOM   5862 HG13 ILE   370     130.292  93.958 116.513  1.00  0.00
ATOM   5863  CD1 ILE   370     129.798  95.671 115.333  1.00  0.00
ATOM   5864 HD11 ILE   370     128.968  95.943 115.984  1.00  0.00
ATOM   5865 HD12 ILE   370     130.683  96.240 115.617  1.00  0.00
ATOM   5866 HD13 ILE   370     129.537  95.898 114.299  1.00  0.00
ATOM   5867  C   ILE   370     132.017  93.348 112.205  1.00  0.00
ATOM   5868  O   ILE   370     132.831  94.171 111.777  1.00  0.00
ATOM   5869  N   GLU   371     132.098  92.051 111.883  1.00  0.00
ATOM   5870  H   GLU   371     131.378  91.410 112.184  1.00  0.00
ATOM   5871  CA  GLU   371     133.231  91.568 111.095  1.00  0.00
ATOM   5872  HA  GLU   371     134.134  92.020 111.506  1.00  0.00
ATOM   5873  CB  GLU   371     133.380  90.051 111.213  1.00  0.00
ATOM   5874  HB2 GLU   371     132.395  89.587 111.169  1.00  0.00
ATOM   5875  HB3 GLU   371     133.910  89.671 110.340  1.00  0.00
ATOM   5876  CG  GLU   371     134.096  89.595 112.475  1.00  0.00
ATOM   5877  HG2 GLU   371     134.611  88.654 112.279  1.00  0.00
ATOM   5878  HG3 GLU   371     134.877  90.313 112.727  1.00  0.00
ATOM   5879  CD  GLU   371     133.175  89.425 113.651  1.00  0.00
ATOM   5880  OE1 GLU   371     131.954  89.533 113.453  1.00  0.00
ATOM   5881  OE2 GLU   371     133.673  89.191 114.771  1.00  0.00
ATOM   5882  C   GLU   371     133.143  91.972 109.628  1.00  0.00
ATOM   5883  O   GLU   371     134.178  92.246 109.009  1.00  0.00
ATOM   5884  N   ARG   372     131.941  92.003 109.046  1.00  0.00
ATOM   5885  H   ARG   372     131.121  91.727 109.566  1.00  0.00
ATOM   5886  CA  ARG   372     131.827  92.438 107.657  1.00  0.00
ATOM   5887  HA  ARG   372     132.464  91.797 107.048  1.00  0.00
ATOM   5888  CB  ARG   372     130.390  92.294 107.157  1.00  0.00
ATOM   5889  HB2 ARG   372     129.737  92.937 107.747  1.00  0.00
ATOM   5890  HB3 ARG   372     130.317  92.701 106.148  1.00  0.00
ATOM   5891  CG  ARG   372     129.842  90.876 107.168  1.00  0.00
ATOM   5892  HG2 ARG   372     130.509  90.225 106.603  1.00  0.00
ATOM   5893  HG3 ARG   372     129.797  90.512 108.194  1.00  0.00
ATOM   5894  CD  ARG   372     128.449  90.831 106.553  1.00  0.00
ATOM   5895  HD2 ARG   372     128.075  91.847 106.429  1.00  0.00
ATOM   5896  HD3 ARG   372     128.508  90.399 105.554  1.00  0.00
ATOM   5897  NE  ARG   372     127.507  90.062 107.360  1.00  0.00
ATOM   5898  HE  ARG   372     127.648  89.062 107.366  1.00  0.00
ATOM   5899  CZ  ARG   372     126.512  90.597 108.060  1.00  0.00
ATOM   5900  NH1 ARG   372     126.320  91.908 108.048  1.00  0.00
ATOM   5901 HH11 ARG   372     126.930  92.503 107.506  1.00  0.00
ATOM   5902 HH12 ARG   372     125.563  92.312 108.581  1.00  0.00
ATOM   5903  NH2 ARG   372     125.702  89.822 108.766  1.00  0.00
ATOM   5904 HH21 ARG   372     125.840  88.821 108.773  1.00  0.00
ATOM   5905 HH22 ARG   372     124.947  90.232 109.297  1.00  0.00
ATOM   5906  C   ARG   372     132.294  93.877 107.479  1.00  0.00
ATOM   5907  O   ARG   372     132.863  94.218 106.435  1.00  0.00
ATOM   5908  N   ASN   373     132.075  94.730 108.479  1.00  0.00
ATOM   5909  H   ASN   373     131.625  94.411 109.325  1.00  0.00
ATOM   5910  CA  ASN   373     132.473  96.128 108.383  1.00  0.00
ATOM   5911  HA  ASN   373     133.019  96.265 107.450  1.00  0.00
ATOM   5912  CB  ASN   373     131.240  97.032 108.354  1.00  0.00
ATOM   5913  HB2 ASN   373     130.784  97.055 109.344  1.00  0.00
ATOM   5914  HB3 ASN   373     131.546  98.055 108.132  1.00  0.00
ATOM   5915  CG  ASN   373     130.211  96.582 107.336  1.00  0.00
ATOM   5916  OD1 ASN   373     130.315  96.896 106.151  1.00  0.00
ATOM   5917  ND2 ASN   373     129.209  95.844 107.796  1.00  0.00
ATOM   5918 HD21 ASN   373     129.162  95.611 108.778  1.00  0.00
ATOM   5919 HD22 ASN   373     128.493  95.515 107.164  1.00  0.00
ATOM   5920  C   ASN   373     133.388  96.524 109.535  1.00  0.00
ATOM   5921  O   ASN   373     133.207  97.586 110.137  1.00  0.00
ATOM   5922  N   THR   374     134.379  95.686 109.844  1.00  0.00
ATOM   5923  H   THR   374     134.518  94.846 109.301  1.00  0.00
ATOM   5924  CA  THR   374     135.274  95.963 110.961  1.00  0.00
ATOM   5925  HA  THR   374     134.661  96.184 111.835  1.00  0.00
ATOM   5926  CB  THR   374     136.120  94.729 111.280  1.00  0.00
ATOM   5927  HB  THR   374     135.467  93.860 111.366  1.00  0.00
ATOM   5928  CG2 THR   374     137.141  94.479 110.183  1.00  0.00
ATOM   5929 HG21 THR   374     137.732  93.597 110.430  1.00  0.00
ATOM   5930 HG22 THR   374     136.626  94.317 109.236  1.00  0.00
ATOM   5931 HG23 THR   374     137.799  95.343 110.095  1.00  0.00
ATOM   5932  OG1 THR   374     136.806  94.925 112.521  1.00  0.00
ATOM   5933  HG1 THR   374     137.377  95.694 112.454  1.00  0.00
ATOM   5934  C   THR   374     136.185  97.158 110.714  1.00  0.00
ATOM   5935  O   THR   374     136.837  97.619 111.656  1.00  0.00
ATOM   5936  N   HIE   375     136.248  97.671 109.485  1.00  0.00
ATOM   5937  H   HIE   375     135.755  97.224 108.725  1.00  0.00
ATOM   5938  CA  HIE   375     137.015  98.872 109.196  1.00  0.00
ATOM   5939  HA  HIE   375     137.665  99.068 110.049  1.00  0.00
ATOM   5940  CB  HIE   375     137.905  98.653 107.964  1.00  0.00
ATOM   5941  HB2 HIE   375     137.277  98.480 107.090  1.00  0.00
ATOM   5942  HB3 HIE   375     138.456  99.568 107.749  1.00  0.00
ATOM   5943  CG  HIE   375     138.867  97.518 108.116  1.00  0.00
ATOM   5944  ND1 HIE   375     138.903  96.295 107.536  1.00  0.00
ATOM   5945  CE1 HIE   375     139.998  95.638 108.042  1.00  0.00
ATOM   5946  HE1 HIE   375     140.211  94.700 107.734  1.00  0.00
ATOM   5947  NE2 HIE   375     140.610  96.428 108.906  1.00  0.00
ATOM   5948  HE2 HIE   375     141.495  96.283 109.508  1.00  0.00
ATOM   5949  CD2 HIE   375     139.946  97.568 108.972  1.00  0.00
ATOM   5950  HD2 HIE   375     140.116  98.397 109.523  1.00  0.00
ATOM   5951  C   HIE   375     136.148 100.100 108.976  1.00  0.00
ATOM   5952  O   HIE   375     136.663 101.219 109.052  1.00  0.00
ATOM   5953  N   SER   376     134.855  99.920 108.716  1.00  0.00
ATOM   5954  H   SER   376     134.480  98.985 108.642  1.00  0.00
ATOM   5955  CA  SER   376     133.938 101.035 108.529  1.00  0.00
ATOM   5956  HA  SER   376     134.507 101.886 108.154  1.00  0.00
ATOM   5957  CB  SER   376     132.877 100.672 107.487  1.00  0.00
ATOM   5958  HB2 SER   376     132.336  99.784 107.814  1.00  0.00
ATOM   5959  HB3 SER   376     132.161 101.489 107.399  1.00  0.00
ATOM   5960  OG  SER   376     133.467 100.425 106.226  1.00  0.00
ATOM   5961  HG  SER   376     134.087  99.696 106.300  1.00  0.00
ATOM   5962  C   SER   376     133.252 101.453 109.822  1.00  0.00
ATOM   5963  O   SER   376     133.001 102.646 110.025  1.00  0.00
ATOM   5964  N   LEU   377     132.950 100.503 110.698  1.00  0.00
ATOM   5965  H   LEU   377     133.219  99.546 110.518  1.00  0.00
ATOM   5966  CA  LEU   377     132.235 100.774 111.933  1.00  0.00
ATOM   5967  HA  LEU   377     131.464 101.517 111.730  1.00  0.00
ATOM   5968  CB  LEU   377     131.560  99.502 112.446  1.00  0.00
ATOM   5969  HB2 LEU   377     132.323  98.763 112.690  1.00  0.00
ATOM   5970  HB3 LEU   377     131.091  99.707 113.408  1.00  0.00
[truncated: 612,057 more chars]
