# Supplementary material for: Data for molecular dynamics simulations of Escherichia coli cytochrome bd oxidase with the Amber force field
Source: Data Brief. 2021 Sep 23;38:107401. doi: 10.1016/j.dib.2021.107401 (PMC8481974; doi:10.1016/j.dib.2021.107401)
Supplement: Supplementary Data S1 — Supplementary Raw Research Data. This is open data under the CC BY license http://creativecommons.org/licenses/by/4.0/ [file mmc1.zip › protein.rst7]

default_name
 15099
 101.8570000 138.2000000 119.2450000 101.8730000 137.7610000 118.3350000
 101.2640000 139.0170000 119.2140000 101.9110000 137.6790000 118.3810000
 101.3390000 137.2600000 120.2290000 100.3140000 137.0110000 119.9560000
 102.1650000 135.9560000 120.2470000 103.1970000 136.2060000 120.4920000
 101.6430000 134.9860000 121.2990000 102.2450000 134.0780000 121.2870000
 101.7050000 135.4490000 122.2840000 100.6050000 134.7360000 121.0800000
 102.1430000 135.2960000 118.8670000 101.1210000 135.2820000 118.4900000
 102.6930000 135.9170000 118.1600000 102.7050000 133.8940000 118.8440000
 102.6530000 133.4980000 117.8300000 103.7440000 133.9130000 119.1730000
 102.1240000 133.2580000 119.5120000 101.3180000 137.9280000 121.5950000
 102.2020000 138.7190000 121.9200000 100.2810000 137.6220000 122.3730000
  99.5330000 137.0460000 122.0140000 100.1820000 138.0950000 123.7470000
 100.0630000 139.1780000 123.7370000  98.9580000 137.4730000 124.4170000
  98.0740000 137.6670000 123.8090000  99.0740000 136.3900000 124.4500000
  98.7300000 137.9950000 125.8140000  98.9020000 137.2210000 126.7790000
  98.3630000 139.1770000 125.9430000 101.4470000 137.7480000 124.5220000
 102.0500000 136.6920000 124.3200000 101.8460000 138.6490000 125.4170000
 101.2450000 139.4250000 125.6550000 103.1430000 138.5380000 126.0670000
 103.8260000 138.0720000 125.3560000 103.6700000 139.9460000 126.3530000
 103.5850000 140.5520000 125.4510000 103.0030000 140.4440000 127.0570000
 105.0820000 140.0180000 126.8700000 106.0980000 139.2910000 126.2610000
 105.8720000 138.6370000 125.4320000 107.4010000 139.3890000 126.6990000
 108.1660000 138.7650000 126.2610000 107.7180000 140.2830000 127.6930000
 109.0190000 140.3930000 128.1210000 109.5750000 139.7980000 127.6130000
 106.7370000 141.0590000 128.2690000 106.9870000 141.7600000 129.0510000
 105.4340000 140.9380000 127.8440000 104.6800000 141.5750000 128.2830000
 103.1100000 137.6590000 127.3120000 104.1410000 137.0830000 127.6710000
 101.9580000 137.5360000 127.9740000 101.2000000 138.1790000 127.7930000
 101.7990000 136.4720000 128.9580000 102.6490000 136.5070000 129.6400000
 100.5230000 136.6780000 129.7710000 100.4960000 137.7000000 130.1500000
  99.6570000 136.5790000 129.1170000 100.3930000 135.7070000 130.9290000
 100.8260000 134.7470000 130.6470000 100.9930000 136.0610000 131.7670000
  98.9670000 135.4990000 131.3850000  98.0430000 136.0130000 130.7230000
  98.7720000 134.8140000 132.4100000 101.7750000 135.1020000 128.2940000
 102.2520000 134.1230000 128.8780000 101.2260000 135.0150000 127.0800000
 100.8290000 135.8360000 126.6450000 101.1860000 133.7480000 126.3580000
 100.8240000 132.9800000 127.0420000 100.1990000 133.8410000 125.1770000
 100.4920000 134.6810000 124.5470000 100.2340000 132.5740000 124.3400000
  99.5290000 132.6640000 123.5130000 101.2390000 132.4260000 123.9450000
  99.9590000 131.7210000 124.9600000  98.7960000 134.0870000 125.6840000
  98.1100000 134.1500000 124.8390000  98.4950000 133.2660000 126.3350000
  98.7700000 135.0220000 126.2440000 102.5820000 133.3510000 125.8980000
 102.9690000 132.1820000 125.9870000 103.3610000 134.3180000 125.4090000
 103.0130000 135.2640000 125.3460000 104.7190000 134.0370000 124.9580000
 104.6720000 133.2630000 124.1920000 105.3320000 135.2890000 124.3370000
 105.1510000 136.1400000 124.9940000 106.4190000 135.2120000 124.3740000
 104.9040000 135.6530000 122.9170000 103.8170000 135.7370000 122.8980000
 105.4920000 136.9940000 122.5280000 105.1820000 137.2470000 121.5140000
 105.1380000 137.7600000 123.2170000 106.5800000 136.9410000 122.5730000
 105.3150000 134.5740000 121.9320000 104.9980000 134.8580000 120.9280000
 106.3990000 134.4570000 121.9510000 104.8440000 133.6310000 122.2080000
 105.6000000 133.5340000 126.0920000 106.4950000 132.7140000 125.8610000
 105.3640000 134.0100000 127.3150000 104.6110000 134.6660000 127.4650000
 106.1760000 133.6020000 128.4530000 107.2180000 133.5820000 128.1340000
 106.0460000 134.6290000 129.5770000 105.0020000 134.9240000 129.6780000
 106.3110000 134.1630000 130.5260000 106.8970000 135.8600000 129.3680000
 107.9470000 135.6020000 129.5020000 106.7820000 136.2110000 128.3420000
 106.5270000 136.9670000 130.3210000 105.6590000 137.5020000 129.9360000
 106.2510000 136.5390000 131.2850000 107.6300000 137.9000000 130.5030000
 108.5460000 137.5410000 130.2740000 107.4950000 139.1470000 130.9370000
 106.2960000 139.6230000 131.2340000 105.4800000 139.0370000 131.1310000
 106.1970000 140.5720000 131.5640000 108.5620000 139.9190000 131.0700000
 109.4780000 139.5590000 130.8410000 108.4610000 140.8680000 131.4000000
 105.8120000 132.2120000 128.9560000 106.6850000 131.4920000 129.4480000
 104.5470000 131.8120000 128.8460000 103.8400000 132.4560000 128.5200000
 104.1880000 130.4440000 129.1980000 104.7510000 130.1670000 130.0890000
 102.7000000 130.3470000 129.5310000 102.4320000 131.1430000 130.2260000
 102.1150000 130.5340000 128.6310000 102.3050000 129.0230000 130.1150000
 102.5530000 128.7390000 131.4450000 103.0250000 129.4780000 132.0760000
 102.2050000 127.5200000 131.9810000 102.4050000 127.3110000 133.0210000
 101.6040000 126.5710000 131.1930000 101.3290000 125.6150000 131.6140000
 101.3520000 126.8370000 129.8680000 100.8800000 126.0890000 129.2480000
 101.7010000 128.0550000 129.3320000 101.4990000 128.2520000 128.2890000
 104.5450000 129.4600000 128.0920000 104.8360000 128.2940000 128.3760000
 104.5260000 129.9090000 126.8360000 104.2290000 130.8550000 126.6420000
 104.9300000 129.0540000 125.7250000 104.3180000 128.1520000 125.7510000
 104.6730000 129.7690000 124.3840000 104.9010000 130.8270000 124.5160000
 105.5760000 129.2260000 123.2860000 105.3700000 129.7510000 122.3530000
 106.6190000 129.3770000 123.5650000 105.3870000 128.1610000 123.1530000
 103.2050000 129.6480000 123.9800000 102.9820000 128.6100000 123.7340000
 102.5730000 129.8880000 124.8350000 102.8290000 130.5270000 122.8200000
 101.7730000 130.3900000 122.5870000 103.0110000 131.5700000 123.0800000
 103.4300000 130.2590000 121.9510000 106.3880000 128.6420000 125.8740000
 106.7490000 127.4850000 125.6310000 107.2440000 129.5710000 126.3010000
 106.9020000 130.4720000 126.6030000 108.6720000 129.2920000 126.3340000
 108.8880000 128.5910000 125.5270000 109.4620000 130.5680000 126.0570000
 108.8720000 131.4330000 126.3590000 110.3900000 130.5520000 126.6290000
 109.7740000 130.6640000 124.6120000 109.1890000 131.4850000 123.6970000
 108.4220000 132.1790000 124.0070000 109.7230000 131.2620000 122.4550000
 109.4040000 131.8020000 121.6640000 110.6600000 130.2680000 122.5460000
 111.4600000 129.6940000 121.5640000 111.3860000 130.0330000 120.5410000
 112.3200000 128.7070000 121.9520000 112.9630000 128.2350000 121.2250000
 112.3940000 128.2820000 123.2860000 113.0870000 127.4950000 123.5450000
 111.6030000 128.8490000 124.2580000 111.6600000 128.5270000 125.2870000
 110.7120000 129.8620000 123.8910000 109.1230000 128.6450000 127.6340000
 110.2450000 128.1370000 127.6960000 108.2820000 128.6400000 128.6640000
 107.4950000 129.2730000 128.6770000 108.5040000 127.7180000 129.7680000
 109.5500000 127.7850000 130.0670000 107.6360000 128.1070000 130.9630000
 107.8540000 129.1360000 131.2480000 106.5880000 128.1070000 130.6640000
 107.8130000 127.2140000 132.1520000 108.8300000 127.2470000 133.0530000
 109.6220000 127.9740000 132.9470000 108.6520000 126.2780000 134.0040000
 109.3280000 126.1690000 134.7470000 107.4970000 125.5960000 133.7310000
 106.9000000 124.5340000 134.4050000 107.3620000 124.1310000 135.2940000
 105.7320000 124.0430000 133.8960000 105.2330000 123.2200000 134.3860000
 105.1540000 124.5830000 132.7400000 104.2290000 124.1620000 132.3740000
 105.7450000 125.6340000 132.0720000 105.3010000 126.0530000 131.1810000
 106.9420000 126.1580000 132.5690000 108.2190000 126.2870000 129.3310000
 108.9370000 125.3580000 129.7140000 107.1780000 126.0970000 128.5160000
 106.5990000 126.8790000 128.2450000 106.8520000 124.7720000 128.0010000
 106.8090000 124.0770000 128.8390000 105.4840000 124.7950000 127.3200000
 105.4440000 125.6400000 126.6330000 105.4330000 123.9790000 126.6000000
 104.2170000 124.7870000 128.1700000 104.2890000 125.5860000 128.9080000
 103.0180000 125.0540000 127.2870000 102.1120000 125.0490000 127.8930000
 103.1280000 126.0270000 126.8080000 102.9490000 124.2790000 126.5230000
 104.0620000 123.4690000 128.9000000 103.1510000 123.4890000 129.4990000
 104.0020000 122.6570000 128.1760000 104.9210000 123.3110000 129.5520000
 107.9090000 124.2810000 127.0220000 108.2240000 123.0870000 126.9850000
 108.4570000 125.1890000 126.2120000 108.2020000 126.1620000 126.2990000
 109.4260000 124.7960000 125.1950000 109.0360000 123.9240000 124.6710000
 109.6040000 125.9240000 124.1810000 109.7490000 126.8650000 124.7120000
 110.5520000 125.7920000 123.6590000 108.4820000 126.0910000 123.1550000
 107.5440000 126.2130000 123.6970000 108.6950000 127.3220000 122.3060000
 107.8810000 127.4130000 121.5870000 108.7150000 128.2050000 122.9440000
 109.6420000 127.2370000 121.7730000 108.3640000 124.8570000 122.2850000
 107.5600000 124.9970000 121.5620000 109.3030000 124.6940000 121.7560000
 108.1440000 123.9910000 122.9100000 110.7630000 124.4200000 125.8170000
 111.4420000 123.5080000 125.3320000 111.1640000 125.1170000 126.8820000
 110.6310000 125.9160000 127.1920000 112.3710000 124.7380000 127.6100000
 113.2060000 124.7460000 126.9090000 112.6700000 125.7650000 128.7220000
 111.7360000 125.9990000 129.2320000 113.6450000 125.2000000 129.7450000
 113.8360000 125.9460000 130.5160000 113.2170000 124.3080000 130.2020000
 114.5810000 124.9410000 129.2510000 113.2210000 127.0490000 128.1240000
 113.4270000 127.7630000 128.9220000 114.1430000 126.8330000 127.5840000
 112.4890000 127.4740000 127.4370000 112.2310000 123.3260000 128.1620000
 113.1780000 122.5320000 128.1280000 111.0410000 122.9820000 128.6550000
 110.2860000 123.6530000 128.6670000 110.8230000 121.6430000 129.1770000
 111.6090000 121.4010000 129.8930000 109.8900000 121.6210000 129.7400000
 110.7830000 120.5810000 128.0950000 111.0870000 119.4140000 128.3510000
 110.4080000 120.9660000 126.8750000 110.1430000 121.9260000 126.7080000
 110.3740000 120.0150000 125.7680000 109.9310000 119.0880000 126.1310000
 109.4860000 120.5570000 124.6310000 109.7070000 121.6170000 124.5030000
 109.7870000 119.8470000 123.3170000 109.1470000 120.2480000 122.5320000
 110.8320000 120.0050000 123.0490000 109.5980000 118.7790000 123.4290000
 108.0200000 120.4200000 124.9910000 107.4080000 120.8080000 124.1770000
 107.7820000 119.3690000 125.1550000 107.8140000 120.9850000 125.9000000
 111.7860000 119.7070000 125.2840000 112.1190000 118.5520000 124.9960000
 112.6400000 120.7290000 125.1900000 112.3290000 121.6680000 125.3940000
 114.0260000 120.5030000 124.7930000 114.0290000 119.9000000 123.8850000
 114.7110000 121.8340000 124.4880000 114.7690000 122.4260000 125.4020000
 115.7620000 121.6530000 124.2610000 114.0950000 122.6830000 123.3770000
 113.0540000 122.8790000 123.6340000 114.8160000 124.0060000 123.2760000
 114.3700000 124.6040000 122.4810000 114.7320000 124.5400000 124.2230000
 115.8680000 123.8310000 123.0510000 114.1280000 121.9510000 122.0480000
 113.6830000 122.5790000 121.2760000 115.1610000 121.7260000 121.7820000
 113.5640000 121.0220000 122.1300000 114.7920000 119.7490000 125.8700000
 115.7250000 118.9970000 125.5670000 114.4150000 119.9400000 127.1340000
 113.6810000 120.6000000 127.3480000 115.0500000 119.2050000 128.2210000
 116.1290000 119.2320000 128.0700000 114.7340000 119.8790000 129.5550000
 113.8050000 120.4410000 129.4580000 114.4190000 119.1200000 130.2710000
 115.7920000 120.7720000 130.2070000 116.6000000 120.1370000 130.5700000
 116.3730000 121.7710000 129.2300000 117.1190000 122.3830000 129.7360000
 116.8410000 121.2400000 128.4010000 115.5780000 122.4110000 128.8480000
 115.1790000 121.4900000 131.3950000 115.9300000 122.1270000 131.8620000
 114.3420000 122.1020000 131.0580000 114.8240000 120.7570000 132.1190000
 114.6050000 117.7510000 128.2340000 115.4250000 116.8460000 128.4260000
 113.3080000 117.5070000 128.0400000 112.6580000 118.2750000 127.9490000
 112.8100000 116.1390000 127.9570000 113.1890000 115.5880000 128.8180000
 111.2700000 116.1350000 128.0260000 110.8990000 116.9480000 127.4010000
 110.6930000 114.8260000 127.4980000 109.6050000 114.8560000 127.5610000
 110.9930000 114.6890000 126.4590000 111.0680000 113.9960000 128.0960000
 110.8010000 116.3820000 129.4610000 110.9500000 115.4780000 130.0510000
 111.4410000 117.1320000 129.9260000 109.3580000 116.8180000 129.5690000
 109.1020000 116.9730000 130.6170000 109.2170000 117.7490000 129.0200000
 108.7130000 116.0470000 129.1480000 113.3300000 115.4600000 126.6950000
 113.6420000 114.2640000 126.7000000 113.4560000 116.2170000 125.6030000
 113.1840000 117.1890000 125.6280000 113.9840000 115.6480000 124.3740000
 113.3760000 114.7920000 124.0810000 113.8900000 116.3760000 123.5680000
 115.4320000 115.2190000 124.4980000 115.8680000 114.2760000 123.8360000
 116.1970000 115.9040000 125.3500000 115.8100000 116.6850000 125.8600000
 117.5950000 115.5400000 125.5590000 118.0430000 115.3310000 124.5870000
 118.3490000 116.7100000 126.1930000 118.5610000 117.4590000 125.4300000
 117.7010000 117.2110000 126.9120000 119.6280000 116.3130000 126.8690000
 120.7570000 116.0170000 126.1270000 120.7250000 116.0740000 125.0490000
 121.9320000 115.6480000 126.7470000 122.8070000 115.4220000 126.1550000
 121.9880000 115.5680000 128.1180000 122.9080000 115.2790000 128.6050000
 120.8720000 115.8560000 128.8690000 120.9140000 115.7900000 129.9460000
 119.7020000 116.2280000 128.2480000 118.8350000 116.4550000 128.8500000
 117.7140000 114.2870000 126.4200000 118.5520000 113.4160000 126.1600000
 116.8860000 114.1810000 127.4590000 116.2100000 114.9080000 127.6420000
 116.9450000 113.0220000 128.3390000 117.9890000 112.8500000 128.6010000
 116.1740000 113.3000000 129.6280000 116.2250000 112.4270000 130.2780000
 116.6140000 114.1580000 130.1370000 115.1320000 113.5150000 129.3900000
 116.4110000 111.7590000 127.6770000 116.7380000 110.6560000 128.1240000
 115.6030000 111.8910000 126.6270000 115.3590000 112.8110000 126.2900000
 115.0620000 110.7160000 125.9520000 114.9710000 109.9180000 126.6890000
 113.6540000 111.0160000 125.4010000 113.6830000 111.9760000 124.8860000
 113.2260000 109.9500000 124.4060000 112.2300000 110.1820000 124.0300000
 113.9300000 109.9240000 123.5750000 113.2110000 108.9780000 124.8990000
 112.6550000 111.1100000 126.5350000 111.6650000 111.3220000 126.1310000
 112.6310000 110.1650000 127.0780000 112.9490000 111.9110000 127.2140000
 116.0080000 110.2380000 124.8560000 116.3070000 109.0430000 124.7580000
 116.5080000 111.1560000 124.0280000 116.3130000 112.1350000 124.1820000
 117.3380000 110.7540000 122.8970000 116.9920000 109.7810000 122.5500000
 117.1920000 111.7510000 121.7470000 117.7140000 111.3650000 120.8720000
 115.7280000 111.9530000 121.4020000 115.6420000 112.6660000 120.5820000
 115.2900000 111.0010000 121.1030000 115.1990000 112.3380000 122.2740000
 117.7720000 113.0060000 122.1230000 117.1690000 113.4770000 122.7030000
 118.8020000 110.6240000 123.2950000 119.4050000 109.5590000 123.1370000
 119.3940000 111.6960000 123.8130000 118.8850000 112.5640000 123.8940000
 120.7740000 111.6220000 124.2640000 121.3370000 111.0330000 123.5400000
 121.3780000 113.0280000 124.3080000 120.9840000 113.6170000 123.4800000
 121.0560000 113.5320000 125.2190000 122.8910000 113.0200000 124.2450000
 123.4780000 111.9310000 124.1140000 123.4970000 114.1050000 124.3280000
 120.8910000 110.9430000 125.6240000 121.9950000 110.8540000 126.1680000
 119.7740000 110.4680000 126.1780000 118.8830000 110.6220000 125.7290000
 119.8250000 109.7290000 127.4260000 120.6040000 110.1480000 128.0630000
 118.8870000 109.8630000 127.9650000 120.0820000 108.2480000 127.2230000
 120.6110000 107.5770000 128.1120000 119.7060000 107.7100000 126.0580000
 119.1630000 108.2540000 125.4030000 120.0940000 106.3380000 125.7600000
 120.1500000 105.8040000 126.7090000 119.0290000 105.6320000 124.8990000
 119.2550000 104.5670000 124.8480000 118.0690000 105.6670000 125.4130000
 118.8660000 106.1760000 123.4990000 119.8410000 105.9890000 122.5300000
 120.7460000 105.4520000 122.7710000 119.6730000 106.4810000 121.2550000
 120.4510000 106.3480000 120.5180000 118.5130000 107.1420000 120.9210000
 118.3780000 107.5230000 119.9190000 117.5280000 107.3170000 121.8630000
 116.6190000 107.8390000 121.6030000 117.7010000 106.8260000 123.1410000
 116.9100000 106.9560000 123.8650000 121.4760000 106.2710000 125.1210000
 122.0140000 105.1780000 124.9360000 122.0630000 107.4180000 124.7790000
 121.5290000 108.2750000 124.7700000 123.4760000 107.4390000 124.4170000
 123.6840000 106.5800000 123.7790000 123.8080000 108.7120000 123.6420000
 123.5180000 109.5810000 124.2320000 124.8880000 108.7850000 123.5110000
 123.1360000 108.7740000 122.2960000 122.8050000 107.7120000 121.7370000
 122.9390000 109.8960000 121.7960000 124.3490000 107.3430000 125.6600000
 125.3320000 106.5960000 125.6910000 124.0020000 108.1050000 126.6980000
 123.1750000 108.6830000 126.6460000 124.7990000 108.1200000 127.9150000
 125.8520000 108.1400000 127.6330000 124.4950000 109.3840000 128.7170000
 123.4150000 109.5130000 128.7940000 124.8460000 109.2560000 129.7410000
 125.1090000 110.6350000 128.1280000 126.1960000 110.5550000 128.1620000
 124.8530000 110.7000000 127.0700000 124.5950000 112.1450000 128.9610000
 125.6310000 113.3410000 128.1270000 125.4350000 114.3350000 128.5280000
 126.6790000 113.0870000 128.2840000 125.4110000 113.3310000 127.0590000
 124.5570000 106.8790000 128.7580000 125.4360000 106.4700000 129.5220000
 123.3770000 106.2720000 128.6390000 122.6520000 106.6840000 128.0690000
 123.1360000 105.0190000 129.3300000 123.4670000 105.1060000 130.3650000
 122.0640000 104.8220000 129.3610000 123.8430000 103.8530000 128.6720000
 124.2820000 102.9220000 129.3500000 123.9640000 103.8860000 127.3450000
 123.5360000 104.6330000 126.8170000 124.7110000 102.8520000 126.6370000
 124.4050000 101.8830000 127.0310000 124.3720000 102.8860000 125.1330000
 124.3210000 103.9280000 124.8180000 125.4480000 102.1930000 124.3130000
 125.1820000 102.2320000 123.2570000 126.4030000 102.6960000 124.4660000
 125.5320000 101.1530000 124.6270000 123.0210000 102.2460000 124.8790000
 122.7980000 102.2790000 123.8130000 123.0410000 101.2090000 125.2140000
 122.2520000 102.7900000 125.4280000 126.2050000 103.0140000 126.8870000
 126.9280000 102.0280000 127.0730000 126.6860000 104.2590000 126.9170000
 126.0640000 105.0440000 126.7870000 128.1020000 104.4970000 127.1360000
 128.6820000 103.8960000 126.4360000 128.3360000 105.5340000 126.8940000
 128.5540000 104.1970000 128.5500000 129.7470000 103.9990000 128.7940000
 127.6200000 104.1720000 129.5000000 126.6710000 104.4400000 129.2820000
 127.9570000 103.7600000 130.8560000 128.9390000 104.1630000 131.1050000
 126.9390000 104.3250000 131.8440000 125.9520000 104.3290000 131.3820000
 126.8400000 103.6440000 132.6890000 127.2580000 105.7110000 132.3540000
 128.3080000 105.7590000 132.6410000 127.1240000 106.4330000 131.5490000
 126.2300000 106.1820000 133.7600000 124.6810000 106.5760000 132.9540000
 123.9500000 106.8840000 133.7020000 124.8370000 107.3880000 132.2430000
 124.3120000 105.6970000 132.4260000 128.0150000 102.2440000 130.9780000
 128.7320000 101.7180000 131.8360000 127.2680000 101.5320000 130.1390000
 126.7170000 101.9990000 129.4330000 127.2010000 100.0810000 130.1860000
 127.3850000  99.7690000 131.2140000 125.7970000  99.6120000 129.7930000
 125.5860000  99.9260000 128.7710000 125.7890000  98.5250000 129.7190000
 124.6540000 100.0650000 130.7060000 124.7650000 101.1360000 130.8740000
 123.3060000  99.8340000 130.0440000 122.5110000 100.1640000 130.7130000
 123.2560000 100.4000000 129.1140000 123.1830000  98.7720000 129.8300000
 124.7200000  99.3730000 132.0570000 123.8950000  99.7160000 132.6820000
 124.6460000  98.2950000 131.9170000 125.6660000  99.6120000 132.5420000
 128.2340000  99.4030000 129.2970000 128.3770000  98.1790000 129.3670000
 128.9570000 100.1590000 128.4690000 128.8280000 101.1610000 128.4570000
 129.9370000  99.5500000 127.5760000 129.4560000  98.7170000 127.0630000
 130.3790000 100.5670000 126.5220000 130.8070000 101.4370000 127.0200000
 131.4140000  99.9680000 125.5870000 131.7110000 100.7120000 124.8480000
 132.2870000  99.6590000 126.1610000 130.9880000  99.1020000 125.0800000
 129.2450000 100.9770000 125.7510000 128.5590000 101.3030000 126.3380000
 131.1380000  99.0050000 128.3410000 131.7030000  97.9770000 127.9540000
 131.5340000  99.6650000 129.4310000 131.0740000 100.5240000 129.6960000
 132.6310000  99.1560000 130.2480000 133.4940000  98.9930000 129.6020000
 133.0170000 100.1810000 131.3190000 132.1150000 100.5390000 131.8160000
 133.5620000  99.6790000 132.1180000 133.8260000 101.3700000 130.8310000
 133.2340000 101.9420000 130.1160000 134.0310000 102.0370000 131.6680000
 135.1330000 100.9550000 130.1850000 134.9250000 100.4080000 129.2650000
 135.6930000 101.8440000 129.8960000 135.9530000 100.1310000 131.0630000
 135.5190000  99.8410000 131.9280000 137.1980000  99.7590000 130.7870000
 137.7720000 100.1390000 129.6570000 137.2630000 100.7140000 129.0010000
 138.7190000  99.8540000 129.4510000 137.8700000  99.0020000 131.6430000
 137.4350000  98.7080000 132.5060000 138.8170000  98.7200000 131.4320000
 132.2670000  97.8320000 130.9070000 133.0890000  96.9100000 130.9540000
 131.0420000  97.7140000 131.4150000 130.3320000  98.3950000 131.1850000
 130.6820000  96.6190000 132.3070000 131.6070000  96.1700000 132.6690000
 129.9320000  97.1760000 133.5190000 128.9360000  97.4970000 133.2130000
 129.7820000  96.3810000 134.2490000 130.6470000  98.3230000 134.1710000
 131.7070000  98.0940000 135.0310000 132.0160000  97.0830000 135.2500000
 132.3790000  99.1450000 135.6160000 133.1980000  98.9520000 136.2940000
 132.0060000 100.4410000 135.3360000 132.5320000 101.2650000 135.7940000
 130.9630000 100.6820000 134.4720000 130.6690000 101.6980000 134.2520000
 130.2930000  99.6290000 133.8880000 129.4840000  99.8330000 133.2030000
 129.8670000  95.5220000 131.6410000 130.0970000  94.3440000 131.9280000
 128.9270000  95.8590000 130.7690000 128.5960000  96.8120000 130.7260000
 128.3640000  94.8670000 129.8690000 128.2920000  93.9160000 130.3960000
 126.9700000  95.2690000 129.3830000 127.0660000  96.0780000 128.6590000
 126.5820000  94.4860000 128.7310000 125.8970000  95.6420000 130.4060000
 126.1830000  96.5840000 130.8740000 124.5640000  95.8420000 129.7080000
 123.8040000  96.1080000 130.4430000 124.6540000  96.6430000 128.9740000
 124.2750000  94.9190000 129.2050000 125.7760000  94.5870000 131.4930000
 125.0040000  94.8840000 132.2040000 125.5070000  93.6310000 131.0440000
 126.7290000  94.4890000 132.0120000 129.3040000  94.7010000 128.6840000
 129.9960000  95.6390000 128.2810000 129.3400000  93.4930000 128.1380000
 128.7260000  92.7670000 128.4780000 130.2610000  93.2210000 127.0550000
 129.8020000  92.5220000 126.3560000 130.4620000  94.1430000 126.5100000
 131.5630000  92.6430000 127.5640000 132.3240000  93.3240000 128.2560000
 131.8310000  91.3850000 127.2250000 131.2390000  90.9030000 126.5630000
 132.9670000  90.6710000 127.7860000 133.2430000  91.1600000 128.7210000
 132.5660000  89.2280000 128.1080000 132.4750000  88.6620000 127.1810000
 133.3680000  88.7460000 128.6670000 131.2690000  89.1210000 128.8930000
 130.4500000  89.5250000 128.2980000 131.0510000  88.0720000 129.0920000
 131.3600000  89.8760000 130.2060000 132.3870000  89.8490000 130.5690000
 131.1100000  90.9240000 130.0400000 130.4710000  89.3200000 131.2210000
 130.6370000  88.3540000 131.4660000 129.4940000  89.9970000 131.8140000
 129.2750000  91.2670000 131.5000000 129.8520000  91.7230000 130.8080000
 128.5310000  91.7780000 131.9530000 128.7360000  89.4070000 132.7260000
 128.9010000  88.4410000 132.9710000 127.9930000  89.9230000 133.1760000
 134.1900000  90.6650000 126.8820000 135.2940000  90.3960000 127.3660000
 134.0270000  90.9510000 125.5950000 133.1040000  91.1490000 125.2350000
 135.1350000  90.9950000 124.6550000 136.0640000  91.0090000 125.2260000
 135.1470000  89.7520000 123.7530000 135.9750000  89.8250000 123.0470000
 135.3430000  88.8670000 124.3590000 133.8510000  89.5640000 122.9910000
 132.9460000  90.3850000 123.0700000 133.7630000  88.4770000 122.2380000
 134.5360000  87.8280000 122.1960000 132.9230000  88.2970000 121.7070000
 135.0580000  92.2810000 123.8420000 134.1330000  93.0840000 123.9890000
 136.0540000  92.4730000 122.9760000 136.7700000  91.7700000 122.8660000
 136.1310000  93.6900000 122.1760000 136.0750000  94.5450000 122.8500000
 137.4730000  93.7430000 121.4480000 138.2820000  93.6380000 122.1710000
 137.5530000  92.8900000 120.7740000 137.6630000  95.0210000 120.6650000
 137.4340000  96.1050000 121.2350000 138.0440000  94.9440000 119.4790000
 134.9820000  93.7910000 121.1810000 134.6110000  94.8980000 120.7790000
 134.4070000  92.6560000 120.7780000 134.7100000  91.7720000 121.1620000
 133.3410000  92.6820000 119.7830000 133.6050000  93.4150000 119.0210000
 133.2280000  91.3130000 119.1080000 133.0610000  90.5530000 119.8710000
 132.0740000  91.2820000 118.1150000 132.0190000  90.2970000 117.6520000
 131.1400000  91.4900000 118.6360000 132.2360000  92.0360000 117.3450000
 134.4500000  91.0230000 118.4200000 134.3830000  90.1650000 117.9950000
 132.0110000  93.0970000 120.4000000 131.2570000  93.8670000 119.7960000
 131.7090000  92.6110000 121.6060000 132.3310000  91.9550000 122.0560000
 130.4820000  93.0220000 122.2810000 129.6480000  92.8530000 121.5990000
 130.2520000  92.1720000 123.5310000 131.1580000  92.1670000 124.1360000
 129.5000000  92.6490000 124.1590000 129.8330000  90.7440000 123.2420000
 128.8960000  90.7470000 122.6850000 130.5730000  90.2730000 122.5940000
 129.6670000  89.9160000 124.5030000 130.0330000  90.4070000 125.5900000
 129.1650000  88.7760000 124.4110000 130.5050000  94.5010000 122.6410000
 129.4520000  95.1440000 122.6710000 131.6870000  95.0530000 122.9190000
 132.5180000  94.4790000 122.9490000 131.7910000  96.4830000 123.1810000
 131.0370000  96.7510000 123.9210000 133.1670000  96.8140000 123.7550000
 133.9310000  96.2740000 123.1960000 133.3890000  97.8660000 123.5760000
 133.3190000  96.5130000 125.2300000 132.5000000  96.9750000 125.7810000
 133.2700000  95.4360000 125.3870000 134.6400000  97.0400000 125.7530000
 135.4570000  96.6030000 125.1790000 134.6870000  98.1180000 125.5980000
 134.8290000  96.7450000 127.1690000 134.1200000  96.1670000 127.5970000
 135.8520000  97.1860000 127.8920000 136.7840000  97.9430000 127.3320000
 136.7170000  98.1860000 126.3540000 137.5610000  98.2780000 127.8830000
 135.9450000  96.8680000 129.1740000 135.2370000  96.2890000 129.6030000
 136.7240000  97.2040000 129.7220000 131.5380000  97.3010000 121.9230000
 131.0290000  98.4230000 122.0080000 131.8830000  96.7610000 120.7540000
 132.3220000  95.8520000 120.7280000 131.6440000  97.4500000 119.4930000
 131.8620000  98.5080000 119.6400000 132.5900000  96.9160000 118.4160000
 132.5370000  95.8270000 118.3950000 132.2410000  97.2400000 117.4350000
 134.0290000  97.3450000 118.6040000 134.0740000  98.4300000 118.7020000
 134.4170000  96.9170000 119.5280000 134.8940000  96.9080000 117.4450000
 135.9330000  96.8540000 117.7690000 134.6110000  95.9000000 117.1410000
 134.7890000  97.8070000 116.3010000 134.4310000  98.7310000 116.4940000
 135.1320000  97.4730000 115.0630000 135.5990000  96.2600000 114.8110000
 135.6940000  95.5900000 115.5600000 135.8600000  96.0050000 113.8690000
 135.0080000  98.3480000 114.0790000 134.6510000  99.2740000 114.2680000
 135.2700000  98.0900000 113.1380000 130.2040000  97.3270000 119.0170000
 129.7410000  98.1910000 118.2670000 129.4930000  96.2750000 119.4240000
 129.9400000  95.5350000 119.9460000 128.0690000  96.1830000 119.1210000
 127.9370000  96.3420000 118.0510000 127.5420000  94.7790000 119.4670000
 127.9370000  94.4990000 120.4440000 126.0220000  94.7710000 119.5500000
 125.6760000  93.7670000 119.7960000 125.6960000  95.4660000 120.3240000
 125.6040000  95.0740000 118.5900000 128.0310000  93.7550000 118.4450000
 127.3920000  93.7910000 117.5630000 129.0250000  94.0370000 118.0980000
 128.0680000  92.3470000 118.9790000 128.4250000  91.6720000 118.2010000
 128.7400000  92.3000000 119.8360000 127.0660000  92.0480000 119.2870000
 127.3030000  97.2690000 119.8610000 126.3870000  97.8910000 119.3110000
 127.6740000  97.5230000 121.1170000 128.4170000  96.9870000 121.5420000
 127.0200000  98.5690000 121.8930000 125.9420000  98.4300000 121.8170000
 127.4190000  98.4470000 123.3610000 128.4730000  98.1790000 123.4280000
 127.3450000  99.4240000 123.8380000 126.5980000  97.4470000 124.1380000
 125.5510000  97.7490000 124.1250000 126.6530000  96.4740000 123.6490000
 127.1540000  97.2930000 125.8390000 128.3970000  96.0330000 125.6320000
 128.8520000  95.8090000 126.5970000 127.9370000  95.1300000 125.2300000
 129.1630000  96.3880000 124.9430000 127.3640000  99.9520000 121.3610000
 126.5010000 100.8350000 121.3110000 128.6180000 100.1590000 120.9610000
 129.2920000  99.4080000 121.0030000 129.0310000 101.4650000 120.4600000
 128.6780000 102.2220000 121.1600000 130.5680000 101.5460000 120.4040000
 130.9430000 100.6260000 119.9550000 131.0270000 102.7190000 119.5470000
 132.1160000 102.7500000 119.5260000 130.6480000 102.5980000 118.5320000
 130.6450000 103.6490000 119.9680000 131.1450000 101.6610000 121.8140000
 130.9370000 102.6550000 122.2100000 130.6210000 100.9720000 122.4760000
 132.6290000 101.3940000 121.8860000 132.9670000 101.4940000 122.9170000
 132.8340000 100.3830000 121.5330000 133.1590000 102.1120000 121.2590000
 128.3970000 101.7450000 119.1040000 128.0490000 102.8880000 118.7910000
 128.2130000 100.7120000 118.2890000 128.4550000  99.7800000 118.5930000
 127.6630000 100.9100000 116.9560000 127.9870000 101.8900000 116.6050000
 128.2260000  99.8610000 115.9950000 128.2670000  98.8950000 116.4970000
 127.5500000  99.7450000 115.1480000 129.6060000 100.2260000 115.4910000
 129.6640000 101.1980000 114.5950000 130.6090000  99.6560000 115.9140000
 130.5210000  98.9300000 116.6100000 131.5210000  99.9140000 115.5650000
 126.1420000 100.8880000 116.9300000 125.5560000 101.1240000 115.8690000
 125.4920000 100.6260000 118.0630000 126.0030000 100.3250000 118.8800000
 124.0440000 100.7680000 118.1430000 123.6110000 100.3520000 117.2330000
 123.5030000  99.9760000 119.3330000 122.4130000  99.9970000 119.3180000
 123.8190000  98.9360000 119.2500000 123.9670000 100.5130000 120.5570000
 124.9260000 100.4810000 120.5780000 123.6220000 102.2270000 118.2460000
 122.5080000 102.5740000 117.8440000 124.4880000 103.0870000 118.7800000
 125.3780000 102.7580000 119.1260000 124.2200000 104.5150000 118.8980000
 123.1990000 104.6870000 118.5590000 124.3090000 104.9850000 120.3630000
 124.1010000 106.0550000 120.3920000 123.2790000 104.2750000 121.2240000
 123.3620000 104.6240000 122.2530000 122.2790000 104.4910000 120.8470000
 123.4550000 103.2000000 121.1900000 125.7180000 104.7550000 120.9110000
 125.7720000 103.7660000 121.3660000 126.4270000 104.7270000 120.0840000
 126.1590000 105.7900000 121.9130000 127.1680000 105.5590000 122.2550000
 126.1510000 106.7750000 121.4460000 125.4780000 105.7860000 122.7640000
 125.1390000 105.3490000 118.0250000 125.0050000 106.5790000 118.0040000
 126.0670000 104.7220000 117.3020000 126.1030000 103.7130000 117.2920000
 127.0410000 105.4750000 116.5170000 127.5860000 106.1190000 117.2070000
 128.0580000 104.5080000 115.8950000 128.7850000 105.0710000 115.3090000
 128.5740000 103.9640000 116.6860000 127.5390000 103.8010000 115.2470000
 126.4290000 106.3720000 115.4440000 126.8790000 107.5240000 115.3240000
 125.4460000 105.9440000 114.6430000 124.8810000 104.5850000 114.5250000
 124.4190000 104.3030000 115.4710000 125.6520000 103.9050000 114.1620000
 123.8240000 104.7310000 113.4850000 122.8680000 104.9390000 113.9660000
 123.7900000 103.8290000 112.8740000 124.2070000 105.8700000 112.6500000
 123.3100000 106.3430000 112.2510000 124.9160000 105.5390000 111.8910000
 124.9070000 106.8390000 113.6120000 125.7300000 107.3320000 113.0940000
 123.9300000 107.8870000 114.1210000 123.4720000 108.7090000 113.3220000
 123.5950000 107.8970000 115.4120000 124.0370000 107.2540000 116.0530000
 122.5970000 108.8210000 115.9330000 122.3310000 109.5070000 115.1290000
 121.3230000 108.0660000 116.3420000 121.5330000 107.4490000 117.2160000
 120.5700000 108.7810000 116.6740000 120.7510000 107.2110000 115.2570000
 120.6080000 105.8690000 115.1620000 120.0170000 105.6100000 113.9510000
 119.8160000 104.6580000 113.6810000 119.8090000 106.7520000 113.3220000
 119.3760000 106.9700000 112.3570000 120.2390000 107.7350000 114.0900000
 120.2390000 108.7340000 113.9420000 123.0560000 109.6550000 117.1180000
 122.3780000 110.6330000 117.4460000 124.1710000 109.3090000 117.7670000
 124.7450000 108.5550000 117.4180000 124.5770000 110.0080000 118.9830000
 123.7700000 109.9180000 119.7100000 125.8260000 109.3440000 119.5760000
 125.8040000 109.4360000 120.6620000 125.8000000 108.2740000 119.3690000
 127.1080000 109.9220000 119.0530000 127.8320000 109.4810000 117.9890000
 127.5020000 108.6160000 117.4330000 128.9330000 110.2770000 117.8030000
 129.5760000 110.0820000 117.0490000 128.9380000 111.2580000 118.7580000
 129.8410000 112.2880000 118.9800000 130.7040000 112.3970000 118.3390000
 129.5860000 113.1320000 120.0240000 130.2580000 113.9510000 120.2330000
 128.4660000 112.9670000 120.8430000 128.3090000 113.6590000 121.6570000
 127.5720000 111.9470000 120.6270000 126.7050000 111.8180000 121.2570000
 127.8030000 111.0650000 119.5650000 124.8290000 111.4930000 118.7370000
 124.6250000 112.3110000 119.6390000 125.2610000 111.8600000 117.5300000
 125.2600000 111.1950000 116.7700000 125.7380000 113.2180000 117.2940000
 126.3350000 113.5250000 118.1530000 126.6330000 113.2390000 116.0580000
 127.0360000 112.2410000 115.8850000 126.0340000 113.4820000 115.1810000
 127.7710000 114.2260000 116.1780000 127.6520000 115.1900000 116.9610000
 128.7940000 114.0310000 115.4920000 124.5820000 114.1980000 117.1410000
 124.6620000 115.3370000 117.6150000 123.5010000 113.7800000 116.4800000
 123.5130000 112.8890000 116.0050000 122.3040000 114.5950000 116.4360000
 122.5750000 115.6220000 116.1910000 121.6730000 114.2660000 115.6100000
 121.5020000 114.5800000 117.7150000 120.7940000 115.5490000 118.0020000
 121.5900000 113.4940000 118.4840000 122.0890000 112.6810000 118.1540000
 120.9740000 113.4570000 119.8040000 119.9120000 113.6780000 119.6940000
 121.1150000 112.0600000 120.4050000 122.1480000 111.7260000 120.3070000
 120.9110000 112.1040000 121.4750000 120.1950000 111.0450000 119.7580000
 119.2100000 111.3990000 119.1160000 120.5180000 109.7730000 119.9210000
 121.3400000 109.5250000 120.4530000 119.9430000 109.0500000 119.5130000
 121.5860000 114.4920000 120.7370000 120.8950000 115.0280000 121.6070000
 122.8750000 114.7890000 120.5650000 123.3920000 114.3730000 119.8030000
 123.5760000 115.7070000 121.4510000 123.2760000 115.4860000 122.4750000
 125.0820000 115.4740000 121.3350000 125.2690000 114.4210000 121.1230000
 125.4610000 115.9950000 120.4560000 125.8840000 115.8900000 122.5480000
 125.3880000 116.7260000 123.0420000 125.9070000 115.0700000 123.2660000
 127.2960000 116.2850000 122.1910000 128.2570000 115.8600000 123.0040000
 127.5230000 116.9590000 121.1900000 126.7610000 117.2540000 120.5970000
 128.4720000 117.2180000 120.9600000 123.2480000 117.1660000 121.1640000
 123.5690000 118.0320000 121.9830000 122.6250000 117.4610000 120.0200000
 122.4430000 116.7350000 119.3420000 122.2000000 118.8250000 119.7300000
 123.0330000 119.4920000 119.9540000 121.8730000 118.9600000 118.2270000
 121.0110000 118.3300000 118.0070000 121.5220000 120.3970000 117.8580000
 121.2980000 120.4550000 116.7930000 120.6510000 120.7170000 118.4300000
 122.3660000 121.0480000 118.0870000 123.0390000 118.4790000 117.3890000
 122.7940000 118.5800000 116.3320000 123.9210000 119.0780000 117.6160000
 123.2430000 117.4320000 117.6160000 121.0230000 119.2300000 120.6090000
 120.7500000 120.4240000 120.7660000 120.3270000 118.2630000 121.2080000
 120.5420000 117.2940000 121.0190000 119.2510000 118.5860000 122.1390000
 118.5470000 119.2470000 121.6330000 118.5080000 117.3160000 122.5450000
 119.2300000 116.5390000 122.7960000 117.9560000 117.4990000 123.4670000
 117.5770000 116.8060000 121.5070000 117.8330000 115.8400000 120.5830000
 118.8000000 115.3590000 120.5580000 116.7320000 115.6390000 119.7930000
 116.7600000 114.9520000 119.0530000 115.7340000 116.4810000 120.2010000
 114.4430000 116.6440000 119.7140000 114.1000000 116.0460000 118.8830000
 113.6520000 117.5760000 120.3260000 112.6420000 117.7380000 119.9800000
 114.1190000 118.3380000 121.4030000 113.4570000 119.0610000 121.8570000
 115.4000000 118.1780000 121.8860000 115.7650000 118.7660000 122.7150000
 116.2320000 117.2320000 121.2810000 119.7820000 119.3060000 123.3710000
 119.0770000 120.1270000 123.9680000 121.0170000 119.0010000 123.7740000
 121.5350000 118.2710000 123.3060000 121.6320000 119.7130000 124.8880000
 120.8800000 119.8460000 125.6660000 122.7800000 118.8890000 125.4660000
 122.3820000 117.9700000 125.8960000 123.4020000 118.5190000 124.6510000
 123.6660000 119.5860000 126.5000000 123.9520000 120.5610000 126.1050000
 122.9030000 119.8010000 127.7950000 123.5480000 120.2980000 128.5190000
 122.0280000 120.4220000 127.6030000 122.5840000 118.8380000 128.1940000
 124.9240000 118.7840000 126.7440000 125.5430000 119.2940000 127.4820000
 124.6580000 117.7940000 127.1150000 125.4790000 118.6850000 125.8110000
 122.1260000 121.0890000 124.4610000 122.0200000 122.0560000 125.2220000
 122.6750000 121.1940000 123.2510000 122.7760000 120.3750000 122.6690000
 123.1360000 122.4860000 122.7520000 123.7840000 122.9310000 123.5080000
 123.9600000 122.2950000 121.4650000 123.3510000 121.7440000 120.7480000
 124.3220000 123.6340000 120.8510000 124.9040000 123.4730000 119.9430000
 123.4110000 124.1800000 120.6060000 124.9120000 124.2130000 121.5620000
 125.2170000 121.4740000 121.7560000 126.0360000 122.1450000 122.0150000
 125.0510000 120.8600000 122.6410000 125.6360000 120.5950000 120.6110000
 126.5340000 120.0420000 120.8870000 124.8350000 119.8940000 120.3790000
 125.8440000 121.2110000 119.7360000 121.9550000 123.4200000 122.5290000
 122.0190000 124.6130000 122.8470000 120.8560000 122.8930000 121.9920000
 120.8310000 121.9120000 121.7530000 119.6820000 123.7190000 121.7430000
 120.0090000 124.6350000 121.2510000 118.7180000 122.9900000 120.8030000
 118.3510000 122.0860000 121.2880000 117.5460000 123.8810000 120.4410000
 116.8730000 123.3440000 119.7720000 117.0090000 124.1620000 121.3470000
 117.9120000 124.7790000 119.9430000 119.4040000 122.6400000 119.5990000
 119.9560000 121.8700000 119.7570000 118.9780000 124.1000000 123.0380000
 118.4160000 125.1960000 123.1310000 119.0070000 123.2240000 124.0430000
 119.4000000 122.3050000 123.9000000 118.4740000 123.5850000 125.3510000
 117.4360000 123.8920000 125.2240000 118.5060000 122.3760000 126.2840000
 118.1060000 122.6570000 127.2580000 117.9010000 121.5740000 125.8610000
 119.5340000 122.0330000 126.4000000 119.2460000 124.7490000 125.9570000
 118.6480000 125.6770000 126.5120000 120.5750000 124.7180000 125.8570000
 121.0290000 123.9390000 125.4010000 121.3750000 125.8020000 126.4020000
 121.0420000 126.0230000 127.4160000 122.4130000 125.4800000 126.4850000
 121.3040000 127.0620000 125.5620000 121.4730000 128.1700000 126.0770000
 121.0600000 126.9140000 124.2600000 120.9780000 125.9890000 123.8640000
 120.9110000 128.0820000 123.4080000 121.6540000 128.8300000 123.6850000
 121.1200000 127.8060000 122.3750000 119.5260000 128.6920000 123.4960000
 119.3630000 129.9050000 123.3480000 118.5090000 127.8610000 123.7360000
 118.6640000 126.8630000 123.7450000 117.1720000 128.3860000 123.9860000
 116.9820000 129.1880000 123.2730000 116.1230000 127.2980000 123.7720000
 115.1310000 127.7070000 123.9630000 116.1760000 126.9390000 122.7440000
 116.3120000 126.4710000 124.4560000 117.0550000 128.9600000 125.3890000
 116.1940000 129.8090000 125.6370000 117.8990000 128.5050000 126.3160000
 118.4760000 127.6990000 126.1220000 117.9950000 129.1650000 127.6120000
 116.9990000 129.2110000 128.0520000 118.9030000 128.3650000 128.5460000
 119.7090000 127.9190000 127.9640000 119.4650000 129.0550000 129.1750000
 118.2690000 127.2910000 129.4260000 117.8990000 126.4930000 128.7830000
 119.3100000 126.7080000 130.3640000 118.8490000 125.9420000 130.9880000
 120.1170000 126.2640000 129.7810000 119.7130000 127.4990000 130.9970000
 117.1010000 127.8590000 130.2060000 116.6630000 127.0770000 130.8270000
 117.4490000 128.6740000 130.8410000 116.3490000 128.2350000 129.5130000
 118.5190000 130.5830000 127.4540000 117.9840000 131.5270000 128.0390000
 119.5660000 130.7500000 126.6500000 119.9390000 129.9640000 126.1370000
 120.1880000 132.0570000 126.4950000 120.2570000 132.5090000 127.4850000
 121.6140000 131.8600000 125.9750000 122.1690000 131.2320000 126.6720000
 121.5850000 131.2850000 125.0500000 122.3680000 133.1300000 125.7450000
 122.3700000 134.1360000 126.6900000 121.7990000 134.0240000 127.6000000
 123.0910000 135.2880000 126.4950000 123.0250000 136.0940000 127.2110000
 123.8900000 135.4130000 125.3970000 124.4730000 136.3100000 125.2530000
 123.9490000 134.3910000 124.4750000 124.5790000 134.4900000 123.6030000
 123.2090000 133.2480000 124.6620000 123.2910000 132.4390000 123.9510000
 119.3530000 132.9870000 125.6210000 119.4330000 134.2110000 125.7680000
 118.5310000 132.4360000 124.7280000 118.5090000 131.4330000 124.6130000
 117.6620000 133.2810000 123.9160000 118.2280000 134.1630000 123.6160000
 117.2350000 132.5350000 122.6540000 116.5870000 133.1750000 122.0550000
 118.1180000 132.2680000 122.0730000 116.6950000 131.6300000 122.9320000
 116.4450000 133.7430000 124.7090000 116.0940000 134.9270000 124.6920000
 115.7930000 132.8230000 125.4180000 116.1630000 131.8860000 125.4910000
 114.5430000 133.1200000 126.1060000 114.0210000 133.8900000 125.5380000
 113.6550000 131.8740000 126.1370000 112.7230000 132.1040000 126.6530000
 113.4370000 131.5570000 125.1170000 114.1720000 131.0720000 126.6630000
 114.7500000 133.6410000 127.5240000 114.0590000 134.5760000 127.9380000
 115.6770000 133.0540000 128.2800000 116.2480000 132.3150000 127.8960000
 115.9290000 133.4220000 129.6750000 115.3120000 134.2850000 129.9240000
 115.5730000 132.2760000 130.6240000 116.2560000 131.4440000 130.4550000
 115.7920000 132.5760000 131.6490000 114.1570000 131.7790000 130.5450000
 113.0820000 132.4360000 130.0270000 113.2020000 133.4260000 129.6130000
 111.9560000 131.6620000 130.1330000 111.0720000 132.0070000 129.7890000
 112.2860000 130.4770000 130.7350000 111.4900000 129.3810000 131.0600000
 110.4340000 129.3940000 130.8320000 112.1000000 128.3190000 131.6660000
 111.5230000 127.4470000 131.9350000 113.4720000 128.3280000 131.9530000
 113.9090000 127.4660000 132.4340000 114.2610000 129.4130000 131.6320000
 115.3180000 129.4220000 131.8520000 113.6670000 130.5160000 131.0100000
 117.3950000 133.8080000 129.8390000 118.1750000 133.0730000 130.4550000
 117.8030000 134.9640000 129.3050000 116.9880000 136.0050000 128.6610000
 116.5630000 136.6540000 129.4270000 116.2760000 135.5360000 127.9820000
 117.9860000 136.7680000 127.8730000 117.6820000 137.8130000 127.8180000
 118.0890000 136.3180000 126.8860000 119.2810000 136.6660000 128.6020000
 119.3570000 137.4820000 129.3210000 120.1000000 136.6460000 127.8830000
 119.2300000 135.3270000 129.3540000 119.8110000 134.5840000 128.8080000
 119.7850000 135.4650000 130.7610000 120.9980000 135.3180000 130.9510000
 118.9370000 135.7420000 131.7510000 117.9510000 135.8430000 131.5580000
 119.4120000 135.9030000 133.1200000 120.4030000 136.3570000 133.0900000
 118.4750000 136.8380000 133.8810000 118.2120000 137.6820000 133.2440000
 117.5270000 136.3310000 134.0610000 119.0260000 137.3540000 135.1950000
 118.2170000 137.7920000 135.7800000 119.4040000 136.5170000 135.7830000
 120.3320000 138.5700000 134.9790000 120.4900000 139.1760000 136.6510000
 121.2650000 139.9420000 136.6890000 119.5410000 139.6040000 136.9740000
 120.7610000 138.3530000 137.3120000 119.5200000 134.5580000 133.8230000
 120.3740000 134.3710000 134.6950000 118.6510000 133.6140000 133.4610000
 117.9160000 133.8300000 132.8030000 118.7410000 132.2640000 134.0010000
 118.8800000 132.3360000 135.0800000 117.4280000 131.5060000 133.7320000
 117.3070000 131.4130000 132.6530000 117.4740000 130.1110000 134.3210000
 116.5340000 129.5980000 134.1160000 118.2960000 129.5540000 133.8730000
 117.6250000 130.1760000 135.3990000 116.2510000 132.2880000 134.2700000
 115.3290000 131.7400000 134.0730000 116.3670000 132.4270000 135.3450000
 116.2060000 133.2610000 133.7810000 119.9440000 131.5430000 133.4120000
 120.5970000 130.7380000 134.0850000 120.2580000 131.8300000 132.1480000
 119.6730000 132.4550000 131.6120000 121.4380000 131.2590000 131.5120000
 121.4060000 130.1760000 131.6340000 121.4120000 131.5780000 130.0160000
 120.5650000 131.0710000 129.5540000 121.1890000 132.6360000 129.8770000
 122.6740000 131.2300000 129.2620000 122.9100000 129.9350000 128.8280000
 122.1890000 129.1570000 129.0320000 124.0560000 129.6180000 128.1350000
 124.2230000 128.6040000 127.8030000 124.9830000 130.6000000 127.8700000
 126.1280000 130.2930000 127.1810000 126.1280000 129.3590000 126.9590000
 124.7720000 131.8920000 128.2910000 125.5000000 132.6620000 128.0820000
 123.6280000 132.2000000 128.9800000 123.4750000 133.2180000 129.3050000
 122.7140000 131.7800000 132.1610000 123.6930000 131.0440000 132.3150000
 122.7210000 133.0550000 132.5440000 121.9000000 133.6280000 132.4070000
 123.9080000 133.6360000 133.1620000 124.7810000 133.3200000 132.5900000
 123.8260000 135.1600000 133.1100000 124.7150000 135.5880000 133.5730000
 123.7650000 135.4860000 132.0720000 122.9390000 135.4950000 133.6480000
 124.0760000 133.1530000 134.5970000 125.1820000 132.8010000 135.0210000
 122.9830000 133.1260000 135.3620000 122.0800000 133.3360000 134.9610000
 123.0770000 132.7940000 136.7800000 123.8790000 133.3900000 137.2150000
 121.7750000 133.1590000 137.4890000 121.8540000 132.9080000 138.5470000
 121.5900000 134.2280000 137.3830000 120.9500000 132.6020000 137.0440000
 123.4090000 131.3240000 136.9960000 124.1550000 130.9830000 137.9200000
 122.8680000 130.4380000 136.1610000 122.3200000 130.7550000 135.3740000
 123.0670000 129.0100000 136.3830000 122.8980000 128.8060000 137.4400000
 122.0520000 128.2030000 135.5770000 122.2120000 127.1390000 135.7520000
 121.0430000 128.4740000 135.8870000 122.1760000 128.4190000 134.5160000
 124.4830000 128.5690000 136.0380000 125.0670000 127.7580000 136.7610000
 125.0570000 129.0920000 134.9590000 124.5950000 129.8310000 134.4490000
 126.3510000 128.6120000 134.4970000 126.4090000 127.5480000 134.7250000
 126.4470000 128.7670000 132.9770000 126.1870000 129.7890000 132.7000000
 127.4820000 128.6280000 132.6640000 125.5690000 127.8110000 132.2300000
 125.9250000 126.4860000 132.1020000 126.8520000 126.1320000 132.5290000
 125.1090000 125.5990000 131.4320000 125.4010000 124.5640000 131.3350000
 123.9240000 126.0320000 130.8870000 123.2860000 125.3380000 130.3600000
 123.5550000 127.3430000 131.0140000 122.6230000 127.6860000 130.5890000
 124.3720000 128.2260000 131.6840000 124.0640000 129.2570000 131.7790000
 127.5300000 129.2940000 135.1780000 128.6070000 128.6960000 135.2570000
 127.3570000 130.5150000 135.6790000 126.5060000 131.0240000 135.4860000
 128.3820000 131.1350000 136.5070000 129.3550000 130.7930000 136.1530000
 128.3350000 132.6590000 136.3680000 128.9320000 133.1140000 137.1580000
 128.7690000 132.9500000 135.4110000 127.0080000 133.1360000 136.4470000
 126.6170000 133.1410000 135.5700000 128.2560000 130.7580000 137.9760000
 129.2520000 130.8200000 138.7050000 127.0640000 130.3720000 138.4210000
 126.2630000 130.3980000 137.8070000 126.8610000 129.9060000 139.7760000
 127.4080000 130.5490000 140.4660000 125.8060000 129.9950000 140.0360000
 127.3060000 128.4720000 139.9640000 127.8770000 128.1170000 140.9960000
 127.0640000 127.6430000 138.9510000 126.5370000 127.9630000 138.1510000
 127.5210000 126.2560000 138.9100000 127.7190000 125.9300000 139.9310000
 126.4460000 125.3490000 138.3170000 126.2350000 125.6600000 137.2940000
 126.8380000 124.3360000 138.2250000 125.1660000 125.3170000 139.1010000
 125.1800000 125.2130000 140.4790000 126.1210000 125.1560000 141.0070000
 124.0010000 125.1810000 141.1960000 124.0260000 125.1070000 142.2730000
 122.7920000 125.2440000 140.5390000 121.8700000 125.2150000 141.1010000
 122.7630000 125.3440000 139.1650000 121.8170000 125.3970000 138.6460000
 123.9430000 125.3760000 138.4530000 123.9050000 125.4480000 137.3760000
 128.8080000 126.1340000 138.1120000 129.0010000 125.1610000 137.3830000
 129.6880000 127.1310000 138.2340000 129.5620000 127.8310000 138.9510000
 130.8490000 127.2580000 137.3580000 130.4920000 127.4470000 136.3460000
 131.6930000 128.4540000 137.7980000 131.0730000 129.3510000 137.8050000
 131.9980000 128.3180000 138.8360000 132.9140000 128.6970000 136.9450000
 132.8140000 129.3520000 135.7290000 131.8530000 129.6990000 135.3800000
 133.9260000 129.5730000 134.9460000 133.8280000 130.0870000 134.0010000
 135.1560000 129.1350000 135.3780000 136.2670000 129.3520000 134.6040000
 137.0390000 128.9890000 135.0430000 135.2800000 128.4780000 136.5800000
 136.2460000 128.1320000 136.9160000 134.1660000 128.2630000 137.3550000
 134.2770000 127.7470000 138.2970000 131.6910000 125.9860000 137.3360000
 131.8570000 125.3580000 136.2870000 132.2420000 125.5990000 138.4880000
 132.0700000 126.1260000 139.3320000 133.0970000 124.4150000 138.5510000
 133.9140000 124.5500000 137.8420000 133.7070000 124.2740000 139.9600000
 132.9140000 124.4270000 140.6920000 134.2890000 122.8830000 140.1700000
 134.7120000 122.8130000 141.1720000 133.5020000 122.1380000 140.0560000
 135.0710000 122.7010000 139.4330000 134.7730000 125.3290000 140.1860000
 135.1920000 125.2140000 141.1860000 135.5640000 125.2120000 139.4450000
 134.3300000 126.3200000 140.0900000 132.3190000 123.1700000 138.1430000
 132.8350000 122.3050000 137.4260000 131.0620000 123.0650000 138.5800000
 130.6770000 123.7750000 139.1870000 130.2290000 121.9310000 138.1910000
 130.7490000 121.0140000 138.4680000 128.9000000 121.9750000 138.9440000
 128.2850000 121.1250000 138.6470000 129.0880000 121.9300000 140.0170000
 128.3770000 122.9010000 138.7060000 129.9890000 121.9090000 136.6870000
 129.8620000 120.8350000 136.0890000 129.9130000 123.0850000 136.0620000
 129.9720000 123.9430000 136.5910000 129.7440000 123.1500000 134.6140000
 128.9690000 122.4380000 134.3280000 129.2880000 124.5480000 134.1970000
 129.8920000 125.2940000 134.7140000 129.5090000 124.7000000 133.1400000
 127.8150000 124.8290000 134.4490000 127.6550000 124.9930000 135.5150000
 127.5400000 125.7710000 133.9740000 126.7110000 123.5230000 133.8720000
 126.2530000 122.7510000 135.4190000 125.5710000 121.9230000 135.2250000
 127.1470000 122.3750000 135.9170000 125.7620000 123.4830000 136.0600000
 131.0280000 122.7750000 133.8880000 130.9860000 122.1050000 132.8520000
 132.1750000 123.2130000 134.4090000 132.1680000 123.7580000 135.2590000
 133.4530000 122.9180000 133.7700000 133.3900000 123.2300000 132.7280000
 134.5760000 123.7310000 134.4450000 134.6170000 123.4460000 135.4960000
 135.9280000 123.4330000 133.8200000 136.6970000 124.0220000 134.3190000
 136.1540000 122.3730000 133.9310000 135.9040000 123.6900000 132.7610000
 134.2760000 125.2310000 134.3690000 133.3380000 125.4380000 134.8850000
 135.0280000 125.7790000 134.9380000 134.2080000 125.7850000 132.9670000
 133.9920000 126.8530000 133.0080000 135.1640000 125.6270000 132.4670000
 133.4200000 125.2760000 132.4120000 133.7380000 121.4220000 133.7980000
 134.3770000 120.8870000 132.8870000 133.2520000 120.7190000 134.8210000
 132.7340000 121.1840000 135.5530000 133.4640000 119.2780000 134.8910000
 134.4920000 119.0710000 134.5940000 133.2760000 118.7930000 136.3260000
 132.2780000 119.0650000 136.6710000 133.2770000 117.7030000 136.3420000
 134.3140000 119.3140000 137.3190000 134.3220000 120.4020000 137.2610000
 133.9530000 118.9200000 138.7410000 134.7080000 119.3030000 139.4280000
 132.9810000 119.3400000 138.9990000 133.9110000 117.8340000 138.8180000
 135.6980000 118.8130000 136.9510000 136.4250000 119.1930000 137.6680000
 135.7070000 117.7230000 136.9680000 135.9570000 119.1620000 135.9520000
 132.5350000 118.5340000 133.9390000 132.9430000 117.5510000 133.3110000
 131.2840000 118.9830000 133.8260000 130.9540000 119.7180000 134.4360000
 130.3720000 118.4280000 132.8280000 130.2790000 117.3570000 133.0070000
 128.9760000 119.0640000 132.9640000 129.1000000 120.1290000 133.1580000
 128.1770000 118.8990000 131.6790000 127.1950000 119.3560000 131.8000000
 128.7040000 119.3840000 130.8580000 128.0590000 117.8380000 131.4580000
 128.2330000 118.4530000 134.1200000 127.2480000 118.9130000 134.2030000
 128.1200000 117.3820000 133.9550000 128.7910000 118.6210000 135.0410000
 130.9380000 118.6310000 131.4310000 130.9490000 117.7120000 130.6040000
 131.4180000 119.8420000 131.1540000 131.4080000 120.5630000 131.8610000
 131.9660000 120.1660000 129.8430000 131.1980000 119.9790000 129.0920000
 132.3300000 121.6490000 129.8030000 131.4570000 122.2370000 130.0860000
 132.9890000 121.8760000 130.6410000 132.9290000 122.2300000 128.5280000
 133.7740000 121.6130000 128.2230000 131.8990000 122.2270000 127.4220000
 132.3370000 122.6440000 126.5150000 131.5740000 121.2040000 127.2300000
 131.0420000 122.8300000 127.7210000 133.4220000 123.6320000 128.8020000
 133.8510000 124.0510000 127.8920000 132.5880000 124.2530000 129.1290000
 134.1820000 123.6040000 129.5830000 133.1760000 119.2990000 129.5210000
 133.2770000 118.7380000 128.4250000 134.1070000 119.1770000 130.4680000
 133.9900000 119.6460000 131.3550000 135.3010000 118.3720000 130.2420000
 135.7860000 118.7320000 129.3350000 136.2770000 118.5470000 131.4040000
 137.1660000 117.9420000 131.2270000 136.5620000 119.5960000 131.4850000
 135.8000000 118.2280000 132.3310000 134.9630000 116.9010000 130.0470000
 135.6640000 116.1990000 129.3120000 133.9080000 116.4140000 130.7010000
 133.4150000 116.9920000 131.3670000 133.4530000 115.0480000 130.4660000
 134.2980000 114.3740000 130.6080000 132.3680000 114.6780000 131.4730000
 131.5670000 115.4160000 131.4310000 131.9540000 113.7020000 131.2180000
 132.9000000 114.6360000 132.7780000 132.9850000 115.5300000 133.1180000
 132.9360000 114.8780000 129.0460000 133.2270000 113.8750000 128.3880000
 132.1730000 115.8540000 128.5540000 131.9500000 116.6570000 129.1250000
 131.6390000 115.8070000 127.2010000 131.1110000 114.8610000 127.0800000
 130.6300000 116.9390000 127.0060000 131.1230000 117.8950000 127.1830000
 130.3400000 116.9860000 125.9560000 129.3720000 116.8490000 127.8760000
 129.6870000 116.6990000 128.9090000 128.5770000 118.1390000 127.8120000
 127.6890000 118.0500000 128.4380000 129.1930000 118.9640000 128.1710000
 128.2770000 118.3310000 126.7820000 128.5160000 115.6630000 127.4710000
 127.6290000 115.6210000 128.1040000 128.2140000 115.7710000 126.4290000
 129.0890000 114.7430000 127.5890000 132.7210000 115.8820000 126.1320000
 132.4170000 115.6410000 124.9620000 133.9620000 116.2130000 126.4960000
 134.1530000 116.4870000 127.4490000 135.0540000 116.1840000 125.5270000
 134.7680000 116.7890000 124.6660000 136.3280000 116.7750000 126.1340000
 136.5860000 116.2240000 127.0380000 137.1650000 116.6020000 125.4570000
 136.2410000 118.2350000 126.4510000 135.2290000 119.0210000 125.9310000
 134.4860000 118.5840000 125.2810000 135.1570000 120.3620000 126.2340000
 134.3600000 120.9660000 125.8260000 136.1040000 120.9350000 127.0600000
 136.0480000 121.9870000 127.2980000 137.1180000 120.1660000 127.5790000
 137.8610000 120.6110000 128.2240000 137.1850000 118.8250000 127.2750000
 137.9870000 118.2320000 127.6880000 135.3430000 114.7690000 125.0480000
 135.7260000 114.5720000 123.8920000 135.1630000 113.7770000 125.9200000
 134.6880000 113.9530000 126.7940000 135.6330000 112.4260000 125.6560000
 136.5990000 112.4970000 125.1550000 135.8380000 111.6830000 126.9730000
 134.9470000 111.7910000 127.5920000 135.9200000 110.6140000 126.7760000
 137.0350000 112.1380000 127.7440000 138.2800000 111.5880000 127.5020000
 138.3950000 110.8240000 126.7480000 139.3830000 112.0040000 128.2140000
 140.3510000 111.5680000 128.0140000 139.2520000 112.9770000 129.1820000
 140.1170000 113.3030000 129.7400000 138.0180000 113.5310000 129.4350000
 137.9120000 114.2940000 130.1920000 136.9160000 113.1110000 128.7200000
 135.9520000 113.5510000 128.9290000 134.7000000 111.6190000 124.7660000
 135.1200000 110.5860000 124.2390000 133.4490000 112.0510000 124.5920000
 133.1410000 112.9020000 125.0410000 132.5350000 111.2820000 123.7480000
 132.6890000 110.2280000 123.9790000 131.0840000 111.6190000 124.1010000
 131.0290000 112.6460000 124.4610000 130.4780000 111.6020000 123.1950000
 130.4720000 110.6900000 125.1330000 130.1330000 109.7770000 124.6440000
 131.2290000 110.4130000 125.8670000 129.3050000 111.3470000 125.8370000
 129.1440000 110.8630000 126.8000000 129.5520000 112.3860000 126.0540000
 128.0740000 111.2940000 125.0560000 127.7560000 110.3710000 124.7970000
 127.3810000 112.3630000 124.6850000 127.8010000 113.5720000 125.0150000
 128.6500000 113.6830000 125.5500000 127.2730000 114.3850000 124.7320000
 126.2740000 112.2260000 123.9780000 125.9520000 111.3050000 123.7180000
 125.7500000 113.0420000 123.6980000 132.8180000 111.4660000 122.2630000
 132.9770000 110.4510000 121.5630000 132.8940000 112.6870000 121.7120000
 132.7370000 114.0170000 122.3230000 133.6860000 114.3260000 122.7620000
 131.8830000 114.0030000 123.0000000 132.4280000 114.8880000 121.1610000
 132.7980000 115.8950000 121.3550000 131.3570000 114.8570000 120.9600000
 133.1550000 114.3120000 120.0220000 134.1830000 114.6730000 120.0290000
 132.6170000 114.5340000 119.1000000 133.1460000 112.7960000 120.2640000
 132.3160000 112.3470000 119.7180000 134.4450000 112.1480000 119.8280000
 134.4510000 111.3950000 118.8480000 135.5480000 112.4110000 120.5310000
 135.5060000 113.0420000 121.3180000 136.8180000 111.7910000 120.1690000
 136.9160000 111.8470000 119.0850000 138.0060000 112.5510000 120.7860000
 138.9270000 112.0650000 120.4630000 138.0270000 113.9840000 120.2910000
 138.8720000 114.5100000 120.7350000 138.1240000 113.9930000 119.2050000
 137.1000000 114.4810000 120.5760000 137.9540000 112.5090000 122.3070000
 138.8050000 113.0540000 122.7150000 137.0290000 112.9700000 122.6520000
 137.9910000 111.4730000 122.6440000 136.8740000 110.3220000 120.5630000
 137.5610000 109.5420000 119.8990000 136.1660000 109.9150000 121.6100000
 135.6110000 110.5770000 122.1320000 136.1710000 108.5280000 122.0260000
 137.1970000 108.2080000 122.2060000 135.6730000 108.4380000 122.9910000
 135.5190000 107.5870000 121.0350000 136.0450000 106.5050000 120.7730000
 134.3750000 107.9820000 120.4730000 133.9700000 108.8730000 120.7240000
 133.7020000 107.1320000 119.4940000 133.5730000 106.1430000 119.9330000
 132.3200000 107.6930000 119.1640000 132.4220000 108.7150000 118.7990000
 131.8920000 107.1340000 118.3320000 131.3680000 107.6710000 120.3180000
 131.2700000 106.5570000 121.1300000 131.8800000 105.6890000 120.9310000
 130.3980000 106.5410000 122.1960000 130.3290000 105.6650000 122.8240000
 129.6140000 107.6430000 122.4590000 128.9300000 107.6320000 123.2950000
 129.7020000 108.7550000 121.6580000 129.0870000 109.6190000 121.8620000
 130.5740000 108.7680000 120.5950000 130.6340000 109.6490000 119.9730000
 134.5250000 106.9850000 118.2220000 134.6790000 105.8760000 117.7010000
 135.0610000 108.0920000 117.7090000 134.9790000 108.9690000 118.2040000
 135.7700000 108.0640000 116.4360000 135.1750000 107.4860000 115.7290000
 135.9010000 109.4890000 115.8930000 134.9270000 109.9780000 115.9210000
 136.5520000 110.0680000 116.5480000 136.4450000 109.5300000 114.4790000
 135.7340000 109.0970000 113.5520000 137.5850000 109.9980000 114.2930000
 137.1410000 107.4030000 116.5540000 137.5680000 106.6960000 115.6350000
 137.8410000 107.6110000 117.6700000 137.4080000 108.0670000 118.4600000
 139.2340000 107.1990000 117.8000000 139.6800000 107.2020000 116.8060000
 140.0170000 108.1910000 118.6750000 139.5730000 108.2210000 119.6700000
 141.0150000 107.7950000 118.8620000 140.1320000 109.6030000 118.1360000
 139.4530000 109.9970000 116.9910000 138.8310000 109.2900000 116.4620000
 139.5540000 111.2810000 116.5080000 139.0170000 111.5660000 115.6150000
 140.3390000 112.1920000 117.1680000 140.4370000 113.4710000 116.6860000
 139.9010000 113.5570000 115.8940000 141.0240000 111.8320000 118.3070000
 141.6430000 112.5500000 118.8250000 140.9150000 110.5450000 118.7850000
 141.4530000 110.2750000 119.6820000 139.4070000 105.8070000 118.3890000
 140.5090000 105.2580000 118.3120000 138.3550000 105.2290000 118.9710000
 137.4340000 105.6280000 118.8590000 138.5070000 104.0200000 119.7750000
 139.2420000 104.2220000 120.5540000 137.1770000 103.6860000 120.4540000
 136.7580000 104.5930000 120.8900000 136.4450000 103.4110000 119.6950000
 137.2330000 102.6000000 121.5140000 138.2440000 102.5370000 121.9160000
 136.5690000 102.8630000 122.3380000 136.8310000 101.2580000 120.9540000
 135.8780000 101.3530000 120.4340000 137.5650000 100.9390000 120.2140000
 136.7170000 100.2430000 121.9910000 136.7810000 100.5740000 122.9430000
 136.5390000  98.9510000 121.7480000 136.4560000  98.5150000 120.5020000
 136.5280000  99.1660000 119.7330000 136.3200000  97.5310000 120.3190000
 136.4470000  98.0950000 122.7510000 136.5120000  98.4240000 123.7040000
 136.3110000  97.1120000 122.5650000 139.0080000 102.8420000 118.9460000
 139.7710000 102.0090000 119.4460000 138.6030000 102.7540000 117.6790000
 138.0380000 103.4890000 117.2770000 138.9520000 101.6160000 116.8370000
 139.4560000 100.8810000 117.4640000 137.6890000 100.9630000 116.2770000
 137.1560000 101.6800000 115.6530000 137.9660000 100.1120000 115.6550000
 136.8410000 100.5260000 117.3230000 135.9260000 100.5850000 117.0390000
 139.9010000 101.9890000 115.7050000 140.0040000 101.2520000 114.7210000
 140.6050000 103.1110000 115.8260000 140.4740000 103.7050000 116.6330000
 141.5660000 103.4870000 114.7970000 141.1490000 103.2150000 113.8270000
 141.7830000 104.9990000 114.8150000 142.0690000 105.3110000 115.8190000
 142.6340000 105.2500000 114.1810000 140.5750000 105.7900000 114.3690000
 139.6770000 105.3610000 114.8130000 140.6620000 106.8170000 114.7240000
 140.4420000 105.7880000 112.8620000 141.4150000 105.9830000 112.4120000
 140.1190000 104.8020000 112.5280000 139.4460000 106.8340000 112.3880000
 139.7190000 107.8070000 112.7970000 139.4950000 106.9150000 111.3020000
 138.0560000 106.4980000 112.7970000 138.0040000 106.4450000 113.8040000
 137.4250000 107.2130000 112.4650000 137.7940000 105.6070000 112.3990000
 142.8920000 102.7590000 114.9630000 143.5980000 102.5350000 113.9740000
 143.2420000 102.3800000 116.1890000 142.6440000 102.5950000 116.9740000
 144.4690000 101.6530000 116.4870000 145.0350000 101.5260000 115.5640000
 145.3420000 102.4100000 117.5040000 144.7270000 102.6390000 118.3740000
 146.5140000 101.5610000 117.9650000 147.1110000 102.1240000 118.6820000
 146.1410000 100.6520000 118.4370000 147.1320000 101.2970000 117.1070000
 145.8380000 103.7260000 116.9140000 146.3430000 103.5310000 115.9680000
 144.9840000 104.3600000 116.6740000 146.7630000 104.4640000 117.8280000
 147.0810000 105.3920000 117.3520000 146.2470000 104.6930000 118.7600000
 147.6360000 103.8460000 118.0390000 144.0880000 100.2800000 117.0220000
 143.1680000 100.1620000 117.8380000 144.7920000  99.2470000 116.5600000
 145.5020000  99.3940000 115.8570000 144.5750000  97.8820000 117.0390000
 143.5710000  97.8210000 117.4590000 144.6750000  96.8920000 115.8860000
 145.5040000  97.1760000 115.2370000 144.9490000  95.9110000 116.2750000
 143.4070000  96.7700000 115.0590000 142.9260000  97.7450000 114.9880000
 143.6660000  96.4830000 114.0400000 142.4270000  95.7660000 115.6320000
 141.4360000  95.4460000 114.9450000 142.6470000  95.2940000 116.7670000
 145.5810000  97.5650000 118.1460000 146.5440000  96.8160000 117.9750000
 145.3340000  98.1640000 119.3070000 144.5350000  98.7750000 119.4000000
 146.1760000  97.9810000 120.4810000 146.6350000  96.9930000 120.4330000
 147.2830000  99.0350000 120.5380000 148.0850000  98.7530000 119.8560000
 146.9060000  99.9770000 120.1400000 147.8580000  99.2690000 121.9200000
 147.0460000  99.3280000 122.6450000 148.4730000  98.4160000 122.2060000
 148.6870000 100.5320000 121.9890000 148.9110000 101.1500000 120.9290000
 149.1140000 100.9080000 123.1000000 145.3000000  98.0520000 121.7200000
 144.5870000  99.0380000 121.9200000 145.3560000  97.0010000 122.5440000
 146.0640000  96.2930000 122.4120000 144.4080000  96.8490000 123.6450000
 143.4010000  96.8500000 123.2270000 144.6290000  95.5100000 124.3450000
 143.9880000  95.4570000 125.2250000 144.2920000  94.3590000 123.4150000
 144.4560000  93.4140000 123.9320000 143.2480000  94.4300000 123.1110000
 144.9300000  94.4050000 122.5330000 145.9980000  95.4060000 124.7540000
 146.1380000  94.5640000 125.1940000 144.5000000  97.9830000 124.6580000
 143.4890000  98.3400000 125.2700000 145.6870000  98.5600000 124.8510000
 146.4920000  98.2470000 124.3270000 145.8220000  99.6430000 125.8200000
 145.2370000  99.3840000 126.7020000 147.2840000  99.7860000 126.2430000
 147.6410000  98.8340000 126.6350000 147.8990000  99.9660000 125.3610000
 147.5390000 100.8790000 127.2660000 148.6130000 101.0030000 127.4040000
 147.1470000 101.8250000 126.8920000 146.8910000 100.5560000 128.6020000
 145.8190000 100.4200000 128.4610000 147.2880000  99.6140000 128.9790000
 147.1220000 101.6100000 129.5870000 147.9480000 101.5010000 130.1570000
 146.3280000 102.6630000 129.7610000 145.2340000 102.8010000 129.0260000
 145.0010000 102.1060000 128.3310000 144.6330000 103.6020000 129.1600000
 146.6230000 103.5720000 130.6800000 147.4510000 103.4650000 131.2480000
 146.0200000 104.3710000 130.8120000 145.2870000 100.9570000 125.2650000
 144.7850000 101.7930000 126.0250000 145.3790000 101.1540000 123.9490000
 145.8690000 100.4860000 123.3710000 144.7800000 102.3270000 123.3220000
 145.0880000 103.2110000 123.8810000 145.2920000 102.4600000 121.8860000
 146.3160000 102.8330000 121.9020000 145.3910000 101.4680000 121.4460000
 144.4610000 103.3270000 120.9760000 143.3450000 102.9560000 120.2830000
 142.9680000 101.9480000 120.3670000 142.8690000 104.0110000 119.5500000
 142.0390000 103.9000000 118.9850000 143.6840000 105.0930000 119.7500000
 143.6140000 106.3800000 119.2200000 142.8200000 106.6400000 118.5360000
 144.5770000 107.2710000 119.6020000 144.5590000 108.2810000 119.2210000
 145.6000000 106.9070000 120.4850000 146.3420000 107.6450000 120.7540000
 145.6720000 105.6310000 121.0110000 146.4590000 105.3490000 121.6950000
 144.7000000 104.6980000 120.6410000 143.2600000 102.2430000 123.3550000
 142.5790000 103.2320000 123.6450000 142.7110000 101.0620000 123.0630000
 143.3000000 100.2710000 122.8470000 141.2630000 100.8990000 123.0520000
 140.8320000 101.7270000 122.4900000 140.8840000  99.5980000 122.3500000
 141.3690000  98.7610000 122.8530000 139.8140000  99.4240000 122.4640000
 141.2410000  99.5770000 120.8850000 140.6950000 100.3660000 120.3680000
 142.3020000  99.7970000 120.7670000 140.9290000  98.2430000 120.2400000
 141.5990000  97.4810000 120.6390000 139.9060000  97.9540000 120.4810000
 141.0850000  98.3160000 118.7910000 141.9770000  98.6580000 118.4620000
 140.1460000  97.9680000 117.9200000 138.9780000  97.5090000 118.3480000
 138.8010000  97.4240000 119.3390000 138.2650000  97.2450000 117.6830000
 140.3760000  98.0730000 116.6200000 141.2660000  98.4180000 116.2910000
 139.6610000  97.8080000 115.9580000 140.6810000 100.9240000 124.4560000
 139.5350000 101.3410000 124.6390000 141.4500000 100.4940000 125.4550000
 142.3980000 100.1990000 125.2710000 140.9290000 100.4470000 126.8150000
 139.9460000  99.9770000 126.7880000 141.8400000  99.5980000 127.6980000
 142.8720000  99.7060000 127.3640000 141.8060000  99.9740000 128.7210000
 141.4590000  98.1340000 127.6870000 140.3510000  97.7740000 127.2940000
 142.3790000  97.2790000 128.1170000 143.2780000  97.6190000 128.4290000
 142.1800000  96.2890000 128.1320000 140.7740000 101.8430000 127.3960000
 139.8390000 102.1020000 128.1620000 141.6740000 102.7590000 127.0380000
 142.4010000 102.5220000 126.3790000 141.6060000 104.1010000 127.5990000
 141.3990000 104.0070000 128.6650000 142.9540000 104.8060000 127.4430000
 143.0420000 105.5870000 128.1990000 143.7550000 104.1120000 127.6980000
 143.2220000 105.3990000 126.0790000 143.5940000 104.6210000 125.4120000
 142.2880000 105.7670000 125.6540000 144.4160000 106.7440000 126.1560000
 144.4020000 107.3020000 124.4580000 145.0940000 108.1360000 124.3430000
 144.7070000 106.4850000 123.8040000 143.3960000 107.6260000 124.1900000
 140.4830000 104.9210000 126.9760000 139.9020000 105.7760000 127.6520000
 140.1520000 104.6790000 125.7040000 140.6660000 103.9920000 125.1700000
 139.0470000 105.4130000 125.0970000 139.1400000 106.4600000 125.3870000
 139.1210000 105.3380000 123.5730000 139.2580000 104.3010000 123.2680000
 138.1670000 105.6500000 123.1480000 140.2160000 106.1730000 122.9980000
 141.2920000 105.7320000 122.2950000 141.4120000 104.6770000 122.0970000
 142.0890000 106.7870000 121.9380000 142.9330000 106.6250000 121.4070000
 141.5340000 107.9440000 122.4130000 141.9710000 109.2600000 122.3070000
 142.8860000 109.4840000 121.7780000 141.2010000 110.2250000 122.8920000
 141.4990000 111.2620000 122.8350000 140.0220000 109.9080000 123.5720000
 139.4490000 110.7070000 124.0190000 139.5880000 108.6070000 123.6780000
 138.6770000 108.3600000 124.2030000 140.3520000 107.5950000 123.0900000
 137.7000000 104.9070000 125.5920000 136.7250000 105.6650000 125.6060000
 137.6220000 103.6390000 126.0010000 138.3980000 103.0110000 125.8500000
 136.4170000 103.1590000 126.6660000 135.5560000 103.4880000 126.0850000
 136.4040000 101.6310000 126.7110000 137.3600000 101.2720000 127.0930000
 135.6450000 101.2960000 127.4180000 136.1380000 101.0100000 125.3550000
 135.0020000 101.1430000 124.8530000 137.0480000 100.3670000 124.7990000
 136.2870000 103.7320000 128.0710000 135.1760000 103.8090000 128.6060000
 137.4020000 104.1310000 128.6850000 138.3020000 103.9550000 128.2620000
 137.3280000 104.8220000 129.9670000 136.5870000 104.3160000 130.5860000
 138.6750000 104.7600000 130.6840000 139.4750000 104.7020000 129.9460000
 138.8430000 105.6940000 131.2200000 138.7940000 103.6170000 131.6330000
 139.7760000 102.6750000 131.6560000 140.5780000 102.7130000 130.9330000
 139.5510000 101.7810000 132.6700000 140.1940000 101.0180000 132.8220000
 138.4030000 102.1330000 133.3270000 137.7700000 101.5360000 134.4130000
 138.1920000 100.6500000 134.8640000 136.6180000 102.1140000 134.8660000
 136.0930000 101.6850000 135.7070000 136.0900000 103.2600000 134.2660000
 135.1760000 103.6800000 134.6600000 136.7140000 103.8550000 133.1890000
 136.3090000 104.7410000 132.7230000 137.8960000 103.2860000 132.7010000
 136.8910000 106.2670000 129.7850000 136.2050000 106.8270000 130.6460000
 137.2800000 106.8890000 128.6740000 137.8980000 106.4230000 128.0240000
 136.8160000 108.2360000 128.3970000 136.9680000 108.8600000 129.2780000
 137.4190000 108.6700000 127.5990000 135.3550000 108.2720000 128.0010000
 134.6300000 109.2050000 128.3520000 134.9010000 107.2560000 127.2660000
 135.5350000 106.5330000 126.9580000 133.4900000 107.1780000 126.9000000
 133.2120000 108.1190000 126.4250000 133.2620000 106.0440000 125.8820000
 133.8230000 105.1690000 126.2120000 131.7890000 105.6650000 125.7990000
 131.6600000 104.8630000 125.0730000 131.4440000 105.3280000 126.7770000
 131.2070000 106.5330000 125.4880000 133.7800000 106.4540000 124.5010000
 133.1000000 107.1840000 124.0620000 134.7310000 106.9760000 124.6120000
 133.9530000 105.2930000 123.5490000 134.3230000 105.6600000 122.5910000
 134.6680000 104.5840000 123.9660000 132.9940000 104.7970000 123.4020000
 132.6300000 107.0050000 128.1440000 131.5360000 107.5710000 128.2440000
 133.1190000 106.2370000 129.1190000 134.0180000 105.7910000 129.0070000
 132.3590000 106.0390000 130.3480000 131.3570000 105.7050000 130.0790000
 133.0100000 104.9550000 131.2090000 132.9280000 103.9930000 130.7030000
 134.0780000 105.1540000 131.2940000 132.4120000 104.8480000 132.5820000
 131.2370000 104.1470000 132.7840000 130.7510000 103.6570000 131.9530000
 130.6740000 104.0640000 134.0370000 129.7580000 103.5100000 134.1820000
 131.2800000 104.6880000 135.1040000 130.8420000 104.6210000 136.0890000
 132.4460000 105.3990000 134.9150000 132.9190000 105.8940000 135.7500000
 133.0060000 105.4770000 133.6630000 133.9200000 106.0370000 133.5270000
 132.2330000 107.3360000 131.1380000 131.1780000 107.6170000 131.7160000
 133.2990000 108.1360000 131.1740000 134.1290000 107.8950000 130.6510000
 133.2950000 109.3650000 131.9600000 132.8660000 109.1400000 132.9360000
 134.7410000 109.8520000 132.1750000 135.2650000 109.7970000 131.2210000
 134.7770000 111.2950000 132.6560000 135.8120000 111.6060000 132.7970000
 134.3030000 111.9380000 131.9140000 134.2410000 111.3770000 133.6020000
 135.4630000 108.9410000 133.1700000 135.2420000 109.2680000 134.1860000
 135.0540000 107.9330000 133.1000000 136.9570000 108.8890000 132.9760000
 137.3970000 108.2230000 133.7180000 137.1810000 108.5170000 131.9760000
 137.3740000 109.8890000 133.0930000 132.4240000 110.4260000 131.2950000
 131.7100000 111.1750000 131.9700000 132.4590000 110.4990000 129.9640000
 133.1030000 109.9210000 129.4430000 131.5800000 111.4030000 129.2450000
 131.6990000 112.4120000 129.6390000 131.9010000 111.4680000 128.2050000
 130.1190000 111.0140000 129.2960000 129.2600000 111.8220000 128.9340000
 129.8190000 109.7990000 129.7390000 130.5550000 109.1730000 130.0330000
 128.4480000 109.3210000 129.8210000 127.8130000 110.0110000 129.2650000
 128.3370000 107.9390000 129.1720000 129.0090000 107.2460000 129.6770000
 127.3200000 107.5640000 129.2890000 128.6630000 107.9930000 127.7970000
 129.6090000 107.8720000 127.6870000 127.9310000 109.2450000 131.2490000
 126.7180000 109.1310000 131.4490000 128.8170000 109.2940000 132.2400000
 129.7960000 109.4330000 132.0350000 128.4350000 109.1540000 133.6390000
 127.4570000 108.6740000 133.6750000 129.4340000 108.2510000 134.3720000
 129.3900000 107.2470000 133.9510000 130.4480000 108.6000000 134.1770000
 129.2090000 108.1800000 135.8530000 128.1280000 107.4890000 136.3710000
 127.4390000 106.9880000 135.7070000 127.9140000 107.4290000 137.7290000
 127.0650000 106.8870000 138.1180000 128.7830000 108.0600000 138.5900000
 128.6160000 108.0130000 139.6560000 129.8670000 108.7520000 138.0900000
 130.5520000 109.2460000 138.7630000 130.0740000 108.8120000 136.7290000
 130.9230000 109.3600000 136.3480000 128.3330000 110.4850000 134.3670000
 127.4070000 110.6800000 135.1590000 129.2560000 111.4040000 134.1070000
 129.9190000 111.2560000 133.3600000 129.3690000 112.6500000 134.8620000
 129.2150000 112.4110000 135.9140000 130.7810000 113.2470000 134.7240000
 131.0490000 113.2430000 133.6680000 130.8220000 114.6870000 135.2180000
 131.8320000 115.0810000 135.1080000 130.1300000 115.2920000 134.6320000
 130.5330000 114.7200000 136.2680000 131.7900000 112.3940000 135.4710000
 132.7840000 112.8290000 135.3640000 131.5230000 112.3550000 136.5270000
 131.7890000 111.3850000 135.0590000 128.2920000 113.6550000 134.4570000
 127.7050000 114.2870000 135.3460000 127.9840000 113.8540000 133.1720000
 128.7330000 113.4320000 131.9700000 128.4360000 112.4190000 131.6970000
 129.8000000 113.5740000 132.1420000 128.2720000 114.3830000 130.9150000
 128.2520000 113.8740000 129.9520000 128.9200000 115.2590000 130.9090000
 126.9110000 114.7860000 131.2810000 126.2060000 114.0290000 130.9370000
 126.7180000 115.7900000 130.9040000 126.9200000 114.8120000 132.8180000
 127.1960000 115.8080000 133.1650000 125.5700000 114.4250000 133.4020000
 124.8490000 115.3030000 133.8940000 125.1690000 113.1420000 133.3830000
 125.6240000 112.0080000 132.5560000 126.4330000 111.4900000 133.0700000
 125.8530000 112.3640000 131.5520000 124.4280000 111.1220000 132.5030000
 124.7500000 110.0850000 132.4120000 123.7750000 111.4430000 131.6910000
 123.7470000 111.3050000 133.7690000 124.2460000 110.7130000 134.5360000
 122.6870000 111.0840000 133.6440000 123.9210000 112.7950000 134.0850000
 123.0930000 113.3560000 133.6520000 123.9710000 113.0440000 135.5820000
 122.9500000 113.4030000 136.1800000 125.1320000 112.8580000 136.2090000
 125.9650000 112.6490000 135.6780000 125.2140000 112.9530000 137.6620000
 124.3440000 112.4510000 138.0860000 126.4680000 112.2350000 138.1590000
 126.4050000 111.1800000 137.8930000 127.3230000 112.5550000 137.5640000
 126.8150000 112.3580000 139.6410000 126.7270000 113.4060000 139.9260000
 125.8560000 111.5510000 140.4960000 126.1270000 111.6570000 141.5460000
 124.8400000 111.9150000 140.3450000 125.9110000 110.5000000 140.2120000
 128.2470000 111.9210000 139.8740000 128.4870000 112.0120000 140.9330000
 128.3660000 110.8830000 139.5620000 128.9190000 112.5530000 139.2940000
 125.2000000 114.4040000 138.1270000 124.5010000 114.7500000 139.0840000
 125.9580000 115.2710000 137.4570000 126.4660000 114.9700000 136.6380000
 126.0530000 116.6540000 137.9070000 126.1950000 116.6430000 138.9880000
 127.2810000 117.3350000 137.2790000 127.1470000 117.3600000 136.1980000
 127.4160000 118.7590000 137.7800000 128.2900000 119.2240000 137.3240000
 126.5240000 119.3250000 137.5130000 127.5310000 118.7540000 138.8640000
 128.5410000 116.5510000 137.5890000 129.3990000 117.0480000 137.1370000
 128.6800000 116.4980000 138.6690000 128.4510000 115.5430000 137.1850000
 124.7690000 117.4250000 137.6140000 124.3820000 118.3020000 138.3940000
 124.0830000 117.1200000 136.5100000 124.4460000 116.4350000 135.8630000
 122.8070000 117.7740000 136.2320000 122.9640000 118.8520000 136.2800000
 122.3150000 117.4280000 134.8130000 122.2760000 116.3430000 134.7180000
 120.9200000 117.9800000 134.5750000 120.5940000 117.7230000 133.5670000
 120.2300000 117.5490000 135.3000000 120.9340000 119.0640000 134.6870000
 123.2770000 117.9710000 133.7520000 124.1280000 117.2970000 133.6580000
 122.7940000 117.9380000 132.7760000 123.7750000 119.3720000 134.0160000
 124.4500000 119.6750000 133.2150000 122.9290000 120.0580000 134.0560000
 124.3070000 119.3960000 134.9670000 121.7770000 117.4030000 137.2910000
 120.9560000 118.2340000 137.6970000 121.8080000 116.1570000 137.7630000
 122.4450000 115.4820000 137.3650000 120.9260000 115.7670000 138.8500000
 119.8920000 115.9630000 138.5660000 121.0020000 114.6920000 139.0100000
 121.2390000 116.4930000 140.1440000 120.3320000 116.9010000 140.8720000
 122.5260000 116.6660000 140.4470000 123.2420000 116.2870000 139.8440000
 122.9200000 117.4000000 141.6450000 122.3860000 116.9720000 142.4930000
 124.4320000 117.2360000 141.9010000 124.9680000 117.5990000 141.0240000
 124.8700000 118.0590000 143.1010000 125.9400000 117.9270000 143.2620000
 124.6580000 119.1120000 142.9170000 124.3270000 117.7290000 143.9860000
 124.7890000 115.7750000 142.1040000 125.8600000 115.6840000 142.2830000
 124.2430000 115.3830000 142.9620000 124.5200000 115.2080000 141.2130000
 122.5250000 118.8680000 141.5310000 122.1360000 119.4990000 142.5190000
 122.6100000 119.4340000 140.3260000 122.9190000 118.8900000 139.5330000
 122.2580000 120.8380000 140.1470000 122.7250000 121.4110000 140.9470000
 122.7990000 121.3500000 138.8140000 122.5300000 122.3990000 138.6910000
 123.8840000 121.2490000 138.7990000 122.3690000 120.7680000 137.9990000
 120.7510000 121.0450000 140.2300000 120.2880000 122.0890000 140.7020000
 119.9690000 120.0650000 139.7730000 120.3810000 119.2520000 139.3370000
 118.5200000 120.1590000 139.8980000 118.2200000 121.1690000 139.6200000
 117.8460000 119.1820000 138.9390000 118.5280000 118.3600000 138.7210000
 116.9910000 118.7220000 139.4340000 117.3990000 119.8090000 137.6570000
 116.0980000 120.2500000 137.5070000 115.3940000 120.1400000 138.3180000
 115.6830000 120.8310000 136.3310000 114.6620000 121.1670000 136.2260000
 116.5710000 120.9830000 135.2890000 116.2470000 121.4400000 134.3650000
 117.8720000 120.5520000 135.4270000 118.5710000 120.6710000 134.6120000
 118.2810000 119.9690000 136.6050000 119.3030000 119.6350000 136.7020000
 118.0600000 119.9040000 141.3250000 117.0500000 120.4690000 141.7580000
 118.7730000 119.0550000 142.0660000 119.5350000 118.5390000 141.6500000
 118.4570000 118.8700000 143.4700000 117.4100000 118.5830000 143.5710000
 119.0390000 118.0370000 143.8650000 118.7210000 120.1060000 144.3000000
 118.1220000 120.2830000 145.3630000 119.6120000 120.9770000 143.8300000
 120.0930000 120.7890000 142.9620000 119.9200000 122.2090000 144.5370000
 119.7550000 122.0380000 145.6010000 121.3930000 122.5700000 144.3380000
 121.6920000 122.3240000 143.3190000 121.5200000 123.6470000 144.4460000
 122.3030000 121.8550000 145.3160000 122.5110000 122.4590000 146.4750000
 122.8110000 120.7740000 145.0330000 122.6250000 120.3480000 144.1370000
 123.4150000 120.3110000 145.6970000 119.0380000 123.3700000 144.1050000
 118.9370000 124.3560000 144.8390000 118.4030000 123.2830000 142.9340000
 118.5920000 122.5090000 142.3130000 117.4360000 124.3040000 142.5480000
 117.8940000 125.2820000 142.6960000 117.0680000 124.1660000 141.0720000
 116.7010000 123.1560000 140.8900000 116.1620000 124.7390000 140.8760000
 118.1160000 124.5140000 140.0170000 118.9910000 123.8860000 140.1850000
 117.5700000 124.2080000 138.6350000 118.3200000 124.4570000 137.8840000
 117.3260000 123.1480000 138.5670000 116.6710000 124.7990000 138.4600000
 118.5440000 125.9630000 140.1210000 119.2900000 126.1780000 139.3560000
 117.6790000 126.6090000 139.9750000 118.9720000 126.1460000 141.1070000
 116.1820000 124.2300000 143.4050000 115.5890000 125.2640000 143.7250000
 115.7670000 123.0230000 143.7880000 116.2460000 122.1970000 143.4600000
 114.6260000 122.8660000 144.6780000 113.7880000 123.4190000 144.2550000
 114.2310000 121.3930000 144.7580000 115.1270000 120.7850000 144.8820000
 113.6540000 121.2230000 145.6670000 113.4390000 120.8880000 143.5530000
 113.8530000 121.3490000 142.6560000 113.5690000 119.3810000 143.4140000
 112.9970000 119.0450000 142.5490000 114.6180000 119.1170000 143.2800000
 113.1860000 118.8980000 144.3130000 111.9850000 121.3040000 143.6700000
 111.4310000 120.9380000 142.8050000 111.5580000 120.8820000 144.5800000
 111.9200000 122.3910000 143.7090000 114.8990000 123.4120000 146.0720000
 113.9580000 123.8090000 146.7640000 116.1600000 123.4410000 146.4970000
 116.8980000 123.0700000 145.9150000 116.5250000 123.9970000 147.7910000
 115.6710000 123.8890000 148.4600000 117.7000000 123.2160000 148.3860000
 118.5610000 123.2990000 147.7230000 118.0210000 123.6950000 149.3110000
 117.4110000 121.7540000 148.6530000 116.6900000 121.6700000 149.4660000
 116.9410000 121.3110000 147.7750000 118.6590000 120.9710000 149.0040000
 118.9070000 120.6700000 150.1690000 119.4530000 120.6360000 147.9960000
 119.2120000 120.9040000 147.0520000 120.2990000 120.1130000 148.1720000
 116.8910000 125.4730000 147.7240000 116.9170000 126.1360000 148.7660000
 117.1680000 126.0000000 146.5350000 117.0360000 125.4520000 145.6970000
 117.6600000 127.3540000 146.3960000 117.3190000 127.7680000 145.4470000
 117.2480000 127.9730000 147.1920000 119.1700000 127.4020000 146.4520000
 119.7850000 126.6690000 147.2290000 119.7840000 128.2550000 145.6410000
 119.2420000 128.8570000 145.0370000 121.2400000 128.3510000 145.5950000
 121.6510000 127.6220000 146.2930000 121.7720000 128.0220000 144.1890000
 122.8420000 128.2310000 144.1690000 121.5660000 126.5490000 143.8830000
 121.9460000 126.3280000 142.8860000 122.1010000 125.9470000 144.6170000
 120.5030000 126.3140000 143.9260000 121.0950000 128.8880000 143.1420000
 121.4860000 128.6390000 142.1560000 120.0200000 128.7090000 143.1620000
 121.2920000 129.9380000 143.3560000 121.6690000 129.7410000 146.0510000
 120.9310000 130.7150000 145.8470000 122.8470000 129.8840000 146.6740000
 123.7970000 128.8050000 146.9930000 124.1420000 128.3440000 146.0670000
 123.3440000 128.1300000 147.7190000 124.9380000 129.5340000 147.6390000
 125.6500000 129.8430000 146.8740000 125.3810000 128.9030000 148.4100000
 124.3410000 130.7360000 148.2700000 125.0990000 131.5150000 148.3490000
 123.8650000 130.4510000 149.2080000 123.2680000 131.1740000 147.2710000
 122.4290000 131.6100000 147.8130000 123.8170000 132.2000000 146.2820000
 125.0140000 132.3500000 146.0680000 122.9120000 132.9440000 145.6560000
 121.9280000 132.7740000 145.8060000 123.2920000 134.0120000 144.7470000
 124.3450000 134.2390000 144.9130000 123.1210000 133.5850000 143.2730000
 123.7500000 134.2110000 142.6400000 123.5160000 132.5780000 143.1410000
 121.7040000 133.6350000 142.7710000 120.8640000 132.5480000 142.9200000
 121.2190000 131.6550000 143.4120000 119.5720000 132.5870000 142.4470000
 118.9240000 131.7330000 142.5760000 119.1040000 133.7130000 141.8100000
 118.0900000 133.7420000 141.4400000 119.9300000 134.8010000 141.6450000
 119.5650000 135.6880000 141.1480000 121.2250000 134.7580000 142.1150000
 121.8690000 135.6130000 141.9670000 122.4850000 135.2660000 145.0530000
 121.3680000 135.1970000 145.5710000 123.0790000 136.4170000 144.7500000
 124.0170000 136.4180000 144.3760000 122.4370000 137.7090000 144.9320000
 121.3680000 137.5430000 145.0620000 122.9660000 138.4390000 146.1800000
 122.3720000 139.3370000 146.3530000 122.8200000 137.8090000 147.0570000
 124.4300000 138.8170000 146.0700000 125.3100000 138.0340000 146.4160000
 124.6950000 140.0250000 145.6000000 123.9390000 140.6410000 145.3360000
 125.6530000 140.3310000 145.5050000 122.6390000 138.5540000 143.6820000
 123.4470000 138.2360000 142.8080000 121.8790000 139.6420000 143.6040000
 121.2750000 139.8920000 144.3740000 121.8630000 140.5220000 142.4420000
 122.7340000 140.3040000 141.8240000 120.5890000 140.3120000 141.5970000
 119.7260000 140.3590000 142.2610000 120.4470000 141.3930000 140.5610000
 119.5420000 141.2220000 139.9790000 120.3840000 142.3630000 141.0540000
 121.3130000 141.3780000 139.8990000 120.6060000 138.9450000 140.9310000
 119.6990000 138.8170000 140.3400000 121.4770000 138.8680000 140.2800000
 120.6540000 138.1690000 141.6950000 121.9580000 141.9580000 142.9320000
 121.2240000 142.3540000 143.8420000 122.8570000 142.7390000 142.3360000
 123.4430000 142.3660000 141.6020000 123.0220000 144.1370000 142.7180000
 122.8650000 144.2110000 143.7940000 124.4460000 144.6080000 142.4170000
 124.6510000 145.5210000 142.9760000 125.1570000 143.8670000 142.7830000
 124.6910000 144.8560000 140.9410000 123.9510000 144.3070000 140.1040000
 125.6330000 145.6020000 140.6120000 121.9540000 144.9870000 142.0270000
 121.0420000 144.4740000 141.3740000 122.0570000 146.3110000 142.1610000
 122.8480000 146.7090000 142.6460000 121.0330000 147.1930000 141.6110000
 120.0580000 146.8040000 141.9040000 121.1780000 148.6000000 142.1940000
 122.1690000 148.9880000 141.9580000 120.4910000 149.2750000 141.6830000
 120.9480000 148.6870000 143.6910000 121.6530000 148.0330000 144.2040000
 121.1720000 149.6970000 144.0340000 119.5320000 148.3190000 144.0960000
 118.5990000 148.5320000 143.2930000 119.3510000 147.8270000 145.2280000
 121.0740000 147.2700000 140.0910000 120.0670000 147.6290000 139.4760000
 122.2100000 146.9500000 139.4720000 123.0220000 146.6860000 140.0110000
 122.3440000 146.9620000 138.0230000 121.5630000 147.6070000 137.6210000
 123.6930000 147.5610000 137.6290000 124.4950000 146.9750000 138.0780000
 123.8200000 147.4890000 136.5490000 123.8260000 149.0030000 138.0550000
 123.0930000 150.0010000 137.4270000 122.4250000 149.7510000 136.6160000
 123.1980000 151.3180000 137.8170000 122.6230000 152.0790000 137.3100000
 124.0390000 151.6520000 138.8540000 124.1490000 152.9640000 139.2470000
 123.5790000 153.5110000 138.7010000 124.7740000 150.6800000 139.4990000
 125.4340000 150.9440000 140.3120000 124.6630000 149.3660000 139.1010000
 125.2400000 148.6130000 139.6170000 122.1650000 145.5790000 137.4130000
 122.5050000 145.3760000 136.2430000 121.6400000 144.6300000 138.1910000
 121.4330000 144.8280000 139.1600000 121.3290000 143.2740000 137.7330000
 120.8200000 142.7640000 138.5500000 120.3720000 143.2900000 136.5370000
 120.8340000 143.8320000 135.7120000 120.2430000 142.2740000 136.1640000
 119.0000000 143.8980000 136.8390000 119.1500000 144.9400000 137.1230000
 118.1080000 143.8720000 135.6160000 117.1410000 144.3100000 135.8620000
 118.5730000 144.4450000 134.8140000 117.9670000 142.8410000 135.2900000
 118.3360000 143.1860000 138.0070000 117.3630000 143.6360000 138.2020000
 118.2060000 142.1320000 137.7640000 118.9630000 143.2790000 138.8940000
 122.5960000 142.4810000 137.4200000 122.6340000 141.6770000 136.4890000
 123.6350000 142.7020000 138.2180000 123.5910000 143.4330000 138.9140000
 124.8670000 141.9300000 138.1450000 124.9590000 141.5140000 137.1420000
 126.0850000 142.8100000 138.4230000 126.0700000 143.6700000 137.7540000
 126.0030000 143.2350000 139.4230000 127.4070000 142.0970000 138.2900000
 127.4340000 141.2520000 138.9780000 127.5060000 141.7020000 137.2790000
 128.5630000 143.0210000 138.5830000 128.4490000 143.4380000 139.5830000
 129.4920000 142.4520000 138.5790000 128.6540000 144.1040000 137.6140000
 128.2320000 144.9780000 137.8940000 129.2410000 144.0010000 136.4290000
 129.7930000 142.8570000 136.0560000 129.7680000 142.0590000 136.6740000
 130.2390000 142.7820000 135.1530000 129.2760000 145.0440000 135.6160000
 128.8560000 145.9180000 135.8980000 129.7230000 144.9660000 134.7140000
 124.8050000 140.7830000 139.1440000 124.2940000 140.9410000 140.2550000
 125.3320000 139.6310000 138.7450000 125.8580000 139.5880000 137.8840000
 125.1800000 138.4060000 139.5120000 124.3160000 138.5160000 140.1670000
 124.9270000 137.2240000 138.5770000 125.6460000 137.2520000 137.7580000
 125.1550000 136.2950000 139.1000000 123.5130000 137.1490000 138.0060000
 123.1500000 138.1660000 137.8570000 123.5190000 136.4480000 136.6670000
 122.5030000 136.4040000 136.2750000 124.1530000 136.9980000 135.9710000
 123.9060000 135.4360000 136.7880000 122.5890000 136.4540000 138.9890000
 121.5830000 136.4060000 138.5710000 122.9520000 135.4440000 139.1780000
 122.5670000 137.0120000 139.9250000 126.4020000 138.1300000 140.3740000
 127.5410000 138.3280000 139.9480000 126.1470000 137.6730000 141.5950000
 125.1930000 137.6070000 141.9210000 127.1750000 137.2460000 142.5280000
 128.1160000 137.1330000 141.9900000 127.3690000 138.2590000 143.6620000
 126.4500000 138.3300000 144.2440000 128.1140000 137.8800000 144.3620000
 127.7750000 139.6360000 143.1970000 129.1120000 139.9830000 143.0900000
 129.8780000 139.2650000 143.3430000 129.4890000 141.2370000 142.6640000
 130.5360000 141.4880000 142.5860000 128.5230000 142.1640000 142.3400000
 128.8970000 143.4170000 141.9160000 129.8550000 143.4780000 141.9030000
 127.1880000 141.8450000 142.4390000 126.4310000 142.5720000 142.1830000
 126.8200000 140.5900000 142.8680000 125.7690000 140.3520000 142.9470000
 126.7720000 135.9000000 143.1040000 125.5940000 135.6640000 143.3760000
 127.7470000 135.0200000 143.2810000 128.6890000 135.2460000 142.9970000
 127.5270000 133.7120000 143.8780000 126.4900000 133.6470000 144.2080000
 127.7940000 132.5940000 142.8660000 127.4270000 132.8990000 141.8860000
 128.8700000 132.4710000 142.7390000 127.1800000 131.2690000 143.2400000
 127.9190000 130.3040000 143.9090000 128.9500000 130.4970000 144.1680000
 127.3640000 129.0960000 144.2530000 127.9570000 128.3570000 144.7710000
 126.0530000 128.8360000 143.9340000 125.5020000 127.6290000 144.2780000
 124.5870000 127.6000000 143.9890000 125.2960000 129.7750000 143.2750000
 124.2660000 129.5690000 143.0250000 125.8580000 130.9840000 142.9330000
 125.2530000 131.7160000 142.4180000 128.4360000 133.5770000 145.0890000
 129.6430000 133.8160000 144.9900000 127.8610000 133.2000000 146.2280000
 126.8860000 132.9350000 146.2380000 128.6000000 133.1550000 147.4800000
 129.5750000 133.6100000 147.3060000 127.8840000 133.9840000 148.5530000
 128.4540000 133.9350000 149.4810000 127.7760000 135.4330000 148.1130000
 127.2660000 136.0100000 148.8840000 128.7740000 135.8410000 147.9560000
 127.2100000 135.4900000 147.1830000 126.5710000 133.4590000 148.7810000
 126.1290000 133.9820000 149.4530000 128.8340000 131.7420000 147.9940000
 129.4450000 131.5790000 149.0540000 128.3730000 130.7190000 147.2760000
 127.7920000 130.8900000 146.4680000 128.6750000 129.3470000 147.6100000
 128.8580000 129.2660000 148.6820000 127.8140000 128.7200000 147.3800000
 129.8890000 128.8370000 146.8500000 130.5670000 129.5640000 146.1290000
 130.1580000 127.5480000 147.0270000 129.6120000 127.0030000 147.6790000
 131.2290000 126.8810000 146.3020000 131.4990000 127.5020000 145.4480000
 132.4800000 126.7020000 147.1770000 133.2430000 126.1670000 146.6120000
 132.9050000 127.6790000 147.4060000 132.1970000 125.9610000 148.4680000
 131.9240000 124.7640000 148.4620000 132.2740000 126.6700000 149.5850000
 132.5110000 127.6510000 149.5450000 132.0960000 126.2290000 150.4760000
 130.7170000 125.5450000 145.7740000 129.5780000 125.1430000 146.0280000
 131.5770000 124.8580000 145.0200000 132.5130000 125.2080000 144.8760000
 131.1890000 123.6000000 144.3940000 130.2640000 123.7660000 143.8420000
 132.2650000 123.1660000 143.3990000 132.1930000 123.7770000 142.4990000
 133.2490000 123.3860000 143.8120000 132.1960000 121.7140000 143.0220000
 131.2140000 121.2560000 142.1630000 130.4880000 121.9450000 141.7560000
 131.1470000 119.9250000 141.8160000 130.3740000 119.5800000 141.1450000
 132.0670000 119.0320000 142.3250000 132.0140000 117.9880000 142.0530000
 133.0520000 119.4750000 143.1800000 133.7740000 118.7790000 143.5810000
 133.1160000 120.8090000 143.5240000 133.8950000 121.1450000 144.1930000
 130.9390000 122.5020000 145.4210000 130.0910000 121.6310000 145.1990000
 131.6550000 122.5240000 146.5430000 132.3060000 123.2770000 146.7120000
 131.5140000 121.4720000 147.5400000 131.4290000 120.5220000 147.0130000
 132.7690000 121.4130000 148.4100000 132.9390000 122.3880000 148.8660000
 132.6020000 120.7270000 149.2400000 133.9970000 120.9940000 147.6570000
 134.1670000 119.6790000 147.2640000 133.4160000 118.9420000 147.5070000
 135.2920000 119.2910000 146.5600000 135.4140000 118.2600000 146.2630000
 136.2550000 120.2200000 146.2390000 137.1350000 119.9180000 145.6910000
 136.0950000 121.5340000 146.6170000 136.8500000 122.2640000 146.3640000
 134.9700000 121.9190000 147.3190000 134.8540000 122.9540000 147.6050000
 130.2750000 121.6360000 148.4070000 129.9000000 120.6890000 149.1040000
 129.6300000 122.8010000 148.3730000 130.0200000 123.5790000 147.8610000
 128.3620000 122.9940000 149.0590000 128.4200000 122.4920000 150.0250000
 128.1200000 124.4810000 149.3120000 128.2570000 125.0330000 148.3820000
 127.0740000 124.6370000 149.5770000 129.0020000 125.0790000 150.3830000
 128.7520000 124.6370000 151.3470000 130.0420000 124.8200000 150.1830000
 128.8660000 126.5830000 150.4690000 129.8570000 127.3010000 150.5910000
 127.6340000 127.0690000 150.4040000 126.8490000 126.4420000 150.3020000
 127.4810000 128.0660000 150.4560000 127.1840000 122.4110000 148.2930000
 126.0970000 122.2850000 148.8650000 127.3700000 122.0620000 147.0200000
 128.2550000 122.2480000 146.5690000 126.3200000 121.4120000 146.2510000
 125.3780000 121.9160000 146.4660000 126.6030000 121.5420000 144.7530000
 127.4420000 120.8980000 144.4900000 125.7920000 121.0760000 144.1940000
 126.8540000 122.9440000 144.1970000 127.6610000 123.3970000 144.7730000
 127.2960000 122.8680000 142.7440000 127.4700000 123.8740000 142.3640000
 128.2170000 122.2890000 142.6740000 126.5180000 122.3860000 142.1520000
 125.6200000 123.8200000 144.3430000 125.8270000 124.8110000 143.9390000
 124.7890000 123.3720000 143.7970000 125.3570000 123.9050000 145.3970000
 126.1670000 119.9430000 146.6090000 125.0970000 119.3690000 146.3800000
 127.2020000 119.3290000 147.1690000 128.0430000 119.8470000 147.3800000
 127.1810000 117.9080000 147.5010000 126.5200000 117.4040000 146.7960000
 128.5770000 117.3170000 147.3490000 129.1680000 117.5540000 148.2340000
 128.5100000 116.2290000 147.3390000 129.3210000 117.7900000 146.1020000
 129.2430000 118.8760000 146.0520000 130.7930000 117.4260000 146.1810000
 131.3020000 117.7730000 145.2820000 131.2380000 117.8990000 147.0560000
 130.8960000 116.3440000 146.2620000 128.6850000 117.2120000 144.8460000
 129.2300000 117.5610000 143.9690000 128.7230000 116.1230000 144.8870000
 127.6470000 117.5370000 144.7810000 126.6300000 117.6930000 148.9090000
 127.3060000 117.2090000 149.8140000 125.3770000 118.0790000 149.0750000
 124.9000000 118.5780000 148.3370000 124.5850000 117.8440000 150.2690000
 125.2580000 117.5900000 151.0880000 123.8230000 119.1190000 150.6410000
 123.0450000 118.8770000 151.3650000 124.4980000 119.8100000 151.1460000
 123.2000000 119.8080000 149.4430000 122.3040000 119.2730000 148.8130000
 123.6780000 121.0030000 149.1290000 124.4210000 121.4100000 149.6790000
 123.2990000 121.5070000 148.3400000 123.6410000 116.6690000 150.0340000
 123.4680000 116.2280000 148.8940000 123.0330000 116.1100000 151.0930000
 123.1610000 116.4580000 152.5190000 122.4600000 117.2570000 152.7590000
 124.2070000 116.6600000 152.7470000 122.7370000 115.2040000 153.2150000
 122.2580000 115.4590000 154.1600000 123.5980000 114.5470000 153.3330000
 121.7580000 114.5680000 152.3300000 120.7890000 115.0500000 152.4580000
 121.7570000 113.4920000 152.5070000 122.2830000 114.8500000 150.9170000
 122.9770000 114.0600000 150.6310000 121.1540000 114.9120000 149.8980000
 120.9880000 113.9640000 149.1220000 120.3610000 115.9800000 149.8810000
 120.4510000 116.6870000 150.5970000 119.3520000 116.1640000 148.8460000
 119.0320000 115.1840000 148.4930000 118.1320000 116.9150000 149.3770000
 117.8720000 116.5310000 150.3640000 118.3910000 117.9620000 149.5320000
 116.9340000 116.8260000 148.4770000 116.8050000 117.6650000 147.3810000
 117.5680000 118.4000000 147.1710000 115.7090000 117.5770000 146.5470000
 115.6230000 118.2370000 145.6970000 114.7270000 116.6460000 146.8030000
 113.8680000 116.5750000 146.1530000 114.8420000 115.8040000 147.8920000
 114.0710000 115.0760000 148.0960000 115.9420000 115.8930000 148.7180000
 116.0240000 115.2230000 149.5610000 119.9850000 116.9170000 147.6830000
 120.2780000 118.1100000 147.7940000 120.1550000 116.2360000 146.5630000
 119.6950000 115.3450000 146.4390000 120.9920000 116.7400000 145.4990000
 120.3790000 116.9480000 144.6220000 121.4920000 117.6500000 145.8310000
 122.0250000 115.6960000 145.1530000 122.3170000 115.4700000 143.9790000
 122.5650000 115.0250000 146.1710000 122.4990000 115.3920000 147.1100000
 123.2470000 113.7640000 145.9180000 123.9030000 113.8950000 145.0570000
 124.1030000 113.3640000 147.1210000 123.5330000 113.5260000 148.0360000
 124.2290000 112.2810000 147.1270000 125.4760000 114.0310000 147.2590000
 125.3180000 115.0950000 147.4330000 126.2230000 113.4670000 148.4520000
 127.1960000 113.9520000 148.5350000 125.6480000 113.6490000 149.3600000
 126.3630000 112.3940000 148.3200000 126.2980000 113.8800000 145.9900000
 127.2650000 114.3650000 146.1230000 126.4490000 112.8220000 145.7780000
 125.7710000 114.3450000 145.1570000 122.2440000 112.6700000 145.5940000
 122.5240000 111.7980000 144.7660000 121.0700000 112.7090000 146.2280000
 120.9090000 113.3960000 146.9510000 120.0080000 111.7700000 145.8920000
 120.4410000 110.7720000 145.8270000 118.9490000 111.7640000 146.9940000
 119.3980000 111.4030000 147.9200000 118.6980000 112.7920000 147.2550000
 117.6620000 110.9870000 146.7240000 117.3690000 111.1560000 145.6880000
 117.8820000 109.5000000 146.9220000 116.9530000 108.9650000 146.7250000
 118.6540000 109.1520000 146.2360000 118.1980000 109.3120000 147.9480000
 116.5570000 111.4890000 147.6190000 115.6440000 110.9290000 147.4190000
 116.8440000 111.3540000 148.6620000 116.3830000 112.5470000 147.4240000
 119.3760000 112.1050000 144.5510000 118.9780000 111.2020000 143.8110000
 119.2720000 113.3930000 144.2270000 119.5380000 114.1040000 144.8930000
 118.7760000 113.7870000 142.9160000 117.8360000 113.2650000 142.7370000
 118.5000000 115.2870000 142.8930000 118.1290000 115.5740000 141.9090000
 117.7520000 115.5310000 143.6480000 119.4210000 115.8300000 143.1060000
 119.7510000 113.4030000 141.8120000 119.3310000 113.1530000 140.6780000
 121.0480000 113.3540000 142.1190000 121.3620000 113.6460000 143.0330000
 122.0150000 112.8820000 141.1450000 121.8510000 113.3910000 140.1950000
 123.0190000 113.1580000 141.4680000 121.9490000 111.3850000 140.9310000
 122.3040000 110.8930000 139.8590000 121.4920000 110.6460000 141.9420000
 121.2740000 111.0810000 142.8270000 121.2970000 109.2080000 141.7990000
 122.1330000 108.8070000 141.2260000 121.3020000 108.5390000 143.1870000
 120.6070000 109.0810000 143.8280000 120.8410000 107.0960000 143.1030000
 120.8550000 106.6510000 144.0980000 119.8270000 107.0610000 142.7040000
 121.5090000 106.5380000 142.4460000 122.6850000 108.6250000 143.8070000
 122.6750000 108.1490000 144.7870000 123.4040000 108.1170000 143.1640000
 122.9710000 109.6710000 143.9150000 120.0140000 108.9210000 141.0290000
 119.9380000 107.9580000 140.2580000 118.9870000 109.7530000 141.2200000
 119.0520000 110.4850000 141.9130000 117.7620000 109.6200000 140.4370000
 117.3900000 108.6020000 140.5550000 116.6840000 110.5910000 140.9600000
 117.1250000 111.5860000 141.0220000 115.5010000 110.6550000 140.0050000
 114.7550000 111.3460000 140.3960000 115.8400000 111.0010000 139.0290000
 115.0600000 109.6630000 139.9050000 116.2320000 110.1890000 142.3470000
 115.4710000 110.8860000 142.6980000 115.8150000 109.1820000 142.3160000
 117.0840000 110.2080000 143.0270000 118.0520000 109.8530000 138.9620000
 117.5130000 109.1650000 138.0880000 118.9210000 110.8200000 138.6640000
 119.3650000 111.3450000 139.4040000 119.2450000 111.1370000 137.2800000
 118.3120000 111.2530000 136.7280000 120.0060000 112.4600000 137.2180000
 119.5000000 113.1990000 137.8390000 121.0080000 112.3210000 137.6230000
 120.0970000 112.9420000 135.8910000 121.0050000 113.1870000 135.7010000
 120.0490000 110.0180000 136.6300000 119.8020000 109.6510000 135.4780000
 121.0210000 109.4640000 137.3560000 121.1780000 109.7690000 138.3060000
 121.8630000 108.4170000 136.7860000 122.2280000 108.7680000 135.8210000
 123.0830000 108.1600000 137.6910000 122.7380000 108.0770000 138.7220000
 123.7790000 106.8630000 137.3090000 124.6370000 106.7040000 137.9620000
 123.0830000 106.0310000 137.4160000 124.1170000 106.9230000 136.2740000
 124.0540000 109.3160000 137.6020000 124.9110000 109.1210000 138.2460000
 124.3920000 109.4290000 136.5720000 123.5590000 110.2320000 137.9230000
 121.0550000 107.1480000 136.5490000 121.2160000 106.4770000 135.5230000
 120.1580000 106.8110000 137.4760000 119.9990000 107.4160000 138.2690000
 119.4060000 105.5740000 137.3500000 120.0950000 104.7480000 137.1760000
 118.9100000 105.3540000 138.2960000 118.3760000 105.6130000 136.2390000
 118.0860000 104.5890000 135.6170000 117.8050000 106.7880000 135.9750000
 118.0560000 107.6040000 136.5150000 116.8180000 106.8950000 134.9060000
 116.1830000 106.0100000 134.9420000 115.9340000 108.1230000 135.1320000
 115.0350000 108.0380000 134.5220000 115.5650000 108.1180000 136.1570000
 116.6100000 109.4520000 134.8480000 117.5450000 109.5100000 135.4050000
 116.8710000 109.5080000 133.7910000 115.5670000 110.8540000 135.2820000
 116.4810000 112.1970000 134.5390000 115.9600000 113.1370000 134.7220000
 117.4780000 112.2440000 134.9760000 116.5630000 112.0310000 133.4650000
 117.4820000 106.9440000 133.5370000 116.8430000 106.6310000 132.5270000
 118.7580000 107.3210000 133.4850000 119.2290000 107.6260000 134.3250000
 119.5020000 107.3050000 132.2320000 118.8090000 107.5450000 131.4250000
 120.5900000 108.3940000 132.2660000 121.1850000 108.2520000 133.1680000
 121.5150000 108.2960000 131.0710000 122.2690000 109.0800000 131.1300000
 122.0040000 107.3220000 131.0680000 120.9380000 108.4150000 130.1540000
 119.9540000 109.7830000 132.3280000 119.6140000 109.9790000 133.3450000
 120.7160000 110.5380000 132.1360000 118.8070000 109.9770000 131.3710000
 118.4110000 110.9870000 131.4770000 119.1570000 109.8300000 130.3490000
 118.0220000 109.2550000 131.5930000 120.0830000 105.9180000 131.9590000
 120.2390000 105.5250000 130.7990000 120.3930000 105.1470000 133.0030000
 120.3200000 105.5140000 133.9410000 120.8380000 103.7740000 132.7910000
 121.6090000 103.7840000 132.0210000 121.4570000 103.1990000 134.0790000
 120.7740000 103.3850000 134.9070000 121.6700000 101.7000000 133.9520000
 122.1080000 101.3150000 134.8730000 120.7130000 101.2100000 133.7730000
 122.3420000 101.4970000 133.1180000 122.7880000 103.8800000 134.3820000
 123.4910000 103.6750000 133.5750000 122.6510000 104.9610000 134.3760000
 123.3960000 103.4620000 135.6920000 124.3400000 103.9870000 135.8390000
 122.7130000 103.7080000 136.5050000 123.5760000 102.3870000 135.6830000
 119.6830000 102.9180000 132.2920000 119.8670000 102.0260000 131.4560000
 118.4730000 103.1790000 132.7900000 118.3650000 103.8690000 133.5200000
 117.2990000 102.4760000 132.2890000 117.4700000 101.4040000 132.3840000
 116.0700000 102.8480000 133.1200000 115.8450000 103.9050000 132.9790000
 114.8700000 102.0170000 132.7000000 114.0050000 102.2960000 133.3020000
 114.6520000 102.1980000 131.6470000 115.0900000 100.9600000 132.8480000
 116.3340000 102.6000000 134.5030000 116.9200000 103.2790000 134.8440000
 117.0630000 102.8000000 130.8220000 116.6900000 101.9240000 130.0360000
 117.2920000 104.0550000 130.4350000 117.6270000 104.7360000 131.1020000
 117.0660000 104.4670000 129.0560000 116.0350000 104.2270000 128.7940000
 117.2480000 105.9810000 128.9370000 116.7140000 106.4730000 129.7500000
 118.2920000 106.2340000 129.1210000 116.8100000 106.5850000 127.6070000
 117.1650000 107.6140000 127.5430000 117.3080000 106.0620000 126.7910000
 115.3100000 106.5550000 127.3820000 114.5630000 105.9300000 128.1280000
 114.8630000 107.2470000 126.3470000 115.5110000 107.7550000 125.7610000
 113.8740000 107.2680000 126.1430000 117.9840000 103.7260000 128.0950000
 117.5390000 103.2670000 127.0370000 119.2650000 103.5900000 128.4460000
 119.5990000 103.9990000 129.3070000 120.1860000 102.8560000 127.5980000
 120.0950000 103.2130000 126.5720000 121.2100000 103.0850000 127.8930000
 119.9780000 101.3560000 127.6290000 120.2040000 100.6770000 126.6250000
 119.5520000 100.8160000 128.7700000 119.3600000 101.4060000 129.5670000
 119.3570000  99.3740000 128.8880000 120.2310000  98.8800000 128.4640000
 119.2570000  98.9770000 130.3600000 119.1120000  97.8990000 130.4370000
 120.1760000  99.2570000 130.8760000 118.4120000  99.4910000 130.8190000
 118.1270000  98.8890000 128.1290000 118.1440000  97.7860000 127.5770000
 117.0600000  99.6860000 128.0870000 117.0560000 100.5530000 128.6050000
 115.8920000  99.3170000 127.2960000 115.7150000  98.2500000 127.4290000
 114.6540000 100.0710000 127.7850000 113.7840000  99.7180000 127.2310000
 114.4250000  99.8300000 129.2620000 113.5390000 100.3760000 129.5870000
 114.2790000  98.7640000 129.4380000 115.2920000 100.1760000 129.8260000
 114.8170000 101.4740000 127.5460000 115.5900000 101.7920000 128.0180000
 116.1020000  99.5820000 125.8110000 115.4990000  98.9030000 124.9740000
 116.9390000 100.5630000 125.4670000 117.3480000 101.1510000 126.1790000
 117.2680000 100.7930000 124.0670000 116.3390000 100.8300000 123.4980000
 117.9750000 102.1380000 123.9180000 117.2950000 102.9370000 124.2110000
 118.7860000 102.2010000 124.6430000 118.5160000 102.4240000 122.5370000
 117.7410000 103.0810000 121.5900000 116.7360000 103.3900000 121.8350000
 118.2320000 103.3500000 120.3310000 117.6110000 103.8550000 119.6060000
 119.5180000 102.9700000 120.0080000 120.0220000 103.2340000 118.7590000
 120.9220000 102.9060000 118.7010000 120.3060000 102.3210000 120.9320000
 121.3110000 102.0190000 120.6760000 119.8080000 102.0580000 122.1850000
 120.4420000 101.5570000 122.9020000 118.1230000  99.6590000 123.5150000
 117.8760000  99.1680000 122.4080000 119.1310000  99.2290000 124.2770000
 119.3300000  99.6860000 125.1560000 119.9590000  98.1040000 123.8660000
 120.3620000  98.3190000 122.8760000 121.1300000  97.9300000 124.8330000
 120.7890000  98.1370000 125.8470000 121.3780000  96.8710000 124.9070000
 122.4050000  98.7240000 124.5620000 122.1350000  99.7710000 124.4260000
 123.3340000  98.6210000 125.7530000 124.2430000  99.1890000 125.5560000
 122.8390000  99.0240000 126.6370000 123.5900000  97.5760000 125.9260000
 123.0910000  98.2410000 123.3030000 123.9960000  98.8250000 123.1350000
 123.3530000  97.1890000 123.4120000 122.4190000  98.3610000 122.4530000
 119.1720000  96.8090000 123.7890000 119.5730000  95.8970000 123.0610000
 118.0660000  96.7050000 124.5240000 117.7930000  97.4610000 125.1360000
 117.2460000  95.5050000 124.4500000 117.8930000  94.6400000 124.5930000
 116.2110000  95.5180000 125.5700000 116.6250000  96.0300000 126.4380000
 115.3610000  96.1310000 125.2690000 115.7200000  94.1490000 125.9830000
 115.2260000  93.6710000 125.1370000 116.5720000  93.5240000 126.2500000
 114.7640000  94.2190000 127.1490000 114.8500000  95.1230000 127.9770000
 113.8420000  93.2680000 127.2190000 113.8060000  92.5470000 126.5130000
 113.1760000  93.2650000 127.9780000 116.5690000  95.3760000 123.0930000
 116.3070000  94.2590000 122.6370000 116.2880000  96.5010000 122.4330000
 116.4920000  97.3970000 122.8520000 115.6870000  96.4660000 121.1070000
 114.8840000  95.7290000 121.1150000 115.0850000  97.8270000 120.7570000
 115.8770000  98.5760000 120.7330000 114.7170000  97.8050000 119.7310000
 113.9800000  98.2980000 121.6740000 113.2830000  97.4790000 121.8530000
 114.4030000  98.5710000 122.6410000 113.0860000  99.7070000 120.9910000
 114.2830000 101.0210000 121.2070000 113.8690000 101.9560000 120.8290000
 114.5170000 101.1300000 122.2660000 115.1930000 100.7790000 120.6570000
 116.6810000  96.0760000 120.0220000 116.2630000  95.6390000 118.9490000
 117.9790000  96.2150000 120.2730000 118.2960000  96.3800000 121.2180000
 118.9760000  96.1360000 119.2160000 118.4510000  96.0020000 118.2700000
 119.7520000  97.4540000 119.1410000 120.1970000  97.6670000 120.1130000
 120.6060000  97.3330000 118.4750000 118.9320000  98.6460000 118.6930000
 118.3390000  98.3720000 117.8200000 118.2590000  98.9460000 119.4960000
 119.8420000  99.8000000 118.3410000 120.0500000 100.3840000 119.2380000
 120.8060000  99.4130000 118.0100000 119.2920000 100.6740000 117.3110000
 118.8730000 101.5300000 117.6440000 119.3150000 100.4090000 116.0110000
 119.8530000  99.2850000 115.5660000 120.2490000  98.6220000 116.2170000
 119.8670000  99.0900000 114.5750000 118.7950000 101.2720000 115.1520000
 118.3820000 102.1310000 115.4870000 118.8120000 101.0720000 114.1620000
 119.9590000  94.9850000 119.3730000 120.8730000  94.8630000 118.5540000
 119.8090000  94.1390000 120.3870000 119.0050000  94.2150000 120.9930000
 120.7810000  93.0920000 120.6540000 121.5770000  93.1700000 119.9140000
 121.4050000  93.2480000 122.0490000 121.9780000  92.3510000 122.2860000
 122.3280000  94.4510000 122.0870000 122.7610000  94.5460000 123.0830000
 123.1250000  94.3210000 121.3550000 121.7620000  95.3520000 121.8500000
 120.3700000  93.4140000 123.0250000 120.0810000  94.3290000 123.0330000
 120.1470000  91.7120000 120.5280000 118.9230000  91.5590000 120.5320000
 121.0150000  90.7050000 120.4050000 122.0020000  90.8980000 120.3080000
 120.6270000  89.3000000 120.4010000 119.6500000  89.2100000 120.8760000
 120.5370000  88.7000000 118.9760000 120.3320000  87.6330000 119.0660000
 119.4060000  89.3380000 118.1850000 119.3660000  88.8980000 117.1890000
 118.4600000  89.1630000 118.6970000 119.5800000  90.4110000 118.1010000
 121.8560000  88.8720000 118.2460000 121.7770000  88.4450000 117.2460000
 122.0940000  89.9330000 118.1700000 122.6460000  88.3610000 118.7970000
 121.6380000  88.5180000 121.2270000 122.7210000  89.0060000 121.5530000
 121.2670000  87.2880000 121.5670000 120.3330000  86.9660000 121.3570000
 122.1750000  86.3800000 122.2400000 121.7940000  85.3620000 122.1570000
 123.1190000  86.3460000 121.6960000 122.4470000  86.6950000 123.6960000
 121.5210000  86.9040000 124.4830000 123.7290000  86.7290000 124.0630000
 124.4560000  86.6500000 123.3660000 124.1070000  86.8790000 125.4620000
 123.3640000  86.3630000 126.0710000 125.4650000  86.2150000 125.7040000
 125.4260000  85.1790000 125.3670000 126.2140000  86.6820000 125.0650000
 125.9350000  86.2570000 127.1410000 126.9510000  85.8660000 127.2020000
 125.9850000  87.2930000 127.4760000 125.0360000  85.4700000 128.0720000
 124.3810000  84.5170000 127.6020000 124.9820000  85.8080000 129.2740000
 124.1440000  88.3370000 125.8970000 123.8270000  88.6400000 127.0520000
 124.5360000  89.2440000 125.0000000 124.9090000  88.9460000 124.1100000
 124.4300000  90.6690000 125.2930000 125.0130000  90.8810000 126.1890000
 125.0090000  91.4820000 124.1360000 125.9320000  91.0120000 123.7950000
 124.3690000  91.3660000 123.2620000 125.2630000  92.9710000 124.3790000
 124.3040000  93.4550000 124.5650000 126.1430000  93.1750000 125.5970000
 126.3100000  94.2410000 125.7510000 125.6520000  92.7550000 126.4750000
 127.1000000  92.6760000 125.4420000 125.8870000  93.6090000 123.1540000
 126.0610000  94.6680000 123.3440000 126.8350000  93.1200000 122.9320000
 125.2140000  93.4990000 122.3040000 122.9830000  91.0660000 125.5540000
 122.7070000  91.9000000 126.4230000 122.0470000  90.4740000 124.8100000
 122.3120000  89.7910000 124.1150000 120.6350000  90.7940000 124.9800000
 120.5090000  91.8690000 124.8540000 119.8130000  90.0840000 123.9050000
 120.1900000  90.3600000 122.9200000 119.9740000  89.0080000 123.9790000
 118.3470000  90.3720000 123.9730000 117.6050000  91.3550000 123.4130000
 116.3040000  91.1510000 123.8020000 115.5790000  91.7810000 123.4890000
 116.2490000  90.0820000 124.5740000 115.4220000  89.5990000 125.0740000
 117.4690000  89.5920000 124.6930000 117.8080000  88.7880000 125.2010000
 120.1420000  90.4130000 126.3680000 119.3820000  91.1610000 126.9930000
 120.5610000  89.2490000 126.8650000 121.1990000  88.6730000 126.3340000
 120.1090000  88.7910000 128.1730000 119.0210000  88.8510000 128.1990000
 120.5140000  87.3320000 128.3740000 121.5600000  87.2080000 128.0950000
 120.5180000  87.1040000 129.4400000 119.6680000  86.2900000 127.6380000
 119.9140000  86.3420000 126.5770000 119.9870000  84.8900000 128.1280000
 119.3730000  84.1680000 127.5900000 121.0410000  84.6740000 127.9510000
 119.7770000  84.8210000 129.1950000 118.1850000  86.5860000 127.7950000
 117.6050000  85.8320000 127.2630000 117.9200000  86.5680000 128.8520000
 117.9650000  87.5710000 127.3820000 120.6630000  89.6600000 129.2930000
 120.0670000  89.7330000 130.3730000 121.7930000  90.3270000 129.0540000
 122.2510000  90.2400000 128.1580000 122.3820000  91.1870000 130.0740000
 122.2450000  90.7090000 131.0440000 123.8800000  91.3370000 129.8230000
 124.0400000  91.7490000 128.8270000 124.2900000  92.0770000 130.5110000
 124.6510000  90.0420000 129.9610000 124.2460000  89.4650000 130.7930000
 124.5250000  89.4460000 129.0570000 126.1250000  90.2960000 130.1950000
 126.2440000  91.0320000 130.9900000 126.6020000  89.3770000 130.5340000
 126.7920000  90.7720000 128.9890000 126.6680000  91.7520000 128.7760000
 127.5250000  90.0070000 128.1900000 127.6930000  88.7240000 128.4670000
 127.2630000  88.3240000 129.2890000 128.2520000  88.1450000 127.8570000
 128.0940000  90.5290000 127.1150000 127.9700000  91.5090000 126.9030000
 128.6520000  89.9480000 126.5060000 121.7020000  92.5490000 130.1130000
 121.4760000  93.1040000 131.1930000 121.3740000  93.1070000 128.9450000
 121.6160000  92.6460000 128.0790000 120.6660000  94.3830000 128.9020000
 121.2070000  95.0950000 129.5260000 120.6400000  94.9230000 127.4730000
 120.2290000  95.9320000 127.4790000 122.0330000  94.9590000 126.8950000
 121.9950000  95.3460000 125.8770000 122.6640000  95.6050000 127.5050000
 122.4490000  93.9510000 126.8840000 119.8150000  94.0840000 126.6560000
 120.1690000  93.1920000 126.6530000 119.2480000  94.2530000 129.4470000
 118.6840000  95.2260000 129.9580000 118.6570000  93.0620000 129.3440000
 119.1540000  92.2860000 128.9300000 117.2940000  92.8670000 129.8250000
 116.6960000  93.7240000 129.5140000 116.6940000  91.6110000 129.1940000
 116.5710000  91.7690000 128.1230000 117.4100000  90.7930000 129.2680000
 115.3720000  91.1760000 129.7920000 115.5160000  90.9170000 130.8410000
 114.6650000  92.0050000 129.7520000 114.7960000  89.9860000 129.0530000
 113.7080000  90.0160000 129.1090000 115.0610000  90.0520000 127.9980000
 115.2750000  88.7190000 129.5960000 116.2550000  88.5220000 129.4490000
 114.5130000  87.8480000 130.2490000 113.2270000  88.1040000 130.4440000
 112.8250000  88.9620000 130.0960000 112.6500000  87.4410000 130.9410000
 115.0360000  86.7200000 130.7070000 116.0150000  86.5210000 130.5600000
 114.4550000  86.0590000 131.2030000 117.2500000  92.7810000 131.3460000
 116.3460000  93.3390000 131.9790000 118.2180000  92.0880000 131.9500000
 118.9230000  91.6200000 131.3990000 118.2680000  92.0000000 133.4050000
 117.2580000  91.8140000 133.7700000 119.1530000  90.8310000 133.8310000
 119.1830000  90.7750000 134.9190000 118.7460000  89.9020000 133.4310000
 120.1620000  90.9800000 133.4470000 118.7680000  93.2950000 134.0290000
 118.4610000  93.5800000 135.1910000 119.5400000  94.0840000 133.2800000
 119.8010000  93.7970000 132.3480000 120.0160000  95.3640000 133.7910000
 120.4090000  95.2080000 134.7950000 121.1480000  95.8890000 132.9060000
 120.8580000  95.7830000 131.8610000 121.4390000  97.3570000 133.1920000
 122.2480000  97.7000000 132.5470000 120.5450000  97.9500000 132.9990000
 121.7330000  97.4730000 134.2350000 122.3320000  95.1210000 133.1390000
 122.3180000  94.3360000 132.5870000 118.8820000  96.3760000 133.8720000
 118.7900000  97.1360000 134.8430000 118.0020000  96.3870000 132.8690000
 118.0640000  95.6960000 132.1350000 116.9420000  97.3870000 132.8120000
 117.4040000  98.3730000 132.8530000 116.1830000  97.2720000 131.4900000
 115.3940000  98.0230000 131.4570000 116.8710000  97.4330000 130.6600000
 115.7420000  96.2780000 131.4090000 115.9840000  97.2650000 133.9880000
 115.4190000  98.2700000 134.4280000 115.7950000  96.0530000 134.5140000
 116.2830000  95.2550000 134.1330000 114.8840000  95.8740000 135.6400000
 113.9750000  96.4400000 135.4360000 114.5060000  94.4020000 135.7820000
 115.3960000  93.8230000 136.0280000 113.8470000  94.2790000 136.6420000
 113.8460000  93.8100000 134.5570000 112.7890000  94.0770000 134.5500000
 114.2900000  94.2440000 133.6610000 113.9840000  92.3110000 134.5090000
 114.0440000  91.6530000 135.5430000 114.0500000  91.7600000 133.3080000
 114.0070000  92.3410000 132.4830000 114.1430000  90.7580000 133.2160000
 115.4880000  96.3960000 136.9380000 114.7750000  96.9590000 137.7750000
 116.7940000  96.2120000 137.1300000 117.3410000  95.7170000 136.4400000
 117.4410000  96.7220000 138.3340000 116.8080000  96.4770000 139.1870000
 118.8060000  96.0410000 138.5420000 119.4750000  96.3600000 137.7430000
 119.4090000  96.4590000 139.8670000 120.3740000  95.9690000 139.9990000
 119.5470000  97.5400000 139.8790000 118.7410000  96.1690000 140.6780000
 118.6660000  94.5350000 138.4750000 119.6410000  94.0720000 138.6240000
 117.9810000  94.1980000 139.2540000 118.2740000  94.2490000 137.4990000
 117.5750000  98.2380000 138.2670000 117.3800000  98.9380000 139.2670000
 117.9170000  98.7700000 137.0920000 118.1000000  98.1700000 136.3000000
 118.0300000 100.2150000 136.9370000 118.6910000 100.5910000 137.7180000
 118.6530000 100.5500000 135.5840000 118.7330000 101.6320000 135.4780000
 119.6460000 100.1050000 135.5200000 118.0260000 100.1530000 134.7860000
 116.6770000 100.8980000 137.0890000 116.5970000 102.0180000 137.6060000
 115.6010000 100.2450000 136.6390000 115.7060000  99.3430000 136.1970000
 114.2740000 100.8310000 136.7840000 114.3300000 101.8760000 136.4790000
 113.2740000 100.1220000 135.8720000 112.2890000 100.5720000 135.9930000
 113.5940000 100.2220000 134.8350000 113.2250000  99.0660000 136.1370000
 113.7940000 100.7840000 138.2270000 113.0030000 101.6380000 138.6410000
 114.2530000  99.8030000 139.0040000 114.8840000  99.1120000 138.6250000
 113.8480000  99.7230000 140.4020000 112.7790000  99.9300000 140.4600000
 114.0920000  98.3150000 140.9390000 113.7320000  97.5860000 140.2130000
 115.1640000  98.1190000 140.9600000 113.4950000  97.9960000 142.3110000
 113.8810000  98.7220000 143.0270000 111.9780000  98.1190000 142.2800000
 111.5740000  97.8880000 143.2660000 111.7010000  99.1360000 142.0040000
 111.5710000  97.4210000 141.5480000 113.9130000  96.6110000 142.7690000
 113.4780000  96.4040000 143.7470000 113.5620000  95.8690000 142.0510000
 115.0000000  96.5630000 142.8380000 114.5810000 100.7580000 141.2460000
 114.0210000 101.2880000 142.2110000 115.8340000 101.0570000 140.8970000
 116.2840000 100.5510000 140.1470000 116.5680000 102.1120000 141.5890000
 116.5570000 101.8890000 142.6560000 118.0360000 102.1400000 141.1210000
 118.0480000 102.1840000 140.0320000 118.7500000 103.3700000 141.6570000
 119.7850000 103.3690000 141.3140000 118.2490000 104.2680000 141.2950000
 118.7290000 103.3570000 142.7470000 118.7560000 100.8780000 141.5560000
 119.7910000 100.9150000 141.2170000 118.7330000 100.8020000 142.6430000
 118.2620000 100.0090000 141.1210000 115.8850000 103.4550000 141.3790000
 115.7220000 104.2400000 142.3200000 115.4660000 103.7360000 140.1440000
 115.6110000 103.0710000 139.3980000 114.7960000 104.9980000 139.8510000
 115.4410000 105.8130000 140.1810000 114.5760000 105.1390000 138.3450000
 113.7640000 104.4790000 138.0390000 114.2150000 106.5710000 137.9900000
 114.0620000 106.6520000 136.9140000 113.2990000 106.8550000 138.5090000
 115.0240000 107.2360000 138.2920000 115.7700000 104.7670000 137.6520000
 115.6320000 104.8550000 136.7060000 113.4700000 105.1080000 140.5910000
 113.1220000 106.1800000 141.0950000 112.7120000 104.0150000 140.6560000
 113.0030000 103.1700000 140.1860000 111.4590000 104.0240000 141.4020000
 110.8200000 104.8040000 140.9890000 110.7460000 102.6810000 141.2370000
 110.5980000 102.4850000 140.1750000 111.4410000 101.8770000 141.4810000
 109.4270000 102.4430000 141.9770000 108.9340000 103.4040000 142.1260000
 108.5280000 101.5660000 141.1410000 107.5900000 101.3980000 141.6700000
 108.3250000 102.0560000 140.1890000 109.0190000 100.6100000 140.9600000
 109.6530000 101.7980000 143.3370000 108.6940000 101.6450000 143.8310000
 110.1510000 100.8370000 143.2060000 110.2770000 102.4490000 143.9490000
 111.7000000 104.3330000 142.8750000 111.0510000 105.2120000 143.4520000
 112.6320000 103.6140000 143.5020000 113.1910000 102.9510000 142.9850000
 112.8560000 103.7730000 144.9350000 111.8930000 103.6930000 145.4390000
 113.7650000 102.6450000 145.4600000 114.6580000 102.6040000 144.8360000
 114.1920000 102.9230000 146.8900000 114.8330000 102.1150000 147.2420000
 114.7400000 103.8640000 146.9300000 113.3100000 102.9900000 147.5270000
 113.0560000 101.3090000 145.3690000 113.7120000 100.5230000 145.7440000
 112.1460000 101.3390000 145.9680000 112.8000000 101.1030000 144.3300000
 113.4350000 105.1470000 145.2410000 113.0430000 105.7980000 146.2160000
 114.3610000 105.6210000 144.4070000 114.5990000 105.1060000 143.5710000
 115.0310000 106.8810000 144.7000000 115.2580000 106.9040000 145.7660000
 116.3490000 106.9610000 143.9330000 116.1720000 106.7220000 142.8840000
 116.6980000 107.9930000 143.9220000 117.6580000 105.8920000 144.5780000
 117.2580000 104.6180000 144.5300000 114.1500000 108.0790000 144.3790000
 114.3430000 109.1550000 144.9520000 113.1850000 107.9170000 143.4730000
 113.0970000 107.0400000 142.9810000 112.2500000 108.9990000 143.1830000
 112.8030000 109.9380000 143.1870000 111.6450000 108.8060000 141.7930000
 112.4390000 108.5750000 141.0820000 111.0070000 107.9220000 141.7960000
 110.8600000 109.9850000 141.2960000 111.4780000 111.2020000 141.0650000
 112.5380000 111.3120000 141.2430000 110.7530000 112.2850000 140.6070000
 111.2440000 113.2320000 140.4400000 109.4040000 112.1560000 140.3630000
 108.8380000 113.0010000 140.0000000 108.7800000 110.9500000 140.5820000
 107.7220000 110.8490000 140.3910000 109.5030000 109.8720000 141.0450000
 108.9990000 108.9310000 141.2120000 111.1600000 109.0830000 144.2440000
 110.6560000 110.1710000 144.5370000 110.7850000 107.9470000 144.8330000
 111.2000000 107.0710000 144.5500000 109.7760000 107.9570000 145.8870000
 108.9560000 108.6000000 145.5670000 109.2240000 106.5490000 146.0990000
 108.4720000 106.5680000 146.8880000 108.7710000 106.1930000 145.1740000
 110.0350000 105.8800000 146.3870000 110.3380000 108.5150000 147.1900000
 109.6300000 109.2040000 147.9300000 111.6040000 108.2210000 147.4920000
 112.1340000 107.6010000 146.8970000 112.2290000 108.7920000 148.6810000
 111.5280000 108.6950000 149.5100000 113.4960000 108.0160000 149.0400000
 113.9910000 107.6950000 148.1240000 114.2290000 108.7030000 149.4630000
 113.3360000 106.8120000 149.9740000 112.7930000 107.1420000 150.8590000
 112.5530000 105.6760000 149.3390000 112.4710000 104.8510000 150.0460000
 111.5560000 106.0260000 149.0730000 113.0690000 105.3350000 148.4420000
 114.7020000 106.3240000 150.4170000 114.5850000 105.4680000 151.0810000
 115.2840000 106.0290000 149.5440000 115.2210000 107.1240000 150.9450000
 112.5350000 110.2730000 148.4940000 112.5320000 111.0380000 149.4640000
 112.8090000 110.6950000 147.2580000 112.8780000 110.0300000 146.5010000
 113.0090000 112.1150000 146.9950000 113.7390000 112.4950000 147.7100000
 113.5680000 112.3170000 145.5880000 113.7130000 113.3810000 145.4030000
 114.5230000 111.8000000 145.4980000 112.8670000 111.9140000 144.8570000
 111.7150000 112.8980000 147.1730000 111.7410000 114.0780000 147.5360000
 110.5720000 112.2610000 146.9170000 110.5880000 111.2970000 146.6150000
 109.3040000 112.9520000 147.0720000 109.3910000 113.9630000 146.6740000
 108.5430000 112.4500000 146.4750000 108.8500000 113.0170000 148.5150000
 108.3160000 114.0350000 148.9600000 109.0370000 111.9260000 149.2620000
 109.3450000 111.0660000 148.8310000 108.8010000 111.9570000 150.7020000
 107.7570000 112.2200000 150.8710000 109.0520000 110.5630000 151.3090000
 109.9330000 110.1360000 150.8300000 109.3220000 110.6570000 152.8050000
 109.4960000 109.6590000 153.2070000 110.2030000 111.2760000 152.9780000
 108.4610000 111.1040000 153.3030000 107.8730000 109.6470000 151.0390000
 108.0670000 108.6670000 151.4740000 106.9730000 110.0710000 151.4850000
 107.7310000 109.5440000 149.9630000 109.6710000 113.0230000 151.3500000
 109.2400000 113.7290000 152.2690000 110.9020000 113.1690000 150.8600000
 111.2220000 112.5710000 150.1110000 111.8140000 114.1800000 151.3790000
 111.9050000 114.0420000 152.4560000 113.1910000 113.9820000 150.7490000
 113.3620000 112.9180000 150.5850000 113.1890000 114.3980000 149.7410000
 114.3380000 114.5540000 151.5170000 114.3260000 115.6550000 152.3190000
 113.4110000 116.2130000 152.4570000 115.5730000 115.8710000 152.8450000
 115.7310000 116.6510000 153.4670000 116.4230000 114.9030000 152.3810000
 117.7770000 114.7020000 152.6300000 118.3120000 115.3770000 153.2820000
 118.3770000 113.6350000 152.0230000 119.4260000 113.4390000 152.1890000
 117.6640000 112.7770000 151.1810000 118.1820000 111.9480000 150.7210000
 116.3200000 112.9740000 150.9330000 115.7660000 112.3130000 150.2820000
 115.6770000 114.0540000 151.5430000 111.2940000 115.5880000 151.1160000
 111.4850000 116.4910000 151.9370000 110.6230000 115.7940000 149.9810000
 110.4570000 115.0260000 149.3460000 110.1250000 117.1260000 149.6470000
 110.8960000 117.8480000 149.9160000 109.8740000 117.2440000 148.1320000
 109.2760000 116.3910000 147.8120000 109.1080000 118.5150000 147.8180000
 108.9390000 118.5820000 146.7430000 108.1490000 118.4990000 148.3350000
 109.6850000 119.3790000 148.1490000 111.1870000 117.2240000 147.3740000
 110.9910000 117.3080000 146.3050000 111.8060000 118.0610000 147.6970000
 111.7090000 116.2880000 147.5750000 108.8730000 117.4560000 150.4520000
 108.7420000 118.5620000 150.9900000 107.9320000 116.5110000 150.5480000
 108.0600000 115.6220000 150.0860000 106.7160000 116.7560000 151.3180000
 106.2060000 117.6160000 150.8830000 105.7750000 115.5560000 151.2400000
 106.2020000 114.7270000 151.8040000 104.8540000 115.7850000 151.7770000
 105.4360000 115.0890000 149.8460000 105.0110000 115.9170000 149.2790000
 106.3430000 114.7500000 149.3460000 104.2490000 113.7380000 149.9150000
 103.4780000 113.8680000 148.3100000 102.7180000 113.0930000 148.2070000
 103.0120000 114.8480000 148.2080000 104.2320000 113.7420000 147.5330000
 107.0140000 117.0690000 152.7770000 106.3070000 117.8770000 153.3900000
 108.0340000 116.4370000 153.3560000 108.5840000 115.7750000 152.8270000
 108.4080000 116.6570000 154.7520000 107.8820000 117.5360000 155.1240000
 108.0250000 115.4520000 155.6100000 108.7600000 114.6600000 155.4690000
 108.1110000 115.7170000 156.6640000 106.6440000 114.9050000 155.3440000
 105.5140000 115.5480000 155.8260000 105.6140000 116.4550000 156.4030000
 104.2530000 115.0470000 155.5810000 103.3840000 115.5610000 155.9650000
 104.1100000 113.8900000 154.8450000 102.8540000 113.3870000 154.5970000
 102.1950000 113.9560000 155.0030000 105.2180000 113.2340000 154.3560000
 105.1070000 112.3280000 153.7780000 106.4730000 113.7400000 154.6080000
 107.3340000 113.2140000 154.2220000 109.9090000 116.9170000 154.8130000
 110.6870000 115.9850000 155.0270000 110.3210000 118.1710000 154.6440000
 109.6630000 118.8860000 154.3680000 111.7200000 118.4860000 154.8630000
 111.8460000 118.8590000 155.8790000 112.2890000 117.5580000 154.9210000
 112.4080000 119.4300000 153.9000000 113.5630000 119.7950000 154.1290000
 111.7420000 119.8340000 152.8240000 110.8150000 119.4780000 152.6410000
 112.3030000 120.7910000 151.8740000 113.2650000 121.1340000 152.2540000
 112.5190000 120.1730000 150.4840000 111.5420000 119.9730000 150.0430000
 113.2610000 121.1540000 149.5790000 113.4080000 120.7040000 148.5970000
 112.6760000 122.0680000 149.4750000 114.2300000 121.3920000 150.0170000
 113.2820000 118.8490000 150.5810000 112.8010000 118.2080000 151.3200000
 113.1820000 118.3050000 149.6420000 114.7440000 118.9930000 150.9210000
 115.2050000 118.0070000 150.9690000 115.2390000 119.5880000 150.1540000
 114.8460000 119.4890000 151.8860000 111.3620000 121.9830000 151.7930000
 110.1810000 121.8270000 151.4580000 111.8810000 123.1680000 152.0990000
 112.8360000 123.2330000 152.4200000 111.1020000 124.3910000 151.9830000
 110.0850000 124.1900000 152.3210000 111.6970000 125.4940000 152.8560000
 112.7850000 125.4460000 152.8090000 111.4160000 126.4670000 152.4520000
 111.2530000 125.4020000 154.2960000 110.7990000 124.3180000 154.7170000
 111.3550000 126.4200000 155.0100000 111.0500000 124.8600000 150.5360000
 112.0300000 124.7520000 149.7940000 109.8960000 125.3930000 150.1400000
 109.0960000 125.3810000 150.7570000 109.7230000 126.0020000 148.8460000
 110.5190000 125.6700000 148.1800000 108.7870000 125.6590000 148.4060000
 109.7220000 127.5170000 148.9150000 110.0160000 128.1270000 149.9430000
 109.3680000 128.1240000 147.7880000 109.0400000 127.5800000 147.0030000
 109.4280000 129.5670000 147.6180000 109.5810000 130.0260000 148.5950000
 110.5960000 129.9620000 146.7040000 110.5030000 129.4410000 145.7510000
 110.5280000 131.0240000 146.4680000 111.9500000 129.6680000 147.3060000
 112.4410000 128.3690000 147.3680000 111.8580000 127.5520000 146.9710000
 113.6670000 128.0960000 147.9300000 114.0280000 127.0790000 147.9710000
 114.4240000 129.1280000 148.4360000 115.6490000 128.8670000 148.9960000
 115.8920000 127.9540000 148.8240000 113.9600000 130.4240000 148.3890000
 114.5550000 131.2330000 148.7860000 112.7290000 130.6850000 147.8310000
 112.3740000 131.7050000 147.8070000 108.1090000 130.0670000 147.0490000
 107.5270000 129.4330000 146.1650000 107.6370000 131.2000000 147.5650000
 108.1790000 131.7080000 148.2490000 106.3460000 131.7700000 147.1920000
 105.9630000 131.2330000 146.3240000 105.3180000 131.6600000 148.3380000
 105.6150000 132.3550000 149.1240000 103.9340000 132.0580000 147.8590000
 103.2250000 131.9730000 148.6830000 103.9540000 133.0880000 147.5030000
 103.6270000 131.3990000 147.0470000 105.3040000 130.2680000 148.9270000
 104.5700000 130.2210000 149.7320000 105.0400000 129.5480000 148.1530000
 106.2920000 130.0300000 149.3220000 106.5500000 133.2300000 146.8130000
 107.2260000 133.9700000 147.5330000 105.9650000 133.6430000 145.6920000
 105.5440000 132.9720000 145.0650000 105.9130000 135.0580000 145.3360000
 106.8280000 135.5380000 145.6830000 105.8000000 135.2580000 143.8180000
 104.9200000 134.7220000 143.4630000 105.6280000 136.7360000 143.4950000
 105.5490000 136.8660000 142.4160000 104.7220000 137.1100000 143.9730000
 106.4890000 137.2920000 143.8650000 107.0190000 134.7060000 143.1060000
 106.9140000 134.8600000 142.0320000 107.9120000 135.2210000 143.4610000
 107.1090000 133.6390000 143.3120000 104.7300000 135.6840000 146.0630000
 103.5790000 135.2930000 145.8480000 105.0110000 136.6680000 146.9140000
 105.9360000 137.0730000 146.9300000 104.0290000 137.2040000 147.8450000
 103.2420000 136.4600000 147.9670000 104.6760000 137.4310000 149.2110000
 105.7060000 137.7610000 149.0730000 104.1760000 138.2580000 149.7150000
 104.6550000 136.2150000 150.1040000 105.3950000 135.4950000 149.7540000
 104.9230000 136.5060000 151.1200000 103.2860000 135.5680000 150.1100000
 102.5230000 136.3350000 150.2390000 103.1110000 135.0810000 149.1510000
 103.1680000 134.5480000 151.2220000 103.8980000 133.7540000 151.0650000
 103.3980000 135.0230000 152.1760000 101.8050000 133.9630000 151.2770000
 101.6750000 133.3360000 150.4960000 101.6920000 133.4520000 152.1410000
 101.1190000 134.7030000 151.2320000 103.3810000 138.4940000 147.3610000
 102.5800000 139.0800000 148.0920000 103.7050000 138.9500000 146.1600000
 104.3890000 138.4600000 145.6010000 103.1060000 140.1500000 145.6020000
 102.4790000 140.6110000 146.3660000 104.1800000 141.1600000 145.1800000
 103.7340000 141.9130000 144.5300000 104.5670000 141.6690000 146.0630000
 105.2420000 140.5230000 144.5020000 106.0130000 140.4910000 145.0730000
 102.2280000 139.7820000 144.4140000 102.2020000 138.6360000 143.9580000
 101.4940000 140.7730000 143.9180000 101.4820000 141.6720000 144.3790000
 100.6970000 140.5960000 142.7130000 100.2700000 139.5930000 142.7210000
  99.5590000 141.6130000 142.6600000  98.9840000 141.4580000 141.7470000
  98.6430000 141.4450000 143.8590000  97.8370000 142.1770000 143.8070000
  98.2210000 140.4400000 143.8570000  99.2120000 141.5970000 144.7760000
 100.0940000 142.9410000 142.6570000 100.9510000 142.9400000 142.2250000
 101.6070000 140.7300000 141.4990000 102.2710000 141.7570000 141.3240000
 101.6480000 139.6910000 140.6720000 101.0340000 138.9030000 140.8200000
 102.5570000 139.6330000 139.5360000 103.3930000 140.3060000 139.7250000
 103.1040000 138.2180000 139.3420000 102.3050000 137.4960000 139.5100000
 103.3870000 138.0800000 138.2980000 104.2850000 137.8780000 140.2320000
 105.0190000 138.6830000 140.1840000 103.9540000 137.8270000 141.2690000
 105.0740000 136.3180000 139.7760000 106.6710000 136.8970000 139.2080000
 107.2750000 136.0470000 138.8920000 106.5340000 137.5770000 138.3670000
 107.1780000 137.4200000 140.0190000 101.8320000 140.1000000 138.2820000
 100.7780000 139.5620000 137.9310000 102.3970000 141.1030000 137.6190000
 103.1880000 141.5890000 138.0170000 101.9220000 141.5480000 136.3150000
 100.8660000 141.2950000 136.2180000 102.0840000 143.0580000 136.1680000
 101.6090000 143.5570000 137.0120000 103.1420000 143.3150000 136.2150000
 101.4940000 143.5840000 134.8740000 100.5650000 142.9470000 134.3370000
 101.9610000 144.6360000 134.3910000 102.7100000 140.7970000 135.2490000
 103.8710000 141.1230000 134.9800000 102.0820000 139.7940000 134.6390000
 101.1160000 139.5960000 134.8570000 102.7410000 138.9510000 133.6500000
 103.7030000 138.6430000 134.0600000 101.9120000 137.6900000 133.3960000
 100.9630000 137.9680000 132.9370000 102.4150000 137.0700000 132.6540000
 101.6500000 136.8780000 134.6260000 100.6650000 135.9170000 134.6840000
 100.0870000 135.7370000 133.8760000 100.6610000 135.3660000 135.8840000
  99.9510000 134.5860000 136.1180000 101.6080000 135.9350000 136.6060000
 102.2420000 136.8840000 135.8430000 103.0560000 137.5640000 136.0440000
 103.0020000 139.6690000 132.3310000 103.4400000 139.0280000 131.3720000
 102.7420000 140.9740000 132.2630000 102.3120000 141.4450000 133.0470000
 103.0480000 141.7860000 131.0950000 103.3900000 141.1230000 130.3000000
 101.7890000 142.5090000 130.6050000 101.4190000 143.1640000 131.3930000
 102.0520000 143.1760000 129.7840000 100.6840000 141.5840000 130.1640000
  99.8400000 140.9900000 131.0900000  99.9680000 141.1900000 132.1440000
  98.8350000 140.1450000 130.6930000  98.1900000 139.6890000 131.4300000
  98.6560000 139.8840000 129.3560000  97.6460000 139.0390000 128.9580000
  97.6770000 138.9300000 128.0050000  99.4790000 140.4620000 128.4160000
  99.3370000 140.2570000 127.3650000 100.4860000 141.3040000 128.8220000
 101.1280000 141.7500000 128.0770000 104.1410000 142.8060000 131.3640000
 104.5720000 143.4950000 130.4340000 104.5970000 142.9200000 132.6070000
 104.2460000 142.3110000 133.3320000 105.5990000 143.9070000 132.9620000
 105.3160000 144.8620000 132.5180000 105.6640000 144.0780000 134.4780000
 106.4200000 144.8220000 134.7280000 104.6940000 144.4080000 134.8490000
 105.9240000 143.1260000 134.9410000 106.9670000 143.5080000 132.4200000
 107.2340000 142.3430000 132.1210000 107.8340000 144.5060000 132.2890000
 107.5510000 145.4520000 132.5010000 109.1980000 144.2730000 131.8430000
 109.1670000 143.7600000 130.8820000 109.9260000 145.6040000 131.6610000
 110.9470000 145.4180000 131.3270000 109.4040000 146.2050000 130.9160000
 109.9470000 146.1400000 132.6100000 109.9460000 143.3950000 132.8390000
 109.6570000 143.3890000 134.0370000 110.9180000 142.6440000 132.3300000
 111.1570000 142.7220000 131.3520000 111.6570000 141.6980000 133.1590000
 110.9400000 141.0890000 133.7100000 112.5020000 140.7770000 132.2880000
 113.3330000 141.3410000 131.8630000 112.9160000 139.9770000 132.9010000
 111.7300000 140.2190000 131.2450000 112.2990000 139.7110000 130.6620000
 112.5230000 142.4510000 134.1620000 113.4400000 143.1840000 133.7810000
 112.2270000 142.2720000 135.4440000 111.4160000 141.7290000 135.7040000
 113.0090000 142.8180000 136.5420000 114.0630000 142.8070000 136.2630000
 112.5960000 144.2560000 136.8520000 112.4770000 144.8080000 135.9190000
 111.6180000 144.2560000 137.3340000 113.5960000 144.9750000 137.7390000
 114.7270000 144.5280000 137.9130000 113.1780000 146.0980000 138.3020000
 112.2400000 146.4300000 138.1300000 113.7970000 146.6220000 138.9030000
 112.8140000 141.9290000 137.7610000 111.7730000 142.0050000 138.4240000
 113.7780000 141.0650000 138.0830000 115.0130000 140.7920000 137.3340000
 115.8190000 141.4080000 137.7340000 114.8120000 140.8810000 136.2660000
 115.2750000 139.3700000 137.6640000 116.3470000 139.1800000 137.6180000
 114.6920000 138.7310000 137.0000000 114.7990000 139.1900000 139.0700000
 115.5980000 139.4600000 139.7600000 114.4380000 138.1700000 139.2020000
 113.6260000 140.1720000 139.2370000 112.6830000 139.6300000 139.1570000
 113.6970000 140.8710000 140.5860000 113.5060000 140.2100000 141.6110000
 113.9550000 142.1770000 140.6200000 114.0250000 142.7010000 139.7590000
 114.1470000 142.9120000 141.8620000 114.4500000 142.2010000 142.6300000
 115.2720000 143.9330000 141.6950000 115.2030000 144.3840000 140.7050000
 115.0820000 144.7860000 142.3460000 116.6990000 143.4360000 141.9220000
 116.9130000 142.6680000 141.1790000 117.6900000 144.5720000 141.7270000
 118.7030000 144.2040000 141.8920000 117.6050000 144.9580000 140.7110000
 117.4740000 145.3700000 142.4380000 116.8470000 142.8150000 143.3000000
 117.8720000 142.4700000 143.4350000 116.6110000 143.5580000 144.0610000
 116.1640000 141.9700000 143.3940000 112.8780000 143.6090000 142.3410000
 112.9600000 144.5310000 143.1580000 111.7120000 143.1900000 141.8570000
 111.6750000 142.3690000 141.2700000 110.4470000 143.8630000 142.1300000
 110.6020000 144.5640000 142.9500000 109.9950000 144.6530000 140.9020000
 110.8560000 145.1500000 140.4540000 109.6170000 143.9640000 140.1470000
 108.9290000 145.6830000 141.2220000 109.0500000 146.4450000 142.1810000
 107.8780000 145.7150000 140.4110000 107.8220000 145.0750000 139.6320000
 107.1350000 146.3800000 140.5730000 109.3840000 142.8580000 142.5540000
 108.2280000 142.9340000 142.1310000 109.7550000 141.8990000 143.4010000
 110.5950000 142.0080000 143.9510000 108.9650000 140.6820000 143.5530000
 108.1070000 140.7590000 142.8850000 109.7960000 139.4860000 143.1040000
 110.5740000 139.8240000 142.4200000 110.3470000 139.0890000 143.9570000
 109.0110000 138.3740000 142.4560000 108.2980000 137.9670000 143.1730000
 108.4990000 138.7580000 141.5730000 109.9780000 137.2980000 142.0460000
 110.2930000 136.7380000 142.9270000 109.4960000 136.6280000 141.3340000
 111.1880000 137.9390000 141.3960000 110.9560000 138.1840000 140.3600000
 111.4110000 138.8820000 141.8960000 112.3670000 137.0750000 141.4390000
 112.1210000 136.1520000 141.1100000 113.0900000 137.4610000 140.8480000
 112.7060000 137.0140000 142.3890000 108.4360000 140.4210000 144.9550000
 107.2610000 140.0730000 145.0920000 109.2630000 140.5510000 145.9980000
 110.1870000 140.9370000 145.8650000 108.8730000 140.1470000 147.3510000
 109.7190000 140.3500000 148.0080000 107.6910000 140.9880000 147.8510000
 107.9590000 142.0440000 147.8150000 106.8640000 140.9020000 147.1470000
 107.2000000 140.6410000 149.2490000 106.3100000 141.2280000 149.4760000
 106.8890000 139.5970000 149.2750000 108.2430000 140.8800000 150.3120000
 108.7450000 142.0180000 150.4100000 108.5660000 139.9260000 151.0490000
 108.5610000 138.6510000 147.4550000 107.3950000 138.2490000 147.5010000
 109.6010000 137.8150000 147.4050000 110.5260000 138.1700000 147.2080000
 109.5000000 136.3720000 147.6210000 108.4810000 136.0570000 147.3950000
 110.4670000 135.6200000 146.6830000 111.4550000 136.0670000 146.7930000
 110.5780000 134.1450000 147.0540000 111.2680000 133.6490000 146.3710000
 110.9490000 134.0530000 148.0750000 109.5960000 133.6770000 146.9820000
 110.0460000 135.7790000 145.2440000 110.7410000 135.2410000 144.6000000
 109.0420000 135.3750000 145.1120000 110.0490000 136.8360000 144.9790000
 109.7980000 136.0460000 149.0820000 110.6600000 136.6760000 149.7040000
 109.0840000 135.0600000 149.6340000 108.2800000 134.6860000 149.1500000
 109.4060000 134.4760000 150.9310000 110.3410000 134.9130000 151.2810000
 108.3190000 134.7350000 152.0000000 108.6920000 134.3520000 152.9500000
 108.0660000 136.2260000 152.1710000 107.2970000 136.3800000 152.9280000
 108.9870000 136.7180000 152.4830000 107.7320000 136.6490000 151.2240000
 107.0400000 133.9810000 151.6690000 106.2910000 134.1800000 152.4360000
 106.6640000 134.3110000 150.7010000 107.2470000 132.9110000 151.6330000
 109.6150000 132.9760000 150.7540000 109.1390000 132.3640000 149.7970000
 110.3320000 132.3810000 151.7040000 110.7100000 132.9250000 152.4660000
 110.6090000 130.9500000 151.7050000 110.3960000 130.5520000 150.7130000
 112.0760000 130.6790000 152.0370000 112.7060000 131.0910000 151.2490000
 112.3560000 131.2460000 152.9250000 112.4230000 129.2200000 152.2450000
 111.9740000 128.8690000 153.1740000 112.0160000 128.6300000 151.4240000
 113.9260000 129.0300000 152.3070000 114.3150000 128.8870000 151.2990000
 114.3900000 129.9360000 152.6970000 114.3060000 127.8940000 153.1390000
 113.5990000 127.5650000 153.7800000 115.4920000 127.2960000 153.0940000
 116.4230000 127.7220000 152.2540000 116.2330000 128.5040000 151.6440000
 117.3230000 127.2650000 152.2230000 115.7500000 126.2700000 153.8900000
 115.0450000 125.9400000 154.5330000 116.6520000 125.8170000 153.8540000
 109.6870000 130.2740000 152.7110000 109.6690000 130.6460000 153.8870000
 108.9330000 129.2800000 152.2490000 109.1320000 128.8730000 151.3460000
 107.8080000 128.7330000 152.9930000 107.8990000 129.0340000 154.0370000
 106.4890000 129.2830000 152.4360000 106.5440000 130.3710000 152.3870000
 106.3860000 128.9840000 151.3930000 105.2480000 128.8800000 153.1960000
 105.3590000 127.8570000 153.5550000 105.1390000 129.5150000 154.0750000
 104.0010000 128.9820000 152.3440000 103.6230000 127.9710000 151.7140000
 103.4010000 130.0770000 152.2970000 107.8160000 127.2130000 152.9200000
 108.1260000 126.6340000 151.8770000 107.4640000 126.5700000 154.0300000
 107.1860000 127.0910000 154.8490000 107.4670000 125.1150000 154.1000000
 108.3390000 124.7450000 153.5620000 107.5590000 124.6480000 155.5510000
 107.5600000 123.5580000 155.5830000 108.4790000 125.0250000 155.9970000
 106.7030000 125.0270000 156.1100000 106.2160000 124.5510000 153.4390000
 105.1030000 125.0260000 153.6870000 106.4020000 123.5370000 152.5980000
 107.3270000 123.1530000 152.4670000 105.2990000 122.9630000 151.8570000
 105.5400000 121.9340000 151.5910000 104.4330000 122.8720000 152.5120000
 104.9070000 123.7210000 150.6130000 103.8480000 123.4460000 150.0420000
 105.7330000 124.6690000 150.1680000 106.6230000 124.8170000 150.6210000
 105.3840000 125.5090000 149.0320000 104.3460000 125.8200000 149.1520000
 106.2530000 126.7660000 149.0190000 105.9830000 127.3860000 148.1650000
 106.0950000 127.3270000 149.9400000 107.3030000 126.4820000 148.9430000
 105.5050000 124.7910000 147.6960000 104.8490000 125.1980000 146.7330000
 106.3160000 123.7390000 147.6070000 106.8540000 123.4460000 148.4100000
 106.4360000 123.0020000 146.3560000 106.4380000 123.7270000 145.5420000
 107.7580000 122.2270000 146.2960000 107.8150000 121.5500000 147.1480000
 107.7250000 121.5270000 145.4610000 109.0420000 123.0390000 146.2170000
 110.2510000 122.6810000 146.7340000 110.3550000 121.7470000 147.2670000
 111.1890000 123.6400000 146.4660000 112.1410000 123.5170000 146.7810000
 110.5990000 124.6580000 145.7670000 111.1410000 125.8430000 145.2820000
 112.1870000 126.0630000 145.4390000 110.3040000 126.6910000 144.6150000
 110.6810000 127.6230000 144.2200000 108.9550000 126.3850000 144.4250000
 108.3330000 127.0910000 143.8950000 108.4140000 125.2100000 144.8990000
 107.3720000 124.9690000 144.7470000 109.2440000 124.3200000 145.5900000
 105.2800000 122.0370000 146.1180000 105.3110000 121.2890000 145.1390000
 104.2660000 122.0340000 146.9790000 104.2870000 122.6400000 147.7860000
 103.0990000 121.1800000 146.8120000 103.3080000 120.4820000 146.0010000
 102.8490000 120.3620000 148.0860000 102.9570000 121.0130000 148.9530000
 101.7860000 120.1300000 148.1570000 103.6560000 119.0810000 148.3190000
 103.6430000 118.4990000 147.3970000 105.1020000 119.3730000 148.6720000
 105.6350000 118.4350000 148.8280000 105.5710000 119.9260000 147.8580000
 105.1410000 119.9690000 149.5840000 103.0040000 118.2520000 149.4100000
 103.5830000 117.3420000 149.5710000 102.9700000 118.8290000 150.3340000
 101.9900000 117.9880000 149.1100000 101.8400000 121.9530000 146.4500000
 100.7970000 121.3360000 146.2240000 101.9110000 123.2830000 146.3830000
 102.8060000 123.7450000 146.4550000 100.7080000 124.0890000 146.2060000
  99.9510000 123.7200000 146.8980000 101.0030000 125.5570000 146.5620000
 101.7510000 125.9370000 145.8660000  99.7520000 126.4040000 146.4330000
  99.9840000 127.4380000 146.6890000  99.3860000 126.3580000 145.4070000
  98.9850000 126.0260000 147.1090000 101.5640000 125.6500000 147.9670000
 101.7690000 126.6930000 148.2090000 100.8390000 125.2490000 148.6760000
 102.4880000 125.0750000 148.0290000 100.1590000 123.9480000 144.7900000
  98.9410000 123.9600000 144.5810000 101.0410000 123.8100000 143.7970000
 102.0300000 123.7770000 144.0010000 100.5820000 123.7060000 142.4140000
  99.9070000 124.5390000 142.2170000 101.7650000 123.8170000 141.4540000
 102.6230000 123.2910000 141.8740000 101.5220000 123.3120000 140.5190000
 102.1470000 125.2530000 141.1650000 101.3850000 126.1740000 141.4400000
 103.3310000 125.4490000 140.6070000 103.9270000 124.6610000 140.3970000
 103.6390000 126.3870000 140.3920000  99.8180000 122.4090000 142.1730000
  98.8230000 122.4000000 141.4410000 100.2680000 121.3050000 142.7720000
 101.1010000 121.3440000 143.3420000  99.5580000 120.0410000 142.6040000
  99.3500000 119.9040000 141.5430000 100.4290000 118.8760000 143.0770000
 100.6680000 119.0090000 144.1320000  99.8530000 117.9520000 143.0300000
 101.6970000 118.7120000 142.2970000 101.6740000 118.2080000 141.0130000
 100.7350000 117.9230000 140.5620000 102.8370000 118.0620000 140.2930000
 102.8040000 117.6690000 139.2870000 104.0400000 118.4150000 140.8520000
 104.9530000 118.2960000 140.2880000 104.0800000 118.9200000 142.1290000
 105.0250000 119.2010000 142.5700000 102.9150000 119.0680000 142.8460000
 102.9590000 119.4670000 143.8480000  98.2340000 120.0480000 143.3530000
  97.2320000 119.5230000 142.8570000  98.2080000 120.6390000 144.5480000
  99.0360000 121.0950000 144.9040000  96.9970000 120.6390000 145.3580000
  96.6060000 119.6220000 145.3820000  97.3250000 121.0540000 146.7920000
  97.9900000 121.9180000 146.7760000  96.4130000 121.3770000 147.2930000
  97.9670000 119.9410000 147.5860000  97.6720000 118.7660000 147.3810000
  98.8520000 120.3050000 148.5030000  99.0640000 121.2830000 148.6400000
  99.3140000 119.6040000 149.0650000  95.9160000 121.5470000 144.7880000
  94.7280000 121.2950000 145.0080000  96.2960000 122.6010000 144.0660000
  97.2780000 122.7940000 143.9320000  95.2940000 123.4770000 143.4690000
  94.5120000 123.6530000 144.2080000  95.9190000 124.8220000 143.1050000
  96.8340000 124.6540000 142.5370000  95.2440000 125.3690000 142.4460000
  96.2310000 125.6700000 144.3240000  95.6800000 125.4540000 145.4040000
  97.1190000 126.6420000 144.1560000  97.5470000 126.7840000 143.2520000
  97.3670000 127.2390000 144.9320000  94.6570000 122.8310000 142.2460000
  93.4330000 122.8750000 142.0800000  95.4730000 122.2310000 141.3780000
  96.4740000 122.2920000 141.5010000  95.0070000 121.4670000 140.2240000
  93.9310000 121.6050000 140.1190000  95.6960000 121.9370000 138.9410000
  96.7040000 121.5240000 138.9040000  94.9240000 121.4800000 137.7180000
  95.4320000 121.8250000 136.8170000  94.8680000 120.3910000 137.7090000
  93.9160000 121.8950000 137.7480000  95.7730000 123.3680000 138.9360000
  94.8880000 123.7370000 138.9770000  95.2940000 119.9950000 140.4870000
  96.3640000 119.4910000 140.1200000  94.3780000 119.2600000 141.1260000
  93.0840000 119.7040000 141.6650000  92.3080000 119.5400000 140.9170000
  93.1850000 120.7190000 142.0500000  92.8740000 118.7660000 142.8040000
  91.8050000 118.6440000 142.9790000  93.4330000 119.1190000 143.6710000
  93.4490000 117.4720000 142.3400000  92.7310000 116.9700000 141.6920000
  93.7670000 116.8880000 143.2040000  94.6800000 117.8740000 141.5180000
  95.5610000 117.8640000 142.1590000  94.8950000 116.9210000 140.3520000
  95.3630000 115.7990000 140.5820000  94.5740000 117.3190000 139.1170000
  94.0890000 118.1940000 138.9780000  94.9210000 116.4940000 137.9670000
  94.5890000 115.4760000 138.1710000  94.1910000 116.9890000 136.7010000
  93.1630000 117.2320000 136.9680000  94.8480000 118.2340000 136.1470000
  94.3140000 118.5610000 135.2550000  94.8200000 119.0240000 136.8970000
  95.8840000 118.0150000 135.8890000  94.1680000 115.9010000 135.6260000
  93.6930000 116.2920000 134.7260000  95.1900000 115.6650000 135.3290000
  93.4680000 114.6390000 136.0510000  93.4940000 113.9160000 135.2350000
  93.9710000 114.2200000 136.9230000  92.4320000 114.8650000 136.3030000
  96.4280000 116.4640000 137.7560000  96.9440000 115.5520000 137.1010000
  97.1540000 117.4320000 138.3150000  96.6990000 118.1660000 138.8390000
  98.6030000 117.4780000 138.2010000  98.8650000 117.2650000 137.1650000
  99.1110000 118.8820000 138.5370000  98.7030000 119.1930000 139.4990000
 100.1880000 118.8460000 138.7020000  98.7950000 119.9450000 137.4860000
  97.7140000 119.9700000 137.3450000  99.2410000 121.3200000 137.9470000
  99.0030000 122.0560000 137.1790000  98.7240000 121.5800000 138.8710000
 100.3170000 121.3140000 138.1230000  99.4350000 119.5830000 136.1570000
  99.2000000 120.3500000 135.4190000 100.5160000 119.5160000 136.2800000
  99.0490000 118.6220000 135.8170000  99.3040000 116.4530000 139.0820000
 100.4870000 116.1850000 138.8590000  98.6140000 115.8770000 140.0680000
  97.6810000 116.1980000 140.2860000  99.1690000 114.7820000 140.8550000
 100.1270000 115.1070000 141.2620000  98.2420000 114.4410000 142.0260000
  97.2050000 114.5360000 141.7050000  98.3520000 113.3860000 142.2780000
  98.4570000 115.2660000 143.2500000  97.5810000 116.1460000 143.8060000
  96.6150000 116.3060000 143.3510000  98.1260000 116.7120000 144.9270000
  97.6000000 117.3940000 145.4550000  99.3790000 116.1940000 145.1200000
 100.3170000 116.4580000 146.1150000 100.0920000 117.1720000 146.8940000
 101.5040000 115.7840000 146.0540000 102.2610000 115.9550000 146.8050000
 101.7730000 114.8650000 145.0330000 102.7260000 114.3570000 145.0270000
 100.8460000 114.6040000 144.0460000 101.0510000 113.8970000 143.2560000
  99.6200000 115.2770000 144.0820000  99.4040000 113.5220000 140.0330000
 100.0270000 112.5840000 140.5380000  98.9100000 113.4720000 138.7950000
  98.4030000 114.2620000 138.4210000  99.0860000 112.2930000 137.9610000
  98.9600000 111.4110000 138.5890000  98.0160000 112.2570000 136.8710000
  98.1570000 111.3710000 136.2520000  97.0290000 112.2250000 137.3310000
  98.0980000 113.1490000 136.2510000 100.4660000 112.2300000 137.3270000
 100.8880000 111.1500000 136.9050000 101.1750000 113.3490000 137.2520000
 100.8010000 114.2100000 137.6250000 102.5000000 113.3810000 136.6380000
 102.4800000 112.7160000 135.7750000 102.8340000 114.7930000 136.1300000
 102.8620000 115.4680000 136.9850000 104.1950000 114.8160000 135.4560000
 104.4100000 115.8250000 135.1050000 104.9600000 114.5100000 136.1700000
 104.1930000 114.1300000 134.6090000 101.7320000 115.2650000 135.1790000
 101.5210000 114.4800000 134.4530000 100.8010000 115.3800000 135.7340000
 102.0390000 116.5430000 134.4540000 101.2040000 116.8020000 133.8030000
 102.1960000 117.3430000 135.1770000 102.9400000 116.4140000 133.8540000
 103.5510000 112.8470000 137.6100000 104.3960000 112.0420000 137.1960000
 103.5610000 113.2390000 138.8920000 102.9860000 114.4510000 139.5030000
 101.9210000 114.4980000 139.2760000 103.5720000 115.3190000 139.2010000
 103.1680000 114.2190000 140.9590000 102.3220000 113.6490000 141.3430000
 103.2980000 115.1760000 141.4650000 104.3910000 113.4260000 141.0960000
 104.3130000 112.7910000 141.9780000 105.2540000 114.0920000 141.1130000
 104.4500000 112.5470000 139.8390000 105.4670000 112.5420000 139.4460000
 104.0180000 111.1270000 140.1400000 104.8580000 110.3200000 140.5520000
 102.7380000 110.7960000 139.9540000 102.0760000 111.4940000 139.6460000
 102.2850000 109.4300000 140.1920000 102.6910000 109.0960000 141.1470000
 100.7620000 109.3880000 140.2770000 100.4360000 108.3630000 140.4550000
 100.4260000 110.0230000 141.0960000 100.3350000 109.7470000 139.3410000
 102.7850000 108.4900000 139.1060000 103.1680000 107.3500000 139.3920000
 102.7950000 108.9510000 137.8550000 102.4170000 109.8650000 137.6510000
 103.3480000 108.1460000 136.7740000 102.9260000 107.1430000 136.8450000
 102.9520000 108.7360000 135.4230000 103.2600000 109.7810000 135.3850000
 103.5720000 108.2940000 134.6430000 101.4820000 108.6300000 135.0160000
 100.8680000 108.8040000 135.8990000 101.1450000 109.6900000 133.9820000
 100.0950000 109.6030000 133.7010000 101.3280000 110.6790000 134.4020000
 101.7700000 109.5490000 133.1000000 101.1740000 107.2480000 134.4860000
 100.1230000 107.1930000 134.2020000 101.7970000 107.0450000 133.6140000
 101.3800000 106.5080000 135.2590000 104.8620000 108.0340000 136.8800000
 105.4590000 107.1440000 136.2690000 105.5000000 108.9220000 137.6430000
 104.9880000 109.6780000 138.0740000 106.9300000 108.8170000 137.8650000
 107.4460000 108.8130000 136.9050000 107.2830000 109.7120000 138.3770000
 107.3350000 107.5930000 138.6570000 108.4870000 107.1620000 138.5700000
 106.4160000 107.0290000 139.4360000 105.5070000 107.4580000 139.5360000
 106.6650000 105.7920000 140.1690000 107.7240000 105.5560000 140.0630000
 106.3750000 105.9590000 141.6760000 106.4500000 104.9820000 142.1540000
 107.3930000 106.8830000 142.3080000 107.1760000 106.9910000 143.3710000
 108.3920000 106.4640000 142.1830000 107.3460000 107.8600000 141.8270000
 104.9760000 106.4950000 141.8940000 104.7910000 106.6060000 142.9630000
 104.8780000 107.4650000 141.4070000 104.2500000 105.8010000 141.4700000
 105.8770000 104.6150000 139.6160000 106.2330000 103.4610000 139.9060000
 104.8310000 104.8580000 138.8270000 104.5690000 105.8100000 138.6150000
 104.0490000 103.7660000 138.2580000 104.0750000 102.9310000 138.9580000
 102.5820000 104.2060000 138.0950000 102.5690000 105.1750000 137.5960000
 101.8070000 103.2170000 137.2380000 100.7740000 103.5520000 137.1390000
 102.2640000 103.1550000 136.2500000 101.8260000 102.2340000 137.7090000
 101.9260000 104.3610000 139.4550000 100.8890000 104.6720000 139.3260000
 101.9550000 103.4080000 139.9840000 102.4610000 105.1140000 140.0340000
 104.6530000 103.2960000 136.9390000 104.6950000 102.0940000 136.6580000
 105.1350000 104.2260000 136.1170000 105.0820000 105.2020000 136.3720000
 105.7400000 103.8400000 134.8470000 105.0220000 103.2110000 134.3210000
 105.9750000 105.0890000 133.9850000 106.4380000 105.8650000 134.5950000
 106.7420000 104.8730000 133.2410000 104.7420000 105.6650000 133.2860000
 103.9200000 105.6750000 134.0020000 104.9940000 107.0900000 132.8390000
 104.1040000 107.4790000 132.3450000 105.2260000 107.7080000 133.7060000
 105.8330000 107.1100000 132.1440000 104.3340000 104.8030000 132.1140000
 103.4550000 105.2340000 131.6340000 105.1520000 104.7540000 131.3960000
 104.0990000 103.7980000 132.4660000 107.0340000 103.0390000 134.9860000
 107.3170000 102.2430000 134.0740000 107.8580000 103.1980000 136.0310000
 108.0210000 104.3800000 136.8960000 107.3150000 104.3210000 137.7240000
 107.9570000 105.2830000 136.2880000 109.4150000 104.2370000 137.4240000
 109.4560000 104.6140000 138.4460000 110.1080000 104.7600000 136.7650000
 109.7240000 102.8140000 137.4200000 109.3330000 102.3570000 138.3290000
 110.7960000 102.6780000 137.2770000 108.9740000 102.2540000 136.2060000
 109.6220000 102.2900000 135.3300000 108.5260000 100.8270000 136.4440000
 109.2510000  99.8960000 136.0740000 107.3580000 100.6200000 137.0560000
 106.8190000 101.4040000 137.3950000 106.8520000  99.2630000 137.2400000
 107.6460000  98.6570000 137.6770000 105.6640000  99.2660000 138.2040000
 104.9480000 100.0250000 137.8870000 105.0840000  98.3540000 138.0600000
 105.9560000  99.4440000 139.6950000 106.5670000 100.3390000 139.8160000
 104.6680000  99.6430000 140.4740000 104.8980000  99.7680000 141.5320000
 104.1550000 100.5320000 140.1070000 104.0250000  98.7730000 140.3430000
 106.7360000  98.2620000 140.2430000 106.9300000  98.4150000 141.3050000
 106.1560000  97.3490000 140.1080000 107.6830000  98.1720000 139.7100000
 106.4540000  98.6420000 135.9090000 106.4980000  97.4180000 135.7500000
 106.0600000  99.4710000 134.9430000 106.0200000 100.4650000 135.1160000
 105.6830000  98.9610000 133.6310000 105.1280000  98.0330000 133.7720000
 104.7730000  99.9600000 132.9200000 105.0380000 100.9700000 133.2330000
 105.0380000  99.9950000 131.8630000 103.2600000  99.7750000 133.0520000
 102.9690000  98.9080000 132.4600000 102.8570000  99.5230000 134.4940000
 101.7760000  99.3960000 134.5530000 103.3490000  98.6200000 134.8570000
 103.1570000 100.3720000 135.1090000 102.5370000 100.9920000 132.5010000
 101.4610000 100.8510000 132.5990000 102.8390000 101.8780000 133.0590000
 102.7910000 101.1210000 131.4490000 106.9060000  98.6600000 132.7800000
 106.8340000  97.8370000 131.8630000 108.0300000  99.3200000 133.0610000
 108.0290000 100.0400000 133.7690000 109.2660000  99.0120000 132.3530000
 109.0400000  98.9260000 131.2900000 110.2730000 100.1450000 132.5390000
 110.6420000 100.1300000 133.5650000 111.4410000  99.9830000 131.5900000
 112.1470000 100.8000000 131.7390000 111.9390000  99.0330000 131.7850000
 111.0790000  99.9990000 130.5620000 109.6280000 101.3980000 132.2920000
 109.2910000 101.4130000 131.3930000 109.8550000  97.6900000 132.8260000
 110.3430000  96.8980000 132.0140000 109.8240000  97.4370000 134.1350000
 109.4740000  98.1350000 134.7760000 110.2910000  96.1570000 134.6610000
 111.3210000  96.0100000 134.3360000 110.2700000  96.1740000 136.2010000
 109.2570000  96.4090000 136.5270000 110.6450000  94.8160000 136.7570000
 110.6240000  94.8500000 137.8460000 109.9340000  94.0690000 136.4040000
 111.6470000  94.5500000 136.4220000 111.2100000  97.2490000 136.7450000
 112.2400000  96.9030000 136.6640000 111.1520000  98.1340000 136.1120000
 110.9220000  97.6370000 138.1780000 111.6280000  98.4040000 138.4960000
 109.9060000  98.0250000 138.2530000 111.0240000  96.7620000 138.8190000
 109.4490000  95.0150000 134.1070000 109.9650000  93.9320000 133.8040000
 108.1430000  95.2390000 133.9560000 107.7670000  96.1620000 134.1180000
 107.2510000  94.1570000 133.5570000 107.5490000  93.2550000 134.0920000
 105.8150000  94.4930000 133.9530000 105.7870000  94.7600000 135.0090000
 105.5140000  95.4180000 133.4620000 104.7680000  93.4130000 133.6780000
 104.8120000  93.1600000 132.6190000 105.0600000  92.1540000 134.4780000
 104.3000000  91.4020000 134.2640000 106.0410000  91.7670000 134.2020000
 105.0480000  92.3880000 135.5420000 103.3780000  93.9300000 133.9810000
 102.6470000  93.1470000 133.7790000 103.3180000  94.2210000 135.0300000
 103.1660000  94.7950000 133.3520000 107.3480000  93.8770000 132.0640000
 107.3570000  92.7140000 131.6460000 107.4250000  94.9240000 131.2430000
 107.3880000  95.8620000 131.6160000 107.5620000  94.7370000 129.8060000
 106.8840000  93.9390000 129.5040000 107.1560000  96.0110000 129.0620000
 107.5680000  95.9790000 128.0530000 105.6440000  96.1230000 128.9750000
 105.3770000  97.0360000 128.4420000 105.2450000  95.2610000 128.4400000
 105.2230000  96.1530000 129.9800000 107.6800000  97.1550000 129.7420000
 107.4230000  97.9520000 129.2730000 108.9730000  94.3380000 129.3930000
 109.1730000  93.9380000 128.2430000 109.9510000  94.4350000 130.2940000
 109.7510000  94.7840000 131.2200000 111.3090000  94.0360000 129.9390000
 111.4770000  94.2980000 128.8940000 112.3270000  94.7950000 130.7870000
 113.3350000  94.4860000 130.5090000 112.2160000  95.8660000 130.6160000
 112.1580000  94.5760000 131.8410000 111.5010000  92.5320000 130.0870000
 112.1770000  91.9060000 129.2650000 110.9160000  91.9310000 131.1180000
 110.4090000  92.4770000 131.8000000 110.9960000  90.4880000 131.2800000
 111.9770000  90.1680000 130.9280000 110.8860000  90.1090000 132.7590000
 110.8980000  89.0230000 132.8550000 111.7900000  90.4240000 133.2800000
 109.6810000  90.6590000 133.4770000 109.6860000  91.7470000 133.4130000
 108.7740000  90.2800000 133.0070000 109.7090000  90.2380000 134.9340000
 109.0450000  90.8820000 135.5110000 109.3440000  89.2150000 135.0230000
 111.0620000  90.3210000 135.4790000 111.4860000  91.2370000 135.4600000
 111.7330000  89.2880000 135.9790000 111.1730000  88.0860000 136.0170000
 110.2350000  87.9540000 135.6660000 111.6840000  87.3020000 136.3970000
 112.9610000  89.4580000 136.4480000 113.3880000  90.3730000 136.4260000
 113.4700000  88.6720000 136.8280000 109.9460000  89.7470000 130.4630000
 109.9740000  88.5130000 130.4150000 109.0270000  90.4640000 129.8240000
 108.8800000  91.4320000 130.0720000 108.2050000  89.9070000 128.7610000
 108.0290000  88.8540000 128.9820000 106.8510000  90.6190000 128.7080000
 107.0050000  91.6940000 128.8000000 106.4120000  90.4870000 127.7190000
 105.8610000  90.1600000 129.7630000 105.9150000  89.0760000 129.8640000
 106.1360000  90.5850000 130.7280000 104.1730000  90.6410000 129.3560000
 103.9580000  92.0670000 130.4120000 102.9580000  92.4760000 130.2720000
 104.0860000  91.7710000 131.4530000 104.6990000  92.8240000 130.1560000
 108.8890000  90.0020000 127.4060000 108.3470000  89.5020000 126.4150000
 110.0570000  90.6460000 127.3520000 110.4460000  91.0570000 128.1880000
 110.8560000  90.8160000 126.1390000 111.7640000  91.3500000 126.4180000
 111.2790000  89.4680000 125.5490000 111.3780000  88.7370000 126.3510000
 110.4940000  89.0990000 124.8890000 112.5840000  89.5540000 124.7810000
 113.1430000  90.6660000 124.6730000 113.0590000  88.5100000 124.2900000
 110.1320000  91.6580000 125.0940000 110.3470000  91.4970000 123.8910000
 109.2710000  92.5680000 125.5470000 109.0150000  92.5790000 126.5240000
 108.6660000  93.5740000 124.6750000 108.7300000  93.2290000 123.6430000
 107.2010000  93.7880000 125.0320000 107.1280000  94.1480000 126.0580000
 106.7900000  94.5840000 124.4120000 106.3550000  92.5410000 124.8750000
 106.6240000  92.0350000 123.9480000 106.5700000  91.8520000 125.6920000
 104.8770000  92.8620000 124.8630000 104.5180000  92.9560000 125.8880000
 104.7170000  93.8150000 124.3580000 104.0930000  91.7740000 124.1500000
 103.0330000  92.0270000 124.1580000 104.4010000  91.7310000 123.1050000
 104.2890000  90.4390000 124.7800000 105.2420000  90.3560000 125.1050000
 103.6570000  90.3390000 125.5620000 104.1010000  89.7150000 124.1010000
 109.4930000  94.8470000 124.8200000 109.1170000  95.7970000 125.5030000
 110.6500000  94.8510000 124.1570000 110.8480000  94.1260000 123.4830000
 111.6480000  95.8890000 124.3840000 111.8250000  95.9580000 125.4570000
 112.9650000  95.5040000 123.7110000 113.7050000  96.2850000 123.8860000
 113.3250000  94.5630000 124.1280000 112.8060000  95.3880000 122.6390000
 111.1960000  97.2550000 123.8930000 111.6490000  98.2750000 124.4220000
 110.3150000  97.3010000 122.8930000 109.9780000  96.4450000 122.4770000
 109.8370000  98.5870000 122.3980000 110.6990000  99.2370000 122.2480000
 109.1360000  98.4050000 121.0540000 108.7830000  99.3710000 120.6940000
 109.8360000  97.9820000 120.3330000 108.2880000  97.7310000 121.1740000
 108.9080000  99.2530000 123.4040000 108.9430000 100.4750000 123.5740000
 108.0750000  98.4640000 124.0840000 108.0450000  97.4730000 123.8890000
 107.2020000  99.0200000 125.1120000 106.6990000  99.8930000 124.6970000
 106.1370000  97.9970000 125.5080000 106.5790000  97.0010000 125.5210000
 105.8170000  98.1860000 126.5330000 104.9450000  97.9980000 124.6080000
 104.5020000  96.9670000 123.8340000 105.0310000  96.0250000 123.8350000
 103.3790000  97.3420000 123.1420000 102.9270000  96.6870000 122.5200000
 103.0720000  98.6380000 123.4620000 102.0320000  99.4490000 123.0200000
 101.3110000  99.0650000 122.3130000 101.9730000 100.7230000 123.5150000
 101.1840000 101.3890000 123.1990000 102.9190000 101.1970000 124.4320000
 102.8300000 102.2100000 124.7960000 103.9520000 100.3940000 124.8710000
 104.6840000 100.7570000 125.5780000 104.0400000  99.0860000 124.3820000
 107.9960000  99.4630000 126.3340000 107.6960000 100.5030000 126.9300000
 109.0030000  98.6800000 126.7290000 109.1990000  97.8220000 126.2340000
 109.8280000  99.0510000 127.8730000 109.1700000  99.2390000 128.7210000
 110.7630000  97.9000000 128.2400000 111.3750000  98.1870000 129.0950000
 110.1730000  97.0190000 128.4950000 111.4090000  97.6710000 127.3920000
 110.6230000 100.3210000 127.5950000 110.8140000 101.1480000 128.4920000
 111.0980000 100.4900000 126.3600000 110.9930000  99.7560000 125.6740000
 111.7700000 101.7290000 125.9900000 112.5400000 101.9350000 126.7340000
 112.4480000 101.5750000 124.6290000 113.2230000 100.8110000 124.6950000
 111.7270000 101.1930000 123.9070000 113.0470000 102.8480000 124.1080000
 114.2730000 103.2890000 124.5700000 114.8110000 102.7130000 125.3080000
 114.8230000 104.4590000 124.1010000 115.7830000 104.7900000 124.4680000
 114.1490000 105.2060000 123.1650000 114.5800000 106.1250000 122.7950000
 112.9230000 104.7820000 122.6980000 112.3910000 105.3700000 121.9650000
 112.3780000 103.6100000 123.1660000 111.4180000 103.2850000 122.7920000
 110.7960000 102.9000000 125.9740000 111.1760000 104.0350000 126.2820000
 109.5370000 102.6450000 125.6120000 109.2710000 101.7110000 125.3340000
 108.5310000 103.7020000 125.6110000 108.9510000 104.5690000 125.1010000
 107.2820000 103.2470000 124.8310000 107.0660000 102.2140000 125.1030000
 106.0740000 104.0970000 125.1860000 105.2080000 103.7530000 124.6210000
 105.8690000 104.0100000 126.2530000 106.2770000 105.1390000 124.9400000
 107.5410000 103.3020000 123.3390000 106.6490000 102.9780000 122.8030000
 107.7870000 104.3240000 123.0500000 108.3740000 102.6440000 123.0900000
 108.1930000 104.1100000 127.0390000 108.0490000 105.2990000 127.3430000
 108.0870000 103.1330000 127.9420000 108.2430000 102.1730000 127.6680000
 107.7460000 103.4390000 129.3260000 106.9340000 104.1660000 129.3230000
 107.2540000 102.1800000 130.0390000 107.9670000 101.3720000 129.8790000
 107.2550000 102.3510000 131.1160000 105.8870000 101.7310000 129.6070000
 104.8840000 102.6530000 129.3610000 105.0790000 103.7080000 129.4820000
 103.6260000 102.2400000 128.9600000 102.8530000 102.9700000 128.7690000
 103.3620000 100.8950000 128.8050000 102.3800000 100.5700000 128.4940000
 104.3520000  99.9670000 129.0470000 104.1480000  98.9130000 128.9250000
 105.6040000 100.3850000 129.4450000 106.3690000  99.6460000 129.6310000
 108.9240000 104.0470000 130.0740000 108.7260000 104.7200000 131.0900000
 110.1490000 103.8160000 129.5980000 110.2820000 103.1550000 128.8460000
 111.3030000 104.5130000 130.1560000 111.2490000 104.4520000 131.2430000
 112.5980000 103.8440000 129.7000000 112.6250000 103.8110000 128.6110000
 113.4500000 104.4380000 130.0320000 112.7100000 102.5380000 130.2110000
 112.1240000 101.9530000 129.7260000 111.3040000 105.9820000 129.7570000
 111.6870000 106.8480000 130.5500000 110.8770000 106.2800000 128.5280000
 110.5350000 105.5490000 127.9210000 110.8960000 107.6560000 128.0420000
 111.8670000 108.0900000 128.2810000 110.7220000 107.6780000 126.5240000
 109.7950000 107.1710000 126.2580000 110.6440000 108.7100000 126.1830000
 111.8080000 107.0470000 125.8720000 111.7120000 106.0940000 125.9390000
 109.8180000 108.4950000 128.7150000 110.0150000 109.6910000 128.9580000
 108.6680000 107.8900000 129.0170000 108.5160000 106.9300000 128.7440000
 107.6290000 108.6130000 129.7410000 107.5530000 109.6150000 129.3180000
 106.2790000 107.9190000 129.5710000 106.2980000 106.9640000 130.0960000
 105.5200000 108.4700000 130.1270000 105.7910000 107.6960000 128.1420000
 106.5950000 107.2250000 127.5760000 104.5950000 106.7640000 128.1320000
 104.2590000 106.6150000 127.1060000 104.8780000 105.8040000 128.5640000
 103.7870000 107.2020000 128.7190000 105.4560000 109.0170000 127.4810000
 105.1100000 108.8370000 126.4630000 104.6720000 109.5190000 128.0480000
 106.3450000 109.6470000 127.4560000 107.9710000 108.7440000 131.2170000
 107.4870000 109.6640000 131.8840000 108.7870000 107.8310000 131.7450000
 109.0750000 107.0330000 131.1960000 109.2720000 107.9700000 133.1130000
 108.4160000 108.1360000 133.7660000 109.9730000 106.6850000 133.5540000
 110.8970000 106.5710000 132.9880000 110.3010000 106.7350000 135.0320000
 110.7990000 105.8110000 135.3260000 110.9590000 107.5810000 135.2300000
 109.3810000 106.8490000 135.6050000 109.1230000 105.5630000 133.2940000
 109.1010000 105.3900000 132.3500000 110.2080000 109.1640000 133.2340000
 110.1050000 109.9550000 134.1770000 111.1360000 109.3050000 132.2830000
 111.2480000 108.5910000 131.5770000 111.9990000 110.4810000 132.2440000
 112.6060000 110.4950000 133.1490000 112.9310000 110.4110000 131.0350000
 112.3310000 110.3880000 130.1250000 113.4170000 111.3780000 130.9050000
 113.9840000 109.3130000 130.9620000 113.6040000 108.4190000 131.4570000
 114.2860000 108.9910000 129.5220000 115.0400000 108.2050000 129.4750000
 113.3760000 108.6510000 129.0270000 114.6610000 109.8830000 129.0200000
 115.2260000 109.7690000 131.6570000 115.9810000 108.9840000 131.6060000
 115.6050000 110.6690000 131.1720000 115.0000000 109.9870000 132.7010000
 111.1850000 111.7640000 132.1880000 111.4880000 112.7330000 132.8920000
 110.1510000 111.7890000 131.3440000 109.8960000 110.9560000 130.8330000
 109.3760000 113.0070000 131.1450000 110.0660000 113.8130000 130.8940000
 108.4100000 112.8230000 129.9750000 107.8340000 113.7370000 129.8320000
 108.9740000 112.6040000 129.0680000 107.7320000 111.9970000 130.1890000
 108.6210000 113.4020000 132.4070000 108.5350000 114.5880000 132.7370000
 108.0800000 112.4230000 133.1330000 108.2060000 111.4600000 132.8560000
 107.3040000 112.7310000 134.3290000 106.6320000 113.5570000 134.0930000
 106.4540000 111.5280000 134.7310000 107.0960000 110.6550000 134.8480000
 106.0390000 111.6950000 135.7250000 105.1200000 111.1370000 133.5860000
 105.6070000 110.4390000 132.5560000 108.1920000 113.1600000 135.4890000
 107.7210000 113.8400000 136.4050000 109.4670000 112.7770000 135.4710000
 109.8050000 112.1810000 134.7290000 110.3880000 113.2100000 136.5160000
 109.8580000 113.1810000 137.4680000 111.5850000 112.2440000 136.6040000
 111.9080000 112.0110000 135.5890000 112.7560000 112.8880000 137.3380000
 113.5870000 112.1840000 137.3860000 113.0700000 113.7850000 136.8050000
 112.4490000 113.1560000 138.3490000 111.1580000 110.9390000 137.2800000
 110.9550000 111.1280000 138.3340000 110.2030000 110.6140000 136.8670000
 112.1600000 109.8250000 137.1570000 111.7810000 108.9370000 137.6630000
 112.3260000 109.6000000 136.1040000 113.1010000 110.1300000 137.6160000
 110.8350000 114.6460000 136.2650000 110.9220000 115.4590000 137.1920000
 111.1160000 114.9810000 135.0060000 111.0780000 114.2830000 134.2770000
 111.4800000 116.3510000 134.6640000 112.2280000 116.6920000 135.3790000
 112.1060000 116.3940000 133.2570000 111.3930000 115.9650000 132.5530000
 112.3940000 117.8200000 132.8310000 112.8350000 117.8200000 131.8340000
 111.4650000 118.3900000 132.8160000 113.0890000 118.2770000 133.5350000
 113.3840000 115.5540000 133.2150000 114.1800000 116.0800000 133.7430000
 113.2300000 114.6340000 133.7780000 113.8480000 115.2150000 131.8180000
 114.7590000 114.6180000 131.8720000 113.0720000 114.6470000 131.3050000
 114.0490000 116.1340000 131.2680000 110.2650000 117.2660000 134.7740000
 110.3830000 118.4370000 135.1550000 109.0790000 116.7450000 134.4550000
 109.0170000 115.7900000 134.1330000 107.8640000 117.5420000 134.5660000
 108.0550000 118.5200000 134.1240000 106.7260000 116.8800000 133.7890000
 106.8480000 115.7980000 133.8290000 105.7920000 117.0190000 134.3340000
 106.5290000 117.3100000 132.3370000 107.5050000 117.3430000 131.8530000
 105.6630000 116.3050000 131.6000000 105.5320000 116.6260000 130.5670000
 106.1450000 115.3270000 131.6180000 104.6890000 116.2390000 132.0850000
 105.9170000 118.6950000 132.2720000 105.7840000 118.9850000 131.2300000
 104.9490000 118.6890000 132.7740000 106.5770000 119.4080000 132.7660000
 107.4560000 117.7460000 136.0170000 106.7980000 118.7390000 136.3380000
 107.8280000 116.8220000 136.9010000 108.3580000 116.0170000 136.5980000
 107.4770000 116.9610000 138.3090000 106.4140000 117.1930000 138.3770000
 107.7320000 115.6430000 139.0440000 108.7910000 115.3940000 138.9740000
 107.3410000 115.7490000 140.5050000 107.5330000 114.7980000 141.0030000
 107.9280000 116.5340000 140.9830000 106.2810000 115.9910000 140.5810000
 106.9640000 114.6030000 138.4300000 107.3660000 114.3600000 137.5930000
 108.2580000 118.0970000 138.9520000 107.7030000 118.8890000 139.7210000
 109.5500000 118.1960000 138.6390000 109.9700000 117.5260000 138.0110000
 110.3670000 119.2660000 139.1960000 110.2040000 119.2940000 140.2730000
 111.8450000 118.9780000 138.9440000 112.4490000 119.7830000 139.3630000
 112.1180000 118.0350000 139.4170000 112.0250000 118.9110000 137.8710000
 109.9740000 120.6200000 138.6190000 110.1440000 121.6540000 139.2750000
 109.4440000 120.6360000 137.3960000 109.2950000 119.7700000 136.8990000
 109.0790000 121.8980000 136.7740000 109.8550000 122.6380000 136.9740000
 109.0580000 121.7750000 135.6910000 107.7400000 122.4320000 137.2470000
 107.5780000 123.6390000 137.4360000 106.7600000 121.5470000 137.4330000
 106.9220000 120.5680000 137.2460000 105.4520000 121.9860000 137.9060000
 105.2020000 122.9120000 137.3880000 104.3820000 120.9400000 137.5480000
 104.6780000 119.9820000 137.9750000 103.0260000 121.3210000 138.1140000
 102.2920000 120.5620000 137.8430000 103.0920000 121.3910000 139.2000000
 102.7190000 122.2840000 137.7060000 104.2830000 120.7850000 136.0320000
 103.6990000 121.6090000 135.6220000 105.2760000 120.8850000 135.5930000
 103.6770000 119.4830000 135.6020000 103.6380000 119.4420000 134.5130000
 104.2840000 118.6580000 135.9750000 102.6670000 119.4010000 136.0050000
 105.4790000 122.2780000 139.4030000 104.7270000 123.1310000 139.8870000
 106.3430000 121.5980000 140.1570000 106.9130000 120.8740000 139.7440000
 106.4630000 121.9010000 141.5780000 105.4670000 121.8680000 142.0190000
 107.3280000 120.8520000 142.2720000 107.4090000 121.0910000 143.3320000
 106.8720000 119.8690000 142.1550000 108.3220000 120.8460000 141.8250000
 107.0360000 123.2940000 141.7970000 106.5460000 124.0470000 142.6450000
 108.0620000 123.6580000 141.0330000 108.3950000 123.0400000 140.3060000
 108.7320000 124.9360000 141.2110000 108.7880000 125.1430000 142.2800000
 110.1590000 124.8590000 140.6680000 110.1510000 124.3550000 139.7020000
 110.5170000 125.8650000 140.4510000 111.1400000 124.1650000 141.5870000
 111.3080000 124.7820000 142.4700000 110.7110000 123.2240000 141.9310000
 112.7130000 123.8440000 140.7720000 113.3480000 125.5020000 140.6100000
 114.3220000 125.4730000 140.1210000 112.6600000 126.0980000 140.0110000
 113.4510000 125.9500000 141.5980000 108.0090000 126.0940000 140.5440000
 108.3340000 127.2450000 140.8420000 107.0480000 125.8210000 139.6680000
 106.7430000 124.8680000 139.5340000 106.4120000 126.8710000 138.8830000
 107.1610000 127.3180000 138.2290000 105.3000000 126.2790000 138.0180000
 105.6740000 125.3930000 137.5050000 104.4970000 125.9170000 138.6600000
 104.7370000 127.2370000 137.0090000 105.2590000 127.2960000 135.7310000
 106.0790000 126.6510000 135.4520000 104.7460000 128.1700000 134.8020000
 105.1630000 128.2060000 133.8060000 103.6970000 129.0030000 135.1430000
 103.2950000 129.6910000 134.4140000 103.1680000 128.9540000 136.4100000
 102.3490000 129.6050000 136.6800000 103.6820000 128.0750000 137.3360000
 103.2540000 128.0430000 138.3270000 105.8500000 127.9580000 139.7960000
 105.1510000 127.6430000 140.7670000 106.1130000 129.2440000 139.5150000
 105.5690000 130.3430000 140.3290000 106.1610000 130.4450000 141.2390000
 104.5010000 130.1850000 140.4800000 105.7750000 131.5580000 139.4630000
 106.5800000 132.1650000 139.8760000 104.8460000 132.1260000 139.4080000
 106.1540000 131.0920000 138.0980000 106.8770000 131.7860000 137.6680000
 105.2520000 130.9410000 137.5050000 106.8280000 129.7480000 138.3400000
 106.6460000 129.0890000 137.4910000 108.3340000 129.9410000 138.5270000
 108.9660000 130.5810000 137.6920000 108.8980000 129.4030000 139.6030000
 108.3370000 128.8770000 140.2580000 110.3220000 129.5640000 139.8490000
 110.5990000 130.5930000 139.6220000 110.6560000 129.2820000 141.3120000
 110.1980000 128.3400000 141.6120000 111.7290000 129.1190000 141.4130000
 110.2280000 130.3640000 142.2530000 108.9870000 130.3160000 142.8660000
 108.3160000 129.4940000 142.6630000 108.5950000 131.3060000 143.7340000
 107.6240000 131.2590000 144.2040000 109.4400000 132.3550000 144.0030000
 109.1340000 133.1330000 144.6870000 110.6750000 132.4160000 143.4030000
 111.3370000 133.2430000 143.6140000 111.0680000 131.4240000 142.5340000
 112.0420000 131.4790000 142.0700000 111.1320000 128.6360000 138.9570000
 110.7660000 127.4800000 138.7350000 112.2370000 129.1560000 138.4320000
 112.4100000 130.1490000 138.5010000 113.2180000 128.3340000 137.7530000
 112.8390000 127.3120000 137.7430000 113.3940000 128.7780000 136.2830000
 114.0780000 128.0850000 135.7930000 112.0600000 128.7320000 135.5580000
 112.1970000 129.0470000 134.5240000 111.6690000 127.7150000 135.5790000
 111.3550000 129.4010000 136.0510000 113.9800000 130.1700000 136.1980000
 114.0920000 130.4540000 135.1520000 113.3150000 130.8760000 136.6970000
 114.9550000 130.1840000 136.6840000 114.5570000 128.3190000 138.4840000
 115.2810000 127.3220000 138.4020000 114.8870000 129.3750000 139.2260000
 114.2710000 130.1750000 139.2680000 116.1270000 129.4290000 139.9980000
 116.3920000 128.4150000 140.2970000 117.2740000 130.0060000 139.1740000
 117.2450000 129.5840000 138.1690000 117.1180000 131.0760000 139.0370000
 118.6410000 129.7720000 139.7770000 118.7610000 130.4030000 140.6580000
 118.7110000 128.7420000 140.1270000 119.9750000 130.1020000 138.6200000
 121.3660000 130.1820000 139.7380000 122.2760000 130.3820000 139.1730000
 121.2060000 130.9810000 140.4620000 121.4660000 129.2320000 140.2630000
 115.8980000 130.2570000 141.2530000 116.1200000 131.4740000 141.2630000
 115.4560000 129.6270000 142.3400000 114.9550000 128.2480000 142.4260000
 115.7830000 127.5790000 142.6590000 114.3860000 128.0150000 141.5260000
 114.0280000 128.3060000 143.5910000 114.0470000 127.3520000 144.1170000
 113.0250000 128.5570000 143.2450000 114.5230000 129.3800000 144.4950000
 115.1900000 128.9470000 145.2400000 113.6740000 129.9020000 144.9370000
 115.3120000 130.3510000 143.6080000 114.7380000 131.2650000 143.4530000
 116.6620000 130.6820000 144.2280000 117.6820000 130.0500000 143.9510000
 116.6500000 131.6970000 145.0870000 115.7850000 132.1760000 145.2900000
 117.8410000 132.1770000 145.7750000 118.7070000 131.6380000 145.3900000
 118.0490000 133.6720000 145.5350000 117.8410000 133.9040000 144.4910000
 117.3490000 134.2390000 146.1490000 119.3730000 134.0600000 145.8490000
 119.9140000 134.0240000 145.0570000 117.7200000 131.9010000 147.2670000
 116.7110000 132.2510000 147.8860000 118.7470000 131.2690000 147.8380000
 119.5320000 130.9700000 147.2760000 118.7470000 131.0040000 149.2730000
 117.7600000 130.6340000 149.5510000 119.7750000 129.9290000 149.6180000
 120.7430000 130.2060000 149.2010000 119.8880000 129.8690000 150.7000000
 119.3910000 128.6700000 149.1170000 119.3090000 128.7170000 148.1620000
 119.0280000 132.2650000 150.0800000 118.4310000 132.4700000 151.1420000
 119.9380000 133.1140000 149.6070000 120.3020000 132.9950000 148.6730000
 120.4130000 134.2180000 150.4330000 120.2960000 133.9310000 151.4780000
 121.9050000 134.4630000 150.1740000 122.2290000 135.3330000 150.7460000
 122.7200000 133.2600000 150.5950000 123.7760000 133.4510000 150.4040000
 122.5710000 133.0740000 151.6590000 122.4010000 132.3870000 150.0260000
 122.1200000 134.7100000 148.7820000 123.0550000 134.8630000 148.6240000
 119.6090000 135.4960000 150.2030000 118.9630000 135.9990000 151.1270000
 119.6150000 136.0170000 148.9770000 120.1310000 135.5620000 148.2370000
 118.8730000 137.2450000 148.7130000 119.0780000 137.9470000 149.5210000
 119.3370000 137.8760000 147.4050000 120.4250000 137.8310000 147.3470000
 118.9660000 137.2860000 146.5670000 118.8850000 139.3070000 147.2490000
 117.8240000 139.3260000 146.9980000 118.9680000 139.8190000 148.2070000
 119.8070000 140.2140000 146.0070000 119.1920000 141.8570000 146.2970000
 119.6670000 142.5510000 145.6030000 118.1130000 141.8740000 146.1450000
 119.4190000 142.1550000 147.3210000 117.3750000 136.9750000 148.6870000
 116.5920000 137.6950000 149.3200000 116.9590000 135.9660000 147.9240000
 117.5690000 135.5830000 147.2160000 115.6450000 135.3410000 148.0270000
 115.6680000 134.4200000 147.4450000 115.3570000 134.9670000 149.4850000
 116.2510000 134.5280000 149.9280000 115.2050000 135.8760000 150.0670000
 114.1810000 134.0320000 149.6990000 113.2910000 134.4570000 149.2360000
 114.3790000 133.0820000 149.2030000 113.8660000 133.7420000 151.4440000
 113.2690000 135.3490000 151.9450000 113.0290000 135.3330000 153.0080000
 114.0390000 136.0980000 151.7580000 112.3740000 135.5990000 151.3750000
 114.5260000 136.2130000 147.4750000 113.4120000 135.7300000 147.2840000
 114.8100000 137.4730000 147.1640000 115.7000000 137.8700000 147.4300000
 113.8570000 138.3030000 146.4410000 112.8720000 137.8450000 146.5300000
 113.7850000 139.7100000 147.0470000 114.7160000 139.9270000 147.5700000
 113.7060000 140.4460000 146.2460000 112.6220000 139.8780000 148.0000000
 111.9940000 138.9080000 148.4070000 112.3240000 141.1180000 148.3530000
 112.8630000 141.8900000 147.9880000 111.5570000 141.2920000 148.9870000
 114.1930000 138.4160000 144.9650000 113.3090000 138.7350000 144.1650000
 115.4490000 138.1650000 144.5970000 116.1520000 137.9740000 145.2970000
 115.8960000 138.1460000 143.2130000 115.2060000 138.7560000 142.6290000
 117.2850000 138.7740000 143.1050000 117.6130000 138.7560000 142.0660000
 117.2460000 139.8050000 143.4550000 117.9880000 138.2090000 143.7170000
 115.8940000 136.7430000 142.6240000 116.6030000 136.4850000 141.6450000
 115.1320000 135.8270000 143.2200000 114.6880000 136.0360000 144.1030000
 114.9110000 134.5130000 142.6360000 115.8590000 133.9760000 142.6100000
 113.9170000 133.7190000 143.4820000 112.9110000 134.1040000 143.3170000
 113.9230000 132.6760000 143.1660000 114.2290000 133.7950000 144.8570000
 113.7680000 134.5400000 145.2490000 114.3850000 134.6510000 141.2140000
 113.6140000 135.5560000 140.9010000 114.8060000 133.7470000 140.3430000
 115.3710000 132.9700000 140.6550000 114.4750000 133.8400000 138.9300000
 114.3350000 134.8920000 138.6800000 115.6130000 133.2900000 138.0700000
 115.7440000 132.2280000 138.2790000 115.3310000 133.3450000 137.0190000
 116.9460000 134.0170000 138.2780000 117.2890000 133.7990000 139.2890000
 118.0090000 133.5270000 137.3130000 118.9390000 134.0660000 137.4920000
 118.1730000 132.4600000 137.4640000 117.6790000 133.7020000 136.2890000
 116.7720000 135.5230000 138.1630000 117.7340000 136.0130000 138.3150000
 116.3910000 135.7710000 137.1720000 116.0660000 135.8670000 138.9190000
 113.1710000 133.1040000 138.6500000 113.0260000 131.9260000 138.9880000
 112.2310000 133.8130000 138.0360000 112.4200000 134.7630000 137.7520000
 110.9000000 133.3210000 137.7250000 110.8230000 132.2810000 138.0430000
 109.8390000 134.1610000 138.4850000 110.0770000 135.2180000 138.3620000
 108.4340000 133.9190000 137.9820000 107.7340000 134.5320000 138.5490000
 108.3750000 134.1830000 136.9260000 108.1790000 132.8670000 138.1070000
 109.8830000 133.8400000 139.8810000 110.7560000 134.0390000 140.2280000
 110.7070000 133.3940000 136.2140000 111.3570000 134.1940000 135.5380000
 109.8340000 132.5430000 135.6730000 109.3650000 131.8630000 136.2540000
 109.5560000 132.5930000 134.2410000 110.4990000 132.7890000 133.7310000
 109.0330000 131.2360000 133.7400000 108.7100000 131.3370000 132.7040000
 109.8680000 130.5400000 133.6520000 107.9160000 130.5810000 134.5530000
 107.7620000 129.5620000 134.1970000 108.2550000 130.4360000 135.5790000
 106.3350000 131.4530000 134.5660000 105.8320000 131.3220000 132.8570000
 104.8710000 131.8180000 132.7220000 106.5780000 131.7970000 132.2210000
 105.7390000 130.2710000 132.5850000 108.5860000 133.7070000 133.8560000
 108.1600000 133.7580000 132.7000000 108.2280000 134.5970000 134.7830000
 108.4900000 134.4540000 135.7480000 107.4590000 135.7870000 134.4430000
 107.0130000 135.6300000 133.4610000 106.3210000 136.0120000 135.4500000
 106.7410000 136.1140000 136.4510000 105.8640000 136.9840000 135.2650000
 105.2550000 134.9580000 135.4650000 104.8770000 134.2010000 136.5280000
 105.3660000 134.3280000 137.4820000 103.8670000 133.3490000 136.1700000
 103.4770000 132.7140000 136.8510000 103.5660000 133.5480000 134.8500000
 102.6200000 132.9260000 134.0420000 101.9830000 132.1550000 134.4510000
 102.5420000 133.3310000 132.7400000 101.8240000 132.8750000 132.0750000
 103.3760000 134.3330000 132.2360000 103.2750000 134.6200000 131.2000000
 104.3150000 134.9520000 133.0350000 104.9620000 135.7250000 132.6480000
 104.4190000 134.5590000 134.3720000 108.2980000 137.0560000 134.3810000
 107.8550000 138.0360000 133.7780000 109.4900000 137.0730000 134.9890000
 109.8610000 136.2270000 135.3960000 110.2550000 138.3120000 135.0650000
 109.8600000 138.9910000 134.3090000 110.0740000 138.9860000 136.4370000
 110.6930000 139.8820000 136.4850000 109.0450000 139.3320000 136.5370000
 110.4160000 138.0720000 137.6070000 111.4070000 137.3200000 137.5460000
 109.6780000 138.1130000 138.6080000 111.7410000 138.1230000 134.7840000
 112.5440000 138.9800000 135.1680000 112.1310000 137.0360000 134.1280000
 111.4510000 136.3430000 133.8500000 113.5220000 136.7820000 133.7790000
 114.0760000 137.7140000 133.8920000 114.1390000 135.7460000 134.7150000
 115.1780000 135.5740000 134.4330000 114.0970000 136.1120000 135.7410000
 113.5830000 134.8110000 134.6400000 113.6320000 136.3400000 132.3290000
 114.4510000 135.4890000 131.9770000 112.8080000 136.9190000 131.4670000
 112.2190000 137.6830000 131.7670000 112.6950000 136.5120000 130.0760000
 113.3390000 135.6470000 129.9160000 111.2500000 136.1100000 129.7500000
 111.2460000 135.4580000 128.8760000 110.6220000 135.3820000 130.9200000
 109.5980000 135.1050000 130.6690000 111.1970000 134.4830000 131.1400000
 110.6180000 136.0330000 131.7940000 110.4790000 137.2810000 129.4700000
 110.8510000 137.7360000 128.7110000 113.1560000 137.6350000 129.1550000
 113.4120000 138.7610000 129.5840000 113.2670000 137.3090000 127.8700000
 113.1390000 136.3500000 127.5790000 113.5720000 138.3030000 126.8530000
 114.3980000 138.9180000 127.2110000 114.0060000 137.6260000 125.5550000
 113.2510000 136.8990000 125.2550000 114.0760000 138.3710000 124.7630000
 115.2530000 136.9760000 125.7010000 115.2660000 136.1820000 125.1610000
 112.3650000 139.2100000 126.6180000 111.2830000 139.0110000 127.1730000
 112.5590000 140.2290000 125.7850000 113.4710000 140.3830000 125.3800000
 111.4800000 141.1380000 125.4380000 110.9760000 141.4380000 126.3560000
 112.0320000 142.3920000 124.7600000 111.2170000 143.0910000 124.5720000
 112.7330000 142.8880000 125.4310000 112.6830000 142.0880000 123.5400000
 113.6300000 142.0290000 123.6880000 110.4630000 140.4360000 124.5380000
 110.6780000 139.3210000 124.0590000 109.3310000 141.1100000 124.3170000
 109.2280000 142.0520000 124.6650000 108.2340000 140.4980000 123.5740000
 108.0020000 139.5410000 124.0410000 106.9880000 141.3800000 123.6570000
 106.7850000 141.6210000 124.7000000 107.1920000 142.3400000 123.1820000
 105.7520000 140.7650000 123.0340000 105.9410000 140.5610000 121.9800000
 105.5540000 139.7990000 123.4990000 104.5320000 141.6440000 123.1640000
 104.5850000 142.7110000 123.7690000 103.4180000 141.1970000 122.5990000
 103.4180000 140.3110000 122.1140000 102.5700000 141.7430000 122.6540000
 108.6060000 140.2360000 122.1210000 108.1680000 139.2340000 121.5450000
 109.4050000 141.1150000 121.5170000 109.7280000 141.9310000 122.0170000
 109.8210000 140.9110000 120.1350000 108.9270000 140.7790000 119.5250000
 110.5690000 142.1430000 119.6270000 109.9530000 143.0280000 119.7860000
 111.4270000 142.3330000 120.2720000 111.0320000 142.1070000 118.1700000
 111.8150000 141.3540000 118.0810000 109.8850000 141.7100000 117.2510000
 110.2360000 141.6900000 116.2190000 109.5210000 140.7210000 117.5290000
 109.0760000 142.4340000 117.3460000 111.6110000 143.4410000 117.7550000
 111.9330000 143.3900000 116.7150000 110.8520000 144.2160000 117.8620000
 112.4660000 143.6800000 118.3880000 110.6840000 139.6630000 119.9930000
 110.5550000 138.9220000 119.0140000 111.5640000 139.4120000 120.9640000
 111.6220000 140.0260000 121.7640000 112.4510000 138.2560000 120.8880000
 112.9250000 138.2520000 119.9060000 113.5450000 138.3730000 121.9480000
 113.1010000 138.2460000 122.9350000 114.6150000 137.3110000 121.7420000
 115.3830000 137.4150000 122.5090000 114.1640000 136.3210000 121.8120000
 115.0660000 137.4350000 120.7580000 114.1440000 139.6690000 121.8660000
 114.8320000 139.7470000 122.5310000 111.6850000 136.9490000 121.0540000
 111.9400000 135.9810000 120.3310000 110.7490000 136.8980000 122.0030000
 110.5800000 137.7030000 122.5890000 109.9650000 135.6830000 122.2000000
 110.6530000 134.8390000 122.2550000 109.1970000 135.7590000 123.5180000
 108.4770000 136.5750000 123.4670000 108.5490000 134.8870000 123.6060000
 110.0270000 135.9000000 124.7940000 110.4940000 136.8850000 124.7880000
 109.1330000 135.8080000 126.0160000 109.7370000 135.9100000 126.9170000
 108.3910000 136.6060000 125.9850000 108.6280000 134.8420000 126.0250000
 111.1290000 134.8520000 124.8430000 111.7060000 134.9730000 125.7600000
 110.6860000 133.8560000 124.8220000 111.7860000 134.9750000 123.9820000
 109.0070000 135.4410000 121.0430000 108.6970000 134.2880000 120.7280000
 108.5300000 136.5070000 120.4020000 108.7680000 137.4360000 120.7200000
 107.6640000 136.3520000 119.2400000 106.8760000 135.6420000 119.4930000
 107.0120000 137.6890000 118.8950000 106.6610000 138.1680000 119.8090000
 107.7590000 138.3560000 118.4650000 105.8600000 137.5400000 117.9330000
 104.8330000 136.9610000 118.2670000 106.0240000 138.0660000 116.7290000
 106.8870000 138.5360000 116.4970000 105.2860000 137.9970000 116.0430000
 108.4380000 135.8030000 118.0490000 107.9380000 134.9460000 117.3120000
 109.6610000 136.2920000 117.8380000 110.0180000 137.0310000 118.4260000
 110.4940000 135.7670000 116.7600000 109.9190000 135.8100000 115.8350000
 111.7560000 136.6310000 116.5800000 112.2030000 136.7950000 117.5600000
 112.7700000 135.9130000 115.7040000 113.6560000 136.5370000 115.5870000
 113.0500000 134.9690000 116.1710000 112.3320000 135.7180000 114.7250000
 111.3990000 137.9780000 115.9870000 112.3040000 138.5740000 115.8670000
 110.9280000 137.8340000 115.0150000 110.7080000 138.4970000 116.6520000
 110.8490000 134.3100000 117.0300000 110.7100000 133.4460000 116.1570000
 111.3050000 134.0180000 118.2500000 111.3560000 134.7380000 118.9560000
 111.7360000 132.6670000 118.5880000 112.5060000 132.3680000 117.8770000
 112.3460000 132.6480000 119.9900000 111.7010000 133.2020000 120.6720000
 112.3290000 131.6290000 120.3770000 113.7630000 133.1970000 120.0800000
 113.7240000 134.2780000 120.2170000 114.2410000 132.8160000 120.9820000
 114.7920000 132.8120000 118.6500000 115.0810000 131.0610000 118.8850000
 115.7040000 130.6830000 118.0750000 115.5870000 130.9000000 119.8370000
 114.1280000 130.5320000 118.8870000 110.5950000 131.6650000 118.5020000
 110.8280000 130.4910000 118.2000000 109.3620000 132.1040000 118.7620000
 109.2090000 133.0770000 118.9840000 108.2240000 131.1900000 118.7300000
 108.4850000 130.3010000 119.3040000 107.0120000 131.8470000 119.3900000
 106.6930000 132.6960000 118.7860000 105.8600000 130.8650000 119.5160000
 105.0110000 131.3590000 119.9890000 105.5700000 130.5150000 118.5250000
 106.1710000 130.0160000 120.1250000 107.3770000 132.3090000 120.6930000
 107.9050000 133.1070000 120.6140000 107.8960000 130.7590000 117.3060000
 107.5060000 129.6110000 117.0760000 108.0590000 131.6560000 116.3350000
 108.3720000 132.5900000 116.5580000 107.7860000 131.2890000 114.9510000
 106.8680000 130.7020000 114.9290000 107.5710000 132.5410000 114.1040000
 108.4080000 133.2240000 114.2500000 107.5960000 132.2720000 113.0480000
 106.2910000 133.2530000 114.4040000 106.1520000 134.5430000 114.8160000
 107.0260000 135.1620000 114.9560000 104.8260000 134.8440000 114.9920000
 104.5540000 135.7670000 115.2980000 104.0770000 133.7380000 114.6920000
 102.6970000 133.5540000 114.7170000 102.0490000 134.3670000 115.0090000
 102.2190000 132.3240000 114.3620000 101.1560000 132.1350000 114.3690000
 103.0800000 131.2860000 113.9840000 102.6550000 130.3310000 113.7110000
 104.4480000 131.4660000 113.9570000 105.1140000 130.6670000 113.6650000
 104.9680000 132.7140000 114.3180000 108.9070000 130.4400000 114.3720000
 108.6660000 129.6250000 113.4760000 110.1310000 130.6240000 114.8640000
 110.3050000 131.3740000 115.5170000 111.2400000 129.7600000 114.4800000
 111.2590000 129.6930000 113.3920000 112.5680000 130.3850000 114.9480000
 112.4910000 130.5830000 116.0170000 113.7310000 129.4340000 114.7270000
 114.6540000 129.9030000 115.0670000 113.5620000 128.5160000 115.2900000
 113.8130000 129.1990000 113.6660000 112.8100000 131.7060000 114.2400000
 113.7520000 132.1350000 114.5820000 112.8570000 131.5390000 113.1640000
 111.9950000 132.3940000 114.4650000 111.0420000 128.3560000 115.0410000
 111.4270000 127.3620000 114.4160000 110.4230000 128.2500000 116.2180000
 110.0110000 129.0660000 116.6470000 110.3350000 126.9600000 116.8940000
 111.2490000 126.4050000 116.6830000 110.2430000 127.1640000 118.4050000
 110.1780000 126.1950000 118.9000000 111.1300000 127.6910000 118.7560000
 109.3550000 127.7520000 118.6390000 109.1560000 126.1350000 116.3920000
 109.1970000 124.9020000 116.4380000 108.0900000 126.7840000 115.9150000
 108.0680000 127.7940000 115.9240000 106.9620000 126.0280000 115.3830000
 106.8940000 125.0980000 115.9480000 105.6250000 126.7800000 115.5630000
 104.8160000 126.0860000 115.3350000 105.4570000 127.2350000 116.9990000
 104.5090000 127.7630000 117.1050000 105.4650000 126.3670000 117.6590000
 106.2760000 127.9030000 117.2670000 105.5190000 127.9520000 114.6030000
 104.5670000 128.4610000 114.7540000 106.3370000 128.6490000 114.7880000
 105.5770000 127.5880000 113.5770000 107.1500000 125.6630000 113.9210000
 106.3750000 124.8650000 113.3860000 108.1590000 126.2210000 113.2630000
 108.7030000 126.9530000 113.6980000 108.5050000 125.7980000 111.9120000
 107.6170000 125.3550000 111.4610000 108.9100000 127.0190000 111.0620000
 109.6890000 127.5660000 111.5920000 109.4630000 126.5760000 109.7150000
 109.7430000 127.4520000 109.1310000 110.3400000 125.9480000 109.8710000
 108.7020000 126.0100000 109.1780000 107.7240000 127.9410000 110.8660000
 108.0250000 128.7980000 110.2640000 106.9250000 127.4030000 110.3560000
 107.3670000 128.2860000 111.8360000 109.6020000 124.7390000 111.9270000
 109.5170000 123.7440000 111.2070000 110.6270000 124.9150000 112.7630000
 110.5960000 125.6530000 113.4520000 111.8000000 124.0500000 112.6940000
 111.9620000 123.7870000 111.6490000 113.0380000 124.7980000 113.1880000
 112.8290000 125.2340000 114.1650000 113.8310000 124.0810000 113.4000000
 113.5750000 125.8820000 112.2570000 112.8120000 126.6540000 112.1530000
 114.8130000 126.5140000 112.8500000 115.1860000 127.2850000 112.1760000
 114.5670000 126.9610000 113.8130000 115.5800000 125.7520000 112.9890000
 113.8650000 125.3090000 110.8840000 114.2470000 126.0970000 110.2340000
 114.6090000 124.5170000 110.9700000 112.9480000 124.9010000 110.4590000
 111.6350000 122.7580000 113.4830000 112.0490000 121.6980000 113.0060000
 111.0510000 122.8180000 114.6750000 110.6710000 123.6930000 115.0080000
 110.9350000 121.6430000 115.5390000 111.9420000 121.2660000 115.7210000
 110.3220000 122.0100000 116.9020000 109.4870000 122.6900000 116.7310000
 109.7940000 120.7710000 117.6070000 109.3650000 121.0540000 118.5680000
 109.0270000 120.3020000 116.9920000 110.6110000 120.0680000 117.7670000
 111.3480000 122.7190000 117.7700000 110.8990000 122.9720000 118.7310000
 112.2040000 122.0630000 117.9310000 111.6780000 123.6310000 117.2720000
 110.1430000 120.5330000 114.8510000 110.5810000 119.3750000 114.8900000
 108.9980000 120.8040000 114.2070000 108.1850000 122.0330000 114.1710000
 108.4900000 122.6410000 113.3200000 108.2220000 122.5170000 115.1470000
 106.8130000 121.5120000 113.9340000 106.2210000 122.2720000 113.4230000
 106.3870000 121.1740000 114.8790000 107.0000000 120.3480000 113.0350000
 107.1010000 120.6980000 112.0080000 106.1870000 119.6390000 113.1880000
 108.3220000 119.7120000 113.4880000 108.1130000 118.8970000 114.1810000
 109.1210000 119.1820000 112.3110000 108.9950000 117.9980000 111.9810000
 109.9420000 120.0150000 111.6690000 109.9950000 120.9850000 111.9460000
 110.7690000 119.5390000 110.5660000 110.1460000 118.9190000 109.9210000
 111.2840000 120.7250000 109.7310000 111.8280000 121.4010000 110.3910000
 112.2340000 120.2500000 108.6380000 112.5840000 121.1070000 108.0620000
 113.0870000 119.7450000 109.0910000 111.7120000 119.5580000 107.9770000
 110.1110000 121.4890000 109.1160000 109.5110000 120.8060000 108.5140000
 109.4450000 121.8280000 109.9090000 110.5260000 122.6720000 108.2690000
 109.6390000 123.1620000 107.8680000 111.0860000 123.3790000 108.8810000
 111.1530000 122.3280000 107.4460000 111.9110000 118.6760000 111.0870000
 112.2700000 117.6640000 110.4740000 112.4930000 119.0520000 112.2280000
 112.1990000 119.9010000 112.6890000 113.5580000 118.2520000 112.8290000
 114.3620000 118.1530000 112.1000000 114.1240000 118.9570000 114.0760000
 113.2920000 119.1930000 114.7390000 115.0850000 118.0470000 114.8280000
 115.4700000 118.5690000 115.7040000 114.5600000 117.1460000 115.1440000
 115.9140000 117.7740000 114.1750000 114.8160000 120.2640000 113.6980000
 115.8080000 120.0470000 113.3030000 114.2690000 120.7410000 112.8840000
 114.9360000 121.2250000 114.8500000 115.4370000 122.1340000 114.5150000
 113.9420000 121.4740000 115.2210000 115.5170000 120.7640000 115.6490000
 113.0470000 116.8580000 113.1660000 113.7330000 115.8550000 112.9460000
 111.8290000 116.7760000 113.7010000 111.2730000 117.6110000 113.8210000
 111.2890000 115.4870000 114.1170000 112.0480000 114.9760000 114.7100000
 110.0580000 115.6960000 114.9970000 109.3120000 116.2650000 114.4420000
 109.5600000 114.7390000 115.1510000 110.2960000 116.3640000 116.3530000
 110.8500000 117.2880000 116.1840000 108.9780000 116.7170000 117.0160000
 109.1700000 117.1910000 117.9790000 108.4220000 117.4040000 116.3780000
 108.3930000 115.8100000 117.1680000 111.1280000 115.4720000 117.2580000
 111.2830000 115.9690000 118.2160000 110.6060000 114.5290000 117.4190000
 112.0930000 115.2770000 116.7900000 110.9510000 114.6070000 112.9190000
 110.8980000 113.3790000 113.0410000 110.7240000 115.2110000 111.7520000
 110.8070000 116.2150000 111.6780000 110.3560000 114.4270000 110.5790000
 109.7010000 113.6190000 110.9050000 109.5820000 115.2920000 109.5840000
 110.1380000 116.2110000 109.3970000 109.5740000 114.8010000 108.6110000
 108.1490000 115.6420000 109.9850000 108.1910000 116.2540000 110.8860000
 107.4630000 116.4500000 108.9000000 106.4450000 116.6860000 109.2100000
 108.0140000 117.3750000 108.7320000 107.4360000 115.8710000 107.9770000
 107.3570000 114.3820000 110.3070000 106.3400000 114.6540000 110.5900000
 107.3290000 113.7360000 109.4300000 107.8340000 113.8530000 111.1320000
 111.5780000 113.8040000 109.9150000 111.5380000 112.6410000 109.5000000
 112.6760000 114.5570000 109.7940000 112.6760000 115.5080000 110.1340000
 113.8540000 113.9730000 109.1670000 113.5030000 113.2670000 108.4140000
 114.6910000 115.0400000 108.4380000 115.4300000 114.5450000 107.8080000
 114.0720000 115.5240000 107.6820000 115.3820000 116.1060000 109.2710000
 115.0260000 117.4410000 109.1470000 114.2400000 117.7290000 108.4650000
 115.6600000 118.4210000 109.8840000 115.3600000 119.4530000 109.7810000
 116.6750000 118.0720000 110.7490000 117.3120000 119.0390000 111.4870000
 118.1800000 118.7230000 111.7480000 117.0550000 116.7560000 110.8820000
 117.8460000 116.4820000 111.5650000 116.4200000 115.7860000 110.1380000
 116.7430000 114.7600000 110.2380000 114.7120000 113.1930000 110.1540000
 115.5480000 112.3950000 109.7240000 114.5210000 113.3960000 111.4570000
 113.9220000 114.1470000 111.7690000 115.1740000 112.5380000 112.4380000
 116.2170000 112.4170000 112.1470000 115.1330000 113.1880000 113.8230000
 114.0970000 113.4020000 114.0850000 115.7310000 112.2710000 114.8750000
 115.6890000 112.7580000 115.8490000 115.1650000 111.3400000 114.9100000
 116.7690000 112.0550000 114.6220000 115.8700000 114.4130000 113.7980000
 115.2960000 115.1260000 113.5090000 114.5230000 111.1630000 112.4710000
 115.2170000 110.1430000 112.5480000 113.1900000 111.1160000 112.4100000
 112.6530000 111.9710000 112.4270000 112.4940000 109.8380000 112.3190000
 112.7870000 109.2280000 113.1740000 110.9830000 110.0560000 112.3830000
 110.4730000 109.0950000 112.3140000 110.7240000 110.5370000 113.3260000
 110.6720000 110.6920000 111.5540000 112.8680000 109.0890000 111.0490000
 112.8860000 107.8540000 111.0420000 113.1700000 109.8170000 109.9740000
 113.1090000 110.8240000 110.0130000 113.5910000 109.1850000 108.7310000
 112.8660000 108.4110000 108.4780000 113.5970000 110.2230000 107.6070000
 112.6310000 110.7270000 107.5760000 114.3040000 111.0150000 107.8520000
 113.9150000 109.6760000 106.2470000 113.0520000 109.0650000 105.3890000
 112.0180000 108.9260000 105.6700000 113.7030000 108.7100000 104.2360000
 113.2000000 108.2430000 103.4950000 115.0150000 109.0930000 104.3300000
 116.0600000 108.9520000 103.4210000 115.8860000 108.4750000 102.4680000
 117.2830000 109.4360000 103.7890000 118.1230000 109.3480000 103.1160000
 117.4820000 110.0520000 105.0300000 118.4680000 110.4180000 105.2760000
 116.4480000 110.1960000 105.9310000 116.5990000 110.6730000 106.8880000
 115.1840000 109.7100000 105.5840000 114.9600000 108.5300000 108.8770000
 115.2150000 107.4780000 108.2810000 115.8540000 109.1350000 109.6630000
 115.6200000 110.0060000 110.1170000 117.1730000 108.5460000 109.8740000
 117.5430000 108.1930000 108.9120000 118.1490000 109.5970000 110.4010000
 117.8820000 109.8550000 111.4260000 119.1380000 109.1500000 110.5030000
 118.2750000 111.1030000 109.4230000 117.1180000 111.7690000 109.4780000
 117.1210000 107.3580000 110.8240000 117.8600000 106.3870000 110.6360000
 116.2680000 107.4120000 111.8470000 115.7100000 108.2410000 111.9960000
 116.1380000 106.2770000 112.7510000 117.1370000 105.9590000 113.0490000
 115.3690000 106.6840000 114.0040000 114.6070000 107.4160000 113.7380000
 114.8070000 105.8280000 114.3770000 116.2280000 107.2380000 115.1110000
 116.8370000 106.3980000 116.0320000 116.7050000 105.3290000 115.9580000
 117.6150000 106.9060000 117.0500000 118.0830000 106.2370000 117.7580000
 117.7890000 108.2680000 117.1550000 118.5620000 108.7920000 118.1610000
 118.2950000 109.6980000 118.3310000 117.1940000 109.1170000 116.2560000
 117.3330000 110.1850000 116.3400000 116.4180000 108.6020000 115.2450000
 115.9530000 109.2830000 114.5480000 115.4450000 105.1050000 112.0750000
 115.6460000 103.9520000 112.4710000 114.6260000 105.3810000 111.0620000
 114.4630000 106.3400000 110.7910000 113.9490000 104.3270000 110.3220000
 113.6900000 103.5320000 111.0220000 112.6530000 104.8790000 109.7260000
 111.9340000 105.0560000 110.5260000 112.8410000 105.8680000 109.3080000
 112.0300000 104.0140000 108.6860000 111.4390000 102.8030000 108.8750000
 111.3910000 102.3740000 109.8650000 110.9780000 102.3120000 107.6810000
 110.5120000 101.4170000 107.6490000 111.2680000 103.2110000 106.6900000
 111.0020000 103.1600000 105.3250000 110.4880000 102.3070000 104.9060000
 111.4140000 104.2170000 104.5640000 111.2300000 104.2200000 103.5000000
 112.0770000 105.3120000 105.1320000 112.3840000 106.1250000 104.4910000
 112.3400000 105.3640000 106.4850000 112.8520000 106.2070000 106.9250000
 111.9300000 104.2980000 107.2890000 114.8390000 103.7350000 109.2370000
 114.7150000 102.5480000 108.9200000 115.7460000 104.5340000 108.6720000
 115.8040000 105.5050000 108.9450000 116.6600000 104.0180000 107.6590000
 116.0790000 103.4390000 106.9410000 117.3220000 105.1750000 106.9130000
 117.5660000 105.9680000 107.6200000 118.2820000 104.8460000 106.5140000
 116.4790000 105.7450000 105.7890000 115.6180000 106.2650000 106.2090000
 117.0690000 106.4640000 105.2210000 116.0020000 104.6440000 104.8660000
 116.8070000 103.9250000 104.7120000 115.1730000 104.1120000 105.3340000
 115.5560000 105.1950000 103.5280000 114.5470000 105.5980000 103.6200000
 116.2140000 106.0130000 103.2350000 115.5750000 104.1440000 102.4780000
 115.5690000 104.5780000 101.5660000 116.4090000 103.5830000 102.5780000
 114.7600000 103.5550000 102.5760000 117.7190000 103.1030000 108.2610000
 118.1430000 102.1400000 107.6130000 118.1580000 103.3840000 109.4860000
 117.8010000 104.1910000 109.9780000 119.1500000 102.5750000 110.1790000
 119.7360000 102.0430000 109.4290000 120.0990000 103.4720000 110.9740000
 119.5640000 103.9050000 111.8190000 120.8830000 102.8620000 111.4210000
 120.7310000 104.5830000 110.1560000 119.9490000 105.2330000 109.7630000
 121.3400000 105.2100000 110.8070000 121.7420000 103.9740000 108.7960000
 122.8670000 102.8810000 109.6570000 123.5550000 102.4300000 108.9420000
 123.4330000 103.4490000 110.3950000 122.3000000 102.0970000 110.1590000
 118.5070000 101.5440000 111.0940000 119.2080000 100.8720000 111.8560000
 117.1850000 101.4230000 111.0290000 116.6560000 101.9960000 110.3870000
 116.4310000 100.4870000 111.8510000 116.5120000 100.7940000 112.8940000
 114.9590000 100.5560000 111.4310000 114.5750000 101.5570000 111.6260000
 114.8870000 100.4470000 110.3490000 114.0720000  99.5480000 112.0900000
 113.3940000  99.8630000 113.2510000 113.5150000 100.8380000 113.6990000
 112.5600000  98.9450000 113.8500000 112.0430000  99.2010000 114.7630000
 112.3860000  97.6990000 113.2830000 111.7320000  96.9790000 113.7520000
 113.0460000  97.3740000 112.1210000 112.9170000  96.3980000 111.6770000
 113.8740000  98.2990000 111.5230000 114.3720000  98.0400000 110.6000000
 116.9750000  99.0680000 111.7160000 117.2800000  98.6030000 110.6150000
 117.1040000  98.3860000 112.8420000 116.9140000  98.8330000 113.7280000
 117.5160000  96.9950000 112.8420000 116.6400000  96.3570000 112.7280000
 118.1730000  96.8110000 111.9920000 118.2380000  96.6350000 114.1240000
 118.3270000  97.4190000 115.0610000 118.7550000  95.4100000 114.1410000
 118.6000000  94.7860000 113.3620000 119.5550000  94.8930000 115.2420000
 119.5370000  95.6170000 116.0570000 119.0020000  93.5620000 115.7550000
 118.9250000  92.8590000 114.9250000 119.7270000  93.1060000 116.4290000
 117.6630000  93.6610000 116.4530000 117.7160000  94.4200000 117.2340000
 116.9010000  93.9650000 115.7350000 117.2750000  92.3310000 117.0670000
 117.3450000  91.5490000 116.3110000 117.9850000  92.0740000 117.8530000
 115.9250000  92.3520000 117.6200000 115.1760000  92.2970000 116.9450000
 115.6470000  92.4360000 118.9150000 114.3880000  92.4470000 119.3240000
 113.6380000  92.3910000 118.6500000 114.1780000  92.5110000 120.3100000
 116.6280000  92.5090000 119.8030000 117.5900000  92.5010000 119.4950000
 116.4140000  92.5730000 120.7880000 120.9960000  94.7020000 114.7890000
 121.2490000  94.3280000 113.6400000 121.9360000  94.9600000 115.6940000
 121.6760000  95.3010000 116.6090000 123.3590000  94.7720000 115.4300000
 123.5060000  94.7050000 114.3520000 124.2000000  95.9420000 115.9670000
 123.9870000  96.0630000 117.0290000 125.6800000  95.6500000 115.8020000
 126.2610000  96.4880000 116.1870000 125.9360000  94.7460000 116.3550000
 125.9070000  95.5060000 114.7460000 123.8450000  97.2450000 115.2490000
 124.7570000  97.8080000 115.0500000 123.4350000  97.0160000 114.2650000
 122.8780000  98.1140000 116.0010000 122.6780000  99.0180000 115.4260000
 121.9470000  97.5700000 116.1580000 123.3070000  98.3860000 116.9660000
 123.7890000  93.4560000 116.0600000 123.6730000  93.2710000 117.2770000
 124.2870000  92.5430000 115.2340000 124.3800000  92.7490000 114.2500000
 124.7160000  91.2310000 115.6830000 124.3740000  91.0920000 116.7090000
 124.0910000  90.1380000 114.8160000 124.2260000  89.1720000 115.3030000
 122.6100000  90.3990000 114.6270000 122.1780000  89.6130000 114.0080000
 122.1150000  90.4090000 115.5980000 122.4700000  91.3630000 114.1390000
 124.7300000  90.1140000 113.5350000 124.5000000  90.9080000 113.0470000
 126.2400000  91.1390000 115.6690000 126.9430000  92.0340000 115.1930000
 126.7510000  90.0280000 116.2050000 126.1360000  89.3100000 116.5620000
 128.1940000  89.8330000 116.2840000 128.6230000  90.6740000 116.8280000
 128.5020000  88.5540000 117.0600000 128.1600000  88.6650000 118.0890000
 127.9090000  87.7340000 116.6550000 129.9630000  88.1650000 117.0560000
 130.3860000  88.3540000 116.0700000 130.5040000  88.7810000 117.7740000
 130.1420000  86.7040000 117.4090000 129.5210000  86.4600000 118.2710000
 129.8150000  86.0860000 116.5730000 131.5950000  86.3950000 117.7290000
 131.8300000  85.3820000 117.4040000 132.2410000  87.0600000 117.1560000
 131.9030000  86.5330000 119.1780000 131.8440000  87.5060000 119.4440000
 131.2380000  85.9970000 119.7170000 132.8360000  86.1910000 119.3580000
 128.8250000  89.7880000 114.8990000 129.8590000  90.4200000 114.6650000
 128.2010000  89.0720000 113.9610000 127.3440000  88.5860000 114.1840000
 128.7170000  88.9620000 112.6020000 129.7810000  88.7330000 112.6650000
 128.0290000  87.8020000 111.8800000 128.5600000  87.5890000 110.9520000
 128.1360000  86.8940000 112.4730000 126.5600000  88.0350000 111.5770000
 126.1300000  88.6790000 112.3440000 126.4650000  88.5710000 110.6330000
 125.7710000  86.7420000 111.5040000 126.3970000  85.6620000 111.4800000
 124.5240000  86.8040000 111.4830000 128.5610000  90.2470000 111.7980000
 129.2290000  90.3960000 110.7710000 127.7030000  91.1720000 112.2350000
 127.1000000  90.9710000 113.0200000 127.6250000  92.4780000 111.5890000
 127.4500000  92.3240000 110.5240000 126.4560000  93.2800000 112.1570000
 126.3770000  93.0950000 113.2280000 126.6600000  94.3450000 112.0460000
 125.1410000  92.9490000 111.4920000 125.1480000  92.2010000 110.4930000
 124.0990000  93.4420000 111.9690000 128.9190000  93.2650000 111.7540000
 129.2420000  94.1070000 110.9100000 129.6620000  93.0150000 112.8340000
 129.3920000  92.2820000 113.4740000 130.8680000  93.7910000 113.1050000
 130.6520000  94.8360000 112.8840000 131.2360000  93.6880000 114.5970000
 131.4120000  92.6390000 114.8340000 132.5090000  94.4660000 114.8990000
 132.7470000  94.3770000 115.9590000 133.3310000  94.0630000 114.3080000
 132.3620000  95.5160000 114.6470000 130.0830000  94.1910000 115.4690000
 129.1800000  93.6260000 115.2350000 130.2920000  93.9580000 116.5130000
 129.7980000  95.6710000 115.3330000 128.9680000  95.9430000 115.9840000
 130.6830000  96.2400000 115.6170000 129.5370000  95.8980000 114.2990000
 132.0170000  93.3480000 112.2050000 132.8310000  94.1710000 111.7770000
 132.0980000  92.0510000 111.8830000 131.3780000  91.4100000 112.1840000
 133.2310000  91.5680000 111.0950000 134.1340000  92.0200000 111.5060000
 133.3800000  90.0510000 111.2130000 132.3950000  89.5870000 111.1690000
 133.9100000  89.6710000 110.3400000 134.0960000  89.5950000 112.4750000
 134.6110000  88.6540000 112.2790000 134.8770000  90.3130000 112.7270000
 133.1750000  89.4250000 113.6510000 131.9540000  89.5330000 113.4530000
 133.6730000  89.1910000 114.7710000 133.1430000  91.9720000 109.6280000
 134.1780000  92.2460000 109.0090000 131.9410000  92.0030000 109.0460000
 131.1210000  91.7270000 109.5660000 131.8270000  92.4380000 107.6570000
 132.4640000  91.7970000 107.0480000 130.3900000  92.2940000 107.1570000
 129.7370000  92.9370000 107.7470000 130.3170000  92.7010000 106.1480000
 129.8420000  90.8760000 107.1680000 130.5090000  90.2250000 106.6030000
 129.7970000  90.5120000 108.1940000 128.4490000  90.8310000 106.5530000
 128.0750000  91.8470000 106.4290000 128.5080000  90.3990000 105.5540000
 127.5070000  90.0620000 107.3600000 127.6480000  89.0620000 107.3660000
 126.5120000  90.5970000 108.0600000 126.3200000  91.9080000 108.0480000
 126.9300000  92.5030000 107.5060000 125.5630000  92.3120000 108.5810000
 125.7020000  89.8220000 108.7660000 125.8400000  88.8210000 108.7730000
 124.9470000  90.2320000 109.2970000 132.2940000  93.8770000 107.4790000
 132.8630000  94.2180000 106.4350000 132.0750000  94.7300000 108.4790000
 131.6250000  94.4110000 109.3250000 132.4730000  96.1280000 108.3830000
 133.0190000  96.2650000 107.4500000 131.2400000  97.0320000 108.3540000
 130.7840000  97.0550000 109.3440000 131.5460000  98.0550000 108.1320000
 130.2110000  96.5820000 107.3360000 130.3150000  96.8960000 106.1510000
 129.2090000  95.8440000 107.7960000 129.1620000  95.6110000 108.7780000
 128.4930000  95.5150000 107.1640000 133.3880000  96.5240000 109.5350000
 133.2070000  97.5860000 110.1370000 134.3790000  95.6860000 109.8440000
 134.5180000  94.8460000 109.3010000 135.2740000  95.9630000 110.9610000
 134.6610000  96.1840000 111.8350000 136.1200000  94.7290000 111.2800000
 135.4670000  93.8600000 111.3660000 137.1410000  94.4790000 110.1830000
 137.7320000  93.5970000 110.4300000 136.6260000  94.3170000 109.2360000
 137.7990000  95.3430000 110.0950000 136.8060000  94.9250000 112.5210000
 137.3770000  95.6940000 112.4540000 136.1850000  97.1580000 110.7140000
 136.8370000  97.6190000 111.6560000 136.2480000  97.6710000 109.4850000
 135.7550000  97.2240000 108.7250000 137.0150000  98.8720000 109.1960000
 137.6650000  99.0680000 110.0490000 137.9050000  98.6530000 107.9640000
 137.2770000  98.4800000 107.0900000 138.4560000  99.5680000 107.7490000
 138.8670000  97.5180000 108.1160000 138.9030000  96.2950000 107.5360000
 139.9980000  95.6380000 108.0420000 140.2110000  94.7000000 107.7340000
 140.6100000  96.4280000 108.9060000 141.4950000  96.2830000 109.5080000
 139.9460000  97.5680000 108.9720000 140.1160000  98.3970000 109.5230000
 136.1480000 100.1000000 108.9760000 136.6630000 101.2190000 109.0520000
 134.8550000  99.9200000 108.7160000 134.4800000  98.9850000 108.6420000
 133.9380000 101.0350000 108.5290000 134.5070000 101.8860000 108.1540000
 132.8770000 100.6720000 107.4870000 132.3360000  99.7840000 107.8140000
 132.1610000 101.4890000 107.3990000 133.4670000 100.4250000 106.2260000
 134.0870000  99.6960000 106.3000000 133.2520000 101.4530000 109.8220000
 133.0010000 102.6460000 110.0250000 132.9500000 100.5030000 110.6980000
 133.2190000  99.5460000 110.5180000 132.2350000 100.7740000 111.9330000
 131.4640000 101.5170000 111.7300000 131.5600000  99.5020000 112.4460000
 132.3230000  98.7630000 112.6900000 131.0910000  99.7070000 113.4080000
 130.5320000  98.8740000 111.5070000 131.0390000  98.5920000 110.5840000
 129.9400000  97.6230000 112.1250000 129.2100000  97.1900000 111.4410000
 130.7340000  96.9000000 112.3140000 129.4500000  97.8780000 113.0650000
 129.4440000  99.8750000 111.1650000 128.7200000  99.4110000 110.4950000
 128.9410000 100.1920000 112.0790000 129.8880000 100.7420000 110.6750000
 133.1750000 101.3310000 112.9950000 134.3820000 101.0820000 112.9850000
 132.6010000 102.1110000 113.8990000 131.6110000 102.3060000 113.8430000
 133.3670000 102.6960000 114.9750000 134.1610000 103.3080000 114.5470000
 132.4840000 103.5850000 115.8630000 131.4790000 103.1650000 115.9090000
 132.8510000 103.5490000 116.8890000 132.4060000 105.0220000 115.4100000
 133.2480000 105.4900000 114.4310000 133.9770000 104.8300000 113.9850000
 133.1850000 106.7850000 114.0030000 133.8570000 107.1320000 113.2320000
 132.2720000 107.6370000 114.5520000 132.2380000 108.9260000 114.0860000
 131.5570000 109.4170000 114.5510000 131.4120000 107.2020000 115.5320000
 130.6850000 107.8720000 115.9680000 131.4850000 105.9020000 115.9550000
 130.8090000 105.5660000 116.7270000 134.0000000 101.5520000 115.7630000
 133.8550000 101.4500000 116.9700000 134.6710000 100.6970000 115.1900000
 146.7600000 138.5050000 134.5110000 145.8590000 138.9580000 134.5690000
 146.6880000 137.7190000 133.8810000 147.4690000 139.2090000 134.3620000
 147.0600000 137.9270000 135.8140000 147.2070000 136.8540000 135.6890000
 148.3520000 138.5300000 136.3800000 149.0920000 138.5920000 135.5820000
 148.2020000 139.5970000 136.5420000 149.0130000 137.9280000 137.6240000
 148.7850000 136.8630000 137.6570000 150.5200000 138.0970000 137.5450000
 150.9820000 137.6660000 138.4340000 150.8970000 137.5890000 136.6580000
 150.7650000 139.1580000 137.4870000 148.4890000 138.5750000 138.8960000
 148.9780000 138.1260000 139.7610000 148.7010000 139.6440000 138.8740000
 147.4120000 138.4200000 138.9660000 145.8800000 138.1440000 136.7590000
 145.7120000 137.4120000 137.7320000 145.0570000 139.1480000 136.4610000
 145.2880000 139.7850000 135.7120000 143.8170000 139.3610000 137.1910000
 143.9430000 138.9510000 138.1930000 143.5270000 140.8580000 137.3280000
 142.6620000 141.0010000 137.9760000 144.3610000 141.3430000 137.8360000
 143.2790000 141.5450000 135.9960000 143.2630000 140.8710000 134.9510000
 143.1010000 142.7780000 135.9950000 142.6800000 138.5980000 136.5090000
 142.8790000 137.9120000 135.5060000 141.5090000 138.6450000 137.1070000
 141.3850000 139.2160000 137.9310000 140.4020000 137.8690000 136.5700000
 140.8750000 136.9190000 136.3220000 139.3530000 137.4560000 137.6580000
 139.4420000 136.3790000 137.8040000 139.6220000 138.1180000 138.9940000
 138.8690000 137.8010000 139.7150000 140.6110000 137.8290000 139.3510000
 139.5800000 139.2010000 138.8780000 137.9230000 137.7400000 137.2290000
 137.3940000 138.2400000 138.0410000 137.9280000 138.4510000 136.4030000
 137.1620000 136.5070000 136.8220000 136.1500000 136.7850000 136.5280000
 137.6660000 136.0290000 135.9820000 137.1190000 135.8130000 137.6610000
 139.8480000 138.3340000 135.2130000 139.3300000 137.5300000 134.4800000
 139.9770000 139.6080000 134.8690000 140.4020000 140.2630000 135.5090000
 139.5080000 140.0740000 133.5680000 138.5270000 139.6340000 133.3860000
 139.3500000 141.6070000 133.5660000 140.2990000 142.0530000 133.8640000
 138.9950000 142.1120000 132.1760000 138.8890000 143.1970000 132.1990000
 139.7860000 141.8400000 131.4770000 138.0560000 141.6620000 131.8540000
 138.2900000 142.0260000 134.5620000 138.1890000 143.1110000 134.5500000
 137.3370000 141.5700000 134.2930000 138.5800000 141.6990000 135.5610000
 140.4470000 139.6030000 132.4650000 140.0060000 139.0840000 131.4350000
 141.7550000 139.7600000 132.6730000 142.0830000 140.1890000 133.5270000
 142.7240000 139.3170000 131.6760000 142.4340000 139.7330000 130.7110000
 144.1130000 139.8460000 132.0240000 144.4240000 139.4410000 132.9870000
 144.8360000 139.4650000 131.3030000 144.1930000 141.3600000 132.0660000
 143.6280000 141.7760000 131.2320000 143.7070000 141.7230000 132.9710000
 145.6140000 141.8760000 132.0170000 146.3770000 141.6100000 132.9690000
 145.9640000 142.5600000 131.0340000 142.7500000 137.8010000 131.5500000
 143.0820000 137.2760000 130.4820000 142.4050000 137.0820000 132.6190000
 142.1600000 137.5460000 133.4820000 142.3800000 135.6260000 132.5470000
 143.2560000 135.2970000 131.9880000 142.4570000 135.0290000 133.9500000
 141.7290000 135.5270000 134.5900000 142.0510000 134.0180000 133.9300000
 143.8150000 135.0100000 134.6570000 144.1580000 136.0400000 134.7580000
 143.6690000 134.4240000 136.0490000 144.6400000 134.4150000 136.5440000
 142.9730000 135.0310000 136.6280000 143.2890000 133.4050000 135.9770000
 144.8540000 134.2450000 133.8550000 145.8040000 134.2540000 134.3890000
 144.5230000 133.2150000 133.7190000 144.9810000 134.7170000 132.8810000
 141.1360000 135.1320000 131.8190000 141.1930000 134.1350000 131.0940000
 140.0010000 135.8120000 132.0000000 139.9650000 136.5640000 132.6740000
 138.8110000 135.4730000 131.2270000 138.6220000 134.4060000 131.3440000
 137.5960000 136.2330000 131.7560000 137.8220000 137.2990000 131.7920000
 136.7570000 136.0970000 131.0730000 137.2300000 135.7850000 133.0470000
 137.7810000 136.2170000 133.7040000 139.0150000 135.7590000 129.7460000
 138.5460000 135.0010000 128.8920000 139.7100000 136.8510000 129.4250000
 140.0290000 137.4780000 130.1500000 140.0200000 137.1570000 128.0330000
 139.0880000 137.1840000 127.4680000 140.6870000 138.5260000 127.9340000
 141.5900000 138.5320000 128.5440000 141.0580000 138.6740000 126.9200000
 139.8170000 139.6920000 128.3210000 138.7780000 139.4660000 128.0790000
 139.9000000 139.8670000 129.3940000 140.2490000 140.9310000 127.5750000
 140.4920000 140.6680000 126.5460000 139.4160000 141.6330000 127.5250000
 141.3950000 141.5830000 128.1910000 141.4580000 141.5060000 129.1960000
 142.3250000 142.2490000 127.5160000 142.2560000 142.3410000 126.1990000
 141.4940000 141.9040000 125.7010000 142.9660000 142.8490000 125.6900000
 143.3320000 142.8150000 128.1610000 143.3930000 142.7410000 129.1660000
 144.0390000 143.3220000 127.6480000 140.9230000 136.0940000 127.4250000
 140.7720000 135.7350000 126.2530000 141.8790000 135.5900000 128.2060000
 141.9740000 135.9110000 129.1590000 142.7990000 134.5760000 127.7090000
 143.1840000 134.9070000 126.7440000 143.9780000 134.4320000 128.6720000
 144.4570000 135.4030000 128.7970000 143.5980000 134.2560000 129.6780000
 145.0430000 133.3860000 128.3500000 144.5490000 132.4250000 128.2030000
 145.7720000 133.7480000 127.0790000 146.5270000 132.9920000 126.8650000
 145.0620000 133.7960000 126.2530000 146.2540000 134.7180000 127.2000000
 146.0140000 133.2530000 129.4990000 146.7670000 132.5040000 129.2540000
 146.5010000 134.2120000 129.6770000 145.4760000 132.9470000 130.3960000
 142.0990000 133.2370000 127.5100000 142.4050000 132.5100000 126.5600000
 141.1610000 132.8910000 128.3930000 140.9350000 133.5100000 129.1580000
 140.4610000 131.6190000 128.2550000 141.2070000 130.8300000 128.1660000
 139.6160000 131.3360000 129.4970000 140.2150000 131.5120000 130.3900000
 138.7950000 132.0520000 129.5470000 139.0560000 129.9220000 129.5350000
 138.5120000 129.7230000 128.6110000 139.8790000 129.2070000 129.5520000
 138.1470000 129.6690000 130.7170000 138.7380000 129.4150000 131.8750000
 136.9270000 129.6880000 130.5890000 136.5170000 129.8740000 129.6850000
 136.3330000 129.5170000 131.3880000 139.5990000 131.5990000 126.9980000
 139.5940000 130.6100000 126.2570000 138.8660000 132.6850000 126.7350000
 138.8540000 133.4560000 127.3870000 138.0820000 132.7610000 125.5070000
 137.4930000 131.8480000 125.4210000 137.1170000 133.9520000 125.5590000
 136.8710000 134.1730000 126.5980000 137.6230000 134.8440000 125.1900000
 135.8460000 133.7390000 124.7780000 134.6600000 133.4350000 125.4270000
 134.6390000 133.3530000 126.5040000 133.4930000 133.2330000 124.7140000
 132.5750000 133.0030000 125.2350000 133.5060000 133.3260000 123.3350000
 132.5960000 133.1690000 122.7750000 134.6830000 133.6200000 122.6760000
 134.6970000 133.6890000 121.5980000 135.8410000 133.8260000 123.3950000
 136.7530000 134.0580000 122.8650000 138.9870000 132.8610000 124.2890000
 138.6110000 132.4280000 123.1960000 140.1770000 133.4300000 124.4620000
 140.4060000 133.8620000 125.3460000 141.1710000 133.4470000 123.3980000
 140.7440000 133.9610000 122.5370000 142.4040000 134.2230000 123.8600000
 143.1470000 134.2350000 123.0620000 142.1190000 135.2460000 124.1050000
 142.8270000 133.7430000 124.7420000 141.5560000 132.0360000 122.9740000
 141.4400000 131.6710000 121.7990000 142.0130000 131.2240000 123.9290000
 141.9450000 131.4970000 124.8990000 142.6130000 129.9390000 123.5930000
 143.3090000 130.0930000 122.7690000 143.4010000 129.4060000 124.7920000
 142.7040000 129.0960000 125.5700000 143.8790000 128.4650000 124.5180000
 144.4480000 130.3460000 125.3980000 143.9570000 131.2930000 125.6220000
 144.9950000 129.7860000 126.7000000 145.7360000 130.4730000 127.1090000
 144.1810000 129.6640000 127.4140000 145.4610000 128.8190000 126.5130000
 145.5710000 130.6240000 124.4230000 146.2960000 131.2940000 124.8850000
 146.0610000 129.6880000 124.1560000 145.1660000 131.0910000 123.5250000
 141.5660000 128.9290000 123.1490000 141.8430000 128.0730000 122.3040000
 140.3590000 129.0100000 123.7080000 140.1570000 129.7460000 124.3690000
 139.3260000 128.0390000 123.3690000 139.7850000 127.0510000 123.3330000
 138.2480000 128.0250000 124.4490000 137.3610000 127.5210000 124.0650000
 138.7430000 127.2950000 125.6790000 137.9630000 127.2940000 126.4400000
 138.9950000 126.2680000 125.4160000 139.6290000 127.7970000 126.0680000
 137.9110000 129.3700000 124.8000000 138.5010000 129.6780000 125.4920000
 138.7130000 128.3300000 122.0050000 138.2670000 127.4100000 121.3120000
 138.6710000 129.6030000 121.6070000 139.0140000 130.3330000 122.2140000
 138.1310000 129.9500000 120.2970000 137.2590000 129.3240000 120.1100000
 137.6850000 131.4110000 120.2800000 137.2840000 131.6580000 119.2970000
 136.9140000 131.5650000 121.0350000 138.5380000 132.0540000 120.4960000
 139.1500000 129.6880000 119.2000000 138.7900000 129.2490000 118.1030000
 140.4280000 129.9490000 119.4800000 140.6760000 130.3690000 120.3650000
 141.4760000 129.6330000 118.5170000 141.2170000 130.0960000 117.5650000
 142.8100000 130.2120000 118.9860000 142.8700000 130.1470000 120.0720000
 143.6240000 129.5870000 118.6190000 143.0440000 131.6500000 118.5530000
 142.8460000 131.7420000 117.4850000 142.3040000 132.2950000 119.0270000
 144.6960000 132.2750000 118.9100000 144.5300000 132.7120000 120.6320000
 145.4740000 133.1150000 120.9980000 143.7480000 133.4630000 120.7430000
 144.2670000 131.8250000 121.2090000 141.5860000 128.1300000 118.3050000
 141.8020000 127.6690000 117.1800000 141.4400000 127.3550000 119.3790000
 141.3010000 127.7730000 120.2880000 141.4770000 125.9040000 119.2690000
 142.3750000 125.6230000 118.7180000 141.5530000 125.2870000 120.6630000
 142.1790000 125.9120000 121.3000000 140.5690000 125.3290000 121.1300000
 142.0620000 123.8700000 120.6990000 141.1820000 122.8080000 120.7350000
 140.1170000 122.9890000 120.7280000 141.6260000 121.5100000 120.7800000
 140.9160000 120.6970000 120.8050000 142.9740000 121.2560000 120.7930000
 143.4030000 119.9540000 120.8390000 142.6440000 119.3670000 120.8570000
 143.8800000 122.2940000 120.7640000 144.9420000 122.0970000 120.7750000
 143.4210000 123.5930000 120.7200000 144.1370000 124.4010000 120.7020000
 140.2660000 125.3730000 118.5170000 140.3720000 124.3790000 117.7950000
 139.1140000 126.0190000 118.6730000 139.0580000 126.8070000 119.3030000
 137.9280000 125.5990000 117.9410000 137.7820000 124.5320000 118.1100000
 138.0840000 125.8270000 116.4450000 137.6440000 125.0030000 115.6380000
 138.6930000 126.9390000 116.0530000 139.0590000 127.5830000 116.7390000
 138.8390000 127.2400000 114.6400000 137.9780000 126.8230000 114.1180000
 138.8280000 128.7570000 114.4290000 138.2510000 129.2290000 115.2240000
 139.8410000 129.1450000 114.5400000 138.2770000 129.1770000 113.0980000
 136.9080000 129.1860000 112.8860000 136.2370000 128.8870000 113.6780000
 136.3810000 129.5710000 111.6790000 135.3110000 129.5830000 111.5360000
 137.2210000 129.9410000 110.6550000 136.8110000 130.2360000 109.7000000
 138.5840000 129.9360000 110.8460000 139.2420000 130.2290000 110.0410000
 139.1080000 129.5590000 112.0600000 140.1790000 129.5630000 112.1990000
 140.1010000 126.6060000 114.0480000 140.5370000 126.9950000 112.9630000
 140.7050000 125.6480000 114.7560000 140.4910000 125.5340000 115.7360000
 141.6760000 124.7580000 114.1290000 142.3020000 125.3450000 113.4570000
 142.5700000 124.1060000 115.1820000 141.9420000 123.6540000 115.9490000
 143.0130000 123.2030000 114.7610000 143.6640000 124.9270000 115.8570000
 143.1900000 125.7280000 116.4250000 144.4340000 124.0520000 116.8220000
 145.2150000 124.6410000 117.3030000 143.7550000 123.6610000 117.5800000
 144.8870000 123.2230000 116.2790000 144.5880000 125.5520000 114.8330000
 145.3580000 126.1310000 115.3430000 145.0580000 124.7670000 114.2400000
 144.0150000 126.2080000 114.1780000 140.9810000 123.6770000 113.3210000
 141.5570000 123.1420000 112.3690000 139.7490000 123.3420000 113.6900000
 139.2950000 123.8380000 114.4440000 138.9950000 122.2770000 113.0570000
 139.6550000 121.7740000 112.3500000 138.5620000 121.2490000 114.1130000
 137.6600000 121.6010000 114.6130000 138.2850000 120.3180000 113.6190000
 139.6200000 120.9740000 115.1340000 140.6820000 120.1400000 114.8380000
 140.7410000 119.6630000 113.8710000 141.6730000 119.9060000 115.7630000
 142.4940000 119.2480000 115.5200000 141.6150000 120.5140000 117.0000000
 142.3920000 120.3330000 117.7280000 140.5650000 121.3520000 117.3070000
 140.5140000 121.8250000 118.2760000 139.5800000 121.5850000 116.3750000
 138.7690000 122.2540000 116.6220000 137.7780000 122.7630000 112.2940000
 137.3200000 122.0550000 111.3950000 137.2550000 123.9470000 112.6110000
 137.6600000 124.4950000 113.3570000 136.0940000 124.4660000 111.8870000
 135.3050000 123.7180000 111.9630000 135.5760000 125.7460000 112.5650000
 136.4340000 126.3700000 112.8150000 134.6910000 126.5210000 111.6110000
 134.3300000 127.4250000 112.1020000 135.2630000 126.7940000 110.7240000
 133.8420000 125.9030000 111.3190000 134.8360000 125.4260000 113.8460000
 134.4820000 126.3500000 114.3020000 133.9850000 124.7820000 113.6240000
 135.5070000 124.9150000 114.5360000 136.3840000 124.6690000 110.4030000
 135.6000000 124.1810000 109.5740000 137.4550000 125.3660000 109.9960000
 138.4890000 126.0520000 110.7910000 138.8670000 125.3710000 111.5540000
 138.0930000 127.0000000 111.1550000 139.5600000 126.3170000 109.7970000
 140.2020000 125.4400000 109.7140000 140.0990000 127.2210000 110.0790000
 138.8680000 126.5390000 108.5150000 139.5200000 126.2360000 107.6950000
 138.5390000 127.5770000 108.4570000 137.6400000 125.6170000 108.5570000
 136.7740000 126.1550000 108.1720000 137.8560000 124.3580000 107.7320000
 137.4970000 124.3460000 106.5500000 138.4280000 123.3000000 108.3100000
 138.7620000 123.3630000 109.2610000 138.5690000 122.0520000 107.5650000
 138.9410000 122.2920000 106.5690000 139.5900000 121.1400000 108.2480000
 140.4490000 121.7340000 108.5590000 139.1900000 120.8090000 109.2060000
 140.0800000 119.9200000 107.4580000 139.2280000 119.2610000 107.2890000
 140.6320000 120.3310000 106.1080000 140.9720000 119.4470000 105.5690000
 139.8520000 120.8290000 105.5320000 141.4700000 121.0140000 106.2500000
 141.1250000 119.1480000 108.2370000 141.4540000 118.2890000 107.6520000
 141.9780000 119.7950000 108.4420000 140.6960000 118.8040000 109.1780000
 137.2260000 121.3480000 107.4120000 136.9850000 120.6770000 106.4050000
 136.3350000 121.4950000 108.3950000 136.5920000 121.9850000 109.2400000
 134.9850000 120.9540000 108.2640000 135.0630000 119.9150000 107.9450000
 134.2720000 120.9890000 109.6180000 134.3590000 121.9890000 110.0430000
 132.8010000 120.6400000 109.4620000 132.3140000 120.6710000 110.4370000
 132.3250000 121.3590000 108.7960000 132.7070000 119.6390000 109.0410000
 134.8820000 120.0460000 110.5060000 134.4340000 120.0690000 111.3550000
 134.1880000 121.7190000 107.2110000 133.4880000 121.1190000 106.3890000
 134.2770000 123.0510000 107.2340000 134.7950000 123.5100000 107.9700000
 133.6410000 123.8830000 106.2150000 132.5600000 123.8020000 106.3310000
 134.0390000 125.3460000 106.4210000 134.9710000 125.3820000 106.9850000
 134.4140000 125.7450000 105.4790000 133.0580000 126.3470000 107.0250000
 132.2800000 126.5600000 106.2920000 132.4150000 125.7990000 108.2650000
 131.7220000 126.5360000 108.6710000 131.8720000 124.8860000 108.0200000
 133.1830000 125.5770000 109.0050000 133.7900000 127.6380000 107.3480000
 133.0910000 128.3540000 107.7800000 134.5880000 127.4350000 108.0620000
 134.2170000 128.0530000 106.4350000 134.0070000 123.4350000 104.8050000
 133.1300000 123.1360000 103.9890000 135.3000000 123.3910000 104.5000000
 135.9940000 123.5520000 105.2160000 135.7560000 123.1150000 103.1530000
 135.2300000 123.7660000 102.4540000 136.7970000 123.4220000 103.0550000
 135.6140000 121.6790000 102.7020000 135.1910000 121.4240000 101.5720000
 135.9630000 120.7270000 103.5700000 136.2550000 120.9770000 104.5040000
 135.9270000 119.3230000 103.1830000 136.4400000 119.2240000 102.2260000
 136.6710000 118.4670000 104.2090000 136.4510000 118.8320000 105.2120000
 136.2750000 117.4520000 104.1880000 138.1740000 118.4240000 104.0080000
 138.3940000 118.2680000 102.9520000 138.6030000 119.3890000 104.2770000
 138.9600000 117.1270000 104.9810000 138.9430000 115.7740000 103.8120000
 139.3980000 114.8940000 104.2670000 137.9140000 115.5470000 103.5330000
 139.5070000 116.0550000 102.9220000 134.5110000 118.7980000 103.0140000
 134.3200000 117.7970000 102.3190000 133.5190000 119.4450000 103.6250000
 133.7190000 120.2560000 104.1920000 132.1400000 118.9900000 103.4810000
 132.1040000 117.9280000 103.7260000 131.2360000 119.7380000 104.4600000
 130.2090000 119.3910000 104.3450000 131.5700000 119.5500000 105.4800000
 131.2830000 120.8070000 104.2540000 131.6520000 119.1660000 102.0480000
 130.9660000 118.2940000 101.5040000 131.9960000 120.2920000 101.4210000
 132.5350000 120.9960000 101.9060000 131.5990000 120.5160000 100.0360000
 130.5670000 120.1850000  99.9210000 131.6600000 122.0060000  99.7020000
 132.4390000 122.4790000 100.2990000 131.9680000 122.1320000  98.6640000
 130.3660000 122.7160000  99.9240000 129.3650000 122.6670000  98.9730000
 129.5190000 122.1200000  98.0550000 128.1660000 123.3110000  99.1830000
 127.3940000 123.2740000  98.4290000 127.9550000 124.0000000 100.3520000
 127.0150000 124.5060000 100.5190000 128.9410000 124.0430000 101.3060000
 128.7720000 124.5810000 102.2270000 130.1350000 123.4080000 101.0940000
 130.9000000 123.4530000 101.8550000 132.4610000 119.7230000  99.0640000
 131.9800000 119.3250000  98.0000000 133.7280000 119.4920000  99.4020000
 134.0990000 119.8730000 100.2600000 134.5870000 118.6900000  98.5400000
 134.5260000 119.0920000  97.5290000 136.0350000 118.7900000  99.0070000
 136.0680000 118.7260000 100.0950000 136.5830000 117.9080000  98.6750000
 136.7760000 120.0470000  98.5510000 136.1200000 120.9040000  98.7050000
 138.0320000 120.2590000  99.3720000 138.5430000 121.1590000  99.0300000
 137.7650000 120.3710000 100.4230000 138.6930000 119.4000000  99.2550000
 137.1060000 119.9620000  97.0710000 137.6330000 120.8650000  96.7630000
 137.7380000 119.0930000  96.8880000 136.1840000 119.8670000  96.4970000
 134.1290000 117.2390000  98.5040000 134.2300000 116.5760000  97.4670000
 133.6200000 116.7300000  99.6260000 133.6110000 117.2820000 100.4720000
 133.0730000 115.3800000  99.6490000 133.7920000 114.7110000  99.1750000
 132.8700000 114.9210000 101.0910000 132.2980000 115.6760000 101.6310000
 132.1970000 114.0630000 101.1030000 134.1300000 114.5830000 101.8830000
 134.8760000 115.3520000 101.6830000 133.8360000 114.5820000 103.3680000
 134.7450000 114.3390000 103.9190000 133.4820000 115.5680000 103.6690000
 133.0700000 113.8380000 103.5870000 134.6920000 113.2460000 101.4350000
 135.5900000 113.0180000 102.0090000 133.9490000 112.4660000 101.5990000
 134.9410000 113.2930000 100.3750000 131.7630000 115.2940000  98.8820000
 131.4560000 114.2490000  98.2980000 130.9790000 116.3740000  98.8750000
 131.2430000 117.1930000  99.4030000 129.7380000 116.3860000  98.1100000
 129.2020000 115.4590000  98.3150000 128.8620000 117.5540000  98.5580000
 127.9370000 117.5570000  97.9820000 128.6300000 117.4490000  99.6180000
 129.3940000 118.4910000  98.3940000 130.0150000 116.4550000  96.6150000
 129.2620000 115.8970000  95.8100000 131.0920000 117.1390000  96.2230000
 131.6280000 117.6670000  96.8970000 131.5120000 117.1360000  94.8250000
 130.6530000 117.4050000  94.2110000 132.6170000 118.1830000  94.5920000
 133.4260000 117.9880000  95.2960000 133.1780000 118.0750000  93.1800000
 133.9570000 118.8250000  93.0400000 133.6000000 117.0810000  93.0310000
 132.3790000 118.2420000  92.4570000 132.0890000 119.5940000  94.8480000
 131.3810000 119.8630000  94.0640000 131.5120000 119.6020000  95.7730000
 133.1700000 120.6400000  94.9250000 132.7200000 121.6160000  95.1090000
 133.8540000 120.3970000  95.7380000 133.7200000 120.6650000  93.9840000
 131.9710000 115.7430000  94.4170000 131.5920000 115.2300000  93.3580000
 132.7940000 115.1110000  95.2580000 133.0780000 115.5580000  96.1180000
 133.3000000 113.7740000  94.9620000 133.8650000 113.8200000  94.0310000
 134.2410000 113.3120000  96.0730000 133.7630000 113.4700000  97.0400000
 134.3730000 112.2320000  96.0080000 135.5950000 113.9830000  96.0690000
 136.2090000 113.5560000  95.2760000 135.4750000 115.0410000  95.8360000
 136.4470000 113.8110000  97.6440000 137.8870000 114.8260000  97.3440000
 138.5230000 114.8260000  98.2290000 138.4440000 114.4260000  96.4970000
 137.5730000 115.8460000  97.1230000 132.1690000 112.7700000  94.7870000
 132.2260000 111.9100000  93.9020000 131.1360000 112.8580000  95.6280000
 131.1030000 113.6010000  96.3110000 130.0520000 111.8850000  95.5660000
 130.4880000 110.9040000  95.3740000 129.3230000 111.8260000  96.9060000
 130.0470000 111.9130000  97.7160000 128.6720000 112.6950000  97.0020000
 128.5090000 110.5660000  97.0940000 127.5750000 110.6520000  96.5390000
 129.0440000 109.7210000  96.6610000 128.2070000 110.2790000  98.5410000
 128.8420000 110.9000000  99.4160000 127.3350000 109.4280000  98.8050000
 129.0740000 112.1970000  94.4410000 128.3700000 111.2990000  93.9690000
 129.0090000 113.4540000  94.0040000 129.5200000 114.1820000  94.4820000
 128.2020000 113.7870000  92.8360000 127.2260000 113.3150000  92.9480000
 127.9980000 115.3000000  92.7560000 128.9700000 115.7890000  92.6850000
 127.1660000 115.6690000  91.5450000 127.0350000 116.7500000  91.5100000
 127.6730000 115.3350000  90.6400000 126.1910000 115.1870000  91.6130000
 127.3300000 115.7530000  93.9370000 127.9630000 115.8290000  94.6540000
 128.8450000 113.2590000  91.5610000 128.1530000 112.7430000  90.6780000
 130.1700000 113.3810000  91.4470000 130.6930000 113.8840000  92.1490000
 130.8800000 112.7950000  90.3160000 130.4570000 113.2080000  89.4000000
 132.3720000 113.1720000  90.3670000 132.7920000 112.7900000  91.2970000
 133.1200000 112.5420000  89.2100000 134.1730000 112.8200000  89.2630000
 133.0280000 111.4570000  89.2650000 132.6980000 112.8950000  88.2690000
 132.5420000 114.6810000  90.3490000 133.6030000 114.9280000  90.3860000
 132.1070000 115.0850000  89.4350000 132.0390000 115.1140000  91.2130000
 130.6890000 111.2850000  90.2870000 130.6120000 110.6820000  89.2110000
 130.6090000 110.6510000  91.4570000 130.7160000 111.1660000  92.3190000
 130.3680000 109.2150000  91.5040000 131.1120000 108.7230000  90.8770000
 130.5350000 108.7050000  92.9340000 131.5850000 108.7660000  93.2190000
 130.0100000 109.3710000  93.6190000 130.0430000 107.2930000  93.1330000
 130.5820000 106.2420000  92.4060000 131.3670000 106.4290000  91.6880000
 130.1350000 104.9510000  92.5800000 130.5710000 104.1470000  92.0060000
 129.1320000 104.6990000  93.4880000 128.6790000 103.4150000  93.6670000
 128.1900000 103.3600000  94.4910000 128.5780000 105.7260000  94.2200000
 127.7910000 105.5270000  94.9320000 129.0340000 107.0130000  94.0400000
 128.5920000 107.8100000  94.6190000 128.9840000 108.8650000  90.9680000
 128.8210000 107.8680000  90.2560000 127.9750000 109.6710000  91.3010000
 128.1500000 110.4960000  91.8560000 126.6130000 109.3730000  90.8700000
 126.4170000 108.3210000  91.0770000 125.6060000 110.2130000  91.6790000
 125.8860000 111.2630000  91.5950000 124.1970000 110.0450000  91.1360000
 123.5060000 110.6480000  91.7250000 124.1670000 110.3700000  90.0960000
 123.9060000 108.9960000  91.1970000 125.6510000 109.8190000  93.1450000
 124.9350000 110.4200000  93.7050000 125.3970000 108.7640000  93.2460000
 126.6540000 109.9900000  93.5370000 126.4630000 109.5940000  89.3690000
 125.7500000 108.8480000  88.6880000 127.1480000 110.5980000  88.8250000
 127.7760000 111.1480000  89.3940000 127.0000000 110.9140000  87.4090000
 125.9500000 110.7920000  87.1430000 127.3880000 112.3700000  87.1550000
 128.4360000 112.5130000  87.4170000 127.3830000 112.5610000  86.0820000
 126.5430000 113.4330000  87.8600000 126.7640000 113.3890000  88.9260000
 126.9030000 114.8210000  87.3600000 126.2910000 115.5630000  87.8730000
 127.9560000 115.0180000  87.5600000 126.7200000 114.8800000  86.2870000
 125.0600000 113.1600000  87.6730000 124.4810000 113.9300000  88.1840000
 124.8190000 113.1700000  86.6100000 124.8140000 112.1840000  88.0910000
 127.8220000 109.9820000  86.5270000 127.3210000 109.4880000  85.5110000
 129.0780000 109.7270000  86.8920000 129.4420000 110.1120000  87.7520000
 129.9490000 108.8950000  86.0700000 129.6840000 109.0600000  85.0260000
 131.4090000 109.3150000  86.2580000 132.0230000 108.8470000  85.4890000
 131.4950000 110.3950000  86.1360000 131.8930000 108.9460000  87.5360000
 131.9070000 109.7170000  88.1080000 129.7920000 107.4080000  86.3650000
 129.9270000 106.5820000  85.4570000 129.5110000 107.0440000  87.6110000
 129.4210000 107.7440000  88.3340000 129.3270000 105.6540000  87.9700000
 128.6520000 105.5890000  88.8240000 128.7780000 105.1470000  87.1770000
 130.5910000 104.8830000  88.2730000 130.5130000 103.6720000  88.5050000
 131.7470000 105.5390000  88.2880000 131.7610000 106.5410000  88.1640000
 133.0220000 104.8620000  88.4800000 132.9710000 103.8880000  87.9940000
 134.1530000 105.6640000  87.8380000 134.1590000 106.6730000  88.2490000
 135.1110000 105.2300000  88.1230000 134.0640000 105.7370000  86.3270000
 134.4990000 104.8360000  85.8940000 133.0170000 105.7720000  86.0270000
 134.7850000 106.9550000  85.7860000 134.5480000 107.8210000  86.4040000
 135.8620000 106.7940000  85.8430000 134.3910000 107.2390000  84.3430000
 133.3380000 106.9960000  84.2010000 134.4850000 108.3070000  84.1450000
 135.2120000 106.4790000  83.3590000 135.0990000 105.4880000  83.5200000
 134.9090000 106.7040000  82.4220000 136.1850000 106.7290000  83.4670000
 133.3070000 104.6470000  89.9600000 133.0660000 105.5270000  90.7890000
 133.8430000 103.4670000  90.2790000 134.1000000 102.8160000  89.5510000
 134.0780000 103.0710000  91.6620000 133.1480000 103.2040000  92.2140000
 134.4450000 101.5830000  91.7020000 133.6380000 101.0010000  91.2570000
 135.2810000 101.4010000  91.0270000 134.7750000 101.0150000  93.0740000
 134.9240000  99.9380000  92.9940000 135.7250000 101.4250000  93.4160000
 133.7020000 101.2990000  94.1080000 132.4460000 101.0760000  93.7370000
 134.0000000 101.7110000  95.2280000 134.9690000 101.8640000  95.4680000
 133.2760000 101.8960000  95.9070000 135.1570000 103.9070000  92.3460000
 135.1550000 104.0050000  93.5760000 136.0630000 104.5250000  91.5860000
 135.9880000 104.4880000  90.5790000 137.1630000 105.2550000  92.2080000
 137.6220000 104.5970000  92.9460000 138.2390000 105.6060000  91.1600000
 138.4460000 104.7090000  90.5760000 137.7500000 106.6860000  90.2080000
 138.5310000 106.9110000  89.4810000 136.8590000 106.3350000  89.6870000
 137.5090000 107.5870000  90.7730000 139.5360000 106.0310000  91.8510000
 139.3660000 106.9580000  92.3990000 139.7950000 105.2990000  92.6160000
 140.7010000 106.2100000  90.9180000 141.5800000 106.5110000  91.4870000
 140.9050000 105.2700000  90.4060000 140.4640000 106.9790000  90.1830000
 136.6620000 106.4950000  92.9420000 137.2610000 106.9130000  93.9400000
 135.5640000 107.0970000  92.4820000 135.0800000 106.7200000  91.6790000
 135.0530000 108.2990000  93.1300000 135.9030000 108.9270000  93.3970000
 134.1720000 109.0830000  92.1600000 133.4440000 108.4100000  91.7070000
 133.5990000 109.8280000  92.7120000 134.9660000 109.7640000  91.0770000
 135.7100000 110.9020000  91.3490000 135.7170000 111.3170000  92.3460000
 136.4460000 111.5200000  90.3660000 137.0180000 112.4070000  90.5960000
 136.4480000 111.0010000  89.0920000 137.1790000 111.6140000  88.1060000
 137.4690000 110.9580000  87.4670000 135.7230000 109.8700000  88.7980000
 135.7270000 109.4630000  87.7980000 134.9910000 109.2580000  89.7860000
 134.4290000 108.3680000  89.5440000 134.2890000 107.9750000  94.4020000
 134.0890000 108.8580000  95.2430000 133.8560000 106.7250000  94.5570000
 133.9010000 106.0760000  93.7850000 133.3160000 106.2850000  95.8360000
 132.6810000 107.0770000  96.2320000 132.4610000 105.0350000  95.6380000
 131.9420000 105.1000000  94.6820000 133.1100000 104.1630000  95.5510000
 131.4560000 104.8020000  96.7370000 131.9570000 104.8540000  97.7040000
 130.7000000 105.5870000  96.7100000 130.7900000 103.4580000  96.5890000
 130.0350000 103.5120000  95.8050000 131.5310000 102.7170000  96.2910000
 130.1390000 103.0270000  97.8870000 130.9110000 102.8200000  98.6280000
 129.5330000 103.8440000  98.2770000 129.2900000 101.8240000  97.7090000
 128.9070000 101.8170000  96.7750000 129.8480000 100.9940000  97.8500000
 128.5360000 101.8410000  98.3810000 134.4360000 106.0230000  96.8340000
 134.2720000 106.2560000  98.0360000 135.5820000 105.5390000  96.3510000
 135.6580000 105.3030000  95.3720000 136.7370000 105.3440000  97.2210000
 136.4150000 104.7890000  98.1020000 137.8080000 104.5260000  96.5010000
 138.0280000 104.9850000  95.5370000 138.7350000 104.5610000  97.0730000
 137.4020000 103.0870000  96.2900000 136.5140000 102.6010000  97.0160000
 137.9780000 102.4380000  95.3950000 137.3130000 106.6770000  97.6760000
 137.8050000 106.7960000  98.8030000 137.2810000 107.6870000  96.8050000
 136.9180000 107.5400000  95.8740000 137.7680000 109.0070000  97.1860000
 138.7670000 108.8930000  97.6070000 137.8690000 109.9060000  95.9530000
 136.9650000 109.8000000  95.3540000 137.8810000 110.9500000  96.2670000
 139.0810000 109.6280000  95.0870000 139.9470000 110.1460000  95.5000000
 139.3320000 108.5690000  95.1460000 138.8730000 110.0960000  93.3620000
 138.4330000 111.8220000  93.5360000 138.2700000 112.2570000  92.5500000
 137.5200000 111.9070000  94.1250000 139.2400000 112.3540000  94.0390000
 136.8740000 109.6370000  98.2450000 137.3640000 110.2930000  99.1690000
 135.5610000 109.4410000  98.1320000 135.1920000 108.9330000  97.3400000
 134.6480000 109.9550000  99.1450000 134.8640000 111.0130000  99.2950000
 133.2020000 109.8240000  98.6620000 132.8770000 108.7910000  98.7820000
 132.2870000 110.7290000  99.4600000 131.2640000 110.6200000  99.1000000
 132.3320000 110.4540000 100.5140000 132.6050000 111.7650000  99.3410000
 133.1270000 110.1830000  97.2780000 132.2200000 110.1010000  96.9740000
 134.8370000 109.2360000 100.4750000 134.7010000 109.8440000 101.5420000
 135.1660000 107.9450000 100.4330000 135.3290000 107.4940000  99.5440000
 135.2920000 107.1790000 101.6680000 134.5060000 107.5060000 102.3490000
 135.0860000 105.6920000 101.3900000 135.5900000 105.4240000 100.4610000
 135.5780000 105.1070000 102.1670000 133.6270000 105.2890000 101.3050000
 133.0840000 105.7130000 102.1490000 133.1900000 105.6990000 100.3950000
 133.4660000 103.7840000 101.3070000 134.1010000 103.3500000 100.5350000
 133.7910000 103.3860000 102.2680000 132.0280000 103.3870000 101.0580000
 131.3750000 103.9590000 101.7170000 131.7540000 103.6410000 100.0340000
 131.8080000 101.9380000 101.2820000 131.6060000 101.7750000 102.2580000
 131.0290000 101.6250000 100.7210000 132.6390000 101.4260000 101.0200000
 136.6350000 107.4160000 102.3490000 136.7320000 107.3290000 103.5770000
 137.6850000 107.7100000 101.5800000 137.5760000 107.7690000 100.5780000
 138.9860000 107.9440000 102.1980000 139.0950000 107.2500000 103.0310000
 140.1180000 107.6780000 101.2070000 140.2010000 106.6050000 101.0310000
 139.8660000 108.1190000 100.2430000 141.4430000 108.2110000 101.6670000
 142.1070000 107.6260000 102.7290000 141.6820000 106.7650000 103.2240000
 143.3100000 108.1270000 103.1690000 143.8200000 107.6570000 103.9970000
 143.8590000 109.2240000 102.5530000 144.8060000 109.6160000 102.8920000
 143.2030000 109.8240000 101.5040000 143.6340000 110.6900000 101.0230000
 142.0030000 109.3240000 101.0690000 141.4950000 109.8100000 100.2490000
 139.0910000 109.3610000 102.7460000 139.5830000 109.5720000 103.8600000
 138.6510000 110.3500000 101.9700000 138.2750000 110.1450000 101.0550000
 138.7140000 111.7240000 102.4460000 139.6950000 111.8820000 102.8940000
 138.5660000 112.6930000 101.2730000 137.6430000 112.4740000 100.7370000
 138.4490000 113.7070000 101.6540000 139.7220000 112.6510000 100.3140000
 139.6990000 112.2080000  99.0270000 138.7780000 111.8410000  98.5990000
 140.9420000 112.3160000  98.4650000 141.0900000 112.0280000  97.5080000
 141.8050000 112.8360000  99.3910000 143.1640000 113.1270000  99.2900000
 143.6890000 112.9410000  98.3650000 143.7800000 113.6460000 100.3930000
 144.8330000 113.8850000 100.3610000 143.0760000 113.8800000 101.5800000
 143.6060000 114.2950000 102.4250000 141.7300000 113.5910000 101.6840000
 141.1860000 113.7670000 102.6000000 141.0710000 113.0600000 100.5710000
 137.6600000 111.9880000 103.5110000 137.8550000 112.8510000 104.3720000
 136.5500000 111.2490000 103.4800000 136.3840000 110.6190000 102.7080000
 135.5770000 111.3450000 104.5510000 135.3620000 112.3950000 104.7520000
 134.6370000 110.8990000 104.2270000 136.0390000 110.6730000 105.8250000
 135.4840000 110.9230000 106.8980000 137.0570000 109.8170000 105.7290000
 137.4250000 109.5690000 104.8220000 137.6460000 109.2330000 106.9270000
 136.8380000 108.9300000 107.5930000 138.4550000 107.9910000 106.5560000
 137.8160000 107.2920000 106.0170000 139.2300000 108.2650000 105.8400000
 139.0890000 107.2840000 107.7350000 139.2230000 107.9920000 108.5530000
 138.4250000 106.4930000 108.0830000 140.4330000 106.6870000 107.3580000
 141.0760000 107.4680000 106.9540000 140.9180000 106.2920000 108.2510000
 140.2800000 105.5740000 106.3300000 139.6160000 105.9070000 105.5320000
 141.2460000 105.3730000 105.8670000 139.7460000 104.3190000 106.9270000
 139.9820000 103.5360000 106.3340000 140.1510000 104.1820000 107.8420000
 138.7390000 104.3750000 106.9830000 138.5140000 110.2480000 107.6570000
 138.4820000 110.3350000 108.8890000 139.2970000 111.0280000 106.9120000
 139.3660000 110.8710000 105.9170000 140.0590000 112.1110000 107.5190000
 140.5710000 111.7190000 108.3980000 141.1140000 112.6190000 106.5360000
 140.6250000 113.1950000 105.7500000 141.7360000 113.3660000 107.0300000
 142.0130000 111.5560000 105.8980000 141.3800000 110.8660000 105.3410000
 142.9900000 112.1850000 104.9290000 143.6170000 111.4090000 104.4890000
 142.4400000 112.6980000 104.1400000 143.6180000 112.9020000 105.4590000
 142.7550000 110.7650000 106.9590000 143.3860000 110.0170000 106.4800000
 143.3760000 111.4400000 107.5480000 142.0370000 110.2690000 107.6120000
 139.1470000 113.2460000 107.9630000 139.4540000 113.9440000 108.9350000
 138.0260000 113.4410000 107.2630000 137.8390000 112.8820000 106.4430000
 137.0510000 114.4520000 107.6540000 137.5640000 115.4110000 107.7290000
 135.9750000 114.5660000 106.5660000 136.3940000 115.0700000 105.6950000
 135.7180000 113.5700000 106.2070000 134.7220000 115.2790000 106.9990000
 134.6230000 116.6560000 106.9050000 135.4530000 117.2320000 106.5230000
 133.4700000 117.3110000 107.2960000 133.4110000 118.3870000 107.2290000
 132.3970000 116.5920000 107.7710000 131.4950000 117.1040000 108.0740000
 132.4770000 115.2180000 107.8590000 131.6380000 114.6510000 108.2350000
 133.6280000 114.5680000 107.4670000 133.6700000 113.4910000 107.5280000
 136.4390000 114.1300000 109.0130000 136.1590000 115.0360000 109.8050000
 136.2360000 112.8440000 109.3060000 136.5100000 112.1270000 108.6490000
 135.6210000 112.4680000 110.5680000 134.7460000 113.0940000 110.7450000
 135.2470000 111.4460000 110.4980000 136.5670000 112.5790000 111.7490000
 136.1370000 112.8530000 112.8720000 137.8620000 112.3510000 111.5190000
 138.1620000 112.0060000 110.6180000 138.8600000 112.5940000 112.5580000
 138.5900000 112.0040000 113.4340000 140.2520000 112.1380000 112.0810000
 140.4560000 112.6160000 111.1230000 141.3350000 112.5620000 113.0640000
 142.3070000 112.2270000 112.7020000 141.3370000 113.6480000 113.1570000
 141.1370000 112.1150000 114.0380000 140.2840000 110.6250000 111.8740000
 140.2560000 110.1270000 112.8430000 139.3730000 110.3100000 111.3640000
 141.4850000 110.1420000 111.0970000 141.4380000 109.0580000 110.9910000
 141.4890000 110.6040000 110.1100000 142.3960000 110.4150000 111.6290000
 138.8590000 114.0640000 112.9550000 138.9420000 114.4070000 114.1410000
 138.7600000 114.9550000 111.9680000 138.7260000 114.6430000 111.0080000
 138.6990000 116.3840000 112.2430000 139.4770000 116.6280000 112.9660000
 138.9780000 117.1600000 110.9570000 139.9550000 116.8750000 110.5670000
 138.2530000 116.8710000 110.1960000 138.9320000 118.6600000 111.1520000
 139.9250000 119.2770000 111.5290000 137.7810000 119.2560000 110.8830000
 136.9920000 118.7110000 110.5660000 137.6920000 120.2560000 110.9950000
 137.3510000 116.7780000 112.8380000 137.2800000 117.6750000 113.6840000
 136.2720000 116.1180000 112.4060000 136.3730000 115.3680000 111.7380000
 134.9350000 116.4600000 112.8830000 134.7710000 117.5230000 112.7030000
 133.8850000 115.6750000 112.0940000 134.1810000 115.6280000 111.0460000
 133.8790000 114.6390000 112.4320000 132.4940000 116.2410000 112.1950000
 132.1110000 117.3090000 111.4050000 132.8130000 117.7450000 110.7090000
 130.8400000 117.8310000 111.4900000 130.5570000 118.6670000 110.8670000
 129.9320000 117.2900000 112.3660000 128.9350000 117.7000000 112.4320000
 130.2960000 116.2230000 113.1600000 129.5830000 115.7960000 113.8500000
 131.5690000 115.7010000 113.0730000 131.8420000 114.8630000 113.6970000
 134.7770000 116.2010000 114.3750000 133.9530000 116.8500000 115.0280000
 135.5480000 115.2620000 114.9290000 136.2650000 114.8090000 114.3810000
 135.3730000 114.8730000 116.3260000 134.3150000 114.6740000 116.4940000
 136.1500000 113.5880000 116.6040000 136.0170000 113.3010000 117.6470000
 135.7790000 112.7920000 115.9580000 137.2090000 113.7530000 116.4050000
 135.8060000 115.9850000 117.2750000 135.0960000 116.3060000 118.2340000
 136.9750000 116.5830000 117.0280000 137.5600000 116.2560000 116.2720000
 137.4110000 117.7090000 117.8490000 137.1890000 117.4670000 118.8880000
 138.9190000 117.9230000 117.7330000 139.2200000 117.8040000 116.6920000
 139.1510000 118.9680000 117.9400000 139.7860000 117.0310000 118.6130000
 139.5750000 115.9870000 118.3820000 141.2550000 117.3030000 118.3810000
 141.8510000 116.6530000 119.0220000 141.5010000 117.1080000 117.3370000
 141.4740000 118.3440000 118.6170000 139.4140000 117.3070000 120.0560000
 140.0190000 116.6820000 120.7130000 139.5960000 118.3570000 120.2840000
 138.3590000 117.0800000 120.2090000 136.6790000 118.9960000 117.5070000
 136.6750000 119.9290000 118.3140000 136.0590000 119.0750000 116.3320000
 136.1430000 118.3210000 115.6650000 135.2650000 120.2500000 116.0190000
 135.8540000 121.1470000 116.2110000 135.0250000 120.2520000 114.9560000
 133.9840000 120.3070000 116.8250000 133.5070000 121.3870000 117.1770000
 133.4130000 119.1450000 117.1350000 133.8070000 118.2810000 116.7910000
 132.2180000 119.0990000 117.9690000 131.5430000 119.8880000 117.6380000
 131.4980000 117.7480000 117.7940000 132.2510000 116.9620000 117.7470000
 130.5830000 117.4630000 118.9720000 130.0870000 116.5040000 118.8240000
 131.1710000 117.4300000 119.8890000 129.8340000 118.2510000 119.0500000
 130.7130000 117.7350000 116.4970000 130.2090000 116.7750000 116.3860000
 129.9720000 118.5340000 116.5120000 131.3930000 117.8870000 115.6590000
 132.5780000 119.3630000 119.4260000 131.8980000 120.1250000 120.1220000
 133.6650000 118.7540000 119.9010000 134.2470000 118.2060000 119.2840000
 134.0300000 118.8680000 121.3080000 133.1580000 118.6070000 121.9070000
 135.1480000 117.8820000 121.6390000 135.4140000 117.9740000 122.6920000
 134.8080000 116.8660000 121.4380000 136.0210000 118.1010000 121.0240000
 134.4500000 120.2840000 121.6740000 134.1310000 120.7610000 122.7680000
 135.1550000 120.9710000 120.7790000 135.3720000 120.5590000 119.8830000
 135.6290000 122.3170000 121.0560000 135.9750000 122.3450000 122.0890000
 136.8170000 122.6570000 120.1530000 137.0260000 123.7250000 120.2150000
 138.0250000 121.8860000 120.5910000 138.8680000 122.1320000 119.9450000
 138.2690000 122.1470000 121.6210000 137.8180000 120.8180000 120.5270000
 136.5120000 122.3090000 118.8000000 137.2600000 122.5240000 118.2370000
 134.5500000 123.3750000 120.8960000 134.7040000 124.4780000 121.4320000
 133.4710000 123.0690000 120.1740000 133.4300000 122.1920000 119.6740000
 132.3520000 123.9890000 120.1010000 132.7260000 125.0050000 119.9760000
 131.7590000 123.7680000 119.2140000 131.4680000 123.9260000 121.3250000
 130.7910000 124.9010000 121.6570000 131.4540000 122.7800000 122.0060000
 131.9330000 121.9700000 121.6410000 130.7530000 122.6770000 123.2790000
 129.7060000 122.9340000 123.1170000 130.8220000 121.2430000 123.7980000
 131.8660000 120.9600000 123.9320000 130.4490000 121.2140000 124.8220000
 130.1130000 120.1700000 122.9750000 130.3590000 120.3240000 121.9240000
 130.5930000 118.7880000 123.3810000 130.0780000 118.0340000 122.7850000
 131.6670000 118.7120000 123.2130000 130.3790000 118.6240000 124.4370000
 128.6200000 120.2920000 123.1370000 128.1260000 119.5210000 122.5450000
 128.3570000 120.1680000 124.1870000 128.2960000 121.2750000 122.7960000
 131.3310000 123.6430000 124.3040000 130.5930000 124.2160000 125.1120000
 132.6530000 123.8320000 124.2860000 133.2290000 123.3110000 123.6400000
 133.2790000 124.7870000 125.1920000 132.9580000 124.5580000 126.2080000
 134.7990000 124.6580000 125.1260000 135.1570000 125.1400000 124.2160000
 135.4480000 125.3240000 126.3270000 136.5310000 125.2200000 126.2600000
 135.1850000 126.3820000 126.3430000 135.0940000 124.8490000 127.2420000
 135.1620000 123.2750000 125.0950000 135.2050000 122.9750000 124.1840000
 132.8610000 126.2130000 124.8670000 132.7300000 127.0490000 125.7660000
 132.6480000 126.5080000 123.5870000 132.7360000 125.7900000 122.8820000
 132.2880000 127.8620000 123.1940000 132.9320000 128.5570000 123.7330000
 132.5290000 128.0480000 121.6970000 131.8090000 127.4490000 121.1390000
 132.2980000 129.0760000 121.4190000 133.9310000 127.7070000 121.2350000
 134.0160000 126.6280000 121.1030000 134.1050000 128.1450000 120.2520000
 135.2040000 128.2720000 122.3740000 134.9510000 130.0390000 122.3380000
 135.6700000 130.5230000 122.9980000 135.0880000 130.4060000 121.3210000
 133.9390000 130.2690000 122.6730000 130.8430000 128.1820000 123.5430000
 130.5400000 129.3120000 123.9410000 129.9480000 127.2040000 123.3950000
 130.2490000 126.2820000 123.1140000 128.5240000 127.4170000 123.6270000
 128.1770000 128.1840000 122.9340000 127.7620000 126.1260000 123.3300000
 127.7210000 125.9710000 122.2520000 128.3330000 125.2760000 123.7030000
 126.3610000 126.0750000 123.8970000 126.1360000 125.0570000 124.2160000
 126.3100000 126.6940000 124.7930000 125.3140000 126.5340000 122.9100000
 124.1150000 126.3700000 123.2030000 125.6870000 127.0620000 121.8430000
 128.2330000 127.8910000 125.0430000 127.3990000 128.7820000 125.2370000
 128.9070000 127.3250000 126.0380000 129.6820000 126.7090000 125.8370000
 128.5630000 127.5650000 127.4290000 127.5430000 127.9480000 127.4600000
 128.5920000 126.2430000 128.2010000 129.5440000 125.7420000 128.0250000
 128.5630000 126.4480000 129.2710000 127.4680000 125.3170000 127.8410000
 126.1630000 125.6190000 128.1970000 125.9490000 126.5240000 128.7460000
 125.1250000 124.7750000 127.8590000 124.1140000 125.0210000 128.1470000
 125.3810000 123.6200000 127.1540000 124.5700000 122.9590000 126.8880000
 126.6760000 123.3100000 126.7890000 126.8780000 122.4050000 126.2360000
 127.7110000 124.1560000 127.1300000 128.7190000 123.9040000 126.8360000
 129.4640000 128.5820000 128.1100000 129.2000000 128.9420000 129.2600000
 130.5030000 129.0640000 127.4330000 130.6670000 128.7670000 126.4820000
 131.4230000 130.0190000 128.0290000 131.6170000 129.7020000 129.0540000
 132.7510000 129.9980000 127.2710000 132.9590000 128.9820000 126.9350000
 132.6550000 130.5830000 126.3570000 133.9250000 130.5110000 128.0730000
 133.7660000 131.5610000 128.3170000 133.9720000 129.9820000 129.0250000
 135.2400000 130.3580000 127.3490000 136.2970000 130.8980000 127.9320000
 135.3080000 129.7630000 126.2780000 134.4750000 129.3660000 125.8670000
 136.1970000 129.6700000 125.8070000 130.8670000 131.4380000 128.0750000
 131.4270000 132.2810000 128.7830000 129.7860000 131.7250000 127.3460000
 129.4160000 131.0420000 126.7010000 129.1300000 133.0210000 127.4720000
 129.8900000 133.7980000 127.3840000 128.1070000 133.2230000 126.3520000
 127.3770000 132.4140000 126.3790000 127.5300000 134.1270000 126.5480000
 128.7060000 133.3050000 124.9840000 129.3040000 134.4680000 124.5460000
 129.3460000 135.3310000 125.1940000 129.8510000 134.5430000 123.2850000
 130.3210000 135.4570000 122.9540000 129.7990000 133.4530000 122.4480000
 130.2320000 133.5090000 121.4600000 129.1970000 132.2940000 122.8670000
 129.1500000 131.4390000 122.2080000 128.6530000 132.2210000 124.1270000
 128.1800000 131.3040000 124.4450000 128.4320000 133.1870000 128.8140000
 128.2060000 134.3220000 129.2420000 128.0790000 132.0920000 129.4770000
 128.2920000 131.1810000 129.0970000 127.3880000 132.1630000 130.7460000
 126.9160000 133.1400000 130.8470000 126.5790000 131.4330000 130.7590000
 128.3010000 131.9220000 131.9270000 128.1170000 132.5160000 132.9920000
 129.3020000 131.0590000 131.7430000 129.4320000 130.6220000 130.8420000
 130.2140000 130.7400000 132.8360000 129.6210000 130.5510000 133.7310000
 131.0120000 129.4740000 132.5150000 131.7190000 129.2900000 133.3240000
 130.0970000 128.2710000 132.3820000 130.6910000 127.3860000 132.1540000
 129.5600000 128.1170000 133.3180000 129.3820000 128.4450000 131.5780000
 131.7410000 129.6590000 131.2970000 132.5970000 130.0470000 131.4920000
 131.1630000 131.8940000 133.1280000 131.4720000 132.1680000 134.2910000
 131.6320000 132.5850000 132.0910000 131.2450000 132.4380000 131.1700000
 132.6990000 133.5600000 132.2410000 133.0220000 133.5430000 133.2820000
 133.9020000 133.1690000 131.3690000 133.5560000 132.9190000 130.3660000
 134.5640000 134.0280000 131.2590000 134.6790000 132.0060000 131.9360000
 134.3820000 130.8100000 131.4570000 135.5330000 132.1790000 132.7950000
 135.7260000 133.1100000 133.1340000 136.0450000 131.3900000 133.1650000
 132.2980000 134.9850000 131.9030000 133.0470000 135.9100000 132.2370000
 131.1570000 135.1930000 131.2560000 130.5410000 134.4180000 131.0560000
 130.7310000 136.5140000 130.8050000 131.3070000 137.2610000 131.3510000
 131.0180000 136.6870000 129.3130000 130.3890000 136.0050000 128.7410000
 130.7540000 137.7000000 129.0080000 132.4580000 136.4280000 128.9880000
 133.0110000 135.2410000 128.6110000 132.3880000 134.3660000 128.4990000
 134.3600000 135.3840000 128.4290000 134.9180000 134.5920000 128.1430000
 134.7110000 136.6800000 128.6940000 135.9530000 137.3010000 128.6430000
 136.8290000 136.7350000 128.3610000 136.0060000 138.6290000 128.9600000
 136.9500000 139.1530000 128.9360000 134.8580000 139.3400000 129.3200000
 134.9490000 140.3890000 129.5600000 133.6250000 138.7260000 129.3720000
 132.7370000 139.2730000 129.6530000 133.5380000 137.3690000 129.0520000
 129.2580000 136.7140000 131.1390000 128.4490000 137.0980000 130.2950000
 128.8980000 136.4480000 132.3970000 129.6030000 136.2610000 133.0950000
 127.4930000 136.4210000 132.7880000 126.9660000 135.7650000 132.0950000
 127.3490000 135.8330000 134.1930000 126.3360000 135.4510000 134.3240000
 128.0300000 134.9890000 134.3040000 127.6230000 136.7930000 135.1930000
 128.4550000 136.5810000 135.6210000 126.8400000 137.7950000 132.7190000
 125.6460000 137.8900000 132.4180000 127.5830000 138.8670000 132.9940000
 128.5410000 138.7540000 133.2940000 126.9930000 140.1940000 132.8550000
 126.0190000 140.1850000 133.3440000 127.8590000 141.2460000 133.5400000
 128.1260000 140.9010000 134.5390000 128.7920000 141.3630000 132.9880000
 127.1640000 142.5810000 133.6390000 126.1770000 142.7980000 134.5870000
 125.9050000 142.0100000 135.2740000 125.5290000 144.0080000 134.6740000
 124.7690000 144.1610000 135.4260000 125.8560000 145.0190000 133.7990000
 125.2090000 146.2290000 133.8850000 124.4620000 146.1510000 134.4830000
 126.8230000 144.8250000 132.8400000 127.0770000 145.6180000 132.1520000
 127.4680000 143.6130000 132.7610000 128.2220000 143.4710000 132.0010000
 126.7850000 140.5460000 131.3890000 125.8360000 141.2560000 131.0410000
 127.6720000 140.0610000 130.5210000 128.4840000 139.5610000 130.8550000
 127.5070000 140.2310000 129.0840000 127.3860000 141.2940000 128.8740000
 128.7800000 139.7410000 128.3840000 129.5900000 140.4440000 128.5800000
 129.1420000 138.8430000 128.8860000 128.6990000 139.4800000 126.8970000
 128.1710000 138.2910000 126.4000000 127.7990000 137.5390000 127.0800000
 128.1110000 138.0490000 125.0480000 127.6840000 137.1270000 124.6830000
 128.5990000 138.9910000 124.1740000 128.5490000 138.7640000 122.8270000
 129.0830000 139.4190000 122.3720000 129.1410000 140.1670000 124.6430000
 129.5260000 140.9020000 123.9520000 129.1910000 140.4030000 125.9930000
 129.6230000 141.3270000 126.3460000 126.2690000 139.4970000 128.5850000
 125.5870000 139.9640000 127.6680000 125.9590000 138.3490000 129.1870000
 126.5120000 138.0220000 129.9670000 124.8260000 137.5480000 128.7370000
 124.8560000 137.4960000 127.6490000 124.9510000 136.1310000 129.2860000
 124.8260000 136.1490000 130.3690000 124.1690000 135.5050000 128.8560000
 126.2160000 135.5890000 128.9670000 126.2840000 134.7010000 129.3260000
 123.5000000 138.1730000 129.1480000 122.5200000 138.1080000 128.4000000
 123.4460000 138.7730000 130.3370000 124.2310000 138.7120000 130.9690000
 122.2580000 139.5190000 130.7340000 121.3860000 138.8840000 130.5760000
 122.3320000 139.8730000 132.2190000 121.9250000 139.0510000 132.8070000
 123.3770000 139.9510000 132.5210000 121.6160000 141.1410000 132.5750000
 120.2450000 141.2120000 132.6980000 119.8970000 142.4460000 133.0110000
 118.8550000 142.6940000 133.1500000 120.9910000 143.1780000 133.0950000
 121.1180000 144.1560000 133.3110000 122.0800000 142.3870000 132.8280000
 123.1410000 142.5860000 132.7920000 122.0890000 140.7810000 129.8970000
 120.9670000 141.1460000 129.5320000 123.1940000 141.4500000 129.5740000
 124.1000000 141.0240000 129.7080000 123.1360000 142.7980000 129.0250000
 122.4040000 143.3670000 129.5990000 124.4970000 143.4740000 129.1870000
 124.9640000 143.1280000 130.1090000 125.1670000 143.1300000 128.3990000
 124.4550000 144.9820000 129.1830000 124.0480000 145.6850000 130.3060000
 123.7500000 145.1530000 131.1980000 124.0150000 147.0600000 130.3090000
 123.6940000 147.5910000 131.1930000 124.3930000 147.7520000 129.1800000
 124.3610000 149.1260000 129.1780000 125.0390000 149.4610000 128.5870000
 124.8010000 147.0760000 128.0530000 125.0970000 147.6190000 127.1670000
 124.8300000 145.7010000 128.0590000 125.1520000 145.1820000 127.1680000
 122.7070000 142.8120000 127.5640000 121.9310000 143.6790000 127.1550000
 123.2020000 141.8720000 126.7600000 123.7990000 141.1490000 127.1360000
 122.9140000 141.8410000 125.3340000 122.1820000 142.6230000 125.1310000
 124.1720000 142.1580000 124.4990000 123.8930000 142.1220000 123.4460000
 124.6810000 143.5600000 124.8000000 125.5680000 143.7620000 124.2000000
 123.9070000 144.2880000 124.5580000 124.9330000 143.6360000 125.8580000
 125.2590000 141.1160000 124.7310000 126.1340000 141.3630000 124.1300000
 125.5340000 141.1050000 125.7860000 124.8880000 140.1330000 124.4430000
 122.3010000 140.5180000 124.8980000 122.1540000 140.2770000 123.7020000
 121.9230000 139.6580000 125.8430000 122.0350000 139.8970000 126.8180000
 121.3460000 138.3680000 125.5020000 122.0290000 137.8300000 124.8440000
 121.2960000 137.7480000 126.3970000 119.9770000 138.4320000 124.8590000
 119.5190000 137.4220000 124.3170000 119.3160000 139.5890000 124.9130000
 119.7010000 140.3670000 125.4290000 118.0360000 139.7720000 124.2420000
 117.4010000 138.9170000 124.4730000 117.3630000 141.0340000 124.7870000
 117.4750000 141.0650000 125.8710000 117.8830000 141.9140000 124.4090000
 115.8970000 141.1260000 124.4310000 115.3790000 140.2250000 123.7540000
 115.2530000 142.1060000 124.8400000 118.2000000 139.8550000 122.7290000
 117.2530000 139.5600000 121.9930000 119.3800000 140.2380000 122.2520000
 120.1020000 140.5540000 122.8840000 119.7100000 140.2320000 120.8350000
 118.7870000 140.0790000 120.2750000 120.3130000 141.5880000 120.4000000
 121.2440000 141.7320000 120.9490000 120.6410000 141.5750000 118.9220000
 121.0640000 142.5380000 118.6350000 121.3640000 140.7850000 118.7170000
 119.7320000 141.3930000 118.3490000 119.3790000 142.7460000 120.7470000
 119.2870000 143.4080000 119.8860000 118.3750000 142.3600000 120.9260000
 119.8280000 143.5410000 121.9410000 119.1180000 144.3460000 122.1300000
 119.8780000 142.8900000 122.8140000 120.8140000 143.9640000 121.7470000
 120.6600000 139.0900000 120.4970000 120.4230000 138.3270000 119.5600000
 121.7450000 138.9620000 121.2600000 121.8130000 139.4690000 122.1310000
 122.8650000 138.1050000 120.8890000 123.1210000 138.3150000 119.8510000
 124.0750000 138.4660000 121.7590000 124.3600000 139.5010000 121.5700000
 123.7830000 138.4470000 122.8090000 125.2660000 137.5790000 121.5590000
 126.2380000 137.9030000 120.6350000 126.1430000 138.8020000 120.0440000
 127.3310000 137.0890000 120.4580000 128.0810000 137.3440000 119.7240000
 127.4700000 135.9470000 121.2160000 128.3310000 135.3090000 121.0790000
 126.5160000 135.6180000 122.1450000 126.6190000 134.7200000 122.7370000
 125.4280000 136.4340000 122.3210000 124.6920000 136.1730000 123.0670000
 122.5310000 136.6230000 121.0020000 123.0670000 135.8140000 120.2370000
 121.6500000 136.2460000 121.9320000 121.2050000 136.9390000 122.5170000
 121.3200000 134.8450000 122.1160000 122.2340000 134.2520000 122.0800000
 120.9440000 134.6930000 123.1280000 120.3230000 134.2900000 121.1230000
 120.1210000 133.0730000 121.0840000 119.6930000 135.1510000 120.3190000
 119.9150000 136.1360000 120.3610000 118.6830000 134.6630000 119.3800000
 118.0910000 133.9110000 119.9010000 117.7350000 135.8020000 118.9930000
 116.9860000 135.4300000 118.2940000 117.2400000 136.1830000 119.8860000
 118.3030000 136.6050000 118.5230000 119.2980000 133.9910000 118.1580000
 118.8320000 132.9020000 117.7820000 120.3140000 134.5550000 117.4910000
 120.8160000 135.9380000 117.5320000 120.9690000 136.2340000 118.5700000
 120.1570000 136.5770000 116.9440000 122.1310000 135.8350000 116.8530000
 122.8830000 135.5020000 117.5690000 122.3690000 136.7880000 116.3800000
 121.9540000 134.8030000 115.8140000 122.9090000 134.3130000 115.6250000
 121.5060000 135.2540000 114.9290000 120.9720000 133.7890000 116.4210000
 120.2340000 133.5040000 115.6710000 121.6890000 132.5490000 116.9210000
 121.9770000 131.6520000 116.1210000 121.9920000 132.4720000 118.2180000
 121.7660000 133.2380000 118.8360000 122.6500000 131.2860000 118.7540000
 123.3950000 130.9550000 118.0300000 123.3720000 131.6250000 120.0580000
 122.8240000 132.4100000 120.5780000 123.2850000 130.7840000 120.7460000
 124.8420000 132.0300000 119.9410000 125.3560000 131.2990000 119.3170000
 124.9640000 133.3820000 119.2950000 126.0160000 133.6550000 119.2190000
 124.5250000 133.3500000 118.2980000 124.4390000 134.1220000 119.8990000
 125.4980000 132.0520000 121.2940000 126.5430000 132.3430000 121.1870000
 124.9860000 132.7690000 121.9350000 125.4410000 131.0600000 121.7420000
 121.6670000 130.1460000 118.9760000 122.0660000 128.9780000 118.9700000
 120.3870000 130.4590000 119.1760000 120.1020000 131.4280000 119.2040000
 119.3900000 129.4100000 119.3560000 119.8740000 128.5600000 119.8370000
 118.2710000 129.9010000 120.2710000 117.5320000 129.1100000 120.3990000
 118.6870000 130.1690000 121.2420000 117.7940000 130.7750000 119.8260000
 118.8240000 128.9420000 118.0220000 118.4940000 127.7620000 117.8650000
 118.7020000 129.8540000 117.0540000 118.9140000 130.8230000 117.2440000
 118.2640000 129.4800000 115.7120000 117.3340000 128.9190000 115.8010000
 117.9840000 130.7510000 114.8820000 118.8860000 131.3620000 114.8790000
 117.6370000 130.4080000 113.4410000 117.4460000 131.3260000 112.8850000
 118.4690000 129.8730000 112.9840000 116.7470000 129.7790000 113.4210000
 116.8580000 131.5620000 115.5260000 115.9000000 131.0920000 115.3020000
 116.9500000 131.5100000 116.6110000 116.8190000 133.0030000 115.0970000
 115.9940000 133.5090000 115.5970000 117.7580000 133.4880000 115.3650000
 116.6770000 133.0580000 114.0180000 119.2990000 128.5850000 115.0470000
 118.9650000 127.7540000 114.1940000 120.5610000 128.7140000 115.4460000
 120.7920000 129.3530000 116.1930000 121.6210000 127.9400000 114.8150000
 121.4700000 127.9670000 113.7360000 122.9640000 128.5800000 115.1260000
 123.0140000 129.5620000 114.6550000 123.0300000 128.7790000 116.1960000
 124.1410000 127.7660000 114.7000000 124.0190000 126.7410000 115.0510000
 124.1970000 127.7500000 113.6120000 125.4000000 128.3320000 115.2520000
 126.0990000 129.0220000 114.4980000 125.6770000 128.1280000 116.4470000
 126.6340000 128.6120000 116.6900000 121.5950000 126.4850000 115.2660000
 121.8880000 125.5770000 114.4820000 121.2570000 126.2410000 116.5300000
 121.1520000 127.0060000 117.1810000 121.0410000 124.8730000 116.9650000
 121.9270000 124.2780000 116.7420000 120.9140000 124.8530000 118.0470000
 119.8310000 124.2430000 116.3040000 119.8650000 123.0790000 115.9020000
 118.7500000 125.0110000 116.1650000 118.7800000 125.9810000 116.4440000
 117.5050000 124.4880000 115.6140000 117.3030000 123.5250000 116.0830000
 116.3520000 125.4310000 115.9460000 116.6480000 126.4540000 115.7120000
 115.5420000 125.2700000 115.2340000 115.7910000 125.3840000 117.3600000
 116.6010000 125.5820000 118.0620000 114.7370000 126.4610000 117.5210000
 114.3350000 126.4280000 118.5340000 115.1850000 127.4380000 117.3400000
 113.9320000 126.2930000 116.8050000 115.2190000 124.0080000 117.6550000
 114.8210000 123.9890000 118.6700000 114.4190000 123.7870000 116.9480000
 116.0050000 123.2590000 117.5590000 117.5660000 124.2800000 114.1070000
 116.9180000 123.3650000 113.5900000 118.3130000 125.1100000 113.3860000
 118.8850000 125.8040000 113.8460000 118.3360000 125.0530000 111.9290000
 117.5030000 124.4290000 111.6050000 118.1340000 126.4540000 111.3360000
 117.2470000 126.9090000 111.7770000 118.9630000 127.0960000 111.6340000
 118.0060000 126.4660000 109.8190000 118.7000000 125.7420000 109.3930000
 117.0250000 126.0840000 109.5370000 118.2670000 128.0720000 109.0400000
 116.8100000 128.9600000 109.5750000 116.8320000 129.9720000 109.1700000
 115.9180000 128.4450000 109.2170000 116.7910000 129.0050000 110.6640000
 119.6120000 124.4570000 111.3620000 119.5640000 123.7760000 110.3370000
 120.7540000 124.6820000 112.0020000 120.7460000 125.1260000 112.9090000
 122.0430000 124.3060000 111.4370000 121.8860000 124.0390000 110.3920000
 122.9930000 125.5020000 111.4780000 123.9560000 125.2160000 111.0540000
 122.5700000 126.3220000 110.8980000 123.1310000 125.8220000 112.5110000
 122.6980000 123.1230000 112.1270000 123.1370000 122.1940000 111.4510000
 122.7800000 123.1280000 113.4580000 122.3720000 123.8860000 113.9860000
 123.4590000 122.0400000 114.1520000 124.4290000 121.8880000 113.6780000
 123.6980000 122.4070000 115.6150000 122.7790000 122.8110000 116.0410000
 123.9010000 121.5010000 116.1860000 124.8150000 123.3870000 115.8220000
 125.8610000 123.4730000 114.9190000 125.8770000 122.8330000 114.0490000
 126.8890000 124.3700000 115.1160000 127.6990000 124.4280000 114.4040000
 126.8800000 125.1880000 116.2200000 127.6830000 125.8930000 116.3760000
 125.8500000 125.1110000 117.1270000 125.8450000 125.7540000 117.9950000
 124.8270000 124.2160000 116.9300000 124.0260000 124.1640000 117.6520000
 122.6730000 120.7400000 114.0500000 123.2640000 119.6640000 113.9210000
 121.3410000 120.8160000 114.1150000 120.8920000 121.7100000 114.2530000
 120.5320000 119.6090000 113.9870000 120.8860000 118.8830000 114.7190000
 119.0630000 119.9110000 114.2880000 118.8670000 120.9680000 114.1090000
 118.4320000 119.3810000 113.5750000 118.6420000 119.5560000 115.6850000
 118.7000000 118.2470000 116.1270000 119.0540000 117.4690000 115.4670000
 118.3100000 117.9190000 117.4070000 118.3710000 116.8950000 117.7440000
 117.8430000 118.8930000 118.2550000 117.5340000 118.6340000 119.2570000
 117.7690000 120.1980000 117.8270000 117.4030000 120.9650000 118.4930000
 118.1610000 120.5260000 116.5490000 118.0900000 121.5530000 116.2220000
 120.6700000 118.9920000 112.6020000 120.6400000 117.7660000 112.4570000
 120.8190000 119.8220000 111.5720000 120.8920000 120.8170000 111.7310000
 120.8780000 119.3020000 110.2120000 120.0520000 118.6030000 110.0810000
 120.6990000 120.4410000 109.2090000 119.8580000 121.0620000 109.5170000
 121.5420000 121.1270000 109.2900000 120.5170000 120.0370000 107.7460000
 121.3410000 119.3800000 107.4680000 119.2200000 119.2780000 107.5540000
 119.1120000 119.0010000 106.5050000 119.2310000 118.3770000 108.1680000
 118.3820000 119.9090000 107.8510000 120.5600000 121.2570000 106.8500000
 120.4290000 120.9510000 105.8120000 119.7600000 121.9420000 107.1300000
 121.5220000 121.7570000 106.9620000 122.1800000 118.5500000 109.9570000
 122.1630000 117.4070000 109.4900000 123.3210000 119.1680000 110.2650000
 123.3000000 120.0570000 110.7440000 124.5960000 118.5560000 109.9080000
 124.4920000 118.1250000 108.9120000 125.6940000 119.6170000 109.8450000
 126.5550000 119.2140000 109.3120000 125.3540000 120.4530000 109.2350000
 126.1350000 120.1290000 111.1930000 125.2630000 120.4550000 111.7600000
 126.5800000 119.3130000 111.7620000 127.1210000 121.2660000 111.0920000
 128.1200000 121.1230000 110.3590000 126.8940000 122.3040000 111.7450000
 127.5960000 122.9400000 111.5890000 125.0030000 117.4360000 110.8610000
 125.7710000 116.5550000 110.4670000 124.5140000 117.4400000 112.1030000
 123.9110000 118.1910000 112.4060000 124.8500000 116.3590000 113.0250000
 125.8860000 116.0720000 112.8460000 124.7320000 116.8280000 114.4760000
 123.7460000 117.2630000 114.6370000 124.8290000 115.9710000 115.1430000
 125.7260000 117.7840000 114.7900000 125.4400000 118.6520000 114.4970000
 123.9780000 115.1320000 112.8120000 124.4170000 114.0100000 113.0860000
 122.7480000 115.3240000 112.3360000 122.4200000 116.2600000 112.1460000
 121.8610000 114.1950000 112.0830000 121.9030000 113.5240000 112.9410000
 120.4250000 114.6940000 111.9300000 120.3460000 115.2690000 111.0070000
 119.4430000 113.5340000 111.8760000 118.4300000 113.9200000 111.7670000
 119.6810000 112.8950000 111.0260000 119.5130000 112.9550000 112.7970000
 120.0980000 115.5420000 113.0370000 120.3120000 116.4520000 112.8180000
 122.2950000 113.4220000 110.8470000 122.2660000 112.1870000 110.8360000
 122.7090000 114.1300000 109.8020000 122.7970000 115.1340000 109.8750000
 123.0480000 113.5100000 108.5330000 122.4730000 112.5880000 108.4480000
 122.6360000 114.4290000 107.3760000 123.0420000 115.4270000 107.5440000
 123.1000000 114.0800000 106.4540000 121.1500000 114.5220000 107.1820000
 120.4750000 113.5670000 106.4450000 121.0180000 112.7480000 105.9970000
 119.1090000 113.6450000 106.2720000 118.5940000 112.8930000 105.6930000
 118.4000000 114.6820000 106.8380000 117.3300000 114.7430000 106.7010000
 119.0580000 115.6380000 107.5770000 118.5060000 116.4530000 108.0230000
 120.4240000 115.5550000 107.7480000 120.9270000 116.3110000 108.3330000
 124.5220000 113.1520000 108.4120000 124.8950000 112.4690000 107.4550000
 125.3640000 113.5790000 109.3560000 125.0330000 114.1900000 110.0890000
 126.7600000 113.1570000 109.3210000 127.1040000 113.2210000 108.2890000
 127.6360000 114.0990000 110.1740000 127.3400000 115.1210000 109.9380000
 127.3890000 113.8870000 111.6590000 128.0210000 114.5650000 112.2330000
 126.3420000 114.0870000 111.8860000 127.6270000 112.8570000 111.9240000
 129.1150000 113.9590000 109.8210000 129.7030000 114.6370000 110.4400000
 129.4360000 112.9330000 110.0000000 129.2630000 114.2070000 108.7700000
 126.8780000 111.7060000 109.7660000 127.8050000 110.9980000 109.3590000
 125.9360000 111.2290000 110.5820000 125.2230000 111.8450000 110.9440000
 125.9320000 109.8250000 110.9520000 126.9340000 109.5290000 111.2620000
 125.2870000 109.6810000 111.8190000 125.4680000 108.9250000 109.8240000
 125.8810000 107.7670000 109.7320000 124.6000000 109.4390000 108.9520000
 124.2260000 110.3660000 109.0980000 124.1800000 108.6780000 107.7820000
 124.1310000 107.6270000 108.0670000 122.7820000 109.1090000 107.3350000
 122.6700000 110.1830000 107.4870000 122.6960000 108.9900000 106.2550000
 121.6230000 108.3770000 108.0190000 121.8430000 107.3100000 107.9910000
 121.4800000 108.7810000 109.4780000 120.6470000 108.2390000 109.9260000
 122.3990000 108.5410000 110.0140000 121.2920000 109.8530000 109.5420000
 120.3280000 108.6000000 107.2590000 119.5170000 108.0720000 107.7600000
 120.1030000 109.6660000 107.2280000 120.4330000 108.2220000 106.2420000
 125.1650000 108.8040000 106.6300000 125.1170000 108.0010000 105.6940000
 126.0560000 109.7950000 106.6720000 125.9840000 110.5090000 107.3820000
 127.1340000 109.8490000 105.6940000 126.7090000 109.6720000 104.7060000
 127.7780000 111.2350000 105.6980000 127.0830000 111.9580000 105.2710000
 127.9290000 111.5600000 106.7270000 129.0850000 111.3020000 104.9570000
 129.1120000 111.3180000 103.5730000 128.1880000 111.2830000 103.0140000
 130.3090000 111.3790000 102.8910000 130.3150000 111.3890000 101.8110000
 131.4970000 111.4270000 103.5880000 132.4350000 111.4760000 103.0540000
 131.4860000 111.4120000 104.9690000 132.4150000 111.4480000 105.5180000
 130.2860000 111.3510000 105.6470000 130.2890000 111.3420000 106.7270000
 128.1690000 108.7670000 105.9690000 128.7690000 108.2170000 105.0400000
 128.3800000 108.4370000 107.2440000 127.8420000 108.8780000 107.9760000
 129.3810000 107.4430000 107.6090000 130.1890000 107.4900000 106.8790000
 129.9620000 107.7660000 108.9840000 129.1490000 107.9310000 109.6910000
 130.5000000 106.8970000 109.3630000 130.8710000 108.9520000 108.9890000
 131.9750000 108.9940000 108.1600000 132.1890000 108.1640000 107.5030000
 132.8100000 110.0850000 108.1600000 133.6700000 110.1070000 107.5070000
 132.5490000 111.1480000 108.9920000 133.2040000 112.0060000 108.9930000
 131.4560000 111.1210000 109.8220000 131.2500000 111.9570000 110.4740000
 130.6240000 110.0290000 109.8220000 129.7690000 110.0160000 110.4820000
 128.8130000 106.0310000 107.6000000 129.5020000 105.0870000 107.2020000
 127.5660000 105.8620000 108.0320000 126.9800000 106.6650000 108.2090000
 127.0090000 104.5390000 108.2620000 127.8040000 103.8130000 108.0920000
 126.5700000 104.4120000 109.7270000 125.7160000 105.0650000 109.9070000
 126.2080000 103.4000000 109.9100000 127.6600000 104.7360000 110.7070000
 128.7670000 103.9170000 110.8280000 128.8500000 103.0280000 110.2200000
 129.7750000 104.2200000 111.7210000 130.6310000 103.5670000 111.8110000
 129.6870000 105.3560000 112.4960000 130.4750000 105.5950000 113.1950000
 128.5980000 106.1810000 112.3770000 128.5290000 107.0730000 112.9820000
 127.5930000 105.8730000 111.4880000 126.7440000 106.5350000 111.4060000
 125.8510000 104.1790000 107.3420000 125.3220000 103.0690000 107.4510000
 125.4580000 105.0590000 106.4270000 125.9520000 105.9330000 106.3220000
 124.3220000 104.7800000 105.5710000 123.7620000 103.9380000 105.9780000
 123.6170000 105.6100000 105.6260000 124.6570000 104.5030000 104.1200000
 123.8160000 104.7150000 103.2450000 125.8730000 104.0250000 103.8460000
 126.5260000 103.8470000 104.5950000 126.2700000 103.7560000 102.4650000
 126.1160000 104.6640000 101.8820000 127.7530000 103.3910000 102.4000000
 128.0100000 102.7710000 103.2590000 127.9290000 102.7480000 101.5370000
 128.6830000 104.5680000 102.3410000 129.4290000 105.0700000 103.3630000
 129.3810000 104.6150000 104.3410000 130.1610000 106.1440000 102.9310000
 130.7680000 106.6330000 103.5740000 129.9000000 106.3550000 101.6040000
 130.4000000 107.3190000 100.7310000 131.1100000 108.0520000 101.0850000
 129.9560000 107.2880000  99.4410000 130.3170000 108.0150000  98.7280000
 129.0350000 106.3300000  99.0070000 128.7140000 106.3460000  97.9760000
 128.5370000 105.3760000  99.8700000 127.8230000 104.6370000  99.5370000
 128.9730000 105.3780000 101.1970000 125.4240000 102.6460000 101.8510000
 124.8770000 102.8040000 100.7550000 125.3050000 101.5150000 102.5420000
 125.7370000 101.4310000 103.4510000 124.5590000 100.3780000 102.0200000
 124.5700000 100.4430000 100.9320000 125.2490000  99.0700000 102.4190000
 125.3790000  99.0440000 103.5010000 124.6050000  98.2280000 102.1640000
 126.5980000  98.8970000 101.7440000 126.6380000  98.8490000 100.4970000
 127.6170000  98.8090000 102.4580000 123.1040000 100.3510000 102.4720000
 122.3440000  99.5000000 102.0020000 122.6970000 101.2560000 103.3580000
 123.3650000 101.8820000 103.7840000 121.2980000 101.3780000 103.7420000
 120.8400000 100.3910000 103.6820000 121.1830000 101.8720000 105.1870000
 121.7930000 102.7670000 105.3120000 120.1620000 102.2040000 105.3750000
 121.5760000 100.8500000 106.2250000 122.4910000 100.3470000 105.9110000
 121.7690000 101.3520000 107.1730000 120.4790000  99.8290000 106.4100000
 119.5090000 100.3240000 106.3500000 120.5210000  99.1010000 105.6000000
 120.5930000  99.1380000 107.6890000 121.5330000  98.9500000 108.0060000
 119.5570000  98.7600000 108.4250000 118.3230000  99.0080000 108.0150000
 118.1680000  99.4870000 107.1390000 117.5360000  98.7190000 108.5780000
 119.7560000  98.1340000 109.5750000 120.6970000  97.9450000 109.8910000
 118.9670000  97.8460000 110.1360000 120.5200000 102.3180000 102.8380000
 119.2960000 102.1860000 102.7330000 121.1970000 103.2560000 102.1910000
 122.2000000 103.3170000 102.2940000 120.5770000 104.2340000 101.3160000
 119.4970000 104.1910000 101.4560000 121.0590000 105.6500000 101.6570000
 122.1390000 105.6310000 101.8070000 121.0070000 106.2680000 100.7610000
 120.4070000 106.4010000 102.8200000 119.3250000 106.3680000 102.6890000
 120.7460000 105.7880000 104.1640000 120.2600000 106.3570000 104.9560000
 120.3970000 104.7560000 104.1920000 121.8260000 105.8100000 104.3120000
 120.8490000 107.8440000 102.7890000 120.3870000 108.3840000 103.6160000
 121.9340000 107.8940000 102.8840000 120.5460000 108.2970000 101.8450000
 120.8920000 103.9150000  99.8620000 121.8190000 103.1620000  99.5540000
 120.0970000 104.4930000  98.9660000 119.2510000 104.9560000  99.2660000
 120.4290000 104.4680000  97.5590000 120.7280000 103.4590000  97.2750000
 119.5470000 104.7290000  96.9740000 121.5500000 105.4350000  97.2410000
 121.8720000 106.3330000  98.0140000 122.1610000 105.2420000  96.0730000
 121.8340000 104.5210000  95.4450000 123.2990000 106.0790000  95.7160000
 123.9860000 106.0890000  96.5620000 124.0390000 105.4860000  94.5170000
 125.0110000 105.9690000  94.4190000 124.2860000 104.4450000  94.7250000
 123.3050000 105.5710000  93.2020000 122.3690000 105.0170000  93.2720000
 123.0770000 106.6140000  92.9800000 124.1530000 104.9910000  92.0850000
 125.1590000 105.4080000  92.1390000 124.2400000 103.9130000  92.2180000
 123.5570000 105.2850000  90.7220000 122.6510000 104.6940000  90.5870000
 123.2770000 106.3370000  90.6680000 124.5200000 104.9720000  89.6320000
 124.7660000 103.9930000  89.6700000 124.0960000 105.1770000  88.7380000
 125.3520000 105.5330000  89.7460000 122.8750000 107.5160000  95.4400000
 123.6700000 108.4420000  95.6310000 121.6310000 107.7220000  95.0070000
 121.0410000 106.9360000  94.7720000 121.1100000 109.0760000  94.8680000
 121.9060000 109.7060000  94.4720000 119.9430000 109.0900000  93.8620000
 119.3080000 108.2260000  94.0610000 119.1010000 110.3480000  94.0160000
 118.2850000 110.3300000  93.2930000 118.6910000 110.3900000  95.0250000
 119.7230000 111.2260000  93.8400000 120.4720000 108.9770000  92.4430000
 119.6380000 108.9880000  91.7420000 121.1330000 109.8180000  92.2330000
 121.0250000 108.0440000  92.3340000 120.7030000 109.6280000  96.2290000
 120.8900000 110.8150000  96.5150000 120.1650000 108.7690000  97.0980000
 120.0170000 107.8060000  96.8310000 119.7840000 109.1990000  98.4390000
 119.1450000 110.0780000  98.3500000 118.9920000 108.0950000  99.1380000
 119.2320000 107.1350000  98.6820000 119.3410000 107.9960000 100.1660000
 117.4920000 108.2890000  99.1350000 117.2420000 109.1950000  99.6880000
 117.1480000 108.4370000  98.1110000 116.7660000 107.1120000  99.7450000
 117.3130000 106.0150000  99.8390000 115.5240000 107.3310000 100.1600000
 115.1120000 108.2480000 100.0600000 114.9910000 106.5810000 100.5760000
 121.0030000 109.5730000  99.2720000 120.9920000 110.5920000  99.9700000
 122.0570000 108.7550000  99.2230000 122.0310000 107.9330000  98.6370000
 123.2540000 109.0330000 100.0090000 122.9510000 109.2040000 101.0420000
 124.1950000 107.8270000  99.9810000 123.6220000 106.9170000 100.1590000
 124.6050000 107.7120000  98.9780000 125.3170000 107.9090000 100.9700000
 126.4990000 108.5630000 100.7040000 126.6390000 109.0090000  99.8080000
 127.2940000 108.4790000 101.7550000 128.2710000 108.9390000 101.7310000
 126.6710000 107.7910000 102.6930000 125.4330000 107.4220000 102.2280000
 124.6210000 106.8610000 102.6670000 123.9720000 110.2800000  99.5120000
 124.6350000 110.9650000 100.2960000 123.8560000 110.5850000  98.2190000
 123.3490000 109.9700000  97.5980000 124.4550000 111.8030000  97.6870000
 125.4950000 111.8430000  98.0120000 124.4320000 111.7670000  96.1600000
 124.8310000 110.8130000  95.8150000 123.3980000 111.7750000  95.8140000
 125.1920000 112.8990000  95.4970000 125.2030000 113.7650000  96.1590000
 126.2340000 112.6070000  95.3640000 124.4950000 113.3720000  93.9060000
 122.8940000 113.9850000  94.4070000 122.3400000 114.3170000  93.5290000
 122.3400000 113.1900000  94.9060000 123.0230000 114.8230000  95.0920000
 123.7430000 113.0450000  98.2100000 124.3670000 114.0950000  98.3950000
 122.4340000 112.9440000  98.4590000 121.9480000 112.0810000  98.2630000
 121.6940000 114.0730000  99.0140000 122.0160000 114.9780000  98.4980000
 120.1930000 113.8970000  98.7770000 119.8280000 113.0640000  99.3780000
 119.6610000 114.7620000  99.1740000 119.7180000 113.6440000  97.0580000
 120.1500000 112.4480000  96.6470000 121.9700000 114.2500000 100.5000000
 121.8290000 115.3590000 101.0250000 122.3470000 113.1750000 101.1900000
 122.3710000 112.2700000 100.7420000 122.7300000 113.2820000 102.5940000
 121.9590000 113.8490000 103.1150000 122.8020000 111.8780000 103.2240000
 123.2780000 111.2080000 102.5080000 123.6360000 111.8860000 104.4950000
 123.6680000 110.8810000 104.9160000 124.6490000 112.2140000 104.2630000
 123.1900000 112.5680000 105.2190000 121.4080000 111.3600000 103.5010000
 121.4710000 110.3670000 103.9460000 120.8990000 112.0350000 104.1890000
 120.8480000 111.3040000 102.5670000 124.0470000 114.0360000 102.7280000
 124.2440000 114.8160000 103.6690000 124.9620000 113.8300000 101.7780000
 124.7730000 113.1820000 101.0270000 126.2400000 114.5310000 101.8080000
 126.6610000 114.4350000 102.8090000 127.2060000 113.8830000 100.8150000
 126.9180000 114.1630000  99.8020000 128.6310000 114.3310000 101.0690000
 129.2960000 113.8550000 100.3490000 128.6960000 115.4140000 100.9630000
 128.9270000 114.0470000 102.0790000 127.1370000 112.4590000 100.9460000
 127.7800000 112.0520000 100.3610000 126.0610000 116.0130000 101.5030000
 126.8340000 116.8520000 101.9770000 125.0410000 116.3550000 100.7140000
 124.4460000 115.6400000 100.3200000 124.7780000 117.7580000 100.4160000
 125.7330000 118.2510000 100.2320000 123.9310000 117.8730000  99.1480000
 123.1740000 117.0890000  99.1460000 123.3840000 118.8150000  99.1630000
 124.7380000 117.7870000  97.8920000 124.7700000 116.7510000  97.0060000
 124.1630000 115.8740000  97.1780000 125.6320000 117.0310000  95.9800000
 125.7670000 116.3610000  95.2360000 126.1820000 118.2670000  96.1890000
 127.1040000 118.9780000  95.4290000 127.4920000 118.5540000  94.5150000
 127.4810000 120.2080000  95.8890000 128.1960000 120.7960000  95.3330000
 126.9610000 120.7360000  97.0750000 127.2900000 121.7130000  97.3970000
 126.0460000 120.0340000  97.8290000 125.6420000 120.4400000  98.7450000
 125.6420000 118.7720000  97.3870000 124.0980000 118.4630000 101.5820000
 124.1920000 119.6870000 101.7020000 123.4140000 117.7110000 102.4460000
 123.3300000 116.7160000 102.2940000 122.7810000 118.3080000 103.6150000
 122.3570000 119.2680000 103.3210000 121.6450000 117.4130000 104.1080000
 122.0230000 116.4010000 104.2510000 121.3770000 117.7010000 105.1240000
 120.3810000 117.3610000 103.2500000 120.6690000 117.0760000 102.2380000
 119.4220000 116.3130000 103.7800000 118.5280000 116.2900000 103.1570000
 119.9040000 115.3350000 103.7600000 119.1440000 116.5590000 104.8050000
 119.7150000 118.7240000 103.1860000 118.8180000 118.6620000 102.5700000
 119.4430000 119.0440000 104.1920000 120.4050000 119.4460000 102.7500000
 123.7830000 118.5510000 104.7340000 123.5320000 119.3710000 105.6230000
 124.9130000 117.8430000 104.7170000 125.0520000 117.1300000 104.0150000
 125.9570000 118.0850000 105.7030000 125.4790000 118.2680000 106.6650000
 126.8520000 116.8390000 105.8420000 127.1770000 116.5390000 104.8460000
 128.0890000 117.1410000 106.6770000 128.7020000 116.2430000 106.7580000
 128.6660000 117.9320000 106.1990000 127.7860000 117.4640000 107.6730000
 126.0650000 115.6960000 106.4500000 126.7080000 114.8210000 106.5430000
 125.7030000 115.9870000 107.4360000 125.2170000 115.4560000 105.8090000
 126.7550000 119.3250000 105.3280000 127.1610000 120.1080000 106.1940000
 126.9790000 119.5310000 104.0300000 126.6940000 118.8380000 103.3520000
 127.6330000 120.7490000 103.5710000 128.5360000 120.8960000 104.1630000
 128.0390000 120.6010000 102.1060000 128.5270000 121.5160000 101.7700000
 128.7280000 119.7630000 102.0020000 127.1520000 120.4190000 101.4990000
 126.7320000 121.9640000 103.7630000 127.2190000 123.0740000 104.0060000
 125.4150000 121.7750000 103.6550000 125.0530000 120.8600000 103.4290000
 124.4920000 122.8860000 103.8620000 124.9080000 123.7690000 103.3770000
 123.1420000 122.5780000 103.2140000 123.2840000 122.4190000 102.1450000
 122.7900000 121.6070000 103.5610000 122.0410000 123.6200000 103.4270000
 122.0550000 123.9110000 104.4770000 122.3040000 124.8630000 102.5970000
 121.5080000 125.5880000 102.7660000 123.2600000 125.2990000 102.8880000
 122.3330000 124.5960000 101.5410000 120.6690000 123.0460000 103.1220000
 119.9100000 123.8120000 103.2830000 120.6360000 122.7150000 102.0840000
 120.4750000 122.1990000 103.7790000 124.3190000 123.1950000 105.3450000
 124.1440000 124.3570000 105.7260000 124.3640000 122.1710000 106.1960000
 124.4420000 121.2270000 105.8460000 124.3010000 122.4120000 107.6270000
 123.4180000 123.0100000 107.8550000 124.1750000 121.4630000 108.1490000
 125.5360000 123.1160000 108.1530000 125.4690000 123.8570000 109.1360000
 126.6840000 122.8890000 107.5090000 126.7050000 122.2570000 106.7210000
 127.9180000 123.5440000 107.9280000 128.0460000 123.3770000 108.9980000
 129.1160000 122.9310000 107.2030000 128.9480000 122.9710000 106.1270000
 130.0090000 123.5190000 107.4170000 129.3300000 121.5910000 107.5960000
 128.6690000 121.0280000 107.1880000 127.8650000 125.0460000 107.6840000
 128.3090000 125.8300000 108.5280000 127.3330000 125.4690000 106.5350000
 126.9320000 124.8040000 105.8890000 127.3310000 126.8920000 106.2120000
 128.2750000 127.3170000 106.5530000 127.2320000 127.1100000 104.7050000
 126.5030000 126.4170000 104.2860000 126.8550000 128.1140000 104.5080000
 128.5490000 126.9270000 104.0120000 129.6290000 127.2600000 104.7020000
 128.6040000 126.4590000 102.8850000 127.7550000 126.1900000 102.4080000
 129.4980000 126.3410000 102.4300000 126.2030000 127.6340000 106.9070000
 126.3360000 128.8240000 107.2050000 125.0800000 126.9610000 107.1490000
 124.9700000 126.0200000 106.8000000 124.0120000 127.5820000 107.9160000
 123.7510000 128.5250000 107.4350000 122.7750000 126.6840000 107.9110000
 123.0770000 125.6540000 108.0980000 122.1460000 126.9320000 108.7660000
 121.9370000 126.7410000 106.6340000 122.5520000 126.3820000 105.8080000
 120.7260000 125.8390000 106.7470000 120.1440000 125.8950000 105.8270000
 121.0520000 124.8110000 106.9080000 120.1100000 126.1610000 107.5870000
 121.5240000 128.1700000 106.3300000 120.9280000 128.1900000 105.4170000
 120.9330000 128.5620000 107.1580000 122.4140000 128.7850000 106.1960000
 124.4610000 127.8820000 109.3370000 123.9680000 128.8310000 109.9530000
 125.3980000 127.0940000 109.8660000 125.7300000 126.2900000 109.3530000
 125.9550000 127.3780000 111.1840000 125.1330000 127.6030000 111.8630000
 126.6950000 126.1500000 111.7130000 126.9920000 126.3230000 112.7470000
 126.0270000 125.2890000 111.6960000 127.8420000 125.8720000 110.9340000
 127.6260000 125.9610000 110.0030000 126.8770000 128.5860000 111.1320000
 126.8330000 129.4540000 112.0070000 127.7250000 128.6530000 110.1070000
 127.8000000 127.8790000 109.4620000 128.5530000 129.8330000 109.9000000
 129.2160000 129.9400000 110.7590000 129.4130000 129.6490000 108.6510000
 130.0300000 130.5350000 108.5010000 130.0540000 128.7770000 108.7760000
 128.7690000 129.5040000 107.7840000 127.7060000 131.0950000 109.7900000
 128.0920000 132.1540000 110.2930000 126.5420000 131.0000000 109.1460000
 126.2220000 130.1020000 108.8110000 125.7210000 132.1840000 108.9180000
 126.3520000 132.9540000 108.4740000 124.6000000 131.8580000 107.9290000
 125.0160000 131.3080000 107.0850000 123.9400000 131.1110000 108.3700000
 123.7590000 133.0250000 107.4030000 124.3250000 133.9470000 107.5340000
 123.4820000 132.8360000 105.9320000 122.8830000 133.6700000 105.5640000
 124.4250000 132.7980000 105.3860000 122.9370000 131.9040000 105.7810000
 122.4470000 133.1480000 108.1690000 121.8720000 133.9850000 107.7730000
 121.8730000 132.2280000 108.0580000 122.6570000 133.3190000 109.2250000
 125.1530000 132.7300000 110.2220000 125.1810000 133.9410000 110.4620000
 124.6340000 131.8530000 111.0820000 124.7030000 130.8630000 110.8960000
 123.9690000 132.3300000 112.2880000 123.4010000 133.2230000 112.0260000
 122.9810000 131.2780000 112.7970000 123.4960000 130.3250000 112.9150000
 122.6310000 131.5600000 113.7900000 121.8020000 131.0980000 111.8850000
 121.5110000 130.0040000 111.1320000 122.1550000 129.1380000 111.1670000
 120.3680000 130.2140000 110.4110000 120.0160000 129.4910000 109.8000000
 119.8930000 131.4680000 110.6870000 118.7660000 132.1280000 110.2030000
 118.1160000 131.6370000 109.4940000 118.5330000 133.3950000 110.6600000
 117.6700000 133.9440000 110.3130000 119.3920000 134.0090000 111.5770000
 119.1680000 135.0120000 111.9090000 120.5110000 133.3550000 112.0580000
 121.1770000 133.8270000 112.7650000 120.7730000 132.0560000 111.6110000
 124.9700000 132.7130000 113.3710000 124.7000000 133.6120000 114.1750000
 126.1330000 132.0560000 113.4080000 126.3100000 131.3060000 112.7550000
 127.1430000 132.4270000 114.3940000 126.6390000 132.5500000 115.3530000
 128.1960000 131.3070000 114.5590000 127.6760000 130.3490000 114.5380000
 129.2150000 131.3140000 113.4310000 129.9360000 130.5110000 113.5870000
 128.7050000 131.1640000 112.4790000 129.7360000 132.2710000 113.4170000
 128.9110000 131.4290000 115.9060000 129.7800000 130.7710000 115.9150000
 129.3230000 132.4330000 116.0070000 128.0380000 131.1230000 117.1020000
 128.6220000 131.2330000 118.0160000 127.1960000 131.8140000 117.1240000
 127.6670000 130.1010000 117.0290000 127.7820000 133.7600000 114.0340000
 128.1830000 134.5210000 114.9210000 127.8720000 134.0780000 112.7440000
 127.5110000 133.4480000 112.0420000 128.4860000 135.3270000 112.3200000
 129.2850000 135.5620000 113.0230000 129.1130000 135.1600000 110.9360000
 128.3630000 134.7780000 110.2430000 129.4010000 136.1370000 110.5490000
 130.3320000 134.2310000 110.9290000 130.0280000 133.2820000 111.3710000
 130.7930000 133.9530000 109.5180000 131.6590000 133.2920000 109.5420000
 129.9880000 133.4760000 108.9590000 131.0660000 134.8900000 109.0330000
 131.4610000 134.7950000 111.7750000 132.3110000 134.1130000 111.7490000
 131.7620000 135.7650000 111.3800000 131.1210000 134.9120000 112.8040000
 127.5070000 136.4900000 112.3210000 127.9410000 137.6450000 112.3180000
 126.2020000 136.2140000 112.3230000 125.8850000 135.2710000 112.1480000
 125.2210000 137.2640000 112.5770000 125.4250000 138.0910000 111.8970000
 123.7980000 136.7430000 112.2870000 123.7180000 135.7310000 112.6840000
 122.7450000 137.6050000 112.9640000 121.7540000 137.2110000 112.7400000
 122.9040000 137.5950000 114.0420000 122.8210000 138.6280000 112.5960000
 123.5500000 136.6870000 110.7940000 122.5420000 136.3170000 110.6060000
 123.6550000 137.6860000 110.3700000 124.2740000 136.0180000 110.3300000
 125.3640000 137.7770000 114.0040000 125.2130000 138.9740000 114.2700000
 125.6830000 136.8810000 114.9390000 125.7890000 135.9080000 114.6910000
 125.8850000 137.2810000 116.3280000 125.0780000 137.9580000 116.6100000
 125.8200000 136.0560000 117.2340000 125.9710000 136.3610000 118.2690000
 124.8440000 135.5810000 117.1350000 126.5980000 135.3490000 116.9460000
 127.2090000 138.0130000 116.5120000 127.2710000 139.0430000 117.1910000
 128.2860000 137.4870000 115.9260000 128.2040000 136.6330000 115.3930000
 129.5860000 138.1350000 116.0480000 129.7420000 138.3880000 117.0970000
 130.6910000 137.1650000 115.6210000 130.6790000 136.2930000 116.2740000
 130.4800000 136.7950000 114.6180000 132.0710000 137.7950000 115.6460000
 132.6330000 138.1110000 114.6030000 132.6230000 137.9720000 116.8340000
 132.1270000 137.6920000 117.6680000 133.5410000 138.3870000 116.9080000
 129.6460000 139.4210000 115.2350000 130.3420000 140.3660000 115.6220000
 128.9250000 139.4770000 114.1140000 128.4330000 138.6570000 113.7880000
 128.8400000 140.7100000 113.3550000 129.8440000 141.0910000 113.1700000
 128.4110000 140.5030000 112.3740000 128.0180000 141.7750000 114.0480000
 128.1380000 142.9600000 113.7300000 127.1710000 141.3740000 114.9990000
 127.0370000 140.3880000 115.1730000 126.4320000 142.3450000 115.7940000
 126.1140000 143.1520000 115.1340000 125.1810000 141.7010000 116.3960000
 124.5910000 141.2450000 115.6010000 125.4760000 140.8840000 117.0540000
 124.3260000 142.6710000 117.1580000 123.4130000 143.5380000 116.6430000
 123.2380000 143.5680000 115.5780000 122.8370000 144.2720000 117.6470000
 122.1300000 144.9600000 117.4280000 123.3820000 143.8930000 118.8440000
 123.1240000 144.3470000 120.1330000 122.3910000 145.1230000 120.2960000
 123.8280000 143.7750000 121.1540000 123.6600000 144.0950000 122.1720000
 124.7750000 142.7710000 120.9180000 125.3080000 142.3490000 121.7580000
 125.0320000 142.3200000 119.6430000 125.7630000 141.5470000 119.4580000
 124.3250000 142.8840000 118.5760000 127.3000000 142.9440000 116.8920000
 127.0700000 144.0800000 117.3130000 128.2920000 142.1970000 117.3720000
 128.4090000 141.2470000 117.0510000 129.2130000 142.7420000 118.3600000
 128.6270000 143.2040000 119.1540000 130.0410000 141.6180000 118.9700000
 130.8560000 141.3610000 118.2940000 130.5270000 141.9780000 119.8770000
 129.2440000 140.3750000 119.2880000 128.6000000 140.5670000 120.1460000
 128.5880000 140.1410000 118.4500000 130.3000000 138.9570000 119.6360000
 131.5910000 139.7550000 120.5600000 132.3360000 139.0170000 120.8570000
 132.0630000 140.5180000 119.9410000 131.1670000 140.2210000 121.4500000
 130.1180000 143.8050000 117.7550000 130.5810000 144.7010000 118.4670000
 130.3840000 143.7190000 116.4520000 130.0740000 142.9150000 115.9250000
 131.1210000 144.7770000 115.7710000 131.9320000 145.1070000 116.4200000
 131.7260000 144.2440000 114.4720000 131.0060000 144.3670000 113.6630000
 132.5570000 144.8830000 114.1730000 132.1930000 142.7990000 114.5130000
 131.5080000 142.2150000 115.1270000 132.1310000 142.3700000 113.5130000
 133.6070000 142.6390000 115.0430000 134.4480000 143.5210000 114.8750000
 133.8790000 141.5010000 115.6730000 133.1620000 140.7980000 115.7780000
 134.8030000 141.3390000 116.0470000 130.2150000 145.9680000 115.4850000
 130.6060000 147.1240000 115.6790000 128.9940000 145.6980000 115.0280000
 128.6790000 144.7410000 114.9640000 128.0420000 146.7190000 114.5970000
 128.4020000 147.6950000 114.9220000 127.9140000 146.7220000 113.0750000
 128.9080000 146.6930000 112.6280000 127.4120000 145.8100000 112.7520000
 127.1640000 147.9190000 112.5500000 127.2950000 149.0250000 113.0670000
 126.3760000 147.7050000 111.5070000 126.3040000 146.7790000 111.1100000
 125.8470000 148.4680000 111.1090000 126.7090000 146.4360000 115.2760000
 125.8710000 145.7000000 114.7410000 126.4790000 147.0020000 116.4680000
 127.4180000 147.8200000 117.2430000 127.1300000 148.8680000 117.1640000
 128.4380000 147.5620000 116.9570000 127.1670000 147.3520000 118.6160000
 127.3830000 148.1570000 119.3180000 127.7610000 146.4580000 118.8080000
 125.6980000 147.0040000 118.6870000 125.1400000 147.8630000 119.0600000
 125.5650000 146.1160000 119.3050000 125.2570000 146.6950000 117.2500000
 125.0260000 145.6330000 117.1610000 124.0430000 147.5160000 116.8240000
 123.5580000 148.4060000 117.5300000 123.5320000 147.2060000 115.6370000
 123.9730000 146.4990000 115.0660000 122.3380000 147.8410000 115.0900000
 122.3450000 148.8930000 115.3740000 122.3280000 147.7510000 113.5560000
 121.3970000 148.1850000 113.1920000 123.4800000 148.5400000 112.9770000
 123.4610000 148.4670000 111.8900000 123.3900000 149.5850000 113.2730000
 124.4210000 148.1370000 113.3510000 122.3770000 146.2800000 113.1250000
 123.2970000 145.8260000 113.4940000 121.5780000 145.7310000 113.6230000
 122.2780000 146.0680000 111.6460000 122.3210000 145.0010000 111.4280000
 121.3350000 146.4750000 111.2820000 123.1070000 146.5730000 111.1500000
 121.0870000 147.1940000 115.6680000 121.1620000 146.1530000 116.3270000
 119.9330000 147.8250000 115.4390000 119.9360000 148.7700000 115.0830000
 118.6180000 147.2240000 115.6760000 117.8660000 147.9440000 115.3530000
 118.4290000 145.9550000 114.8400000 117.4440000 145.5320000 115.0380000
 118.5120000 146.2010000 113.7810000 119.1960000 145.2270000 115.1050000
 118.3680000 146.9300000 117.1510000 117.5610000 146.0660000 117.4950000
 119.0530000 147.6490000 118.0350000 119.6900000 148.3660000 117.7180000
 118.9200000 147.4420000 119.4660000 117.9940000 146.8980000 119.6520000
 120.0880000 146.6220000 120.0340000 119.9450000 146.4810000 121.1050000
 120.0980000 145.6360000 119.5700000 121.3300000 147.2630000 119.8050000
 121.4740000 147.3550000 118.8600000 118.8320000 148.7930000 120.1550000
 119.1630000 149.8300000 119.5780000 118.3800000 148.7680000 121.4030000
 118.1780000 147.8850000 121.8500000 118.1590000 149.9830000 122.1680000
 118.9460000 150.6980000 121.9280000 116.8030000 150.6040000 121.8190000
 116.7590000 150.7990000 120.7470000 116.0110000 149.8860000 122.0310000
 116.5350000 151.8830000 122.5720000 117.2690000 152.8670000 122.3520000
 115.5850000 151.9070000 123.3810000 118.2340000 149.6490000 123.6490000
 117.7220000 148.6130000 124.0800000 118.8760000 150.5230000 124.4200000
 119.2990000 151.3430000 124.0100000 118.9740000 150.3060000 125.8570000
 119.2190000 149.2580000 126.0330000 120.0770000 151.1690000 126.4630000
 121.0240000 150.9440000 125.9720000 119.8760000 152.2180000 126.2450000
 120.2290000 150.9880000 127.9450000 120.8830000 149.8820000 128.4560000
 121.2990000 149.1440000 127.7870000 121.0130000 149.7060000 129.8140000
 121.5310000 148.8400000 130.1990000 120.4850000 150.6310000 130.6810000
 120.5880000 150.4920000 131.7470000 119.8240000 151.7350000 130.1880000
 119.4060000 152.4630000 130.8670000 119.6970000 151.9100000 128.8280000
 119.1750000 152.7780000 128.4530000 117.6440000 150.6120000 126.5340000
 117.0220000 151.6450000 126.2710000 117.2130000 149.7120000 127.4150000
 117.7380000 148.8620000 127.5670000 115.9960000 149.8790000 128.1980000
 115.4980000 150.7960000 127.8820000 115.0420000 148.7010000 127.9860000
 114.9460000 148.5000000 126.9190000 115.4720000 147.8020000 128.4280000
 113.6690000 148.9460000 128.5780000 113.3380000 150.0640000 128.9660000
 112.8600000 147.9010000 128.6440000 113.1700000 147.0000000 128.3090000
 111.9320000 148.0040000 129.0290000 116.3760000 150.0080000 129.6640000
 116.8710000 149.0490000 130.2650000 116.1400000 151.1890000 130.2410000
 115.6990000 151.9290000 129.7140000 116.5160000 151.4200000 131.6320000
 117.5450000 151.0840000 131.7580000 116.4720000 152.9200000 131.9510000
 117.1400000 153.1310000 132.7860000 116.8880000 153.4800000 131.1130000
 115.0970000 153.4440000 132.2670000 114.2880000 153.9400000 131.2620000
 114.6410000 153.9520000 130.2410000 113.0330000 154.4220000 131.5430000
 112.4080000 154.7980000 130.7460000 112.5730000 154.4250000 132.8390000
 111.5870000 154.8060000 133.0610000 113.3680000 153.9430000 133.8520000
 113.0060000 153.9400000 134.8700000 114.6250000 153.4650000 133.5680000
 115.2460000 153.1030000 134.3740000 115.6490000 150.6390000 132.6110000
 116.0570000 150.4530000 133.7600000 114.4680000 150.1830000 132.1910000
 114.1570000 150.3790000 131.2500000 113.6180000 149.4010000 133.0810000
 113.6520000 149.8590000 134.0700000 112.1710000 149.4330000 132.5940000
 112.1370000 149.1440000 131.5440000 111.5960000 148.6700000 133.1190000
 111.4990000 150.7750000 132.7670000 111.5150000 151.0550000 133.8200000
 112.0710000 151.5370000 132.2380000 110.0730000 150.7810000 132.2680000
 109.6500000 149.7790000 131.6550000 109.3700000 151.7870000 132.4920000
 114.0910000 147.9610000 133.2110000 113.9790000 147.3730000 134.2900000
 114.6170000 147.3780000 132.1360000 114.6170000 147.8610000 131.2490000
 115.2020000 146.0490000 132.1940000 114.7710000 145.5290000 133.0500000
 114.8530000 145.2510000 130.9290000 115.4010000 144.3090000 130.9400000
 113.3690000 144.9600000 130.8790000 113.1390000 144.3940000 129.9760000
 113.0830000 144.3780000 131.7550000 112.8140000 145.8980000 130.8700000
 115.2270000 145.9960000 129.7660000 114.9500000 145.5220000 128.9790000
 116.7110000 146.0790000 132.3740000 117.3130000 145.0190000 132.5710000
 117.3260000 147.2610000 132.3090000 116.7990000 148.0930000 132.0840000
 118.7580000 147.4380000 132.5500000 118.9870000 148.4960000 132.4200000
 119.1320000 147.0550000 133.9850000 118.5620000 146.1760000 134.2840000
 120.1720000 146.7300000 134.0120000 118.9240000 148.1600000 135.0040000
 117.8680000 148.4270000 135.0380000 119.1580000 147.7830000 136.0000000
 119.9050000 149.6390000 134.6790000 121.5310000 148.9300000 134.4500000
 122.2480000 149.7240000 134.2410000 121.8290000 148.4020000 135.3560000
 121.5090000 148.2310000 133.6140000 119.5970000 146.6550000 131.5430000
 120.6510000 146.1130000 131.8760000 119.1300000 146.6050000 130.2990000
 118.2960000 147.1180000 130.0520000 119.7880000 145.8240000 129.2620000
 120.8670000 145.9060000 129.3920000 119.3920000 144.3480000 129.3510000
 120.0390000 143.7590000 128.7010000 119.5610000 143.9880000 130.3660000
 117.9490000 144.1140000 128.9690000 117.3130000 144.8120000 129.5140000
 117.8110000 144.3530000 127.9150000 117.4830000 142.7060000 129.2280000
 118.0280000 142.0180000 128.5810000 117.6800000 142.4440000 130.2680000
 116.0540000 142.5950000 128.9610000 115.6070000 143.4480000 128.6560000
 115.3430000 141.4840000 129.0910000 115.9230000 140.3610000 129.4840000
 116.9120000 140.3480000 129.6870000 115.3760000 139.5170000 129.5810000
 114.0460000 141.5000000 128.8300000 113.6010000 142.3570000 128.5330000
 113.5010000 140.6550000 128.9280000 119.4120000 146.4040000 127.9060000
 118.5600000 147.2880000 127.8000000 120.0620000 145.8890000 126.8660000
 120.8180000 145.2360000 127.0160000 119.7290000 146.2290000 125.4910000
 119.2960000 147.2290000 125.4710000 120.9810000 146.2150000 124.6110000
 121.2420000 145.1840000 124.3720000 120.7490000 146.6660000 123.6460000
 122.1850000 146.9110000 125.2130000 122.2260000 146.7030000 126.2820000
 123.0960000 146.4800000 124.7990000 122.1940000 148.6930000 124.9500000
 121.9530000 148.7780000 123.1810000 121.9360000 149.8210000 122.8660000
 122.7690000 148.2600000 122.6770000 121.0070000 148.3050000 122.9200000
 118.7040000 145.2390000 124.9530000 118.8390000 144.0280000 125.1430000
 117.6800000 145.7570000 124.2790000 117.6460000 146.7500000 124.0970000
 116.5830000 144.9400000 123.7820000 116.8090000 143.8970000 124.0020000
 115.2610000 145.3020000 124.4780000 114.9820000 146.3230000 124.2160000
 114.4630000 144.6700000 124.0900000 115.3210000 145.1670000 125.9940000
 116.0820000 144.4340000 126.2620000 115.6580000 146.1080000 126.4280000
 113.9970000 144.7700000 126.6190000 112.9710000 145.4150000 126.3260000
 113.9830000 143.8110000 127.4160000 116.4450000 145.0890000 122.2720000
 116.8680000 146.0860000 121.6820000 115.8360000 144.0780000 121.6550000
 115.4290000 143.3280000 122.1950000 115.7380000 144.0220000 120.2020000
 116.7060000 144.2940000 119.7810000 115.3980000 142.6000000 119.7510000
 115.8960000 141.8850000 120.4050000 114.3330000 142.4200000 119.8950000
 115.7690000 142.3040000 118.3030000 115.6440000 143.2070000 117.7060000
 116.8310000 142.0660000 118.2430000 114.8150000 140.9650000 117.5680000
 115.7250000 139.5360000 118.1450000 115.2530000 138.6280000 117.7700000
 116.7520000 139.5870000 117.7820000 115.7260000 139.5210000 119.2350000
 114.6920000 145.0010000 119.6780000 113.6610000 145.2380000 120.3120000
 114.9670000 145.5700000 118.5020000 115.8160000 145.3290000 118.0110000
 114.0930000 146.5450000 117.8660000 113.2380000 146.7010000 118.5240000
 114.8090000 147.9050000 117.6970000 115.8340000 147.7170000 117.3780000
 114.1260000 148.7510000 116.6390000 114.6490000 149.7020000 116.5400000
 114.1450000 148.2250000 115.6840000 113.0920000 148.9350000 116.9310000
 114.8480000 148.6460000 119.0170000 115.3550000 149.6020000 118.8830000
 113.8300000 148.8210000 119.3660000 115.3870000 148.0500000 119.7530000
 113.5620000 146.0460000 116.5270000 112.3800000 146.2340000 116.2160000
 114.4060000 145.4030000 115.7220000 115.3790000 145.3140000 115.9780000
 113.9660000 144.8130000 114.4640000 112.9290000 144.4960000 114.5710000
 114.0540000 145.8210000 113.3140000 113.2340000 146.5350000 113.3940000
 114.9900000 146.3740000 113.3870000 113.9890000 145.1670000 112.0590000
 114.0310000 145.8190000 111.3550000 114.8180000 143.5920000 114.1560000
 116.0450000 143.6930000 114.0850000 114.1610000 142.4470000 113.9640000
 113.1520000 142.4320000 114.0010000 114.8730000 141.2030000 113.6990000
 115.7210000 141.1460000 114.3820000 113.9550000 140.0130000 113.9820000
 113.6810000 140.0110000 115.0370000 113.0150000 140.1460000 113.4460000
 114.5510000 138.6860000 113.6200000 115.5680000 138.1380000 114.3800000
 115.9410000 138.6670000 115.2450000 116.1170000 136.9160000 114.0470000
 116.9130000 136.5000000 114.6470000 115.6480000 136.2270000 112.9470000
 116.0750000 135.2700000 112.6870000 114.6340000 136.7630000 112.1820000
 114.2660000 136.2290000 111.3190000 114.0890000 137.9840000 112.5210000
 113.2920000 138.3910000 111.9160000 115.4080000 141.1290000 112.2730000
 116.4800000 140.5600000 112.0500000 114.6840000 141.6860000 111.3000000
 113.8010000 142.1270000 111.5160000 115.1570000 141.6650000 109.9180000
 115.3520000 140.6300000 109.6390000 114.0790000 142.2180000 108.9880000
 113.8190000 143.2310000 109.2960000 114.4650000 142.2600000 107.9700000
 112.9230000 141.4050000 109.0200000 112.2540000 141.7760000 108.4390000
 116.4490000 142.4550000 109.7580000 117.3500000 142.0390000 109.0220000
 116.5520000 143.6050000 110.4280000 115.7790000 143.9340000 110.9880000
 117.7730000 144.3970000 110.3610000 118.0230000 144.5500000 109.3110000
 117.5410000 145.7670000 111.0010000 116.8150000 145.6710000 111.8080000
 118.4600000 146.1010000 111.4830000 117.0690000 146.8320000 110.0230000
 117.9290000 147.3910000 109.6540000 116.6220000 146.3520000 109.1520000
 116.0680000 147.7930000 110.6380000 116.1420000 148.0280000 111.8630000
 115.2050000 148.3110000 109.8970000 118.9400000 143.6830000 111.0280000
 120.0940000 143.8900000 110.6400000 118.6580000 142.8450000 112.0280000
 117.7060000 142.7440000 112.3490000 119.7020000 142.0590000 112.6790000
 120.4630000 142.7410000 113.0580000 119.1020000 141.2960000 113.8610000
 118.6460000 142.0090000 114.5480000 118.2060000 140.7730000 113.5270000
 119.9770000 140.3250000 114.6580000 120.4130000 139.6160000 113.9550000
 121.1150000 141.0380000 115.3640000 121.7110000 140.3130000 115.9180000
 121.7440000 141.5380000 114.6270000 120.7090000 141.7770000 116.0550000
 119.1280000 139.5400000 115.6430000 119.7620000 138.8530000 116.2030000
 118.6410000 140.2290000 116.3330000 118.3710000 138.9740000 115.1000000
 120.3620000 141.0950000 111.7020000 121.5920000 141.0530000 111.5870000
 119.5560000 140.3100000 110.9880000 118.5540000 140.4130000 111.0630000
 120.0990000 139.2960000 110.0930000 120.8340000 138.7140000 110.6490000
 118.9820000 138.3420000 109.6380000 118.2800000 138.9040000 109.0220000
 119.5580000 137.2140000 108.8010000 118.7550000 136.5470000 108.4870000
 120.0510000 137.6290000 107.9210000 120.2830000 136.6550000 109.3930000
 118.2360000 137.8000000 110.8400000 117.4480000 137.1260000 110.5050000
 118.9280000 137.2570000 111.4840000 117.7940000 138.6260000 111.3970000
 120.8060000 139.9410000 108.9070000 121.8980000 139.5160000 108.5150000
 120.2060000 140.9740000 108.3200000 119.3420000 141.3370000 108.6970000
 120.7550000 141.6130000 107.1340000 121.1920000 140.8350000 106.5080000
 119.6420000 142.2920000 106.3280000 118.9770000 142.8190000 107.0120000
 120.0640000 143.1290000 105.7720000 118.8020000 141.4300000 105.3760000
 118.1320000 142.0990000 104.8370000 119.6820000 140.7380000 104.3430000
 119.0610000 140.1340000 103.6820000 120.2130000 141.4880000 103.7570000
 120.4020000 140.0960000 104.8500000 117.9370000 140.4210000 106.1160000
 117.3630000 139.8370000 105.3970000 118.5730000 139.7550000 106.6990000
 117.2540000 140.9470000 106.7830000 121.8520000 142.6200000 107.4590000
 122.2070000 143.4290000 106.5960000 122.3770000 142.5940000 108.6820000
 121.9940000 141.9760000 109.3830000 123.5030000 143.4210000 109.0970000
 123.1720000 144.4570000 109.1670000 123.9860000 142.9630000 110.4720000
 123.1370000 142.9090000 111.1540000 124.3700000 141.9450000 110.4000000
 125.0560000 143.8650000 111.0680000 125.4690000 144.8520000 110.4700000
 125.5070000 143.5200000 112.2630000 125.1400000 142.7000000 112.7240000
 126.2180000 144.0770000 112.7150000 124.6280000 143.3310000 108.0730000
 125.1320000 142.2280000 107.8180000 125.0420000 144.4450000 107.4610000
 124.5010000 145.8070000 107.6000000 124.9970000 146.3080000 108.4320000
 123.4130000 145.7580000 107.6480000 124.9080000 146.4560000 106.3230000
 125.0810000 147.5180000 106.4960000 124.1470000 146.2720000 105.5640000
 126.1810000 145.8090000 105.9130000 127.0140000 146.3010000 106.4150000
 126.2540000 145.8120000 104.8250000 126.0690000 144.3610000 106.4120000
 125.7100000 143.7250000 105.6030000 127.4030000 143.8400000 106.9080000
 128.1280000 143.2030000 106.1350000 127.7550000 144.0950000 108.1680000
 127.1630000 144.6690000 108.7510000 128.9930000 143.5510000 108.7160000
 129.8050000 143.8090000 108.0360000 129.2950000 144.1890000 110.0840000
 128.4610000 143.9830000 110.7540000 130.5550000 143.6000000 110.6870000
 130.7480000 144.0660000 111.6530000 130.4260000 142.5260000 110.8220000
 131.3980000 143.7840000 110.0200000 129.4360000 145.6880000 109.9370000
 129.6500000 146.1310000 110.9100000 130.2520000 145.9110000 109.2500000
 128.5080000 146.1040000 109.5450000 128.9140000 142.0310000 108.8010000
 129.9030000 141.3300000 108.5590000 127.7340000 141.4980000 109.1250000
 126.9410000 142.0980000 109.3050000 127.5770000 140.0500000 109.2220000
 128.4230000 139.6540000 109.7840000 126.2980000 139.7110000 109.9860000
 126.1900000 138.6280000 110.0530000 126.3510000 140.1330000 110.9900000
 125.4390000 140.1290000 109.4610000 127.5720000 139.3920000 107.8460000
 127.9440000 138.2220000 107.7140000 127.1540000 140.1220000 106.8100000
 126.8170000 141.0620000 106.9580000 127.1790000 139.5730000 105.4570000
 126.8020000 138.5510000 105.4930000 126.2750000 140.3900000 104.5360000
 126.7430000 141.3530000 104.3320000 126.2170000 139.9030000 103.5620000
 124.8820000 140.6150000 105.0650000 124.5240000 139.7030000 105.5420000
 124.9080000 141.3810000 105.8400000 123.9140000 141.0290000 103.9830000
 123.8740000 140.4340000 102.9110000 123.1290000 142.0570000 104.2580000
 123.1980000 142.5190000 105.1530000 122.4610000 142.3800000 103.5730000
 128.5940000 139.5440000 104.8990000 129.0150000 138.5470000 104.3050000
 129.3300000 140.6420000 105.0610000 128.9280000 141.4600000 105.4950000
 130.7170000 140.6900000 104.6210000 130.7490000 140.4190000 103.5660000
 131.2510000 142.1280000 104.7650000 130.9510000 142.5100000 105.7410000
 132.7530000 142.1670000 104.6810000 133.0970000 143.1960000 104.7860000
 133.1780000 141.5590000 105.4800000 133.0740000 141.7740000 103.7160000
 130.6420000 143.0150000 103.6970000 131.0240000 144.0300000 103.8050000
 130.9060000 142.6310000 102.7110000 129.5570000 143.0220000 103.8050000
 131.5530000 139.6810000 105.3960000 132.4380000 139.0240000 104.8370000
 131.2660000 139.5240000 106.6890000 130.5330000 140.0740000 107.1140000
 131.9930000 138.5670000 107.5130000 133.0610000 138.7450000 107.3870000
 131.6360000 138.7890000 108.9810000 131.6550000 139.8570000 109.1990000
 130.5940000 138.5120000 109.1440000 132.5030000 138.0650000 109.9720000
 132.3940000 136.9900000 109.8320000 133.5460000 138.3360000 109.8080000
 132.1030000 138.4320000 111.3840000 131.0260000 138.3090000 111.5000000
 132.5860000 137.7530000 112.0860000 132.4880000 139.8660000 111.7200000
 132.1810000 140.5240000 110.9070000 131.9460000 140.1880000 112.6090000
 133.9470000 140.0140000 111.9500000 134.4540000 139.5280000 111.2240000
 134.1930000 140.9930000 111.9340000 134.1880000 139.6210000 112.8490000
 131.6920000 137.1320000 107.0990000 132.5870000 136.2800000 107.0980000
 130.4380000 136.8500000 106.7450000 129.7430000 137.5830000 106.7200000
 130.0410000 135.4920000 106.3880000 130.3360000 134.8250000 107.1980000
 128.5220000 135.4170000 106.2350000 128.0520000 135.5800000 107.2050000
 128.1800000 136.2420000 105.6100000 128.0360000 134.1230000 105.6590000
 128.0380000 132.9700000 106.4180000 128.3920000 132.9960000 107.4380000
 127.5910000 131.7810000 105.8860000 127.5910000 130.8850000 106.4900000
 127.1450000 131.7320000 104.5890000 126.7990000 130.7980000 104.1720000
 127.1390000 132.8700000 103.8220000 126.7870000 132.8330000 102.8020000
 127.5810000 134.0570000 104.3530000 127.5710000 134.9460000 103.7390000
 130.7290000 135.0270000 105.1120000 131.2070000 133.8920000 105.0290000
 130.7850000 135.8950000 104.1020000 130.4210000 136.8300000 104.2190000
 131.3690000 135.5120000 102.8210000 130.9090000 134.5750000 102.5060000
 131.0540000 136.5820000 101.7570000 131.1670000 137.5640000 102.2160000
 132.0150000 136.4910000 100.5840000 131.7670000 137.2580000  99.8500000
 133.0350000 136.6420000 100.9370000 131.9330000 135.5070000 100.1220000
 129.6240000 136.4410000 101.2820000 129.4130000 137.2020000 100.5310000
 129.4810000 135.4520000 100.8460000 128.9460000 136.5670000 102.1260000
 132.8660000 135.2780000 102.9680000 133.4360000 134.3830000 102.3360000
 133.5180000 136.0610000 103.8250000 133.0090000 136.7260000 104.3890000
 134.9660000 135.9700000 103.9610000 135.3970000 135.8530000 102.9670000
 135.3760000 134.7700000 104.8050000 136.3940000 134.1280000 104.5260000
 134.6010000 134.4570000 105.8430000 133.7610000 134.9870000 106.0240000
 134.9560000 133.3510000 106.7240000 136.0250000 133.4060000 106.9270000
 134.2090000 133.4790000 108.0510000 133.1540000 133.2580000 107.8920000
 134.7710000 132.5150000 109.0770000 134.2250000 132.6220000 110.0140000
 134.6670000 131.4930000 108.7120000 135.8250000 132.7350000 109.2440000
 134.3420000 134.8160000 108.5440000 133.7410000 135.3940000 108.0690000
 134.6630000 132.0070000 106.0730000 135.4330000 131.0540000 106.2300000
 133.5520000 131.9110000 105.3430000 132.9460000 132.7120000 105.2380000
 133.1980000 130.6560000 104.6890000 133.2800000 129.8570000 105.4250000
 131.7380000 130.7080000 104.2020000 131.5800000 131.6380000 103.6550000
 131.4410000 129.5480000 103.2890000 130.4050000 129.6030000 102.9560000
 132.1030000 129.5870000 102.4240000 131.6000000 128.6130000 103.8250000
 130.8030000 130.6710000 105.3850000 129.7710000 130.7080000 105.0350000
 130.9630000 129.7500000 105.9460000 130.9980000 131.5280000 106.0300000
 134.1640000 130.3530000 103.5550000 134.5910000 129.2070000 103.3740000
 134.5400000 131.3730000 102.7860000 134.1470000 132.2910000 102.9370000
 135.5170000 131.1770000 101.7240000 135.1650000 130.3670000 101.0860000
 135.6180000 132.4400000 100.8740000 136.3500000 132.2870000 100.0810000
 134.6460000 132.6600000 100.4330000 135.9300000 133.2760000 101.5000000
 136.8810000 130.7830000 102.2800000 137.6150000 130.0290000 101.6330000
 137.2340000 131.2740000 103.4690000 136.6240000 131.9190000 103.9500000
 138.4980000 130.8890000 104.0890000 139.2950000 131.0440000 103.3620000
 138.7810000 131.7750000 105.3040000 139.8480000 131.7570000 105.5250000
 138.5110000 132.8050000 105.0730000 138.0570000 131.3420000 106.4410000
 137.1240000 131.2820000 106.2230000 138.4970000 129.4180000 104.4870000
 139.5510000 128.7710000 104.5020000 137.3260000 128.8730000 104.8210000
 136.4960000 129.4460000 104.8620000 137.2410000 127.4560000 105.1260000
 138.0620000 127.1780000 105.7870000 136.3210000 127.2580000 105.6760000
 137.2800000 126.5900000 103.8830000 137.7260000 125.4420000 103.9300000
 136.8140000 127.1240000 102.7550000 136.3600000 128.0260000 102.7730000
 136.9550000 126.4130000 101.4900000 136.5640000 125.4040000 101.6160000
 136.1500000 127.1110000 100.3940000 136.5020000 128.1370000 100.2870000
 136.3860000 126.6590000  99.4310000 134.6550000 127.1150000 100.5900000
 134.0480000 126.2770000 101.5130000 134.6480000 125.6040000 102.1080000
 132.6830000 126.2850000 101.6880000 132.2280000 125.6300000 102.4160000
 131.9050000 127.1320000 100.9300000 130.5440000 127.1440000 101.1000000
 130.1520000 127.7840000 100.5010000 132.4830000 127.9700000 100.0060000
 131.8730000 128.6350000  99.4130000 133.8470000 127.9570000  99.8400000
 134.2880000 128.6190000  99.1090000 138.4180000 126.3150000 101.0800000
 138.8690000 125.2690000 100.6000000 139.1690000 127.4060000 101.2470000
 138.7480000 128.2640000 101.5750000 140.6000000 127.3950000 100.9660000
 140.7430000 127.0940000  99.9280000 141.1810000 128.8120000 101.1440000
 140.8920000 129.1740000 102.1310000 142.7040000 128.7950000 101.0740000
 143.0850000 129.8080000 101.2030000 143.0970000 128.1560000 101.8640000
 143.0190000 128.4090000 100.1050000 140.6060000 129.7520000 100.1150000
 141.0270000 130.7470000 100.2560000 140.8520000 129.3920000  99.1160000
 139.5230000 129.7970000 100.2280000 141.3060000 126.3860000 101.8580000
 142.2340000 125.6930000 101.4280000 140.8660000 126.2790000 103.1120000
 140.0780000 126.8310000 103.4200000 141.5040000 125.3730000 104.0580000
 142.5740000 125.5820000 104.0660000 140.9540000 125.6210000 105.4620000
 139.9040000 125.3310000 105.4900000 141.7220000 124.8100000 106.4950000
 141.3130000 125.0030000 107.4870000 141.6310000 123.7480000 106.2650000
 142.7730000 125.0970000 106.4740000 141.0640000 127.0120000 105.7740000
 140.7190000 127.1710000 106.6560000 141.3020000 123.9210000 103.6490000
 142.2640000 123.1510000 103.5560000 140.0510000 123.5280000 103.4020000
 139.2900000 124.1870000 103.4800000 139.7710000 122.1570000 103.0210000
 140.1340000 121.4840000 103.7980000 138.6920000 122.0050000 102.9850000
 140.3790000 121.7620000 101.6900000 140.7060000 120.5920000 101.4790000
 140.5440000 122.7230000 100.7810000 140.2900000 123.6750000 101.0010000
 141.0900000 122.4180000  99.4630000 140.6620000 121.4730000  99.1300000
 140.6860000 123.5000000  98.4630000 141.0990000 123.2620000  97.4830000
 139.5990000 123.5470000  98.3970000 141.0710000 124.4640000  98.7950000
 142.6050000 122.2650000  99.4970000 143.1580000 121.4240000  98.7820000
 143.2940000 123.0700000 100.3100000 142.8130000 123.7800000 100.8430000
 144.7410000 122.9340000 100.4370000 145.1710000 122.9040000  99.4360000
 145.3250000 124.1380000 101.1750000 144.6340000 124.4530000 101.9570000
 146.2260000 123.8330000 101.7080000 145.6450000 125.3170000 100.2850000
 144.7210000 125.7150000  99.8670000 146.0490000 126.1280000 100.8910000
 146.7950000 124.9420000  98.9450000 148.1680000 124.2290000  99.8390000
 148.9540000 123.9500000  99.1370000 148.5580000 124.9580000 100.5490000
 147.8310000 123.3430000 100.3770000 145.1190000 121.6500000 101.1580000
 146.1890000 121.0870000 100.9010000 144.2710000 121.1960000 102.0790000
 143.4640000 121.7460000 102.3370000 144.4710000 119.9120000 102.7380000
 145.3900000 119.9610000 103.3220000 143.3030000 119.6530000 103.6900000
 143.0800000 120.5650000 104.2440000 142.4020000 119.4530000 103.1100000
 143.5320000 118.5300000 104.6540000 144.4790000 118.6410000 105.6550000
 145.0690000 119.5420000 105.7430000 144.6840000 117.6130000 106.5490000
 145.4300000 117.7120000 107.3240000 143.9380000 116.4610000 106.4530000
 144.0980000 115.6540000 107.1530000 142.9880000 116.3390000 105.4630000
 142.4010000 115.4360000 105.3860000 142.7870000 117.3700000 104.5710000
 142.0370000 117.2640000 103.8010000 144.6050000 118.7890000 101.7160000
 145.5970000 118.0530000 101.7000000 143.6060000 118.6540000 100.8420000
 142.8420000 119.3140000 100.8420000 143.5960000 117.5620000  99.8780000
 143.8670000 116.6460000 100.4020000 142.1750000 117.3850000  99.3110000
 141.8240000 118.3550000  98.9580000 142.1670000 116.4200000  98.1380000
 141.1500000 116.3160000  97.7600000 142.8110000 116.8040000  97.3470000
 142.5340000 115.4470000  98.4650000 141.2300000 116.9050000 100.4120000
 141.6540000 116.0240000 100.8940000 141.1780000 117.6590000 101.1970000
 139.8470000 116.5910000  99.9320000 139.2370000 116.2570000 100.7720000
 139.4020000 117.4840000  99.4930000 139.8930000 115.8020000  99.1810000
 144.6240000 117.8010000  98.7840000 145.2470000 116.8550000  98.2920000
 144.8270000 119.0590000  98.3930000 144.2730000 119.8060000  98.7870000
 145.8440000 119.3800000  97.3980000 145.6210000 118.8260000  96.4860000
 145.7970000 120.8740000  97.0800000 144.7710000 121.2280000  97.1760000
 146.2890000 121.4260000  97.8810000 146.3610000 121.3320000  95.7370000
 147.3140000 120.8290000  95.5730000 145.4210000 120.9560000  94.6160000
 145.8370000 121.2890000  93.6650000 145.2930000 119.8740000  94.5960000
 144.4540000 121.4330000  94.7760000 146.6050000 122.8280000  95.7590000
 147.0070000 123.1450000  94.7970000 145.6650000 123.3470000  95.9480000
 147.3180000 123.0690000  96.5480000 147.2340000 118.9770000  97.8780000
 148.0430000 118.4530000  97.1050000 147.5310000 119.2200000  99.1550000
 146.8260000 119.5900000  99.7760000 148.8670000 118.9540000  99.6580000
 149.6030000 119.3190000  98.9420000 149.0320000 119.5290000 100.5700000
 149.1210000 117.4850000  99.9360000 150.2370000 116.9970000  99.7510000
 148.0990000 116.7620000 100.3980000 147.2060000 117.2020000 100.5690000
 148.2780000 115.3370000 100.6540000 149.2560000 115.2010000 101.1160000
 147.2130000 114.8300000 101.6450000 146.2330000 115.1560000 101.2960000
 147.2180000 113.3140000 101.7200000 146.4570000 112.9820000 102.4260000
 147.0030000 112.9000000 100.7350000 148.1970000 112.9690000 102.0530000
 147.4560000 115.4240000 103.0340000 148.3540000 114.9810000 103.4640000
 147.6910000 116.4840000 102.9370000 146.3080000 115.2530000 103.9910000
 146.5640000 115.7020000 104.9500000 145.4210000 115.7420000 103.5870000
 146.1050000 114.1910000 104.1300000 148.2660000 114.5500000  99.3480000
 148.9940000 113.5610000  99.2050000 147.4640000 114.9770000  98.3710000
 146.8300000 115.7450000  98.5380000 147.5020000 114.3360000  97.0620000
 147.3970000 113.2610000  97.2060000 146.3380000 114.8190000  96.2010000
 146.1790000 115.8840000  96.3700000 146.5810000 114.6750000  95.1480000
 145.1550000 114.1120000  96.5120000 144.9400000 114.2390000  97.4390000
 148.8220000 114.5940000  96.3530000 149.2890000 113.7450000  95.5880000
 149.4330000 115.7570000  96.5880000 148.9900000 116.4510000  97.1720000
 150.7400000 116.0390000  96.0080000 150.6890000 115.8440000  94.9370000
 151.0950000 117.5090000  96.2110000 152.0730000 117.7110000  95.7740000
 150.3450000 118.1350000  95.7260000 151.1200000 117.7330000  97.2770000
 151.8130000 115.1410000  96.6070000 152.8030000 114.8170000  95.9430000
 151.6360000 114.7320000  97.8650000 150.8290000 115.0410000  98.3880000
 152.6020000 113.8390000  98.4940000 153.6020000 114.2160000  98.2810000
 152.4060000 113.8350000 100.0100000 152.3880000 114.8620000 100.3750000
 151.4250000 113.4240000 100.2470000 153.4600000 113.0630000 100.7460000
 154.7530000 113.4380000 100.9530000 155.1090000 114.3830000 100.5690000
 155.4170000 112.4730000 101.6660000 156.3900000 112.6010000 101.9050000
 154.5530000 111.4450000 101.9320000 154.7610000 110.2530000 102.6160000
 155.7320000 110.0320000 103.0330000 153.7010000 109.4000000 102.7290000
 153.8150000 108.4630000 103.2540000 152.4550000 109.7070000 102.1780000
 151.6470000 109.0000000 102.2930000 152.2470000 110.8860000 101.4980000
 151.2850000 111.1240000 101.0690000 153.3100000 111.7820000 101.3680000
 152.4970000 112.4260000  97.9320000 153.5140000 111.7470000  97.7610000
 151.2780000 111.9680000  97.6350000 150.4640000 112.5310000  97.8360000
 151.1090000 110.6550000  97.0190000 151.5810000 109.9110000  97.6610000
 149.6270000 110.3110000  96.8940000 149.1280000 111.0770000  96.3000000
 149.5160000 109.4040000  96.3000000 148.8980000 110.1420000  98.2030000
 149.5790000 109.8230000  99.3650000 150.6510000 109.6900000  99.3440000
 148.9160000 109.6700000 100.5560000 149.4670000 109.4300000 101.4540000
 147.5490000 109.8240000 100.6000000 146.8860000 109.6710000 101.7900000
 147.5040000 109.7760000 102.5170000 146.8460000 110.1380000  99.4630000
 145.7740000 110.2630000  99.4970000 147.5200000 110.2930000  98.2730000
 146.9580000 110.5360000  97.3840000 151.7750000 110.5990000  95.6510000
 152.2890000 109.5520000  95.2440000 151.7660000 111.7140000  94.9210000
 151.3270000 112.5500000  95.2810000 152.3830000 111.7480000  93.6030000
 152.1500000 110.8100000  93.0980000 151.7840000 112.8890000  92.7790000
 151.7310000 113.7890000  93.3920000 152.4590000 113.1370000  91.9600000
 150.4060000 112.5780000  92.2190000 150.4380000 111.6270000  91.6870000
 149.7090000 112.4200000  93.0420000 149.7590000 113.8540000  91.1240000
 149.0050000 114.9640000  92.3050000 148.5590000 115.8080000  91.7780000
 148.2310000 114.4340000  92.8600000 149.7640000 115.3280000  92.9980000
 153.9000000 111.8800000  93.6730000 154.5860000 111.4880000  92.7240000
 154.4400000 112.4200000  94.7680000 153.8440000 112.7940000  95.4930000
 155.8900000 112.4720000  94.9210000 156.3210000 112.8000000  93.9750000
 156.2760000 113.4840000  95.9990000 155.7330000 113.2540000  96.9160000
 157.3020000 113.2960000  96.3140000 156.1140000 114.9700000  95.6810000
 155.1970000 115.0960000  95.1050000 155.9830000 115.7770000  96.9600000
 155.8690000 116.8330000  96.7140000 155.1100000 115.4370000  97.5170000
 156.8770000 115.6410000  97.5690000 157.2730000 115.4750000  94.8390000
 157.1340000 116.5350000  94.6270000 158.2070000 115.3340000  95.3830000
 157.3110000 114.9190000  93.9020000 156.4670000 111.1040000  95.2590000
 157.6310000 110.8320000  94.9480000 155.6810000 110.2370000  95.8930000
 154.7520000 110.5130000  96.1790000 156.1150000 108.8820000  96.1960000
 157.1970000 108.8950000  96.3260000 155.4830000 108.3980000  97.5070000
 154.4810000 108.0180000  97.3060000 156.0300000 107.5290000  97.8720000
 155.4130000 109.4440000  98.6030000 154.9350000 110.3440000  98.2150000
 154.7920000 109.0740000  99.4190000 156.7880000 109.7920000  99.1340000
 157.4990000 109.8200000  98.3090000 156.7610000 110.7810000  99.5920000
 157.2440000 108.7750000 100.1570000 156.7240000 108.9500000 101.0990000
 156.9670000 107.7750000  99.8230000 158.7090000 108.8310000 100.3850000
 158.9190000 108.4920000 101.3130000 159.1790000 108.2540000  99.7020000
 159.0280000 109.7850000 100.2950000 155.7840000 107.8910000  95.0890000
 156.3670000 106.8030000  95.0610000 154.8780000 108.2410000  94.1810000
 154.4700000 109.1640000  94.2050000 154.4600000 107.3170000  93.1480000
 154.0530000 107.8770000  92.3060000 155.3350000 106.8090000  92.7430000
 153.4500000 106.2900000  93.6010000 153.4520000 105.1650000  93.0940000
 152.5800000 106.6430000  94.5450000 152.6020000 107.5770000  94.9290000
 151.5690000 105.7380000  95.0730000 151.7390000 104.7420000  94.6640000
 151.6350000 105.6640000  96.5980000 151.0580000 106.4850000  97.0240000
 151.1200000 104.7650000  96.9380000 153.0310000 105.6860000  97.1680000
 153.6990000 105.1240000  96.5150000 153.3860000 106.7150000  97.2190000
 153.0510000 105.0790000  98.5490000 152.3650000 105.6260000  99.1950000
 152.6900000 104.0520000  98.4990000 154.3850000 105.0960000  99.1340000
 155.0970000 104.5920000  98.6250000 154.6940000 105.7210000 100.2640000
 153.7610000 106.3800000 100.9340000 152.8130000 106.4070000 100.5860000
 153.9970000 106.8550000 101.7930000 155.9350000 105.6840000 100.7230000
 156.6470000 105.1800000 100.2140000 156.1700000 106.1590000 101.5830000
 150.1960000 106.2200000  94.6360000 149.8330000 107.3730000  94.8910000
 149.4360000 105.3350000  93.9890000 149.8260000 104.4480000  93.7030000
 148.0310000 105.5620000  93.6510000 147.6960000 104.7330000  93.0270000
 147.1710000 105.5780000  94.9190000 147.3540000 106.5010000  95.4690000
 146.1170000 105.5870000  94.6420000 147.4430000 104.3950000  95.8190000
 147.8450000 103.3360000  95.3000000 147.2640000 104.5230000  97.0440000
 147.8570000 106.8570000  92.8510000 147.1970000 107.8050000  93.2760000
 148.4730000 106.8670000  91.6680000 148.9630000 106.0440000  91.3470000
 148.4340000 108.0700000  90.8450000 148.7540000 108.9100000  91.4610000
 149.4040000 107.9490000  89.6710000 150.2710000 107.3630000  89.9770000
 148.9340000 107.3770000  88.8710000 149.8630000 109.2770000  89.1330000
 151.0470000 109.8450000  89.5730000 151.6520000 109.3320000  90.3060000
 151.4690000 111.0680000  89.0840000 152.3980000 111.4960000  89.4290000
 150.7030000 111.7370000  88.1580000 151.0290000 112.6940000  87.7780000
 149.5180000 111.1840000  87.7160000 148.9160000 111.7090000  86.9890000
 149.1030000 109.9630000  88.2020000 148.1730000 109.5420000  87.8480000
 147.0290000 108.3650000  90.3420000 146.6120000 109.5270000  90.3380000
 146.2870000 107.3400000  89.9190000 146.6770000 106.4090000  89.8980000
 144.9100000 107.5510000  89.4840000 144.9190000 108.2620000  88.6580000
 144.3140000 106.2400000  88.9790000 143.2860000 106.4080000  88.6570000
 144.9030000 105.8730000  88.1380000 144.3270000 105.5020000  89.7810000
 144.0560000 108.1320000  90.6040000 143.2380000 109.0280000  90.3680000
 144.2300000 107.6300000  91.8270000 144.8710000 106.8630000  91.9710000
 143.5080000 108.1700000  92.9740000 142.4420000 108.1560000  92.7480000
 143.7550000 107.2790000  94.1950000 143.5730000 106.2390000  93.9260000
 144.8110000 107.3160000  94.4610000 142.9260000 107.6340000  95.3970000
 143.3220000 108.6400000  96.2640000 144.2350000 109.1850000  96.0770000
 142.5650000 108.9590000  97.3680000 142.8810000 109.7530000  98.0290000
 141.4040000 108.2640000  97.6280000 140.8100000 108.5110000  98.4950000
 141.0030000 107.2560000  96.7820000 140.0940000 106.7100000  96.9860000
 141.7610000 106.9430000  95.6750000 141.4360000 106.1480000  95.0210000
 143.9220000 109.6100000  93.2550000 143.0730000 110.4820000  93.4660000
 145.2310000 109.8760000  93.2590000 145.8910000 109.1680000  92.9710000
 145.7300000 111.1830000  93.6750000 145.1810000 111.4900000  94.5650000
 147.2110000 111.0840000  94.0390000 147.5760000 112.0630000  94.3480000
 147.3380000 110.3750000  94.8570000 147.7770000 110.7430000  93.1720000
 145.5250000 112.2420000  92.6020000 145.3130000 113.4140000  92.9270000
 145.5990000 111.8570000  91.3280000 145.8040000 110.8940000  91.1030000
 145.3860000 112.8140000  90.2480000 146.0330000 113.6740000  90.4200000
 145.7830000 112.1740000  88.9170000 146.8690000 112.1890000  88.8200000
 145.5540000 111.1090000  88.9480000 145.1630000 112.7820000  87.6790000
 144.0810000 112.8300000  87.8010000 145.5470000 113.7920000  87.5390000
 145.4960000 111.9440000  86.4650000 146.5690000 111.7510000  86.4410000
 144.9940000 110.9790000  86.5410000 145.0780000 112.6290000  85.1810000
 143.9910000 112.6980000  85.1440000 145.4750000 113.6440000  85.1660000
 145.5670000 111.8890000  83.9890000 144.9010000 111.1710000  83.7410000
 145.6750000 112.5290000  83.2150000 146.4580000 111.4620000  84.1990000
 143.9420000 113.2990000  90.2220000 143.6720000 114.4460000  89.8490000
 143.0030000 112.4500000  90.6420000 143.2620000 111.5260000  90.9570000
 141.6000000 112.8440000  90.6510000 141.4070000 113.4420000  89.7600000
 140.7090000 111.6050000  90.6000000 141.1500000 110.8170000  91.2100000
 139.7540000 111.8270000  91.0770000 140.4620000 111.0790000  89.2060000
 139.6600000 111.6510000  88.7390000 141.3600000 111.2140000  88.6030000
 140.0860000 109.6090000  89.2310000 140.8640000 109.0440000  89.7440000
 139.1690000 109.4790000  89.8060000 139.8980000 109.0670000  87.8890000
 138.9390000 108.9070000  87.6170000 140.8850000 108.7860000  87.0430000
 142.1460000 108.9920000  87.3880000 142.3650000 109.3660000  88.3000000
 142.8890000 108.7760000  86.7390000 140.6070000 108.2960000  85.8440000
 139.6470000 108.1360000  85.5740000 141.3550000 108.0820000  85.2000000
 141.2750000 113.6890000  91.8730000 140.5110000 114.6550000  91.7810000
 141.8390000 113.3340000  93.0270000 142.3980000 112.4940000  93.0790000
 141.6600000 114.1450000  94.2240000 140.5920000 114.3010000  94.3780000
 142.2180000 113.4050000  95.4360000 143.2660000 113.1630000  95.2620000
 142.1610000 114.0500000  96.3130000 141.4940000 112.2150000  95.6790000
 141.5440000 111.6460000  94.9070000 142.3280000 115.5050000  94.0700000
 141.9090000 116.4860000  94.6920000 143.3710000 115.5790000  93.2430000
 143.6840000 114.7550000  92.7490000 144.0790000 116.8360000  93.0320000
 144.2350000 117.3090000  94.0010000 145.4470000 116.5520000  92.4080000
 145.8990000 115.6940000  92.9050000 145.3140000 116.2360000  91.3730000
 146.3980000 117.7120000  92.4550000 146.4240000 118.6470000  91.4350000
 145.7510000 118.5490000  90.5960000 147.2990000 119.7060000  91.4730000
 147.3020000 120.4330000  90.6740000 148.1710000 119.8380000  92.5300000
 148.8610000 120.6680000  92.5600000 148.1630000 118.9130000  93.5480000
 148.8460000 119.0140000  94.3780000 147.2810000 117.8560000  93.5070000
 147.2860000 117.1350000  94.3110000 143.2760000 117.7890000  92.1560000
 143.1950000 118.9870000  92.4450000 142.6820000 117.2780000  91.0760000
 142.7150000 116.2830000  90.9050000 141.9820000 118.1440000  90.1340000
 142.6550000 118.9550000  89.8540000 141.6250000 117.3660000  88.8710000
 141.1030000 118.0220000  88.1750000 142.5360000 116.9930000  88.4040000
 140.9800000 116.5260000  89.1310000 140.7350000 118.7560000  90.7560000
 140.3940000 119.9080000  90.4670000 140.0420000 118.0030000  91.6120000
 140.3550000 117.0670000  91.8290000 138.8290000 118.5160000  92.2440000
 138.2040000 118.9570000  91.4680000 138.0390000 117.3670000  92.8980000
 138.7380000 116.7430000  93.4550000 136.9980000 117.9040000  93.8690000
 136.4550000 117.0720000  94.3170000 137.4930000 118.4780000  94.6530000
 136.3000000 118.5480000  93.3340000 137.3690000 116.5020000  91.8290000
 136.6860000 117.1170000  91.2430000 138.1210000 116.1580000  91.1190000
 136.6230000 115.3130000  92.3820000 136.1760000 114.7500000  91.5620000
 137.3150000 114.6710000  92.9280000 135.8380000 115.6570000  93.0560000
 139.1770000 119.6070000  93.2480000 138.5040000 120.6400000  93.3290000
 140.2490000 119.4030000  94.0150000 140.8000000 118.5640000  93.9000000
 140.6380000 120.3820000  95.0230000 139.7410000 120.6920000  95.5590000
 141.5950000 119.7460000  96.0280000 141.8800000 120.4850000  96.7770000
 141.1030000 118.9050000  96.5170000 142.4860000 119.3930000  95.5090000
 141.2710000 121.6210000  94.4010000 141.2770000 122.6870000  95.0240000
 141.8070000 121.5060000  93.1860000 141.7930000 120.6150000  92.7100000
 142.4150000 122.6640000  92.5410000 142.9300000 123.2470000  93.3040000
 143.4470000 122.2120000  91.5090000 143.8940000 123.0860000  91.0340000
 144.2250000 121.6300000  92.0030000 142.9600000 121.5970000  90.7520000
 141.3610000 123.5540000  91.8950000 141.4460000 124.7840000  91.9750000
 140.3630000 122.9520000  91.2480000 140.3330000 121.9440000  91.1920000
 139.3070000 123.7350000  90.6150000 139.7720000 124.5340000  90.0380000
 138.5080000 122.8520000  89.6560000 137.8080000 123.4690000  89.0930000
 139.1870000 122.3810000  88.9450000 137.7950000 121.8530000  90.3590000
 138.4130000 121.2910000  90.8320000 138.3930000 124.3660000  91.6580000
 137.9830000 125.5230000  91.5200000 138.0610000 123.6150000  92.7110000
 138.3800000 122.6590000  92.7700000 137.2380000 124.1670000  93.7800000
 136.3510000 124.6150000  93.3320000 136.7890000 123.0540000  94.7230000
 136.2380000 122.3020000  94.1580000 137.6650000 122.5330000  95.1110000
 135.9470000 123.5310000  95.8680000 134.6520000 123.9710000  95.6570000
 134.2380000 123.9740000  94.6590000 133.8770000 124.4090000  96.7090000
 132.8690000 124.7540000  96.5300000 134.3880000 124.4070000  97.9900000
 133.7800000 124.7490000  98.8140000 135.6750000 123.9680000  98.2140000
 136.0780000 123.9620000  99.2160000 136.4480000 123.5360000  97.1580000
 137.4560000 123.1990000  97.3470000 137.9830000 125.2500000  94.5500000
 137.4210000 126.3100000  94.8470000 139.2510000 125.0030000  94.8810000
 139.6790000 124.1260000  94.6220000 140.0300000 125.9820000  95.6130000
 139.4860000 126.2790000  96.5100000 140.9450000 125.5160000  95.9780000
 140.3800000 127.2110000  94.8090000 140.7330000 128.2390000  95.3930000
 140.2870000 127.1290000  93.4820000 140.0240000 126.2560000  93.0470000
 140.5610000 128.2900000  92.6430000 141.5150000 128.7190000  92.9500000
 140.6750000 127.8590000  91.1810000 141.3250000 126.9870000  91.1110000
 139.7030000 127.5140000  90.8290000 141.1870000 128.9420000  90.2570000
 141.1830000 128.5750000  89.2310000 140.5090000 129.7950000  90.2870000
 142.8460000 129.4820000  90.6920000 142.7930000 131.1820000  90.1530000
 143.7530000 131.6580000  90.3550000 142.5880000 131.2180000  89.0830000
 142.0060000 131.7100000  90.6910000 139.4800000 129.3500000  92.8130000
 139.7770000 130.5400000  92.9630000 138.2140000 128.9320000  92.7930000
 138.0050000 127.9630000  92.6000000 137.1230000 129.8650000  93.0480000
 137.3180000 130.7810000  92.4910000 135.8050000 129.2740000  92.5550000
 134.9950000 129.9780000  92.7490000 135.8700000 129.0830000  91.4840000
 135.6070000 128.3390000  93.0790000 137.0350000 130.2140000  94.5280000
 136.4480000 131.2350000  94.9010000 137.6150000 129.3770000  95.3870000
 138.1000000 128.5590000  95.0460000 137.5610000 129.6230000  96.8230000
 136.5780000 130.0260000  97.0650000 137.7410000 128.3120000  97.5800000
 137.7000000 128.5020000  98.6520000 136.9460000 127.6200000  97.3040000
 138.7070000 127.8750000  97.3260000 138.6130000 130.6370000  97.2510000
 138.3660000 131.4640000  98.1330000 139.7990000 130.5860000  96.6390000
 139.9600000 129.9110000  95.9050000 140.8610000 131.5050000  97.0320000
 140.8520000 131.5800000  98.1190000 142.2400000 130.9570000  96.6070000
 142.2930000 129.9140000  96.9180000 142.4150000 131.0000000  95.0960000
 143.3970000 130.6070000  94.8320000 141.6420000 130.3940000  94.6230000
 142.3310000 132.0300000  94.7490000 143.3590000 131.7080000  97.3100000
 144.3220000 131.3050000  96.9950000 143.3060000 132.7650000  97.0510000
 143.2530000 131.5930000  98.3890000 140.6060000 132.8950000  96.4670000
 140.9600000 133.8990000  97.0940000 139.9790000 132.9860000  95.2930000
 139.7010000 132.1480000  94.8030000 139.6930000 134.2930000  94.7150000
 140.6130000 134.8770000  94.7190000 139.2330000 134.1360000  93.2670000
 138.4110000 133.4220000  93.2260000 138.7800000 135.0680000  92.9300000
 140.3190000 133.7140000  92.2760000 140.7380000 132.7680000  92.6180000
 139.7350000 133.4950000  90.8910000 140.5280000 133.1960000  90.2050000
 138.9780000 132.7120000  90.9350000 139.2800000 134.4200000  90.5380000
 141.4400000 134.7380000  92.2370000 142.2010000 134.4170000  91.5260000
 141.0400000 135.7040000  91.9290000 141.8850000 134.8290000  93.2280000
 138.6510000 135.0400000  95.5360000 138.6920000 136.2710000  95.6270000
 137.7140000 134.3090000  96.1440000 137.7000000 133.3060000  96.0250000
 136.7010000 134.9390000  96.9850000 136.1720000 135.6820000  96.3870000
 135.6910000 133.8950000  97.4590000 136.2130000 133.1050000  97.9990000
 134.9900000 134.3580000  98.1540000 134.9770000 133.3330000  96.3760000
 135.5170000 132.6640000  95.9490000 137.3330000 135.6440000  98.1760000
 136.9010000 136.7340000  98.5670000 138.3620000 135.0370000  98.7690000
 138.7510000 134.1950000  98.3690000 138.9370000 135.5790000  99.9980000
 138.1190000 135.9030000 100.6410000 139.7350000 134.4940000 100.7460000
 140.7130000 134.3990000 100.2740000 139.9390000 134.8860000 102.1930000
 140.5050000 134.1070000 102.7050000 140.4900000 135.8250000 102.2410000
 138.9700000 135.0080000 102.6770000 139.0380000 133.1650000 100.6650000
 139.6210000 132.4150000 101.2000000 138.0490000 133.2450000 101.1150000
 138.9390000 132.8690000  99.6210000 139.8070000 136.7920000  99.6890000
 140.0050000 137.6670000 100.5380000 140.3370000 136.8640000  98.4680000
 140.0630000 136.2000000  97.7580000 141.3150000 137.9010000  98.1500000
 141.8140000 138.1880000  99.0760000 142.3820000 137.3540000  97.1850000
 141.8940000 137.0840000  96.2490000 143.4280000 138.4120000  96.8930000
 144.1740000 138.0070000  96.2090000 142.9510000 139.2790000  96.4370000
 143.9120000 138.7110000  97.8230000 143.0450000 136.1000000  97.7650000
 142.2990000 135.3120000  97.8690000 143.7590000 135.7030000  97.0440000
 143.7360000 136.3100000  99.0870000 144.1760000 135.3700000  99.4210000
 144.5210000 137.0580000  98.9730000 143.0120000 136.6540000  99.8250000
 140.6260000 139.1390000  97.5840000 140.8000000 140.2510000  98.0960000
 139.8340000 138.9730000  96.5210000 139.6390000 138.0440000  96.1770000
 139.2520000 140.1390000  95.8590000 140.0350000 140.8930000  95.7730000
 138.7680000 139.8060000  94.4340000 138.5060000 140.7430000  93.9430000
 139.8790000 139.1530000  93.6260000 139.5150000 138.9270000  92.6240000
 140.7280000 139.8330000  93.5590000 140.1910000 138.2310000  94.1160000
 137.5240000 138.9290000  94.4580000 137.2110000 138.7140000  93.4360000
 137.7470000 137.9950000  94.9730000 136.7220000 139.4490000  94.9820000
 138.1120000 140.7500000  96.6630000 137.8990000 141.9660000  96.5890000
 137.3750000 139.9530000  97.4320000 137.5600000 138.9600000  97.4540000
 136.2930000 140.4640000  98.2590000 135.9150000 141.3750000  97.7940000
 135.1450000 139.4520000  98.3220000 135.5190000 138.5120000  98.7280000
 134.4460000 139.7530000  99.1020000 134.3690000 139.1680000  97.0360000
 135.0550000 138.7230000  96.3150000 133.2510000 138.1740000  97.3040000
 132.7070000 137.9810000  96.3800000 133.6750000 137.2420000  97.6770000
 132.5690000 138.5860000  98.0480000 133.8220000 140.4580000  96.4390000
 133.2730000 140.2320000  95.5250000 133.1530000 140.9350000  97.1550000
 134.6480000 141.1320000  96.2100000 136.7430000 140.8080000  99.6700000
 135.9620000 141.3940000 100.4230000 137.9790000 140.4740000 100.0340000
 138.6240000 140.1030000  99.3510000 138.4310000 140.6300000 101.4030000
 137.8230000 140.0070000 102.0590000 139.4570000 140.2730000 101.4890000
 138.3580000 142.0710000 101.8660000 138.9210000 142.9690000 101.2180000
 137.6820000 142.3110000 102.9850000 137.5410000 143.2440000 103.3290000
 137.0510000 141.2420000 103.7540000 137.4040000 140.2240000 103.8390000
 137.0800000 141.5780000 105.2410000 138.0870000 141.4390000 105.5330000
 136.7940000 142.5940000 105.4960000 136.2820000 140.6070000 106.0790000
 135.0840000 140.8500000 106.3150000 136.8500000 139.5950000 106.5200000
 135.6230000 141.4940000 103.2800000 134.9570000 140.5330000 102.8850000
 135.2110000 142.7730000 102.9970000 134.4440000 142.7470000 102.3470000
 135.4020000 144.1700000 103.5340000 135.3480000 144.1750000 104.6280000
 136.6400000 145.0520000 103.0410000 137.4860000 144.8070000 103.6900000
 136.9400000 144.7570000 102.0310000 136.5660000 146.6480000 103.0880000
 136.3770000 147.0210000 104.0900000 137.5370000 147.0600000 102.8200000
 135.6230000 147.3770000 102.1280000 135.7670000 147.1890000 100.9000000
 134.6550000 147.9930000 102.6200000 134.1550000 144.8060000 102.9700000
 133.2560000 145.2460000 103.6770000 134.1760000 144.7820000 101.6360000
 135.1020000 144.7040000 101.2280000 133.0900000 144.7570000 100.6960000
 133.5190000 145.0980000  99.7560000 132.7280000 143.2620000 100.5240000
 132.8980000 142.6800000 101.4300000 131.6810000 143.1400000 100.3170000
 133.5050000 142.6670000  99.4920000 134.2970000 142.2720000  99.8980000
 131.9580000 145.7870000 100.9560000 130.7930000 145.5450000 100.6110000
 132.3510000 146.9570000 101.4810000 133.3400000 147.0910000 101.7300000
 131.5220000 148.1110000 101.7830000 132.1460000 148.9990000 101.6870000
 130.7340000 148.2040000 101.0420000 130.9280000 148.0650000 103.2000000
 129.8310000 148.6020000 103.3720000 131.5350000 147.3800000 104.1910000
 132.3780000 146.8450000 103.9600000 130.8370000 146.9880000 105.4270000
 129.8720000 146.6240000 105.0630000 131.4360000 145.7400000 106.1210000
 130.6580000 145.3620000 106.7730000 131.5800000 144.9600000 105.4070000
 132.7070000 145.6770000 106.9550000 132.8990000 144.4790000 107.6710000
 132.1720000 143.6800000 107.6380000 134.0780000 144.2570000 108.3890000
 134.2110000 143.2900000 108.8570000 135.0820000 145.2410000 108.4260000
 136.1930000 145.0390000 109.1820000 136.1300000 144.1540000 109.6360000
 134.9060000 146.4420000 107.7100000 135.6870000 147.1900000 107.7200000
 133.7170000 146.6630000 106.9740000 133.6180000 147.5650000 106.3920000
 130.4570000 148.0440000 106.4710000 129.5840000 147.7080000 107.2770000
 131.1100000 149.2170000 106.5540000 131.7650000 149.5260000 105.8440000
 130.9040000 150.0550000 107.7490000 130.9520000 149.3690000 108.5980000
 132.0550000 151.0340000 108.0830000 131.7410000 151.5990000 108.9630000
 132.9160000 150.4630000 108.4340000 132.5530000 152.0530000 107.0310000
 133.2570000 151.5770000 106.3450000 131.7410000 152.4590000 106.4210000
 133.2740000 153.2280000 107.7140000 134.2480000 152.9740000 108.4510000
 132.7770000 154.3690000 107.5770000 129.5130000 150.7210000 107.8640000
 129.1160000 151.5160000 107.0110000 128.8470000 150.4850000 109.0090000
 129.2110000 149.7460000 109.5970000 128.3090000 151.5790000 109.8050000
 128.3050000 152.5090000 109.2270000 126.8480000 151.3360000 110.2760000
 126.1590000 151.4600000 109.4420000 126.7280000 150.3070000 110.6040000
 126.4250000 152.2690000 111.4300000 127.0120000 152.0270000 112.3110000
 126.6670000 153.3000000 111.1620000 124.6860000 152.2200000 111.9480000
 124.9110000 152.9160000 113.6160000 123.9670000 152.9570000 114.1600000
 125.6030000 152.2940000 114.1880000 125.3260000 153.9250000 113.5640000
 129.3340000 151.7250000 110.9470000 129.5210000 150.7700000 111.6920000
 129.9980000 152.8830000 110.9450000 129.7520000 153.4970000 110.1870000
 131.1620000 153.3640000 111.6950000 131.9660000 153.3840000 110.9620000
 130.9640000 154.4070000 111.9490000 131.7190000 152.6110000 112.9230000
 132.2380000 151.4980000 112.8260000 131.7950000 153.3790000 114.0260000
 131.3180000 154.2690000 114.0070000 132.6930000 153.3430000 115.1960000
 133.3760000 154.1340000 114.8910000 132.1040000 153.9640000 116.4880000
 131.3450000 153.2960000 116.9000000 132.8880000 154.0570000 117.2420000
 131.4620000 155.3400000 116.2540000 131.8930000 156.0610000 115.3060000
 130.6000000 155.7200000 117.0740000 133.7380000 152.2170000 115.3420000
 134.8270000 152.4090000 114.8160000 133.4800000 151.0990000 116.0200000
 132.7680000 151.1660000 116.7540000 134.5000000 150.0530000 116.2210000
 135.2460000 150.5720000 116.8230000 133.9610000 148.8950000 117.1320000
 132.9820000 149.2090000 117.5030000 133.7300000 147.5320000 116.4550000
 133.2240000 146.8580000 117.1480000 133.0990000 147.6370000 115.5740000
 134.6630000 147.0630000 116.1550000 134.8320000 148.7020000 118.3890000
 134.3830000 147.9800000 119.0740000 135.8370000 148.3550000 118.1400000
 134.9220000 149.6460000 118.9340000 135.3290000 149.5410000 114.9750000
 136.5320000 149.3230000 115.1390000 134.7700000 149.4420000 113.7440000
 133.7820000 149.6570000 113.6540000 135.5200000 149.2050000 112.4680000
 136.1970000 148.3640000 112.6290000 134.5360000 148.8990000 111.3360000
 133.5600000 149.3450000 111.5340000 134.8560000 149.3990000 110.4200000
 134.4030000 147.4190000 110.9870000 133.9940000 147.3270000 109.9880000
 135.3880000 146.9530000 110.9650000 133.4320000 146.6730000 111.8880000
 133.7730000 145.4340000 112.2230000 132.3860000 147.2000000 112.2690000
 132.1620000 148.1420000 111.9830000 131.7520000 146.6900000 112.8670000
 136.3880000 150.4020000 112.1020000 137.4720000 150.2260000 111.5360000
 135.9370000 151.6200000 112.4130000 135.0590000 151.7240000 112.9010000
 136.7050000 152.8080000 112.0520000 136.9100000 152.7700000 110.9820000
 135.8920000 154.0690000 112.3380000 135.5880000 154.0730000 113.3850000
 136.5340000 154.9440000 112.2360000 134.6680000 154.2390000 111.4590000
 134.9810000 154.3900000 110.4260000 134.0630000 153.3330000 111.5000000
 133.8340000 155.4240000 111.9130000 133.1660000 155.7270000 111.1070000
 133.2170000 155.1290000 112.7620000 134.7160000 156.6030000 112.3120000
 135.5310000 156.2490000 112.9430000 135.1750000 157.0310000 111.4200000
 133.9560000 157.6600000 113.0330000 133.3400000 157.2310000 113.7090000
 134.6010000 158.2740000 113.5090000 133.4100000 158.1930000 112.3710000
 138.0370000 152.8550000 112.7910000 139.0070000 153.4450000 112.3000000
 138.1020000 152.2490000 113.9760000 137.2750000 151.8280000 114.3740000
 139.3610000 152.1860000 114.7080000 139.8500000 153.1570000 114.6330000
 139.0920000 151.8960000 116.1860000 138.6010000 150.9270000 116.2790000
 140.3900000 151.8790000 116.9780000 140.1740000 151.6710000 118.0260000
 141.0480000 151.1050000 116.5820000 140.8800000 152.8490000 116.8940000
 138.2370000 152.9130000 116.7250000 137.4060000 152.9210000 116.2440000
 140.2930000 151.1330000 114.1150000 141.5140000 151.3240000 114.0870000
 139.7340000 150.0240000 113.6210000 138.7300000 149.9160000 113.6330000
 140.5610000 148.9600000 113.0610000 141.3550000 148.7360000 113.7740000
 139.7250000 147.6940000 112.8640000 138.8730000 147.9200000 112.2220000
 140.3070000 146.9600000 112.3070000 139.2290000 147.0680000 114.1580000
 140.0270000 147.0900000 114.9000000 138.4060000 147.6620000 114.5560000
 138.7640000 145.6290000 113.9550000 138.7030000 145.4140000 112.8880000
 139.4920000 144.9470000 114.3950000 137.4040000 145.4000000 114.5960000
 137.3810000 145.8740000 115.5770000 136.6350000 145.8920000 114.0000000
 137.0730000 143.9580000 114.7370000 137.7680000 143.5080000 115.3160000
 136.1640000 143.8610000 115.1660000 137.0620000 143.5240000 113.8250000
 141.2080000 149.3880000 111.7480000 142.3820000 149.0860000 111.5060000
 140.4580000 150.0790000 110.8850000 139.4880000 150.2650000 111.0960000
 141.0310000 150.5700000 109.6330000 141.3750000 149.7110000 109.0570000
 139.9710000 151.3030000 108.8090000 139.3200000 151.8600000 109.4820000
 140.4430000 152.1280000 108.2760000 139.1080000 150.5020000 107.8280000
 138.4280000 151.2000000 107.3400000 139.9800000 149.8760000 106.7480000
 139.3540000 149.3100000 106.0580000 140.5030000 150.6610000 106.2020000
 140.7070000 149.2080000 107.2090000 138.2620000 149.4460000 108.5240000
 137.6700000 148.9080000 107.7840000 138.9130000 148.7450000 109.0470000
 137.5960000 149.9270000 109.2400000 142.2270000 151.4820000 109.8860000
 143.1940000 151.4770000 109.1160000 142.1780000 152.2710000 110.9600000
 141.3730000 152.2450000 111.5690000 143.2740000 153.1780000 111.2750000
 143.6620000 153.5790000 110.3390000 142.7610000 154.3470000 112.1180000
 143.5870000 155.0200000 112.3480000 141.9960000 154.8890000 111.5610000
 142.3330000 153.9670000 113.0460000 144.4160000 152.4770000 111.9990000
 145.5460000 152.9780000 111.9910000 144.1490000 151.3260000 112.6200000
 143.2360000 150.9040000 112.5310000 145.1590000 150.6580000 113.4330000
 145.8240000 151.4190000 113.8410000 144.4930000 149.9310000 114.6020000
 145.2550000 149.4350000 115.2040000 143.9550000 150.6510000 115.2190000
 143.7940000 149.1880000 114.2180000 145.9990000 149.6840000 112.6170000
 147.1830000 149.4850000 112.9130000 145.4100000 149.0560000 111.5970000
 144.4370000 149.2320000 111.3890000 146.1680000 148.1150000 110.7800000
 146.9130000 147.6430000 111.4210000 145.2600000 147.0060000 110.2210000
 145.8890000 146.2620000 109.7320000 144.5010000 146.3240000 111.3440000
 143.8640000 145.5420000 110.9300000 145.2090000 145.8820000 112.0450000
 143.8850000 147.0570000 111.8640000 144.2940000 147.5740000 109.1820000
 143.7340000 148.3990000 109.6220000 144.8620000 148.0190000 108.3650000
 143.3330000 146.5580000 108.6260000 142.6800000 147.0360000 107.8960000
 143.8910000 145.7550000 108.1440000 142.7310000 146.1460000 109.4360000
 146.9050000 148.8100000 109.6430000 147.8100000 148.2130000 109.0470000
 146.5470000 150.0500000 109.3230000 145.7530000 150.4790000 109.7760000
 147.2780000 150.8190000 108.3220000 148.2080000 150.2950000 108.1020000
 146.4740000 150.9330000 107.0250000 145.4930000 151.3550000 107.2440000
 146.9490000 151.6620000 106.3680000 146.3030000 149.6220000 106.2810000
 145.8400000 148.8890000 106.9410000 145.6120000 149.7640000 105.4500000
 147.6150000 149.0700000 105.7560000 148.5100000 149.8720000 105.4190000
 147.7510000 147.8300000 105.6790000 147.6270000 152.2090000 108.8450000
 148.8000000 152.5680000 108.9450000 146.7390000 153.0010000 109.1520000
 142.3580000 159.9990000 120.5250000 142.1780000 160.2770000 121.4790000
 143.2510000 160.3750000 120.2410000 142.1750000 159.0100000 120.4350000
 141.3750000 160.6520000 119.6690000 141.9070000 161.2610000 118.9380000
 140.5400000 159.6160000 118.9160000 141.0990000 158.6830000 118.8460000
 139.6530000 159.3730000 119.5010000 140.1210000 160.0570000 117.5250000
 139.7100000 161.0650000 117.5730000 140.9990000 160.1060000 116.8800000
 138.9060000 158.9500000 116.7980000 139.7170000 157.3720000 117.0330000
 139.0880000 156.5770000 116.6330000 140.6750000 157.3740000 116.5130000
 139.8830000 157.2030000 118.0970000 140.4720000 161.5660000 120.4870000
 140.1020000 161.2440000 121.6140000 140.1190000 162.7120000 119.9020000
 140.3710000 162.8860000 118.9400000 139.3690000 163.7260000 120.6340000
 139.7220000 163.7230000 121.6650000 139.6690000 165.1140000 120.0360000
 140.7520000 165.2130000 119.9630000 139.1020000 165.2340000 118.6260000
 139.3270000 166.2230000 118.2260000 139.5510000 164.4730000 117.9870000
 138.0220000 165.0920000 118.6550000 139.1650000 166.2340000 120.9450000
 139.3930000 167.1990000 120.4930000 138.0870000 166.1400000 121.0750000
 139.6550000 166.1630000 121.9160000 137.8740000 163.4290000 120.6500000
 137.1520000 163.9640000 121.5020000 137.3890000 162.5730000 119.7470000
 137.9960000 162.1910000 119.0360000 135.9820000 162.1840000 119.7800000
 135.3780000 163.0910000 119.8170000 135.6160000 161.4180000 118.5100000
 136.2920000 160.5710000 118.3910000 134.6270000 160.9740000 118.6280000
 135.6410000 162.2620000 117.2510000 134.8860000 163.0440000 117.3240000
 136.6020000 162.7700000 117.1740000 135.4010000 161.4470000 115.9980000
 135.6030000 162.0670000 114.8420000 135.0390000 160.2730000 116.0660000
 134.8980000 159.8390000 116.9670000 134.8830000 159.7430000 115.2210000
 135.6660000 161.3500000 121.0160000 134.7280000 161.6630000 121.7570000
 136.4370000 160.2850000 121.2510000 137.2030000 160.0690000 120.6290000
 136.2090000 159.4060000 122.3940000 135.2160000 158.9680000 122.2930000
 137.2330000 158.2710000 122.4010000 138.2240000 158.6800000 122.5990000
 137.0300000 157.6060000 123.2410000 137.2690000 157.4740000 121.1350000
 136.4950000 157.5220000 120.0260000 136.9640000 156.5630000 119.1630000
 136.5230000 156.4330000 118.2640000 137.9870000 155.9450000 119.7240000
 138.6190000 155.1420000 119.3740000 138.1920000 156.4750000 120.9150000
 138.8800000 156.2590000 121.6220000 136.2690000 160.1430000 123.7240000
 135.5900000 159.7380000 124.6740000 137.0660000 161.2080000 123.8150000
 137.5820000 161.5230000 123.0060000 137.2040000 161.9300000 125.0740000
 137.4230000 161.2060000 125.8590000 138.3800000 162.9040000 124.9810000
 139.2340000 162.3960000 124.5330000 138.1400000 163.6910000 124.2660000
 138.8040000 163.5330000 126.2990000 138.6590000 162.8150000 127.1060000
 139.8720000 163.7500000 126.2700000 138.0420000 164.8020000 126.6120000
 137.6070000 165.4850000 125.6600000 137.8820000 165.1230000 127.8080000
 135.9150000 162.6560000 125.4430000 135.6190000 162.8410000 126.6290000
 135.1350000 163.0730000 124.4450000 135.4080000 162.9060000 123.4870000
 133.8860000 163.7710000 124.7280000 134.0160000 164.3260000 125.6570000
 133.5770000 164.7780000 123.6200000 133.6240000 164.2780000 122.6530000
 132.5520000 165.1320000 123.7280000 134.5170000 165.9580000 123.6200000
 135.5420000 165.6050000 123.5090000 134.3070000 166.5890000 122.7560000
 134.4020000 166.7850000 124.8890000 133.2900000 166.8660000 125.4540000
 135.4290000 167.3470000 125.3270000 132.7130000 162.8180000 124.9130000
 131.7820000 163.1330000 125.6610000 132.7270000 161.6640000 124.2430000
 133.4480000 161.4860000 123.5580000 131.6990000 160.6620000 124.5030000
 130.7240000 161.1410000 124.4140000 131.7780000 159.5390000 123.4720000
 132.7000000 158.9760000 123.6210000 130.9840000 158.8170000 123.6630000
 131.7000000 160.0000000 122.0350000 130.8520000 160.6750000 121.9160000
 132.6070000 160.5470000 121.7800000 131.5420000 158.8210000 121.0980000
 131.6070000 159.1670000 120.0660000 132.3620000 158.1200000 121.2560000
 130.2700000 158.1340000 121.3010000 129.6860000 158.5010000 122.0390000
 129.8620000 157.0900000 120.5880000 130.6280000 156.6060000 119.6220000
 131.5230000 157.0310000 119.4270000 130.3170000 155.8120000 119.0810000
 128.6890000 156.5270000 120.8410000 128.1020000 156.8920000 121.5780000
 128.3820000 155.7330000 120.2970000 131.8250000 160.0940000 125.9080000
 130.8300000 159.6470000 126.4850000 133.0350000 160.1060000 126.4700000
 133.8300000 160.4510000 125.9510000 133.2320000 159.6250000 127.8330000
 132.7550000 158.6490000 127.9200000 134.7360000 159.4510000 128.1160000
 135.2730000 160.2580000 127.6180000 135.0280000 159.5340000 129.6070000
 136.0970000 159.4080000 129.7760000 134.7130000 160.5060000 129.9860000
 134.4830000 158.7480000 130.1290000 135.2330000 158.1210000 127.5450000
 134.9320000 157.3090000 128.2060000 134.7260000 157.9210000 126.6010000
 136.7240000 158.0660000 127.3330000 136.9980000 157.0920000 126.9270000
 137.0210000 158.8480000 126.6340000 137.2330000 158.2180000 128.2850000
 132.5690000 160.5660000 128.8290000 131.9330000 160.1240000 129.7930000
 132.6900000 161.8760000 128.6040000 133.2290000 162.2050000 127.8160000
 132.0490000 162.8420000 129.4880000 132.2350000 162.5370000 130.5180000
 132.6620000 164.2270000 129.2830000 132.6360000 164.4800000 128.2230000
 132.0340000 164.9750000 129.7670000 134.0880000 164.3560000 129.7980000
 134.1000000 164.1950000 130.8760000 134.7100000 163.5870000 129.3400000
 134.6660000 165.7260000 129.4850000 134.5740000 165.9230000 128.4170000
 134.0800000 166.4910000 129.9940000 136.0660000 165.8440000 129.8810000
 136.7440000 165.6550000 129.1570000 136.4730000 166.1750000 131.1020000
 135.5860000 166.4190000 132.0560000 134.5980000 166.3540000 131.8560000
 135.8980000 166.6700000 132.9830000 137.7670000 166.2610000 131.3710000
 138.4470000 166.0750000 130.6470000 138.0740000 166.5130000 132.3000000
 130.5440000 162.8850000 129.2710000 129.7870000 163.0750000 130.2290000
 130.0940000 162.7140000 128.0250000 130.7440000 162.6870000 127.2530000
 128.6660000 162.5650000 127.7620000 128.1510000 163.4430000 128.1500000
 128.4170000 162.4850000 126.2580000 129.3350000 162.1810000 125.7550000
 127.6830000 161.7050000 126.0530000 127.9360000 163.7910000 125.6770000
 127.3580000 164.6200000 126.3770000 128.1650000 163.9810000 124.3840000
 128.6380000 163.2700000 123.8450000 127.8660000 164.8370000 123.9390000
 128.1020000 161.3300000 128.4550000 126.9750000 161.3530000 128.9610000
 128.8720000 160.2400000 128.4830000 129.7880000 160.2570000 128.0570000
 128.4040000 159.0240000 129.1230000 127.4160000 158.7710000 128.7390000
 129.0450000 158.1920000 128.8320000 128.3490000 159.1100000 130.6290000
 127.6810000 158.2940000 131.2710000 129.0540000 160.0790000 131.2170000
 129.6960000 160.6370000 130.6730000 128.9040000 160.3390000 132.6440000
 128.9120000 159.3850000 133.1710000 130.0710000 161.1810000 133.1510000
 130.3910000 161.8650000 132.3650000 129.7250000 161.8310000 133.9550000
 131.2560000 160.3820000 133.6300000 130.9240000 159.6440000 134.3600000
 131.6840000 159.8310000 132.7930000 132.5190000 161.4270000 134.3670000
 133.1380000 162.2450000 132.9060000 133.9340000 162.9350000 133.1850000
 133.5290000 161.5020000 132.2110000 132.3290000 162.7980000 132.4290000
 127.5840000 161.0370000 132.9330000 126.9140000 160.7320000 133.9250000
 127.1990000 161.9850000 132.0760000 127.8070000 162.2570000 131.3170000
 125.9040000 162.6370000 132.2230000 125.8180000 163.0050000 133.2460000
 125.8080000 163.8290000 131.2730000 125.8590000 163.4750000 130.2430000
 124.8230000 164.2870000 131.3660000 126.8750000 164.8820000 131.4960000
 126.5170000 165.6140000 132.2200000 127.7650000 164.4130000 131.9160000
 127.2380000 165.5870000 130.2030000 127.3880000 164.8480000 129.4160000
 126.4160000 166.2350000 129.9000000 128.5010000 166.4150000 130.3660000
 128.2320000 167.4410000 130.6190000 129.0870000 166.0220000 131.1970000
 129.3290000 166.4110000 129.1300000 128.7940000 166.7970000 128.3650000
 130.1570000 166.9700000 129.2770000 129.5980000 165.4630000 128.9080000
 124.7690000 161.6570000 131.9690000 123.7110000 161.7460000 132.6010000
 124.9680000 160.7150000 131.0440000 125.8160000 160.7170000 130.4960000
 123.9680000 159.6790000 130.8160000 122.9980000 160.1610000 130.6950000
 124.2850000 158.9130000 129.5330000 123.5310000 158.1420000 129.3740000
 124.2840000 159.6020000 128.6880000 125.2670000 158.4480000 129.6200000
 123.8840000 158.7290000 132.0010000 122.7870000 158.3470000 132.4200000
 125.0320000 158.3290000 132.5470000 125.9110000 158.5980000 132.1290000
 125.0350000 157.5020000 133.7480000 124.4230000 156.6200000 133.5600000
 126.4570000 157.0440000 134.0600000 126.9480000 156.7360000 133.1370000
 127.0410000 157.8940000 134.4110000 126.5450000 155.9260000 135.0700000
 126.3570000 154.6030000 134.6900000 126.1430000 154.3620000 133.6590000
 126.4380000 153.5810000 135.6090000 126.2860000 152.5590000 135.2950000
 126.7130000 153.8720000 136.9260000 126.7970000 152.8560000 137.8490000
 126.9930000 153.2240000 138.7140000 126.9070000 155.1760000 137.3260000
 127.1250000 155.4030000 138.3590000 126.8220000 156.1910000 136.4020000
 126.9750000 157.2090000 136.7300000 124.4440000 158.2540000 134.9320000
 123.9110000 157.6400000 135.8620000 124.5300000 159.5860000 134.9120000
 125.0210000 160.0490000 134.1600000 123.9220000 160.3890000 135.9660000
 124.2140000 159.9700000 136.9290000 124.4420000 161.8250000 135.8870000
 125.5240000 161.8260000 136.0160000 124.2300000 162.2340000 134.8990000
 123.8490000 162.6480000 136.8750000 124.0350000 162.2890000 137.7450000
 122.4020000 160.3580000 135.8690000 121.7110000 160.1540000 136.8730000
 121.8650000 160.5610000 134.6650000 122.4580000 160.7910000 133.8800000
 120.4250000 160.4570000 134.4570000 119.9310000 161.1540000 135.1330000
 120.0770000 160.8500000 133.0260000 120.4970000 160.1170000 132.3380000
 118.9990000 160.7770000 132.8830000 120.5460000 162.2460000 132.6260000
 121.5650000 162.3800000 132.9900000 120.5590000 162.3980000 131.1180000
 120.8970000 163.4010000 130.8560000 121.2360000 161.6620000 130.6840000
 119.5540000 162.2400000 130.7280000 119.6700000 163.3000000 133.2750000
 120.0150000 164.2910000 132.9810000 118.6380000 163.1650000 132.9520000
 119.7260000 163.2030000 134.3590000 119.9100000 159.0570000 134.7550000
 118.7840000 158.9050000 135.2420000 120.7080000 158.0270000 134.4660000
 121.6060000 158.1900000 134.0330000 120.2930000 156.6630000 134.7710000
 119.3180000 156.4930000 134.3130000 121.2850000 155.6670000 134.1670000
 121.4360000 155.9050000 133.1140000 122.2740000 155.8470000 134.5870000
 120.9420000 154.1790000 134.3030000 120.8990000 153.9380000 135.3650000
 119.5810000 153.8870000 133.6990000 119.3560000 152.8260000 133.8050000
 118.8210000 154.4730000 134.2150000 119.5880000 154.1520000 132.6420000
 122.0100000 153.3110000 133.6670000 121.7400000 152.2610000 133.7790000
 122.0930000 153.5530000 132.6080000 122.9670000 153.4940000 134.1570000
 120.1570000 156.4510000 136.2740000 119.4060000 155.5780000 136.7160000
 120.8700000 157.2450000 137.0760000 121.5420000 157.8880000 136.6820000
 120.6790000 157.1850000 138.5220000 120.6780000 156.1380000 138.8260000
 121.8270000 157.8950000 139.2410000 121.7730000 158.9650000 139.0380000
 121.6750000 157.8260000 140.3180000 123.2130000 157.3890000 138.8970000
 123.4900000 157.7400000 137.9030000 123.9390000 157.8270000 139.5820000
 123.3230000 155.8830000 138.9460000 122.9030000 155.2820000 139.9570000
 123.8310000 155.2960000 137.9690000 119.3460000 157.8010000 138.9200000
 118.6620000 157.2980000 139.8180000 118.9580000 158.8930000 138.2560000
 119.5450000 159.2770000 137.5290000 117.6900000 159.5430000 138.5680000
 117.6030000 159.6190000 139.6520000 117.6720000 160.9560000 137.9860000
 117.5570000 160.8990000 136.9040000 116.7810000 161.4790000 138.3340000
 118.9020000 161.7820000 138.3190000 118.9060000 162.0120000 139.3840000
 119.7980000 161.1910000 138.1290000 118.9710000 163.0720000 137.5240000
 117.8500000 163.7790000 137.4470000 120.0180000 163.4290000 136.9890000
 120.8490000 162.8610000 137.0750000 120.0480000 164.2910000 136.4630000
 116.5070000 158.7350000 138.0490000 115.4030000 158.8200000 138.5970000
 116.7160000 157.9490000 136.9900000 117.6310000 157.9080000 136.5650000
 115.6280000 157.1460000 136.4400000 114.7290000 157.7620000 136.4190000
 115.9510000 156.7280000 135.0090000 116.9910000 156.4080000 134.9530000
 115.3820000 155.8330000 134.7580000 115.6950000 157.8010000 133.9550000
 116.3870000 158.6250000 134.1270000 115.9500000 157.2450000 132.5770000
 115.7640000 158.0190000 131.8320000 116.9860000 156.9130000 132.5050000
 115.2850000 156.4010000 132.3960000 114.2770000 158.3340000 134.0670000
 114.1140000 159.0980000 133.3070000 113.5690000 157.5190000 133.9190000
 114.1290000 158.7680000 135.0560000 115.3420000 155.9190000 137.2930000
 114.1860000 155.4940000 137.3930000 116.3700000 155.3310000 137.9030000
 117.3090000 155.6710000 137.7510000 116.1600000 154.1970000 138.7920000
 115.2890000 153.6440000 138.4390000 117.3680000 153.2610000 138.7520000
 118.1790000 153.6930000 139.3380000 117.1210000 152.3310000 139.2640000
 117.8680000 152.9480000 137.3550000 117.0410000 152.5800000 136.7480000
 118.2390000 153.8610000 136.8900000 118.9760000 151.9080000 137.3840000
 118.5370000 150.9130000 137.4540000 119.5330000 151.9460000 136.4480000
 119.8900000 152.1150000 138.5010000 120.4860000 152.9280000 138.4360000
 119.9710000 151.3140000 139.5590000 120.8310000 151.5810000 140.5310000
 121.4270000 152.3940000 140.4690000 120.8910000 150.9710000 141.3340000
 119.1880000 150.2500000 139.6460000 118.5290000 150.0460000 138.9080000
 119.2500000 149.6420000 140.4500000 115.9010000 154.6230000 140.2290000
 115.5940000 153.7700000 141.0680000 116.0220000 155.9120000 140.5310000
 116.3110000 156.5880000 139.8380000 115.8120000 156.4040000 141.8840000
 115.2010000 155.7040000 142.4590000 117.1470000 156.5350000 142.6210000
 117.8980000 157.0840000 142.0620000 117.0280000 157.0780000 143.5600000
 117.6330000 155.2690000 143.0300000 117.7550000 154.7280000 142.2450000
 115.0170000 157.7230000 142.0040000 115.5140000 158.6730000 142.6120000
 113.7490000 157.7170000 141.5580000 113.4520000 156.9080000 141.0310000
 112.7130000 158.7120000 141.9060000 111.8680000 158.6060000 141.2250000
 112.3470000 158.4700000 142.9060000 113.1830000 160.1830000 141.8850000
 113.9830000 160.5560000 141.0350000 112.6710000 161.0000000 142.8200000
 112.1220000 160.5790000 143.5510000 113.1730000 162.3260000 143.2150000
 112.3870000 162.7990000 143.8040000 114.3830000 162.1110000 144.1500000
 115.1910000 161.5710000 143.6480000 114.8010000 163.0640000 144.4820000
 113.9530000 161.4010000 145.3030000 114.7240000 161.2810000 145.8680000
 113.4730000 163.3360000 142.0840000 114.3430000 164.1890000 142.2490000
 112.7650000 163.2370000 140.9540000 112.0320000 162.5520000 140.8450000
 113.1640000 163.9010000 139.7250000 113.5370000 164.9000000 139.9570000
 114.2900000 163.0600000 139.0340000 114.9930000 162.7100000 139.7910000
 113.7990000 161.8260000 138.2420000 114.6270000 161.2110000 137.8930000
 113.1570000 161.1870000 138.8470000 113.2080000 162.0840000 137.3680000
 115.0530000 163.8430000 138.1350000 115.9620000 163.5310000 138.1700000
 111.9180000 164.0650000 138.8270000 110.8920000 163.4280000 139.0840000
 112.0230000 164.9320000 137.8110000 112.9010000 165.4060000 137.6730000
 110.9950000 165.2110000 136.7960000 110.0660000 165.3610000 137.3500000
 111.3080000 166.5770000 136.1000000 110.7130000 167.3710000 136.5500000
 112.3370000 166.8920000 136.2700000 111.0670000 166.6530000 134.6020000
 109.8820000 166.6880000 134.2070000 112.0550000 166.4360000 133.8740000
 110.7070000 163.9880000 135.8670000 111.4070000 162.9760000 135.9320000
 109.6700000 164.0810000 135.0240000 109.3150000 165.0260000 134.8580000
 109.3520000 163.0840000 134.0090000 109.6990000 162.1100000 134.3580000
 107.8260000 162.9700000 133.8500000 107.6170000 162.1330000 133.1830000
 107.3950000 162.6920000 134.8140000 107.1030000 164.2220000 133.3150000
 107.2660000 165.0720000 133.9790000 107.4880000 164.5220000 132.3400000
 105.6050000 163.9530000 133.2210000 104.8860000 164.0220000 134.2100000
 105.1150000 163.5850000 132.0440000 105.7040000 163.5270000 131.2280000
 104.1290000 163.3890000 131.9800000 110.0680000 163.3340000 132.6680000
 110.3980000 162.3530000 131.9950000 110.3320000 164.5980000 132.2970000
 110.1510000 165.3710000 132.9510000 111.0810000 164.9900000 131.0940000
 110.6270000 164.4640000 130.2520000 110.9150000 166.4940000 130.8160000
 111.3280000 166.7580000 129.8430000 109.8640000 166.7840000 130.8160000
 111.4210000 167.1080000 131.5600000 112.5640000 164.5580000 131.1290000
 113.1900000 164.4660000 130.0750000 113.0540000 164.1420000 132.3110000
 112.5660000 164.5360000 133.1140000 114.2090000 163.2620000 132.5780000
 115.0960000 163.8780000 132.4550000 114.1680000 162.7600000 134.0300000
 113.2590000 162.1740000 134.1770000 115.3620000 161.8680000 134.3180000
 115.3710000 161.5630000 135.3650000 115.3760000 160.9490000 133.7360000
 116.3030000 162.3860000 134.1300000 114.1310000 163.9310000 134.9930000
 113.9880000 163.5620000 135.9940000 115.0490000 164.5190000 134.9570000
 113.3040000 164.6040000 134.8090000 114.2630000 162.0910000 131.6030000
 115.3360000 161.7100000 131.1360000 113.0930000 161.5260000 131.2980000
 112.2390000 161.8830000 131.7020000 113.0300000 160.3920000 130.3820000
 113.6690000 159.6000000 130.7740000 111.5990000 159.8620000 130.3120000
 111.1140000 160.0020000 131.2780000 111.0190000 160.4770000 129.6240000
 111.4880000 158.4080000 129.9010000 111.1910000 158.3480000 128.8540000
 112.4580000 157.9240000 130.0150000 110.4610000 157.6910000 130.7590000
 109.4820000 158.1460000 130.6090000 110.3880000 156.6500000 130.4440000
 110.8110000 157.7460000 132.1760000 111.7200000 158.1320000 132.3900000
 110.0190000 157.3280000 133.1580000 108.8260000 156.8240000 132.8780000
 108.5180000 156.7570000 131.9180000 108.2240000 156.5060000 133.6240000
 110.4210000 157.4150000 134.4180000 111.3300000 157.7990000 134.6330000
 109.8180000 157.0970000 135.1630000 113.5380000 160.7750000 128.9980000
 114.3580000 160.0620000 128.4080000 113.0670000 161.9010000 128.4620000
 112.3380000 162.4180000 128.9330000 113.5930000 162.3980000 127.1980000
 113.6900000 161.5510000 126.5180000 112.6190000 163.3990000 126.5690000
 112.2340000 164.0640000 127.3420000 113.1550000 164.0300000 125.8600000
 111.4580000 162.7200000 125.8630000 111.6490000 161.6040000 125.3320000
 110.3570000 163.3080000 125.8280000 114.9660000 163.0370000 127.3490000
 115.6550000 163.2290000 126.3420000 115.3730000 163.3680000 128.5780000
 114.7270000 163.3230000 129.3530000 116.7450000 163.7970000 128.8260000
 117.0150000 164.5420000 128.0780000 116.8480000 164.4410000 130.2110000
 116.0750000 165.2020000 130.3130000 116.5910000 163.7040000 130.9710000
 118.2000000 165.0510000 130.5400000 118.2090000 165.3700000 131.5820000
 118.9730000 164.2870000 130.4520000 118.5490000 166.2240000 129.6520000
 117.9420000 167.3740000 129.9230000 119.3630000 166.1030000 128.7390000
 119.8080000 165.2120000 128.5740000 119.5870000 166.8950000 128.1540000
 117.7120000 162.6280000 128.7130000 118.8180000 162.7860000 128.1870000
 117.3100000 161.4520000 129.1970000 116.4040000 161.3690000 129.6350000
 118.1500000 160.2650000 129.1130000 119.1730000 160.5550000 129.3520000
 117.6930000 159.2350000 130.1460000 117.8100000 159.6510000 131.1470000
 116.6220000 159.0630000 130.0360000 118.4190000 157.9220000 130.0640000
 119.7410000 157.8180000 130.4580000 120.2650000 158.6880000 130.8270000
 120.4060000 156.6100000 130.3860000 121.4390000 156.5430000 130.6930000
 119.7500000 155.4930000 129.9230000 120.2680000 154.5470000 129.8670000
 118.4300000 155.5830000 129.5300000 117.9130000 154.7070000 129.1680000
 117.7730000 156.7900000 129.6000000 116.7410000 156.8470000 129.2870000
 118.1440000 159.6470000 127.7220000 119.1700000 159.1120000 127.2880000
 117.0140000 159.7040000 127.0130000 116.2180000 160.2120000 127.3710000
 116.9180000 159.0360000 125.7190000 117.2140000 157.9950000 125.8520000
 115.4780000 159.0600000 125.2110000 115.0890000 160.0760000 125.2740000
 115.4620000 158.7930000 124.1540000 114.5690000 158.1250000 125.9790000
 115.0280000 157.2420000 126.7040000 113.2660000 158.3160000 125.8210000
 112.9330000 159.0530000 125.2150000 112.6060000 157.7250000 126.3060000
 117.8390000 159.6610000 124.6830000 118.2430000 158.9860000 123.7310000
 118.1720000 160.9380000 124.8390000 117.8030000 161.4650000 125.6180000
 119.0630000 161.6240000 123.9170000 119.0310000 161.0990000 122.9620000
 118.5770000 163.0570000 123.6870000 118.4250000 163.5470000 124.6490000
 119.3380000 163.6150000 123.1420000 117.3650000 163.0710000 122.9530000
 116.6940000 162.5800000 123.4330000 120.5070000 161.6410000 124.3980000
 121.3610000 162.2390000 123.7340000 120.8050000 160.9500000 125.4880000
 120.0790000 160.4560000 125.9870000 122.1720000 160.8960000 125.9750000
 122.8130000 161.3920000 125.2460000 122.3110000 161.6340000 127.3160000
 121.5080000 161.3210000 127.9840000 123.2080000 161.2850000 127.8270000
 122.3360000 163.1540000 127.2380000 122.1460000 163.4660000 126.2110000
 121.4950000 163.5580000 127.8010000 123.8690000 163.9170000 127.8220000
 123.3820000 164.5700000 129.4080000 124.2330000 165.0660000 129.8740000
 122.5730000 165.2880000 129.2730000 123.0410000 163.7560000 130.0480000
 122.6730000 159.4610000 126.1530000 123.8600000 159.2640000 126.3730000
 121.7800000 158.4730000 126.0590000 120.8260000 158.6780000 125.7980000
 122.1300000 157.0830000 126.3220000 122.7930000 157.0630000 127.1870000
 120.8730000 156.2860000 126.6750000 121.1530000 155.2630000 126.9250000
 120.4370000 156.6860000 127.5900000 119.8210000 156.2670000 125.5830000
 119.1810000 157.1440000 125.6810000 120.3080000 156.3170000 124.6090000
 118.9770000 155.0170000 125.6600000 119.5910000 154.1490000 125.4170000
 118.6100000 154.8890000 126.6780000 117.8070000 155.0870000 124.7090000
 117.3050000 156.0480000 124.8220000 118.1700000 155.0350000 123.6830000
 116.8360000 153.9920000 124.9450000 117.2970000 153.1010000 124.8260000
 116.4730000 154.0600000 125.8850000 116.0750000 154.0680000 124.2850000
 122.8490000 156.4030000 125.1660000 123.2420000 155.2420000 125.3080000
 123.0230000 157.0730000 124.0290000 122.5700000 157.9660000 123.8950000
 123.8660000 156.5190000 122.9790000 123.5710000 155.4820000 122.8220000
 123.6530000 157.2760000 121.6650000 124.1620000 156.7490000 120.8580000
 122.5980000 157.2390000 121.3940000 124.1130000 158.7150000 121.6920000
 123.5970000 159.2460000 122.4920000 125.1830000 158.7500000 121.8990000
 123.8310000 159.4010000 120.3660000 124.1990000 158.7790000 119.5500000
 122.7540000 159.5090000 120.2350000 124.4880000 160.7680000 120.2950000
 125.5660000 160.6590000 120.4160000 124.3240000 161.1980000 119.3070000
 123.9660000 161.6970000 121.3320000 124.1420000 161.3120000 122.2490000
 124.4290000 162.5910000 121.2480000 122.9720000 161.8200000 121.2040000
 125.3410000 156.5370000 123.3500000 126.1380000 155.8670000 122.6870000
 125.7180000 157.2810000 124.3890000 125.0440000 157.8670000 124.8620000
 127.0820000 157.3000000 124.8970000 127.7140000 156.7670000 124.1870000
 127.5890000 158.7390000 124.9950000 127.1060000 159.2370000 125.8350000
 128.6570000 158.7330000 125.2120000 127.3380000 159.5280000 123.7320000
 127.3780000 158.9270000 122.6400000 127.0990000 160.7480000 123.8270000
 127.2040000 156.6100000 126.2470000 128.2100000 156.7930000 126.9370000
 126.2030000 155.8180000 126.6360000 125.3950000 155.6980000 126.0430000
 126.2550000 155.1170000 127.9130000 126.3610000 155.8580000 128.7050000
 124.9490000 154.3580000 128.1390000 124.1100000 154.9990000 127.8660000
 124.8690000 153.5570000 127.4050000 124.7100000 153.7860000 129.5340000
 125.4880000 153.0510000 129.7420000 124.7950000 154.8830000 130.5820000
 124.6220000 154.4560000 131.5700000 125.7850000 155.3390000 130.5520000
 124.0400000 155.6410000 130.3770000 123.3680000 153.0880000 129.5850000
 123.2060000 152.6830000 130.5840000 122.5780000 153.8010000 129.3500000
 123.3520000 152.2760000 128.8580000 127.4400000 154.1650000 127.9890000
 128.0090000 153.9700000 129.0680000 127.8290000 153.5670000 126.8610000
 127.3350000 153.7460000 125.9980000 128.9620000 152.6580000 126.8690000
 128.8070000 151.8920000 127.6290000 129.0110000 152.1320000 125.9150000
 130.2800000 153.3620000 127.1250000 131.1500000 152.8330000 127.8210000
 130.4500000 154.5610000 126.5650000 129.7280000 154.9500000 125.9750000
 131.6730000 155.3210000 126.7970000 132.5220000 154.6670000 126.5960000
 131.7480000 156.5040000 125.8360000 130.7390000 156.8370000 125.5930000
 132.2270000 157.3460000 126.3350000 132.4900000 156.1880000 124.5650000
 133.8710000 156.2890000 124.5010000 134.4300000 156.6070000 125.3690000
 134.5520000 155.9900000 123.3440000 135.6280000 156.0760000 123.3130000
 133.8520000 155.5830000 122.2320000 134.5200000 155.2830000 121.0720000
 135.4660000 155.2990000 121.2340000 132.4820000 155.4730000 122.2730000
 131.9350000 155.1550000 121.3980000 131.8100000 155.7690000 123.4320000
 130.7350000 155.6710000 123.4530000 131.7780000 155.8030000 128.2360000
 132.8730000 156.1490000 128.6910000 130.6610000 155.8450000 128.9620000
 129.7690000 155.6570000 128.5270000 130.7260000 156.1610000 130.3770000
 131.4140000 156.9920000 130.5320000 129.7470000 156.4990000 130.7180000
 131.1700000 154.9770000 131.2120000 131.7720000 155.1460000 132.2740000
 130.8820000 153.7610000 130.7440000 130.3600000 153.6610000 129.8850000
 131.3020000 152.5510000 131.4400000 131.1090000 152.6910000 132.5040000
 130.4770000 151.3530000 130.9640000 130.7190000 151.1430000 129.9220000
 130.8400000 150.4510000 131.4560000 128.9590000 151.4330000 131.1200000
 128.6410000 152.4360000 130.8360000 128.2690000 150.4410000 130.2020000
 127.1890000 150.5160000 130.3310000 128.5270000 150.6630000 129.1670000
 128.5940000 149.4300000 130.4480000 128.5610000 151.2020000 132.5650000
 127.4770000 151.2620000 132.6580000 128.8980000 150.2150000 132.8820000
 129.0220000 151.9620000 133.1950000 132.7840000 152.2520000 131.2680000
 133.2660000 151.2710000 131.8380000 133.5120000 153.0570000 130.5000000
 133.0620000 153.7820000 129.9590000 134.9590000 152.9260000 130.4110000
 135.1990000 151.8690000 130.2910000 135.4800000 153.6760000 129.1850000
 135.0650000 154.6840000 129.1770000 136.5490000 153.8540000 129.3000000
 135.2230000 153.0160000 127.8340000 134.1500000 152.8600000 127.7250000
 135.6910000 153.9200000 126.7140000 135.5020000 153.4380000 125.7550000
 135.1490000 154.8650000 126.7580000 136.7590000 154.1090000 126.8210000
 135.9130000 151.6690000 127.7660000 135.7210000 151.2100000 126.7960000
 136.9870000 151.8030000 127.8970000 135.5290000 151.0230000 128.5560000
 135.6670000 153.4350000 131.6560000 136.8470000 153.1250000 131.8510000
 134.9790000 154.2080000 132.4890000 134.0400000 154.4950000 132.2520000
 135.5010000 154.6850000 133.7590000 136.5860000 154.7550000 133.6780000
 134.9520000 156.0830000 134.0550000 133.8810000 156.0150000 134.2480000
 135.3480000 156.4300000 135.0100000 135.2050000 157.1470000 132.9890000
 135.1650000 156.6680000 132.0100000 134.1330000 158.2190000 133.0400000
 134.3310000 158.9680000 132.2730000 133.1570000 157.7670000 132.8620000
 134.1400000 158.6940000 134.0210000 136.5790000 157.7550000 133.1660000
 136.7440000 158.5110000 132.3990000 136.6490000 158.2160000 134.1510000
 137.3360000 156.9760000 133.0760000 135.1690000 153.7540000 134.9150000
 135.5460000 154.0440000 136.0530000 134.4820000 152.6470000 134.6520000
 134.3020000 152.3800000 133.6950000 133.9730000 151.7940000 135.7140000
 133.6160000 152.4370000 136.5180000 132.7830000 150.9860000 135.1950000
 132.2420000 151.5750000 134.4540000 133.1480000 150.1190000 134.6450000
 131.8220000 150.5290000 136.2710000 132.3350000 149.8490000 136.9510000
 131.4900000 151.3900000 136.8510000 130.6190000 149.8310000 135.6720000
 129.9370000 150.5740000 135.2580000 130.9440000 149.1820000 134.8590000
 129.8930000 149.0070000 136.7170000 129.6220000 149.6450000 137.5580000
 128.9670000 148.6180000 136.2930000 130.7300000 147.8750000 137.2040000
 131.5780000 148.2360000 137.6170000 130.2160000 147.3490000 137.8970000
 130.9640000 147.2710000 136.4290000 135.0250000 150.8570000 136.2960000
 134.7390000 150.1730000 137.2840000 136.2280000 150.8060000 135.7250000
 136.3980000 151.2990000 134.8600000 137.3220000 150.0500000 136.3180000
 136.8980000 149.3890000 137.0740000 138.0150000 149.1760000 135.2710000
 138.7060000 148.4970000 135.7700000 137.2850000 148.4980000 134.8290000
 138.7470000 149.9100000 134.1670000 138.0270000 150.2810000 133.4380000
 139.3060000 150.7430000 134.5930000 139.7080000 148.9520000 133.4860000
 140.6550000 148.9450000 134.0250000 139.3170000 147.9370000 133.5550000
 139.9500000 149.2840000 132.0870000 139.6080000 150.1820000 131.7770000
 140.5790000 148.4820000 131.2350000 141.0260000 147.3030000 131.6470000
 140.8880000 147.0170000 132.6060000 141.5050000 146.6910000 131.0020000
 140.7570000 148.8520000 129.9740000 140.4140000 149.7470000 129.6570000
 141.2360000 148.2380000 129.3300000 138.3340000 150.9500000 137.0050000
 139.3980000 150.4780000 137.4140000 138.0270000 152.2390000 137.1250000
 137.2580000 152.6260000 136.5970000 138.7480000 153.1560000 137.9930000
 139.6140000 152.6330000 138.3980000 139.2470000 154.3680000 137.1990000
 138.4060000 155.0230000 136.9730000 139.9060000 154.9660000 137.8290000
 139.9630000 154.0150000 135.9190000 140.9280000 153.0180000 135.8930000
 141.1770000 152.4840000 136.7980000 141.5830000 152.6910000 134.7240000
 142.3290000 151.9100000 134.7230000 141.2780000 153.3660000 133.5620000
 141.9290000 153.0430000 132.3940000 141.6050000 153.6000000 131.6820000
 140.3240000 154.3600000 133.5610000 140.0850000 154.8880000 132.6500000
 139.6730000 154.6790000 134.7340000 138.9270000 155.4600000 134.7210000
 137.9040000 153.6480000 139.1540000 138.4410000 153.8750000 140.2390000
 136.5960000 153.8100000 138.9490000 136.2010000 153.6260000 138.0380000
 135.6590000 154.2460000 139.9710000 136.1290000 154.1370000 140.9490000
 135.2430000 155.7120000 139.7820000 134.5290000 155.9810000 140.5600000
 136.4410000 156.6360000 139.8730000 136.1160000 157.6670000 139.7350000
 136.9080000 156.5300000 140.8520000 137.1610000 156.3760000 139.0970000
 134.6190000 155.8740000 138.5020000 133.6700000 155.7590000 138.5910000
 134.4190000 153.3640000 139.9200000 133.8980000 153.0880000 138.8300000
 133.9250000 152.9070000 141.0720000 134.5900000 152.8450000 142.3820000
 134.9840000 153.8300000 142.6320000 135.3090000 152.0250000 142.3820000
 133.4680000 152.5150000 143.3080000 132.9800000 153.4360000 143.6270000
 133.8480000 151.9220000 144.1400000 132.5060000 151.6930000 142.5110000
 131.4950000 151.8560000 142.8850000 132.8250000 150.6510000 142.5230000
 132.6140000 152.2410000 141.0810000 132.6190000 151.4140000 140.3710000
 131.4730000 153.1850000 140.7550000 130.4190000 152.7330000 140.2940000
 131.6530000 154.4810000 140.9880000 132.5060000 154.8020000 141.4230000
 130.6720000 155.5010000 140.6480000 129.7510000 155.0130000 140.3280000
 130.3690000 156.3920000 141.8550000 131.2500000 156.9870000 142.0960000
 129.5800000 157.0980000 141.5950000 129.9500000 155.5940000 143.0760000
 128.9480000 154.7400000 142.9100000 130.5250000 155.7400000 144.1540000
 131.2870000 156.3980000 144.2350000 130.2350000 155.2020000 144.9580000
 131.2200000 156.3260000 139.4940000 132.2750000 156.9550000 139.6230000
 130.5070000 156.3220000 138.3710000 129.5610000 155.9680000 138.3750000
 131.0830000 156.8270000 137.1290000 132.1080000 156.4620000 137.0610000
 130.2990000 156.2660000 135.9300000 129.2340000 156.3530000 136.1470000
 130.5940000 157.0630000 134.6760000 130.0290000 156.6490000 133.8410000
 130.3050000 158.1030000 134.8290000 131.6600000 157.0110000 134.4540000
 130.6240000 154.7970000 135.7260000 130.0620000 154.4150000 134.8740000
 131.6910000 154.6830000 135.5360000 130.3530000 154.2370000 136.6210000
 131.1260000 158.3510000 137.1160000 132.1670000 158.9480000 136.8190000
 130.0110000 159.0040000 137.4470000 129.2360000 158.5040000 137.8580000
 129.8690000 160.4400000 137.2330000 130.1110000 160.6460000 136.1900000
 128.4160000 160.8580000 137.4660000 128.3160000 161.9310000 137.3050000
 127.7680000 160.3250000 136.7710000 128.1270000 160.6160000 138.4890000
 130.7880000 161.2940000 138.1010000 130.8170000 162.5140000 137.9100000
 131.5430000 160.7050000 139.0300000 131.5160000 159.7010000 139.1410000
 132.4230000 161.4690000 139.9090000 132.2480000 162.5260000 139.7100000
 132.0720000 161.2130000 141.3770000 132.7260000 161.8080000 142.0150000
 131.0610000 161.5690000 141.5750000 132.1780000 159.7460000 141.7730000
 131.3890000 159.3220000 142.6430000 133.0470000 159.0200000 141.2470000
 133.9020000 161.1910000 139.6470000 134.7230000 161.2560000 140.5660000
 134.2580000 160.8880000 138.4020000 133.5650000 160.8740000 137.6680000
 135.6380000 160.5720000 138.0620000 136.0770000 160.0090000 138.8850000
 135.6910000 159.7100000 136.8010000 136.7290000 159.4820000 136.5590000
 135.1460000 158.7820000 136.9720000 135.2360000 160.2510000 135.9710000
 136.4490000 161.8450000 137.8590000 135.9400000 162.8530000 137.3600000
 137.7210000 161.7910000 138.2480000 138.0940000 160.9370000 138.6370000
 138.6080000 162.9360000 138.1310000 138.0530000 163.8300000 138.4130000
 139.7940000 162.7860000 139.0820000 140.3080000 163.7430000 139.1690000
 139.3180000 162.3460000 140.4560000 140.1750000 162.2440000 141.1220000
 138.6320000 163.0910000 140.8590000 138.8060000 161.3870000 140.3740000
 140.7030000 161.8070000 138.5670000 140.2990000 160.9380000 138.6150000
 139.0760000 163.0970000 136.6860000 138.7740000 162.2830000 135.8110000
 139.8310000 164.1680000 136.4270000 140.0560000 164.8180000 137.1660000
 140.3310000 164.3980000 135.0750000 139.5060000 164.2440000 134.3800000
 140.8170000 165.8390000 134.9200000 141.6310000 166.0230000 135.6220000
 141.2670000 165.9640000 133.9350000 139.7340000 166.8890000 135.1170000
 139.7300000 167.5690000 134.2650000 138.7570000 166.4060000 135.1160000
 139.9000000 167.6870000 136.3970000 140.6200000 167.2240000 137.3060000
 139.3040000 168.7800000 136.4930000 141.4430000 163.4220000 134.7090000
 141.6230000 163.1080000 133.5270000 142.1990000 162.9390000 135.6970000
 142.0540000 163.2550000 136.6450000 143.2360000 161.9550000 135.4140000
 143.7660000 162.2680000 134.5140000 144.2410000 161.8990000 136.5650000
 145.0100000 161.1600000 136.3410000 144.7040000 162.8780000 136.6920000
 143.7260000 161.6190000 137.4840000 142.6520000 160.5720000 135.1640000
 143.3180000 159.7300000 134.5540000 141.4260000 160.3230000 135.6230000
[truncated: 151,148 more chars]
