# Supplementary material for: Data for molecular dynamics simulations of Escherichia coli cytochrome bd oxidase with the Amber force field
Source: Data Brief. 2021 Sep 23;38:107401. doi: 10.1016/j.dib.2021.107401 (PMC8481974; doi:10.1016/j.dib.2021.107401)
Supplement: Supplementary Data S1 — Supplementary Raw Research Data. This is open data under the CC BY license http://creativecommons.org/licenses/by/4.0/ [file mmc1.zip › protein_solv.pdb]

CRYST1  108.053  121.060  118.320  90.00  90.00  90.00 P 1           1
ATOM      1  N   ILE     1     -26.228  11.598   3.624  1.00  0.00
ATOM      2  H1  ILE     1     -26.212  11.159   2.714  1.00  0.00
ATOM      3  H2  ILE     1     -26.821  12.415   3.593  1.00  0.00
ATOM      4  H3  ILE     1     -26.174  11.077   2.760  1.00  0.00
ATOM      5  CA  ILE     1     -26.746  10.658   4.608  1.00  0.00
ATOM      6  HA  ILE     1     -27.771  10.409   4.335  1.00  0.00
ATOM      7  CB  ILE     1     -25.920   9.354   4.626  1.00  0.00
ATOM      8  HB  ILE     1     -24.888   9.604   4.871  1.00  0.00
ATOM      9  CG2 ILE     1     -26.442   8.384   5.678  1.00  0.00
ATOM     10 HG21 ILE     1     -25.840   7.476   5.666  1.00  0.00
ATOM     11 HG22 ILE     1     -26.380   8.847   6.663  1.00  0.00
ATOM     12 HG23 ILE     1     -27.480   8.134   5.459  1.00  0.00
ATOM     13  CG1 ILE     1     -25.942   8.694   3.246  1.00  0.00
ATOM     14 HG12 ILE     1     -26.964   8.680   2.869  1.00  0.00
ATOM     15 HG13 ILE     1     -25.392   9.315   2.539  1.00  0.00
ATOM     16  CD1 ILE     1     -25.380   7.292   3.223  1.00  0.00
ATOM     17 HD11 ILE     1     -25.432   6.896   2.209  1.00  0.00
ATOM     18 HD12 ILE     1     -24.341   7.311   3.552  1.00  0.00
ATOM     19 HD13 ILE     1     -25.961   6.656   3.891  1.00  0.00
ATOM     20  C   ILE     1     -26.767  11.326   5.974  1.00  0.00
ATOM     21  O   ILE     1     -25.883  12.117   6.299  1.00  0.00
ATOM     22  N   ASP     2     -27.804  11.020   6.752  1.00  0.00
ATOM     23  H   ASP     2     -28.552  10.444   6.393  1.00  0.00
ATOM     24  CA  ASP     2     -27.903  11.493   8.126  1.00  0.00
ATOM     25  HA  ASP     2     -28.022  12.576   8.116  1.00  0.00
ATOM     26  CB  ASP     2     -29.127  10.871   8.796  1.00  0.00
ATOM     27  HB2 ASP     2     -30.011  11.065   8.188  1.00  0.00
ATOM     28  HB3 ASP     2     -29.011   9.788   8.829  1.00  0.00
ATOM     29  CG  ASP     2     -29.355  11.393  10.193  1.00  0.00
ATOM     30  OD1 ASP     2     -29.183  10.619  11.158  1.00  0.00
ATOM     31  OD2 ASP     2     -29.722  12.575  10.322  1.00  0.00
ATOM     32  C   ASP     2     -26.638  11.146   8.901  1.00  0.00
ATOM     33  O   ASP     2     -26.035  10.090   8.699  1.00  0.00
ATOM     34  N   TYR     3     -26.239  12.047   9.796  1.00  0.00
ATOM     35  H   TYR     3     -26.840  12.823  10.034  1.00  0.00
ATOM     36  CA  TYR     3     -24.942  11.936  10.446  1.00  0.00
ATOM     37  HA  TYR     3     -24.259  11.470   9.735  1.00  0.00
ATOM     38  CB  TYR     3     -24.415  13.344  10.732  1.00  0.00
ATOM     39  HB2 TYR     3     -24.500  13.950   9.830  1.00  0.00
ATOM     40  HB3 TYR     3     -25.082  13.842  11.436  1.00  0.00
ATOM     41  CG  TYR     3     -23.003  13.416  11.249  1.00  0.00
ATOM     42  CD1 TYR     3     -21.987  12.689  10.640  1.00  0.00
ATOM     43  HD1 TYR     3     -22.213  12.035   9.811  1.00  0.00
ATOM     44  CE1 TYR     3     -20.684  12.787  11.078  1.00  0.00
ATOM     45  HE1 TYR     3     -19.919  12.163  10.640  1.00  0.00
ATOM     46  CZ  TYR     3     -20.367  13.681  12.072  1.00  0.00
ATOM     47  OH  TYR     3     -19.066  13.791  12.500  1.00  0.00
ATOM     48  HH  TYR     3     -18.510  13.196  11.992  1.00  0.00
ATOM     49  CE2 TYR     3     -21.348  14.457  12.648  1.00  0.00
ATOM     50  HE2 TYR     3     -21.098  15.158  13.430  1.00  0.00
ATOM     51  CD2 TYR     3     -22.651  14.336  12.223  1.00  0.00
ATOM     52  HD2 TYR     3     -23.405  14.973  12.662  1.00  0.00
ATOM     53  C   TYR     3     -24.975  11.057  11.691  1.00  0.00
ATOM     54  O   TYR     3     -23.944  10.481  12.050  1.00  0.00
ATOM     55  N   GLU     4     -26.127  10.934  12.353  1.00  0.00
ATOM     56  H   GLU     4     -26.885  11.577  12.172  1.00  0.00
ATOM     57  CA  GLU     4     -26.286   9.870  13.337  1.00  0.00
ATOM     58  HA  GLU     4     -25.436   9.905  14.019  1.00  0.00
ATOM     59  CB  GLU     4     -27.562  10.076  14.150  1.00  0.00
ATOM     60  HB2 GLU     4     -27.589  11.098  14.529  1.00  0.00
ATOM     61  HB3 GLU     4     -28.428   9.977  13.496  1.00  0.00
ATOM     62  CG  GLU     4     -27.692   9.105  15.308  1.00  0.00
ATOM     63  HG2 GLU     4     -27.259   8.145  15.026  1.00  0.00
ATOM     64  HG3 GLU     4     -27.092   9.459  16.146  1.00  0.00
ATOM     65  CD  GLU     4     -29.118   8.897  15.764  1.00  0.00
ATOM     66  OE1 GLU     4     -30.042   9.411  15.102  1.00  0.00
ATOM     67  OE2 GLU     4     -29.313   8.212  16.789  1.00  0.00
ATOM     68  C   GLU     4     -26.310   8.500  12.673  1.00  0.00
ATOM     69  O   GLU     4     -25.833   7.521  13.257  1.00  0.00
ATOM     70  N   VAL     5     -26.859   8.413  11.459  1.00  0.00
ATOM     71  H   VAL     5     -27.256   9.234  11.024  1.00  0.00
ATOM     72  CA  VAL     5     -26.899   7.146  10.737  1.00  0.00
ATOM     73  HA  VAL     5     -27.261   6.378  11.421  1.00  0.00
ATOM     74  CB  VAL     5     -27.886   7.239   9.556  1.00  0.00
ATOM     75  HB  VAL     5     -27.593   8.079   8.926  1.00  0.00
ATOM     76  CG1 VAL     5     -27.851   5.972   8.719  1.00  0.00
ATOM     77 HG11 VAL     5     -28.556   6.062   7.892  1.00  0.00
ATOM     78 HG12 VAL     5     -26.846   5.824   8.324  1.00  0.00
ATOM     79 HG13 VAL     5     -28.126   5.119   9.339  1.00  0.00
ATOM     80  CG2 VAL     5     -29.289   7.485  10.063  1.00  0.00
ATOM     81 HG21 VAL     5     -29.975   7.548   9.218  1.00  0.00
ATOM     82 HG22 VAL     5     -29.590   6.664  10.714  1.00  0.00
ATOM     83 HG23 VAL     5     -29.315   8.420  10.623  1.00  0.00
ATOM     84  C   VAL     5     -25.503   6.749  10.277  1.00  0.00
ATOM     85  O   VAL     5     -25.116   5.580  10.366  1.00  0.00
ATOM     86  N   LEU     6     -24.724   7.716   9.788  1.00  0.00
ATOM     87  H   LEU     6     -25.072   8.662   9.725  1.00  0.00
ATOM     88  CA  LEU     6     -23.366   7.435   9.337  1.00  0.00
ATOM     89  HA  LEU     6     -23.413   6.661   8.571  1.00  0.00
ATOM     90  CB  LEU     6     -22.753   8.687   8.716  1.00  0.00
ATOM     91  HB2 LEU     6     -22.934   9.538   9.373  1.00  0.00
ATOM     92  HB3 LEU     6     -21.666   8.610   8.753  1.00  0.00
ATOM     93  CG  LEU     6     -23.181   9.051   7.296  1.00  0.00
ATOM     94  HG  LEU     6     -24.268   9.135   7.277  1.00  0.00
ATOM     95  CD1 LEU     6     -22.593  10.392   6.907  1.00  0.00
ATOM     96 HD11 LEU     6     -22.903  10.645   5.893  1.00  0.00
ATOM     97 HD12 LEU     6     -22.947  11.158   7.596  1.00  0.00
ATOM     98 HD13 LEU     6     -21.505  10.339   6.952  1.00  0.00
ATOM     99  CD2 LEU     6     -22.770   7.972   6.311  1.00  0.00
ATOM    100 HD21 LEU     6     -23.087   8.256   5.307  1.00  0.00
ATOM    101 HD22 LEU     6     -21.686   7.855   6.330  1.00  0.00
ATOM    102 HD23 LEU     6     -23.241   7.029   6.587  1.00  0.00
ATOM    103  C   LEU     6     -22.485   6.932  10.471  1.00  0.00
ATOM    104  O   LEU     6     -21.590   6.112  10.240  1.00  0.00
ATOM    105  N   ARG     7     -22.721   7.408  11.694  1.00  0.00
ATOM    106  H   ARG     7     -23.474   8.064  11.844  1.00  0.00
ATOM    107  CA  ARG     7     -21.909   7.000  12.832  1.00  0.00
ATOM    108  HA  ARG     7     -20.867   6.980  12.513  1.00  0.00
ATOM    109  CB  ARG     7     -22.039   8.027  13.956  1.00  0.00
ATOM    110  HB2 ARG     7     -23.083   8.322  14.057  1.00  0.00
ATOM    111  HB3 ARG     7     -21.774   7.561  14.905  1.00  0.00
ATOM    112  CG  ARG     7     -21.188   9.258  13.747  1.00  0.00
ATOM    113  HG2 ARG     7     -20.138   9.000  13.881  1.00  0.00
ATOM    114  HG3 ARG     7     -21.303   9.609  12.721  1.00  0.00
ATOM    115  CD  ARG     7     -21.558  10.365  14.700  1.00  0.00
ATOM    116  HD2 ARG     7     -22.426  10.900  14.315  1.00  0.00
ATOM    117  HD3 ARG     7     -21.834   9.937  15.664  1.00  0.00
ATOM    118  NE  ARG     7     -20.455  11.298  14.882  1.00  0.00
ATOM    119  HE  ARG     7     -19.539  10.939  14.653  1.00  0.00
ATOM    120  CZ  ARG     7     -20.590  12.545  15.316  1.00  0.00
ATOM    121  NH1 ARG     7     -21.789  13.021  15.613  1.00  0.00
ATOM    122 HH11 ARG     7     -22.605  12.435  15.510  1.00  0.00
ATOM    123 HH12 ARG     7     -21.888  13.970  15.943  1.00  0.00
ATOM    124  NH2 ARG     7     -19.523  13.317  15.449  1.00  0.00
ATOM    125 HH21 ARG     7     -18.607  12.957  15.220  1.00  0.00
ATOM    126 HH22 ARG     7     -19.624  14.266  15.779  1.00  0.00
ATOM    127  C   ARG     7     -22.273   5.610  13.335  1.00  0.00
ATOM    128  O   ARG     7     -21.400   4.890  13.827  1.00  0.00
ATOM    129  N   PHE     8     -23.538   5.210  13.225  1.00  0.00
ATOM    130  H   PHE     8     -24.245   5.854  12.899  1.00  0.00
ATOM    131  CA  PHE     8     -23.897   3.842  13.577  1.00  0.00
ATOM    132  HA  PHE     8     -23.334   3.565  14.468  1.00  0.00
ATOM    133  CB  PHE     8     -25.385   3.745  13.910  1.00  0.00
ATOM    134  HB2 PHE     8     -25.653   4.541  14.605  1.00  0.00
ATOM    135  HB3 PHE     8     -25.970   3.932  13.010  1.00  0.00
ATOM    136  CG  PHE     8     -25.780   2.421  14.494  1.00  0.00
ATOM    137  CD1 PHE     8     -25.532   2.137  15.824  1.00  0.00
ATOM    138  HD1 PHE     8     -25.060   2.876  16.455  1.00  0.00
ATOM    139  CE1 PHE     8     -25.880   0.918  16.360  1.00  0.00
ATOM    140  HE1 PHE     8     -25.680   0.709  17.400  1.00  0.00
ATOM    141  CZ  PHE     8     -26.481  -0.031  15.572  1.00  0.00
ATOM    142  HZ  PHE     8     -26.756  -0.987  15.993  1.00  0.00
ATOM    143  CE2 PHE     8     -26.733   0.235  14.247  1.00  0.00
ATOM    144  HE2 PHE     8     -27.205  -0.513  13.627  1.00  0.00
ATOM    145  CD2 PHE     8     -26.384   1.453  13.711  1.00  0.00
ATOM    146  HD2 PHE     8     -26.586   1.650  12.668  1.00  0.00
ATOM    147  C   PHE     8     -23.540   2.858  12.471  1.00  0.00
ATOM    148  O   PHE     8     -23.249   1.692  12.755  1.00  0.00
ATOM    149  N   ILE     9     -23.559   3.307  11.215  1.00  0.00
ATOM    150  H   ILE     9     -23.856   4.253  11.021  1.00  0.00
ATOM    151  CA  ILE     9     -23.155   2.452  10.104  1.00  0.00
ATOM    152  HA  ILE     9     -23.767   1.550  10.130  1.00  0.00
ATOM    153  CB  ILE     9     -23.412   3.167   8.763  1.00  0.00
ATOM    154  HB  ILE     9     -23.184   4.225   8.895  1.00  0.00
ATOM    155  CG2 ILE     9     -22.509   2.624   7.665  1.00  0.00
ATOM    156 HG21 ILE     9     -22.715   3.149   6.732  1.00  0.00
ATOM    157 HG22 ILE     9     -21.466   2.775   7.944  1.00  0.00
ATOM    158 HG23 ILE     9     -22.698   1.559   7.532  1.00  0.00
ATOM    159  CG1 ILE     9     -24.880   3.046   8.359  1.00  0.00
ATOM    160 HG12 ILE     9     -25.103   2.008   8.113  1.00  0.00
ATOM    161 HG13 ILE     9     -25.512   3.286   9.214  1.00  0.00
ATOM    162  CD1 ILE     9     -25.256   3.925   7.199  1.00  0.00
ATOM    163 HD11 ILE     9     -26.312   3.788   6.966  1.00  0.00
ATOM    164 HD12 ILE     9     -25.074   4.968   7.459  1.00  0.00
ATOM    165 HD13 ILE     9     -24.655   3.657   6.330  1.00  0.00
ATOM    166  C   ILE     9     -21.697   2.040  10.253  1.00  0.00
ATOM    167  O   ILE     9     -21.336   0.883  10.010  1.00  0.00
ATOM    168  N   TRP    10     -20.841   2.969  10.680  1.00  0.00
ATOM    169  H   TRP    10     -21.183   3.870  10.982  1.00  0.00
ATOM    170  CA  TRP    10     -19.413   2.690  10.713  1.00  0.00
ATOM    171  HA  TRP    10     -19.197   1.989   9.906  1.00  0.00
ATOM    172  CB  TRP    10     -18.623   3.966  10.436  1.00  0.00
ATOM    173  HB2 TRP    10     -19.213   4.831  10.738  1.00  0.00
ATOM    174  HB3 TRP    10     -17.695   3.950  11.008  1.00  0.00
ATOM    175  CG  TRP    10     -18.311   4.062   8.991  1.00  0.00
ATOM    176  CD1 TRP    10     -18.896   4.883   8.076  1.00  0.00
ATOM    177  HD1 TRP    10     -19.663   5.577   8.386  1.00  0.00
ATOM    178  NE1 TRP    10     -18.362   4.660   6.834  1.00  0.00
ATOM    179  HE1 TRP    10     -18.681   5.200   6.043  1.00  0.00
ATOM    180  CE2 TRP    10     -17.425   3.666   6.925  1.00  0.00
ATOM    181  CZ2 TRP    10     -16.625   3.092   5.943  1.00  0.00
ATOM    182  HZ2 TRP    10     -16.699   3.431   4.920  1.00  0.00
ATOM    183  CH2 TRP    10     -15.765   2.105   6.331  1.00  0.00
ATOM    184  HH2 TRP    10     -15.122   1.633   5.604  1.00  0.00
ATOM    185  CZ3 TRP    10     -15.691   1.680   7.665  1.00  0.00
ATOM    186  HZ3 TRP    10     -14.998   0.893   7.924  1.00  0.00
ATOM    187  CE3 TRP    10     -16.482   2.247   8.637  1.00  0.00
ATOM    188  HE3 TRP    10     -16.425   1.925   9.666  1.00  0.00
ATOM    189  CD2 TRP    10     -17.373   3.260   8.270  1.00  0.00
ATOM    190  C   TRP    10     -18.962   2.043  12.013  1.00  0.00
ATOM    191  O   TRP    10     -17.840   1.535  12.075  1.00  0.00
ATOM    192  N   TRP    11     -19.803   2.038  13.043  1.00  0.00
ATOM    193  H   TRP    11     -20.590   2.671  13.056  1.00  0.00
ATOM    194  CA  TRP    11     -19.581   1.116  14.147  1.00  0.00
ATOM    195  HA  TRP    11     -18.535   1.183  14.446  1.00  0.00
ATOM    196  CB  TRP    11     -20.449   1.505  15.342  1.00  0.00
ATOM    197  HB2 TRP    11     -20.231   2.534  15.627  1.00  0.00
ATOM    198  HB3 TRP    11     -21.497   1.505  15.043  1.00  0.00
ATOM    199  CG  TRP    11     -20.272   0.612  16.531  1.00  0.00
ATOM    200  CD1 TRP    11     -19.255   0.645  17.432  1.00  0.00
ATOM    201  HD1 TRP    11     -18.463   1.372  17.326  1.00  0.00
ATOM    202  NE1 TRP    11     -19.433  -0.324  18.383  1.00  0.00
ATOM    203  HE1 TRP    11     -18.757  -0.433  19.126  1.00  0.00
ATOM    204  CE2 TRP    11     -20.588  -1.006  18.110  1.00  0.00
ATOM    205  CZ2 TRP    11     -21.185  -2.068  18.784  1.00  0.00
ATOM    206  HZ2 TRP    11     -20.723  -2.471  19.673  1.00  0.00
ATOM    207  CH2 TRP    11     -22.353  -2.559  18.275  1.00  0.00
ATOM    208  HH2 TRP    11     -22.852  -3.382  18.765  1.00  0.00
ATOM    209  CZ3 TRP    11     -22.931  -2.019  17.119  1.00  0.00
ATOM    210  HZ3 TRP    11     -23.856  -2.440  16.753  1.00  0.00
ATOM    211  CE3 TRP    11     -22.340  -0.968  16.451  1.00  0.00
ATOM    212  HE3 TRP    11     -22.784  -0.549  15.560  1.00  0.00
ATOM    213  CD2 TRP    11     -21.143  -0.444  16.948  1.00  0.00
ATOM    214  C   TRP    11     -19.866  -0.315  13.710  1.00  0.00
ATOM    215  O   TRP    11     -19.148  -1.244  14.093  1.00  0.00
ATOM    216  N   LEU    12     -20.907  -0.505  12.895  1.00  0.00
ATOM    217  H   LEU    12     -21.486   0.277  12.624  1.00  0.00
ATOM    218  CA  LEU    12     -21.233  -1.830  12.380  1.00  0.00
ATOM    219  HA  LEU    12     -21.276  -2.525  13.218  1.00  0.00
ATOM    220  CB  LEU    12     -22.601  -1.807  11.699  1.00  0.00
ATOM    221  HB2 LEU    12     -22.641  -0.962  11.012  1.00  0.00
ATOM    222  HB3 LEU    12     -22.652  -2.623  10.979  1.00  0.00
ATOM    223  CG  LEU    12     -23.868  -1.815  12.549  1.00  0.00
ATOM    224  HG  LEU    12     -23.796  -1.016  13.287  1.00  0.00
ATOM    225  CD1 LEU    12     -25.067  -1.548  11.666  1.00  0.00
ATOM    226 HD11 LEU    12     -25.973  -1.553  12.272  1.00  0.00
ATOM    227 HD12 LEU    12     -24.957  -0.575  11.187  1.00  0.00
ATOM    228 HD13 LEU    12     -25.136  -2.323  10.902  1.00  0.00
ATOM    229  CD2 LEU    12     -24.023  -3.133  13.279  1.00  0.00
ATOM    230 HD21 LEU    12     -24.934  -3.113  13.878  1.00  0.00
ATOM    231 HD22 LEU    12     -24.083  -3.945  12.555  1.00  0.00
ATOM    232 HD23 LEU    12     -23.164  -3.291  13.931  1.00  0.00
ATOM    233  C   LEU    12     -20.176  -2.321  11.401  1.00  0.00
ATOM    234  O   LEU    12     -19.861  -3.515  11.364  1.00  0.00
ATOM    235  N   LEU    13     -19.628  -1.413  10.591  1.00  0.00
ATOM    236  H   LEU    13     -19.883  -0.440  10.678  1.00  0.00
ATOM    237  CA  LEU    13     -18.659  -1.806   9.574  1.00  0.00
ATOM    238  HA  LEU    13     -19.049  -2.678   9.050  1.00  0.00
ATOM    239  CB  LEU    13     -18.481  -0.678   8.560  1.00  0.00
ATOM    240  HB2 LEU    13     -18.336   0.263   9.091  1.00  0.00
ATOM    241  HB3 LEU    13     -17.533  -0.810   8.038  1.00  0.00
ATOM    242  CG  LEU    13     -19.603  -0.511   7.534  1.00  0.00
ATOM    243  HG  LEU    13     -20.541  -0.389   8.076  1.00  0.00
ATOM    244  CD1 LEU    13     -19.390   0.720   6.685  1.00  0.00
ATOM    245 HD11 LEU    13     -20.204   0.811   5.966  1.00  0.00
ATOM    246 HD12 LEU    13     -19.370   1.603   7.323  1.00  0.00
ATOM    247 HD13 LEU    13     -18.443   0.635   6.152  1.00  0.00
ATOM    248  CD2 LEU    13     -19.721  -1.745   6.664  1.00  0.00
ATOM    249 HD21 LEU    13     -20.525  -1.605   5.941  1.00  0.00
ATOM    250 HD22 LEU    13     -18.782  -1.908   6.135  1.00  0.00
ATOM    251 HD23 LEU    13     -19.941  -2.611   7.289  1.00  0.00
ATOM    252  C   LEU    13     -17.322  -2.182  10.196  1.00  0.00
ATOM    253  O   LEU    13     -16.643  -3.094   9.711  1.00  0.00
ATOM    254  N   VAL    14     -16.921  -1.485  11.261  1.00  0.00
ATOM    255  H   VAL    14     -17.454  -0.686  11.571  1.00  0.00
ATOM    256  CA  VAL    14     -15.714  -1.864  11.989  1.00  0.00
ATOM    257  HA  VAL    14     -14.879  -1.856  11.288  1.00  0.00
ATOM    258  CB  VAL    14     -15.415  -0.837  13.101  1.00  0.00
ATOM    259  HB  VAL    14     -16.349  -0.603  13.611  1.00  0.00
ATOM    260  CG1 VAL    14     -14.440  -1.402  14.124  1.00  0.00
ATOM    261 HG11 VAL    14     -14.249  -0.656  14.895  1.00  0.00
ATOM    262 HG12 VAL    14     -14.868  -2.294  14.581  1.00  0.00
ATOM    263 HG13 VAL    14     -13.504  -1.661  13.630  1.00  0.00
ATOM    264  CG2 VAL    14     -14.864   0.447  12.503  1.00  0.00
ATOM    265 HG21 VAL    14     -14.658   1.161  13.301  1.00  0.00
ATOM    266 HG22 VAL    14     -13.942   0.231  11.963  1.00  0.00
ATOM    267 HG23 VAL    14     -15.596   0.872  11.816  1.00  0.00
ATOM    268  C   VAL    14     -15.854  -3.276  12.541  1.00  0.00
ATOM    269  O   VAL    14     -14.907  -4.070  12.507  1.00  0.00
ATOM    270  N   GLY    15     -17.044  -3.620  13.034  1.00  0.00
ATOM    271  H   GLY    15     -17.799  -2.949  13.046  1.00  0.00
ATOM    272  CA  GLY    15     -17.262  -4.959  13.556  1.00  0.00
ATOM    273  HA2 GLY    15     -16.476  -5.201  14.272  1.00  0.00
ATOM    274  HA3 GLY    15     -18.195  -4.981  14.119  1.00  0.00
ATOM    275  C   GLY    15     -17.302  -6.021  12.474  1.00  0.00
ATOM    276  O   GLY    15     -16.998  -7.188  12.730  1.00  0.00
ATOM    277  N   VAL    16     -17.677  -5.636  11.254  1.00  0.00
ATOM    278  H   VAL    16     -17.942  -4.676  11.087  1.00  0.00
ATOM    279  CA  VAL    16     -17.711  -6.587  10.147  1.00  0.00
ATOM    280  HA  VAL    16     -18.154  -7.514  10.510  1.00  0.00
ATOM    281  CB  VAL    16     -18.599  -6.045   9.010  1.00  0.00
ATOM    282  HB  VAL    16     -18.378  -4.985   8.882  1.00  0.00
ATOM    283  CG1 VAL    16     -18.298  -6.755   7.696  1.00  0.00
ATOM    284 HG11 VAL    16     -18.938  -6.354   6.911  1.00  0.00
ATOM    285 HG12 VAL    16     -17.253  -6.597   7.428  1.00  0.00
ATOM    286 HG13 VAL    16     -18.487  -7.823   7.808  1.00  0.00
ATOM    287  CG2 VAL    16     -20.065  -6.182   9.370  1.00  0.00
ATOM    288 HG21 VAL    16     -20.677  -5.794   8.556  1.00  0.00
ATOM    289 HG22 VAL    16     -20.303  -7.233   9.534  1.00  0.00
ATOM    290 HG23 VAL    16     -20.271  -5.617  10.279  1.00  0.00
ATOM    291  C   VAL    16     -16.299  -6.895   9.663  1.00  0.00
ATOM    292  O   VAL    16     -15.966  -8.050   9.375  1.00  0.00
ATOM    293  N   LEU    17     -15.445  -5.873   9.569  1.00  0.00
ATOM    294  H   LEU    17     -15.756  -4.934   9.773  1.00  0.00
ATOM    295  CA  LEU    17     -14.059  -6.099   9.172  1.00  0.00
ATOM    296  HA  LEU    17     -14.056  -6.702   8.264  1.00  0.00
ATOM    297  CB  LEU    17     -13.374  -4.768   8.867  1.00  0.00
ATOM    298  HB2 LEU    17     -13.316  -4.176   9.781  1.00  0.00
ATOM    299  HB3 LEU    17     -12.323  -4.949   8.640  1.00  0.00
ATOM    300  CG  LEU    17     -13.990  -3.919   7.756  1.00  0.00
ATOM    301  HG  LEU    17     -15.031  -3.723   8.013  1.00  0.00
ATOM    302  CD1 LEU    17     -13.269  -2.596   7.655  1.00  0.00
ATOM    303 HD11 LEU    17     -13.715  -1.998   6.860  1.00  0.00
ATOM    304 HD12 LEU    17     -13.353  -2.062   8.602  1.00  0.00
ATOM    305 HD13 LEU    17     -12.217  -2.771   7.430  1.00  0.00
ATOM    306  CD2 LEU    17     -13.957  -4.651   6.427  1.00  0.00
ATOM    307 HD21 LEU    17     -14.402  -4.023   5.655  1.00  0.00
ATOM    308 HD22 LEU    17     -12.924  -4.876   6.161  1.00  0.00
ATOM    309 HD23 LEU    17     -14.521  -5.580   6.509  1.00  0.00
ATOM    310  C   LEU    17     -13.293  -6.853  10.249  1.00  0.00
ATOM    311  O   LEU    17     -12.360  -7.605   9.946  1.00  0.00
ATOM    312  N   LEU    18     -13.670  -6.662  11.513  1.00  0.00
ATOM    313  H   LEU    18     -14.404  -6.002  11.727  1.00  0.00
ATOM    314  CA  LEU    18     -13.035  -7.397  12.600  1.00  0.00
ATOM    315  HA  LEU    18     -11.956  -7.370  12.449  1.00  0.00
ATOM    316  CB  LEU    18     -13.351  -6.723  13.934  1.00  0.00
ATOM    317  HB2 LEU    18     -14.280  -6.161  13.837  1.00  0.00
ATOM    318  HB3 LEU    18     -13.666  -7.482  14.650  1.00  0.00
ATOM    319  CG  LEU    18     -12.293  -5.830  14.586  1.00  0.00
ATOM    320  HG  LEU    18     -11.485  -6.465  14.949  1.00  0.00
ATOM    321  CD1 LEU    18     -11.712  -4.831  13.609  1.00  0.00
ATOM    322 HD11 LEU    18     -10.966  -4.219  14.115  1.00  0.00
ATOM    323 HD12 LEU    18     -11.244  -5.362  12.780  1.00  0.00
ATOM    324 HD13 LEU    18     -12.507  -4.191  13.227  1.00  0.00
ATOM    325  CD2 LEU    18     -12.906  -5.112  15.774  1.00  0.00
ATOM    326 HD21 LEU    18     -12.155  -4.475  16.241  1.00  0.00
ATOM    327 HD22 LEU    18     -13.743  -4.500  15.437  1.00  0.00
ATOM    328 HD23 LEU    18     -13.261  -5.845  16.498  1.00  0.00
ATOM    329  C   LEU    18     -13.480  -8.851  12.613  1.00  0.00
ATOM    330  O   LEU    18     -12.660  -9.756  12.805  1.00  0.00
ATOM    331  N   ILE    19     -14.777  -9.095  12.419  1.00  0.00
ATOM    332  H   ILE    19     -15.427  -8.327  12.328  1.00  0.00
ATOM    333  CA  ILE    19     -15.275 -10.463  12.336  1.00  0.00
ATOM    334  HA  ILE    19     -14.896 -11.014  13.197  1.00  0.00
ATOM    335  CB  ILE    19     -16.815 -10.467  12.405  1.00  0.00
ATOM    336  HB  ILE    19     -17.186  -9.654  11.780  1.00  0.00
ATOM    337  CG2 ILE    19     -17.392 -11.776  11.877  1.00  0.00
ATOM    338 HG21 ILE    19     -18.480 -11.746  11.940  1.00  0.00
ATOM    339 HG22 ILE    19     -17.092 -11.913  10.838  1.00  0.00
ATOM    340 HG23 ILE    19     -17.017 -12.606  12.475  1.00  0.00
ATOM    341  CG1 ILE    19     -17.284 -10.220  13.840  1.00  0.00
ATOM    342 HG12 ILE    19     -17.135 -11.124  14.430  1.00  0.00
ATOM    343 HG13 ILE    19     -16.644  -9.470  14.305  1.00  0.00
ATOM    344  CD1 ILE    19     -18.727  -9.784  13.948  1.00  0.00
ATOM    345 HD11 ILE    19     -18.983  -9.629  14.996  1.00  0.00
ATOM    346 HD12 ILE    19     -18.868  -8.853  13.399  1.00  0.00
ATOM    347 HD13 ILE    19     -19.372 -10.555  13.527  1.00  0.00
ATOM    348  C   ILE    19     -14.755 -11.142  11.074  1.00  0.00
ATOM    349  O   ILE    19     -14.443 -12.338  11.079  1.00  0.00
ATOM    350  N   GLY    20     -14.629 -10.385   9.982  1.00  0.00
ATOM    351  H   GLY    20     -14.901  -9.413  10.007  1.00  0.00
ATOM    352  CA  GLY    20     -14.101 -10.954   8.753  1.00  0.00
ATOM    353  HA2 GLY    20     -14.709 -11.810   8.460  1.00  0.00
ATOM    354  HA3 GLY    20     -14.195 -10.226   7.947  1.00  0.00
ATOM    355  C   GLY    20     -12.653 -11.383   8.877  1.00  0.00
ATOM    356  O   GLY    20     -12.217 -12.326   8.215  1.00  0.00
ATOM    357  N   PHE    21     -11.888 -10.698   9.729  1.00  0.00
ATOM    358  H   PHE    21     -12.275  -9.917  10.239  1.00  0.00
ATOM    359  CA  PHE    21     -10.490 -11.062   9.938  1.00  0.00
ATOM    360  HA  PHE    21     -10.042 -11.271   8.966  1.00  0.00
ATOM    361  CB  PHE    21      -9.736  -9.892  10.572  1.00  0.00
ATOM    362  HB2 PHE    21      -9.524  -9.143   9.809  1.00  0.00
ATOM    363  HB3 PHE    21     -10.384  -9.391  11.291  1.00  0.00
ATOM    364  CG  PHE    21      -8.457 -10.289  11.248  1.00  0.00
ATOM    365  CD1 PHE    21      -7.328 -10.585  10.506  1.00  0.00
ATOM    366  HD1 PHE    21      -7.360 -10.528   9.428  1.00  0.00
ATOM    367  CE1 PHE    21      -6.153 -10.954  11.126  1.00  0.00
ATOM    368  HE1 PHE    21      -5.278 -11.180  10.534  1.00  0.00
ATOM    369  CZ  PHE    21      -6.097 -11.034  12.497  1.00  0.00
ATOM    370  HZ  PHE    21      -5.177 -11.323  12.984  1.00  0.00
ATOM    371  CE2 PHE    21      -7.213 -10.746  13.248  1.00  0.00
ATOM    372  HE2 PHE    21      -7.171 -10.812  14.325  1.00  0.00
ATOM    373  CD2 PHE    21      -8.383 -10.374  12.627  1.00  0.00
ATOM    374  HD2 PHE    21      -9.250 -10.147  13.229  1.00  0.00
ATOM    375  C   PHE    21     -10.371 -12.315  10.799  1.00  0.00
ATOM    376  O   PHE    21      -9.533 -13.186  10.539  1.00  0.00
ATOM    377  N   ALA    22     -11.199 -12.421  11.838  1.00  0.00
ATOM    378  H   ALA    22     -11.875 -11.694  12.021  1.00  0.00
ATOM    379  CA  ALA    22     -11.140 -13.580  12.718  1.00  0.00
ATOM    380  HA  ALA    22     -10.096 -13.752  12.980  1.00  0.00
ATOM    381  CB  ALA    22     -11.911 -13.302  14.007  1.00  0.00
ATOM    382  HB1 ALA    22     -11.860 -14.175  14.657  1.00  0.00
ATOM    383  HB2 ALA    22     -11.471 -12.444  14.516  1.00  0.00
ATOM    384  HB3 ALA    22     -12.953 -13.087  13.769  1.00  0.00
ATOM    385  C   ALA    22     -11.674 -14.843  12.056  1.00  0.00
ATOM    386  O   ALA    22     -11.347 -15.946  12.503  1.00  0.00
ATOM    387  N   VAL    23     -12.482 -14.711  11.006  1.00  0.00
ATOM    388  H   VAL    23     -12.726 -13.791  10.669  1.00  0.00
ATOM    389  CA  VAL    23     -13.023 -15.886  10.331  1.00  0.00
ATOM    390  HA  VAL    23     -13.114 -16.684  11.068  1.00  0.00
ATOM    391  CB  VAL    23     -14.431 -15.586   9.780  1.00  0.00
ATOM    392  HB  VAL    23     -14.402 -14.626   9.265  1.00  0.00
ATOM    393  CG1 VAL    23     -14.859 -16.652   8.785  1.00  0.00
ATOM    394 HG11 VAL    23     -15.855 -16.420   8.409  1.00  0.00
ATOM    395 HG12 VAL    23     -14.155 -16.678   7.954  1.00  0.00
ATOM    396 HG13 VAL    23     -14.874 -17.624   9.278  1.00  0.00
ATOM    397  CG2 VAL    23     -15.430 -15.492  10.914  1.00  0.00
ATOM    398 HG21 VAL    23     -16.420 -15.280  10.510  1.00  0.00
ATOM    399 HG22 VAL    23     -15.454 -16.437  11.457  1.00  0.00
ATOM    400 HG23 VAL    23     -15.136 -14.691  11.593  1.00  0.00
ATOM    401  C   VAL    23     -12.077 -16.364   9.235  1.00  0.00
ATOM    402  O   VAL    23     -11.778 -17.559   9.137  1.00  0.00
ATOM    403  N   THR    24     -11.577 -15.446   8.407  1.00  0.00
ATOM    404  H   THR    24     -11.772 -14.467   8.561  1.00  0.00
ATOM    405  CA  THR    24     -10.747 -15.848   7.276  1.00  0.00
ATOM    406  HA  THR    24     -11.093 -16.821   6.929  1.00  0.00
ATOM    407  CB  THR    24     -10.893 -14.851   6.126  1.00  0.00
ATOM    408  HB  THR    24     -10.371 -15.237   5.251  1.00  0.00
ATOM    409  CG2 THR    24     -12.357 -14.649   5.781  1.00  0.00
ATOM    410 HG21 THR    24     -12.443 -13.936   4.961  1.00  0.00
ATOM    411 HG22 THR    24     -12.795 -15.601   5.482  1.00  0.00
ATOM    412 HG23 THR    24     -12.886 -14.264   6.653  1.00  0.00
ATOM    413  OG1 THR    24     -10.313 -13.596   6.502  1.00  0.00
ATOM    414  HG1 THR    24     -10.916 -13.125   7.082  1.00  0.00
ATOM    415  C   THR    24      -9.283 -15.978   7.674  1.00  0.00
ATOM    416  O   THR    24      -8.680 -17.043   7.516  1.00  0.00
ATOM    417  N   ASP    25      -8.691 -14.906   8.192  1.00  0.00
ATOM    418  H   ASP    25      -9.200 -14.038   8.273  1.00  0.00
ATOM    419  CA  ASP    25      -7.311 -14.980   8.643  1.00  0.00
ATOM    420  HA  ASP    25      -6.748 -15.569   7.919  1.00  0.00
ATOM    421  CB  ASP    25      -6.707 -13.574   8.687  1.00  0.00
ATOM    422  HB2 ASP    25      -7.101 -12.985   7.859  1.00  0.00
ATOM    423  HB3 ASP    25      -7.029 -13.070   9.598  1.00  0.00
ATOM    424  CG  ASP    25      -5.194 -13.582   8.624  1.00  0.00
ATOM    425  OD1 ASP    25      -4.607 -14.671   8.493  1.00  0.00
ATOM    426  OD2 ASP    25      -4.588 -12.497   8.707  1.00  0.00
ATOM    427  C   ASP    25      -7.194 -15.659  10.003  1.00  0.00
ATOM    428  O   ASP    25      -6.090 -15.748  10.547  1.00  0.00
ATOM    429  N   GLY    26      -8.311 -16.134  10.557  1.00  0.00
ATOM    430  H   GLY    26      -9.202 -15.980  10.108  1.00  0.00
ATOM    431  CA  GLY    26      -8.260 -16.873  11.805  1.00  0.00
ATOM    432  HA2 GLY    26      -7.481 -16.454  12.442  1.00  0.00
ATOM    433  HA3 GLY    26      -9.198 -16.739  12.344  1.00  0.00
ATOM    434  C   GLY    26      -8.003 -18.354  11.602  1.00  0.00
ATOM    435  O   GLY    26      -7.474 -19.025  12.491  1.00  0.00
ATOM    436  N   PHE    27      -8.379 -18.892  10.437  1.00  0.00
ATOM    437  H   PHE    27      -8.922 -18.348   9.782  1.00  0.00
ATOM    438  CA  PHE    27      -7.991 -20.264  10.139  1.00  0.00
ATOM    439  HA  PHE    27      -7.935 -20.798  11.088  1.00  0.00
ATOM    440  CB  PHE    27      -9.056 -20.970   9.278  1.00  0.00
ATOM    441  HB2 PHE    27      -8.830 -22.035   9.227  1.00  0.00
ATOM    442  HB3 PHE    27     -10.016 -20.935   9.792  1.00  0.00
ATOM    443  CG  PHE    27      -9.219 -20.426   7.878  1.00  0.00
ATOM    444  CD1 PHE    27      -8.244 -20.613   6.909  1.00  0.00
ATOM    445  HD1 PHE    27      -7.339 -21.150   7.150  1.00  0.00
ATOM    446  CE1 PHE    27      -8.412 -20.121   5.634  1.00  0.00
ATOM    447  HE1 PHE    27      -7.634 -20.254   4.897  1.00  0.00
ATOM    448  CZ  PHE    27      -9.572 -19.460   5.300  1.00  0.00
ATOM    449  HZ  PHE    27      -9.707 -19.079   4.298  1.00  0.00
ATOM    450  CE2 PHE    27     -10.557 -19.285   6.242  1.00  0.00
ATOM    451  HE2 PHE    27     -11.466 -18.763   5.982  1.00  0.00
ATOM    452  CD2 PHE    27     -10.384 -19.776   7.520  1.00  0.00
ATOM    453  HD2 PHE    27     -11.175 -19.646   8.244  1.00  0.00
ATOM    454  C   PHE    27      -6.609 -20.331   9.500  1.00  0.00
ATOM    455  O   PHE    27      -6.071 -21.424   9.315  1.00  0.00
ATOM    456  N   ASP    28      -6.022 -19.184   9.158  1.00  0.00
ATOM    457  H   ASP    28      -6.556 -18.327   9.149  1.00  0.00
ATOM    458  CA  ASP    28      -4.609 -19.163   8.796  1.00  0.00
ATOM    459  HA  ASP    28      -4.401 -20.022   8.158  1.00  0.00
ATOM    460  CB  ASP    28      -4.277 -17.890   8.021  1.00  0.00
ATOM    461  HB2 ASP    28      -4.567 -17.021   8.611  1.00  0.00
ATOM    462  HB3 ASP    28      -3.197 -17.817   7.890  1.00  0.00
ATOM    463  CG  ASP    28      -4.949 -17.828   6.675  1.00  0.00
ATOM    464  OD1 ASP    28      -5.280 -18.890   6.116  1.00  0.00
ATOM    465  OD2 ASP    28      -5.146 -16.706   6.175  1.00  0.00
ATOM    466  C   ASP    28      -3.736 -19.259  10.039  1.00  0.00
ATOM    467  O   ASP    28      -2.753 -20.006  10.070  1.00  0.00
ATOM    468  N   MET    29      -4.083 -18.497  11.077  1.00  0.00
ATOM    469  H   MET    29      -4.910 -17.919  11.025  1.00  0.00
ATOM    470  CA  MET    29      -3.286 -18.482  12.294  1.00  0.00
ATOM    471  HA  MET    29      -2.233 -18.462  12.012  1.00  0.00
ATOM    472  CB  MET    29      -3.590 -17.218  13.096  1.00  0.00
ATOM    473  HB2 MET    29      -4.670 -17.089  13.173  1.00  0.00
ATOM    474  HB3 MET    29      -3.239 -17.346  14.120  1.00  0.00
ATOM    475  CG  MET    29      -2.976 -15.967  12.507  1.00  0.00
ATOM    476  HG2 MET    29      -1.889 -16.047  12.541  1.00  0.00
ATOM    477  HG3 MET    29      -3.232 -15.902  11.449  1.00  0.00
ATOM    478  SD  MET    29      -3.490 -14.457  13.340  1.00  0.00
ATOM    479  CE  MET    29      -2.454 -13.261  12.506  1.00  0.00
ATOM    480  HE1 MET    29      -2.650 -12.267  12.907  1.00  0.00
ATOM    481  HE2 MET    29      -1.406 -13.515  12.663  1.00  0.00
ATOM    482  HE3 MET    29      -2.674 -13.271  11.438  1.00  0.00
ATOM    483  C   MET    29      -3.528 -19.723  13.137  1.00  0.00
ATOM    484  O   MET    29      -2.649 -20.132  13.901  1.00  0.00
ATOM    485  N   GLY    30      -4.708 -20.330  13.018  1.00  0.00
ATOM    486  H   GLY    30      -5.433 -19.918  12.448  1.00  0.00
ATOM    487  CA  GLY    30      -4.949 -21.583  13.709  1.00  0.00
ATOM    488  HA2 GLY    30      -4.618 -21.496  14.744  1.00  0.00
ATOM    489  HA3 GLY    30      -6.021 -21.780  13.740  1.00  0.00
ATOM    490  C   GLY    30      -4.242 -22.749  13.051  1.00  0.00
ATOM    491  O   GLY    30      -3.803 -23.680  13.729  1.00  0.00
ATOM    492  N   VAL    31      -4.121 -22.716  11.724  1.00  0.00
ATOM    493  H   VAL    31      -4.549 -21.969  11.196  1.00  0.00
ATOM    494  CA  VAL    31      -3.374 -23.750  11.016  1.00  0.00
ATOM    495  HA  VAL    31      -3.680 -24.719  11.410  1.00  0.00
ATOM    496  CB  VAL    31      -3.713 -23.716   9.512  1.00  0.00
ATOM    497  HB  VAL    31      -3.764 -22.674   9.197  1.00  0.00
ATOM    498  CG1 VAL    31      -2.637 -24.409   8.692  1.00  0.00
ATOM    499 HG11 VAL    31      -2.903 -24.370   7.636  1.00  0.00
ATOM    500 HG12 VAL    31      -1.682 -23.906   8.845  1.00  0.00
ATOM    501 HG13 VAL    31      -2.553 -25.449   9.006  1.00  0.00
ATOM    502  CG2 VAL    31      -5.064 -24.356   9.258  1.00  0.00
ATOM    503 HG21 VAL    31      -5.287 -24.323   8.192  1.00  0.00
ATOM    504 HG22 VAL    31      -5.044 -25.393   9.593  1.00  0.00
ATOM    505 HG23 VAL    31      -5.833 -23.812   9.807  1.00  0.00
ATOM    506  C   VAL    31      -1.880 -23.588  11.266  1.00  0.00
ATOM    507  O   VAL    31      -1.157 -24.574  11.452  1.00  0.00
ATOM    508  N   GLY    32      -1.399 -22.343  11.296  1.00  0.00
ATOM    509  H   GLY    32      -2.021 -21.558  11.166  1.00  0.00
ATOM    510  CA  GLY    32       0.017 -22.105  11.515  1.00  0.00
ATOM    511  HA2 GLY    32       0.597 -22.706  10.815  1.00  0.00
ATOM    512  HA3 GLY    32       0.251 -21.068  11.273  1.00  0.00
ATOM    513  C   GLY    32       0.469 -22.405  12.929  1.00  0.00
ATOM    514  O   GLY    32       1.662 -22.603  13.173  1.00  0.00
ATOM    515  N   MET    33      -0.465 -22.430  13.879  1.00  0.00
ATOM    516  H   MET    33      -1.414 -22.162  13.661  1.00  0.00
ATOM    517  CA  MET    33      -0.128 -22.842  15.235  1.00  0.00
ATOM    518  HA  MET    33       0.854 -22.439  15.484  1.00  0.00
ATOM    519  CB  MET    33      -1.146 -22.277  16.223  1.00  0.00
ATOM    520  HB2 MET    33      -2.133 -22.273  15.761  1.00  0.00
ATOM    521  HB3 MET    33      -1.245 -22.958  17.068  1.00  0.00
ATOM    522  CG  MET    33      -0.827 -20.891  16.733  1.00  0.00
ATOM    523  HG2 MET    33       0.223 -20.843  17.020  1.00  0.00
ATOM    524  HG3 MET    33      -0.961 -20.169  15.928  1.00  0.00
ATOM    525  SD  MET    33      -1.855 -20.420  18.139  1.00  0.00
ATOM    526  CE  MET    33      -3.404 -20.026  17.333  1.00  0.00
ATOM    527  HE1 MET    33      -4.135 -19.718  18.081  1.00  0.00
ATOM    528  HE2 MET    33      -3.248 -19.214  16.622  1.00  0.00
ATOM    529  HE3 MET    33      -3.773 -20.905  16.805  1.00  0.00
ATOM    530  C   MET    33      -0.070 -24.358  15.357  1.00  0.00
ATOM    531  O   MET    33       0.647 -24.884  16.215  1.00  0.00
ATOM    532  N   LEU    34      -0.817 -25.070  14.518  1.00  0.00
ATOM    533  H   LEU    34      -1.368 -24.603  13.812  1.00  0.00
ATOM    534  CA  LEU    34      -0.884 -26.521  14.565  1.00  0.00
ATOM    535  HA  LEU    34      -0.700 -26.833  15.593  1.00  0.00
ATOM    536  CB  LEU    34      -2.288 -26.990  14.172  1.00  0.00
ATOM    537  HB2 LEU    34      -2.499 -26.676  13.150  1.00  0.00
ATOM    538  HB3 LEU    34      -2.296 -28.077  14.098  1.00  0.00
ATOM    539  CG  LEU    34      -3.431 -26.537  15.085  1.00  0.00
ATOM    540  HG  LEU    34      -3.320 -25.466  15.253  1.00  0.00
ATOM    541  CD1 LEU    34      -4.779 -26.768  14.423  1.00  0.00
ATOM    542 HD11 LEU    34      -5.574 -26.438  15.092  1.00  0.00
ATOM    543 HD12 LEU    34      -4.829 -26.202  13.493  1.00  0.00
ATOM    544 HD13 LEU    34      -4.902 -27.830  14.209  1.00  0.00
ATOM    545  CD2 LEU    34      -3.365 -27.229  16.436  1.00  0.00
ATOM    546 HD21 LEU    34      -4.190 -26.886  17.061  1.00  0.00
ATOM    547 HD22 LEU    34      -3.439 -28.307  16.296  1.00  0.00
ATOM    548 HD23 LEU    34      -2.419 -26.990  16.921  1.00  0.00
ATOM    549  C   LEU    34       0.149 -27.199  13.676  1.00  0.00
ATOM    550  O   LEU    34       0.292 -28.423  13.746  1.00  0.00
ATOM    551  N   THR    35       0.872 -26.443  12.848  1.00  0.00
ATOM    552  H   THR    35       0.743 -25.441  12.836  1.00  0.00
ATOM    553  CA  THR    35       1.852 -27.052  11.955  1.00  0.00
ATOM    554  HA  THR    35       1.371 -27.885  11.442  1.00  0.00
ATOM    555  CB  THR    35       2.294 -26.035  10.901  1.00  0.00
ATOM    556  HB  THR    35       2.722 -25.165  11.399  1.00  0.00
ATOM    557  CG2 THR    35       3.329 -26.634   9.966  1.00  0.00
ATOM    558 HG21 THR    35       3.626 -25.890   9.227  1.00  0.00
ATOM    559 HG22 THR    35       4.202 -26.943  10.540  1.00  0.00
ATOM    560 HG23 THR    35       2.903 -27.500   9.459  1.00  0.00
ATOM    561  OG1 THR    35       1.160 -25.625  10.130  1.00  0.00
ATOM    562  HG1 THR    35       0.474 -25.299  10.717  1.00  0.00
ATOM    563  C   THR    35       3.053 -27.597  12.720  1.00  0.00
ATOM    564  O   THR    35       3.618 -28.625  12.333  1.00  0.00
ATOM    565  N   ARG    36       3.449 -26.937  13.810  1.00  0.00
ATOM    566  H   ARG    36       2.989 -26.078  14.075  1.00  0.00
ATOM    567  CA  ARG    36       4.546 -27.446  14.627  1.00  0.00
ATOM    568  HA  ARG    36       5.409 -27.609  13.981  1.00  0.00
ATOM    569  CB  ARG    36       4.932 -26.421  15.698  1.00  0.00
ATOM    570  HB2 ARG    36       4.030 -26.063  16.195  1.00  0.00
ATOM    571  HB3 ARG    36       5.477 -26.923  16.497  1.00  0.00
ATOM    572  CG  ARG    36       5.741 -25.232  15.210  1.00  0.00
ATOM    573  HG2 ARG    36       5.149 -24.660  14.495  1.00  0.00
ATOM    574  HG3 ARG    36       5.946 -24.565  16.047  1.00  0.00
ATOM    575  CD  ARG    36       7.048 -25.647  14.564  1.00  0.00
ATOM    576  HD2 ARG    36       6.840 -26.194  13.644  1.00  0.00
ATOM    577  HD3 ARG    36       7.608 -24.758  14.275  1.00  0.00
ATOM    578  NE  ARG    36       7.868 -26.471  15.442  1.00  0.00
ATOM    579  HE  ARG    36       7.434 -26.761  16.307  1.00  0.00
ATOM    580  CZ  ARG    36       9.113 -26.843  15.166  1.00  0.00
ATOM    581  NH1 ARG    36       9.687 -26.463  14.036  1.00  0.00
ATOM    582 HH11 ARG    36       9.178 -25.888  13.380  1.00  0.00
ATOM    583 HH12 ARG    36      10.634 -26.748  13.830  1.00  0.00
ATOM    584  NH2 ARG    36       9.785 -27.600  16.022  1.00  0.00
ATOM    585 HH21 ARG    36       9.350 -27.894  16.885  1.00  0.00
ATOM    586 HH22 ARG    36      10.732 -27.882  15.811  1.00  0.00
ATOM    587  C   ARG    36       4.182 -28.770  15.286  1.00  0.00
ATOM    588  O   ARG    36       5.004 -29.692  15.333  1.00  0.00
ATOM    589  N   PHE    37       2.957 -28.888  15.794  1.00  0.00
ATOM    590  H   PHE    37       2.247 -28.207  15.564  1.00  0.00
ATOM    591  CA  PHE    37       2.597 -29.983  16.686  1.00  0.00
ATOM    592  HA  PHE    37       3.522 -30.432  17.048  1.00  0.00
ATOM    593  CB  PHE    37       1.847 -29.426  17.898  1.00  0.00
ATOM    594  HB2 PHE    37       0.851 -29.105  17.592  1.00  0.00
ATOM    595  HB3 PHE    37       1.697 -30.221  18.628  1.00  0.00
ATOM    596  CG  PHE    37       2.562 -28.279  18.550  1.00  0.00
ATOM    597  CD1 PHE    37       3.622 -28.508  19.410  1.00  0.00
ATOM    598  HD1 PHE    37       3.931 -29.519  19.629  1.00  0.00
ATOM    599  CE1 PHE    37       4.294 -27.457  19.995  1.00  0.00
ATOM    600  HE1 PHE    37       5.113 -27.650  20.673  1.00  0.00
ATOM    601  CZ  PHE    37       3.921 -26.161  19.715  1.00  0.00
ATOM    602  HZ  PHE    37       4.447 -25.337  20.173  1.00  0.00
ATOM    603  CE2 PHE    37       2.878 -25.920  18.851  1.00  0.00
ATOM    604  HE2 PHE    37       2.584 -24.904  18.631  1.00  0.00
ATOM    605  CD2 PHE    37       2.208 -26.973  18.267  1.00  0.00
ATOM    606  HD2 PHE    37       1.399 -26.769  17.582  1.00  0.00
ATOM    607  C   PHE    37       1.782 -31.080  16.020  1.00  0.00
ATOM    608  O   PHE    37       2.012 -32.258  16.307  1.00  0.00
ATOM    609  N   LEU    38       0.842 -30.743  15.148  1.00  0.00
ATOM    610  H   LEU    38       0.511 -29.790  15.105  1.00  0.00
ATOM    611  CA  LEU    38       0.279 -31.735  14.248  1.00  0.00
ATOM    612  HA  LEU    38       0.207 -32.686  14.775  1.00  0.00
ATOM    613  CB  LEU    38      -1.115 -31.333  13.762  1.00  0.00
ATOM    614  HB2 LEU    38      -1.019 -30.524  13.038  1.00  0.00
ATOM    615  HB3 LEU    38      -1.503 -32.116  13.110  1.00  0.00
ATOM    616  CG  LEU    38      -2.188 -30.960  14.785  1.00  0.00
ATOM    617  HG  LEU    38      -1.902 -30.018  15.253  1.00  0.00
ATOM    618  CD1 LEU    38      -3.521 -30.760  14.087  1.00  0.00
ATOM    619 HD11 LEU    38      -4.281 -30.494  14.822  1.00  0.00
ATOM    620 HD12 LEU    38      -3.431 -29.959  13.353  1.00  0.00
ATOM    621 HD13 LEU    38      -3.810 -31.683  13.584  1.00  0.00
ATOM    622  CD2 LEU    38      -2.309 -32.015  15.872  1.00  0.00
ATOM    623 HD21 LEU    38      -3.081 -31.718  16.583  1.00  0.00
ATOM    624 HD22 LEU    38      -2.578 -32.971  15.423  1.00  0.00
ATOM    625 HD23 LEU    38      -1.356 -32.113  16.391  1.00  0.00
ATOM    626  C   LEU    38       1.219 -31.901  13.063  1.00  0.00
ATOM    627  O   LEU    38       1.911 -30.963  12.660  1.00  0.00
ATOM    628  N   GLY    39       1.255 -33.109  12.517  1.00  0.00
ATOM    629  H   GLY    39       0.641 -33.835  12.857  1.00  0.00
ATOM    630  CA  GLY    39       2.176 -33.381  11.434  1.00  0.00
ATOM    631  HA2 GLY    39       1.717 -34.080  10.735  1.00  0.00
ATOM    632  HA3 GLY    39       2.377 -32.459  10.889  1.00  0.00
ATOM    633  C   GLY    39       3.478 -33.959  11.943  1.00  0.00
ATOM    634  O   GLY    39       4.239 -33.278  12.635  1.00  0.00
ATOM    635  N   ARG    40       3.746 -35.217  11.604  1.00  0.00
ATOM    636  H   ARG    40       3.154 -35.699  10.942  1.00  0.00
ATOM    637  CA  ARG    40       4.882 -35.931  12.165  1.00  0.00
ATOM    638  HA  ARG    40       5.158 -35.442  13.100  1.00  0.00
ATOM    639  CB  ARG    40       4.481 -37.374  12.487  1.00  0.00
ATOM    640  HB2 ARG    40       4.390 -37.940  11.560  1.00  0.00
ATOM    641  HB3 ARG    40       5.283 -37.856  13.046  1.00  0.00
ATOM    642  CG  ARG    40       3.184 -37.481  13.272  1.00  0.00
ATOM    643  HG2 ARG    40       2.365 -37.077  12.677  1.00  0.00
ATOM    644  HG3 ARG    40       2.966 -38.530  13.471  1.00  0.00
ATOM    645  CD  ARG    40       3.275 -36.726  14.585  1.00  0.00
ATOM    646  HD2 ARG    40       4.302 -36.753  14.948  1.00  0.00
ATOM    647  HD3 ARG    40       3.025 -35.678  14.419  1.00  0.00
ATOM    648  NE  ARG    40       2.386 -37.282  15.600  1.00  0.00
ATOM    649  HE  ARG    40       2.552 -38.248  15.845  1.00  0.00
ATOM    650  CZ  ARG    40       1.409 -36.605  16.193  1.00  0.00
ATOM    651  NH1 ARG    40       1.190 -35.335  15.879  1.00  0.00
ATOM    652 HH11 ARG    40       1.767 -34.879  15.187  1.00  0.00
ATOM    653 HH12 ARG    40       0.446 -34.824  16.332  1.00  0.00
ATOM    654  NH2 ARG    40       0.651 -37.195  17.105  1.00  0.00
ATOM    655 HH21 ARG    40       0.816 -38.161  17.350  1.00  0.00
ATOM    656 HH22 ARG    40      -0.092 -36.679  17.555  1.00  0.00
ATOM    657  C   ARG    40       6.105 -35.937  11.261  1.00  0.00
ATOM    658  O   ARG    40       7.209 -36.206  11.745  1.00  0.00
ATOM    659  N   ASN    41       5.942 -35.651   9.974  1.00  0.00
ATOM    660  H   ASN    41       5.019 -35.453   9.614  1.00  0.00
ATOM    661  CA  ASN    41       7.050 -35.607   9.034  1.00  0.00
ATOM    662  HA  ASN    41       7.979 -35.593   9.605  1.00  0.00
ATOM    663  CB  ASN    41       7.062 -36.850   8.132  1.00  0.00
ATOM    664  HB2 ASN    41       7.890 -36.777   7.426  1.00  0.00
ATOM    665  HB3 ASN    41       7.258 -37.735   8.738  1.00  0.00
ATOM    666  CG  ASN    41       5.766 -37.038   7.370  1.00  0.00
ATOM    667  OD1 ASN    41       4.861 -36.217   7.449  1.00  0.00
ATOM    668  ND2 ASN    41       5.678 -38.125   6.617  1.00  0.00
ATOM    669 HD21 ASN    41       6.451 -38.774   6.575  1.00  0.00
ATOM    670 HD22 ASN    41       4.838 -38.305   6.086  1.00  0.00
ATOM    671  C   ASN    41       6.973 -34.321   8.221  1.00  0.00
ATOM    672  O   ASN    41       6.048 -33.518   8.368  1.00  0.00
ATOM    673  N   ASP    42       7.969 -34.129   7.355  1.00  0.00
ATOM    674  H   ASP    42       8.685 -34.832   7.245  1.00  0.00
ATOM    675  CA  ASP    42       8.046 -32.912   6.555  1.00  0.00
ATOM    676  HA  ASP    42       7.990 -32.057   7.229  1.00  0.00
ATOM    677  CB  ASP    42       9.388 -32.859   5.827  1.00  0.00
ATOM    678  HB2 ASP    42      10.197 -32.964   6.550  1.00  0.00
ATOM    679  HB3 ASP    42       9.468 -33.712   5.153  1.00  0.00
ATOM    680  CG  ASP    42       9.578 -31.581   5.044  1.00  0.00
ATOM    681  OD1 ASP    42       9.349 -30.497   5.614  1.00  0.00
ATOM    682  OD2 ASP    42       9.959 -31.658   3.858  1.00  0.00
ATOM    683  C   ASP    42       6.897 -32.811   5.560  1.00  0.00
ATOM    684  O   ASP    42       6.526 -31.704   5.158  1.00  0.00
ATOM    685  N   THR    43       6.322 -33.946   5.157  1.00  0.00
ATOM    686  H   THR    43       6.625 -34.830   5.541  1.00  0.00
ATOM    687  CA  THR    43       5.256 -33.920   4.162  1.00  0.00
ATOM    688  HA  THR    43       5.520 -33.187   3.400  1.00  0.00
ATOM    689  CB  THR    43       5.143 -35.289   3.487  1.00  0.00
ATOM    690  HB  THR    43       4.976 -36.049   4.250  1.00  0.00
ATOM    691  CG2 THR    43       3.989 -35.320   2.494  1.00  0.00
ATOM    692 HG21 THR    43       3.934 -36.305   2.031  1.00  0.00
ATOM    693 HG22 THR    43       3.055 -35.112   3.015  1.00  0.00
ATOM    694 HG23 THR    43       4.151 -34.566   1.724  1.00  0.00
ATOM    695  OG1 THR    43       6.365 -35.579   2.799  1.00  0.00
ATOM    696  HG1 THR    43       6.298 -36.437   2.374  1.00  0.00
ATOM    697  C   THR    43       3.926 -33.505   4.779  1.00  0.00
ATOM    698  O   THR    43       3.172 -32.735   4.175  1.00  0.00
ATOM    699  N   GLU    44       3.624 -33.991   5.985  1.00  0.00
ATOM    700  H   GLU    44       4.246 -34.647   6.435  1.00  0.00
ATOM    701  CA  GLU    44       2.397 -33.580   6.660  1.00  0.00
ATOM    702  HA  GLU    44       1.563 -33.749   5.978  1.00  0.00
ATOM    703  CB  GLU    44       2.167 -34.430   7.910  1.00  0.00
ATOM    704  HB2 GLU    44       3.073 -34.435   8.515  1.00  0.00
ATOM    705  HB3 GLU    44       1.415 -33.953   8.538  1.00  0.00
ATOM    706  CG  GLU    44       1.748 -35.858   7.621  1.00  0.00
ATOM    707  HG2 GLU    44       0.811 -35.855   7.064  1.00  0.00
ATOM    708  HG3 GLU    44       2.488 -36.329   6.973  1.00  0.00
ATOM    709  CD  GLU    44       1.582 -36.686   8.882  1.00  0.00
ATOM    710  OE1 GLU    44       1.948 -36.195   9.969  1.00  0.00
ATOM    711  OE2 GLU    44       1.080 -37.826   8.790  1.00  0.00
ATOM    712  C   GLU    44       2.420 -32.101   7.020  1.00  0.00
ATOM    713  O   GLU    44       1.367 -31.458   7.050  1.00  0.00
ATOM    714  N   ARG    45       3.602 -31.549   7.298  1.00  0.00
ATOM    715  H   ARG    45       4.433 -32.123   7.328  1.00  0.00
ATOM    716  CA  ARG    45       3.706 -30.119   7.560  1.00  0.00
ATOM    717  HA  ARG    45       2.952 -29.851   8.300  1.00  0.00
ATOM    718  CB  ARG    45       5.082 -29.788   8.134  1.00  0.00
ATOM    719  HB2 ARG    45       5.846 -30.328   7.575  1.00  0.00
ATOM    720  HB3 ARG    45       5.304 -28.736   7.955  1.00  0.00
ATOM    721  CG  ARG    45       5.234 -30.089   9.609  1.00  0.00
ATOM    722  HG2 ARG    45       4.415 -29.627  10.160  1.00  0.00
ATOM    723  HG3 ARG    45       5.185 -31.166   9.766  1.00  0.00
ATOM    724  CD  ARG    45       6.555 -29.562  10.132  1.00  0.00
ATOM    725  HD2 ARG    45       7.372 -29.999   9.558  1.00  0.00
ATOM    726  HD3 ARG    45       6.602 -28.484   9.977  1.00  0.00
ATOM    727  NE  ARG    45       6.744 -29.857  11.548  1.00  0.00
ATOM    728  HE  ARG    45       6.035 -30.435  11.976  1.00  0.00
ATOM    729  CZ  ARG    45       7.767 -29.416  12.271  1.00  0.00
ATOM    730  NH1 ARG    45       8.699 -28.659  11.711  1.00  0.00
ATOM    731 HH11 ARG    45       8.632 -28.416  10.733  1.00  0.00
ATOM    732 HH12 ARG    45       9.476 -28.324  12.262  1.00  0.00
ATOM    733  NH2 ARG    45       7.860 -29.734  13.553  1.00  0.00
ATOM    734 HH21 ARG    45       7.152 -30.313  13.982  1.00  0.00
ATOM    735 HH22 ARG    45       8.639 -29.398  14.101  1.00  0.00
ATOM    736  C   ARG    45       3.453 -29.301   6.302  1.00  0.00
ATOM    737  O   ARG    45       2.944 -28.179   6.387  1.00  0.00
ATOM    738  N   ARG    46       3.798 -29.841   5.133  1.00  0.00
ATOM    739  H   ARG    46       4.237 -30.750   5.107  1.00  0.00
ATOM    740  CA  ARG    46       3.559 -29.152   3.872  1.00  0.00
ATOM    741  HA  ARG    46       3.777 -28.094   4.019  1.00  0.00
ATOM    742  CB  ARG    46       4.505 -29.686   2.795  1.00  0.00
ATOM    743  HB2 ARG    46       4.452 -30.775   2.774  1.00  0.00
ATOM    744  HB3 ARG    46       4.156 -29.362   1.814  1.00  0.00
ATOM    745  CG  ARG    46       5.944 -29.257   2.983  1.00  0.00
ATOM    746  HG2 ARG    46       5.989 -28.172   3.081  1.00  0.00
ATOM    747  HG3 ARG    46       6.332 -29.685   3.907  1.00  0.00
ATOM    748  CD  ARG    46       6.809 -29.694   1.824  1.00  0.00
ATOM    749  HD2 ARG    46       7.848 -29.748   2.148  1.00  0.00
ATOM    750  HD3 ARG    46       6.526 -30.702   1.520  1.00  0.00
ATOM    751  NE  ARG    46       6.704 -28.795   0.680  1.00  0.00
ATOM    752  HE  ARG    46       6.346 -27.871   0.873  1.00  0.00
ATOM    753  CZ  ARG    46       7.047 -29.129  -0.558  1.00  0.00
ATOM    754  NH1 ARG    46       7.514 -30.342  -0.810  1.00  0.00
ATOM    755 HH11 ARG    46       7.609 -31.012  -0.061  1.00  0.00
ATOM    756 HH12 ARG    46       7.775 -30.597  -1.752  1.00  0.00
ATOM    757  NH2 ARG    46       6.923 -28.254  -1.542  1.00  0.00
ATOM    758 HH21 ARG    46       6.566 -27.328  -1.353  1.00  0.00
ATOM    759 HH22 ARG    46       7.185 -28.512  -2.483  1.00  0.00
ATOM    760  C   ARG    46       2.119 -29.275   3.396  1.00  0.00
ATOM    761  O   ARG    46       1.656 -28.411   2.646  1.00  0.00
ATOM    762  N   ILE    47       1.408 -30.327   3.803  1.00  0.00
ATOM    763  H   ILE    47       1.855 -31.067   4.325  1.00  0.00
ATOM    764  CA  ILE    47      -0.016 -30.419   3.500  1.00  0.00
ATOM    765  HA  ILE    47      -0.148 -30.260   2.430  1.00  0.00
ATOM    766  CB  ILE    47      -0.543 -31.823   3.846  1.00  0.00
ATOM    767  HB  ILE    47      -0.148 -32.103   4.823  1.00  0.00
ATOM    768  CG2 ILE    47      -2.063 -31.831   3.929  1.00  0.00
ATOM    769 HG21 ILE    47      -2.409 -32.835   4.175  1.00  0.00
ATOM    770 HG22 ILE    47      -2.389 -31.136   4.703  1.00  0.00
ATOM    771 HG23 ILE    47      -2.481 -31.528   2.969  1.00  0.00
ATOM    772  CG1 ILE    47      -0.054 -32.847   2.824  1.00  0.00
ATOM    773 HG12 ILE    47      -0.693 -32.811   1.942  1.00  0.00
ATOM    774 HG13 ILE    47       0.940 -32.565   2.477  1.00  0.00
ATOM    775  CD1 ILE    47      -0.017 -34.255   3.358  1.00  0.00
ATOM    776 HD11 ILE    47       0.340 -34.930   2.580  1.00  0.00
ATOM    777 HD12 ILE    47       0.655 -34.302   4.215  1.00  0.00
ATOM    778 HD13 ILE    47      -1.019 -34.554   3.666  1.00  0.00
ATOM    779  C   ILE    47      -0.782 -29.333   4.240  1.00  0.00
ATOM    780  O   ILE    47      -1.698 -28.711   3.690  1.00  0.00
ATOM    781  N   MET    48      -0.411 -29.079   5.496  1.00  0.00
ATOM    782  H   MET    48       0.332 -29.615   5.921  1.00  0.00
ATOM    783  CA  MET    48      -1.065 -28.033   6.272  1.00  0.00
ATOM    784  HA  MET    48      -2.143 -28.172   6.196  1.00  0.00
ATOM    785  CB  MET    48      -0.666 -28.155   7.740  1.00  0.00
ATOM    786  HB2 MET    48       0.388 -28.423   7.807  1.00  0.00
ATOM    787  HB3 MET    48      -0.740 -27.178   8.217  1.00  0.00
ATOM    788  CG  MET    48      -1.487 -29.155   8.517  1.00  0.00
ATOM    789  HG2 MET    48      -2.534 -28.853   8.504  1.00  0.00
ATOM    790  HG3 MET    48      -1.432 -30.128   8.028  1.00  0.00
ATOM    791  SD  MET    48      -0.931 -29.309  10.218  1.00  0.00
ATOM    792  CE  MET    48       0.312 -30.569  10.011  1.00  0.00
ATOM    793  HE1 MET    48       0.767 -30.793  10.976  1.00  0.00
ATOM    794  HE2 MET    48      -0.148 -31.472   9.609  1.00  0.00
ATOM    795  HE3 MET    48       1.078 -30.214   9.322  1.00  0.00
ATOM    796  C   MET    48      -0.721 -26.650   5.740  1.00  0.00
ATOM    797  O   MET    48      -1.584 -25.767   5.690  1.00  0.00
ATOM    798  N   ILE    49       0.533 -26.443   5.340  1.00  0.00
ATOM    799  H   ILE    49       1.207 -27.194   5.382  1.00  0.00
ATOM    800  CA  ILE    49       0.946 -25.137   4.839  1.00  0.00
ATOM    801  HA  ILE    49       0.593 -24.380   5.539  1.00  0.00
ATOM    802  CB  ILE    49       2.483 -25.056   4.783  1.00  0.00
ATOM    803  HB  ILE    49       2.858 -25.976   4.334  1.00  0.00
ATOM    804  CG2 ILE    49       2.942 -23.883   3.926  1.00  0.00
ATOM    805 HG21 ILE    49       4.031 -23.852   3.905  1.00  0.00
ATOM    806 HG22 ILE    49       2.563 -24.004   2.911  1.00  0.00
ATOM    807 HG23 ILE    49       2.560 -22.953   4.347  1.00  0.00
ATOM    808  CG1 ILE    49       3.060 -24.941   6.193  1.00  0.00
ATOM    809 HG12 ILE    49       2.852 -23.947   6.589  1.00  0.00
ATOM    810 HG13 ILE    49       2.536 -25.630   6.855  1.00  0.00
ATOM    811  CD1 ILE    49       4.544 -25.208   6.265  1.00  0.00
ATOM    812 HD11 ILE    49       4.882 -25.108   7.296  1.00  0.00
ATOM    813 HD12 ILE    49       4.749 -26.219   5.912  1.00  0.00
ATOM    814 HD13 ILE    49       5.074 -24.490   5.638  1.00  0.00
ATOM    815  C   ILE    49       0.312 -24.857   3.483  1.00  0.00
ATOM    816  O   ILE    49      -0.036 -23.714   3.170  1.00  0.00
ATOM    817  N   ASN    50       0.128 -25.890   2.668  1.00  0.00
ATOM    818  H   ASN    50       0.370 -26.822   2.972  1.00  0.00
ATOM    819  CA  ASN    50      -0.422 -25.692   1.335  1.00  0.00
ATOM    820  HA  ASN    50      -0.098 -24.712   0.984  1.00  0.00
ATOM    821  CB  ASN    50       0.141 -26.741   0.374  1.00  0.00
ATOM    822  HB2 ASN    50       0.182 -27.707   0.876  1.00  0.00
ATOM    823  HB3 ASN    50      -0.535 -26.857  -0.473  1.00  0.00
ATOM    824  CG  ASN    50       1.521 -26.376  -0.130  1.00  0.00
ATOM    825  OD1 ASN    50       1.579 -25.404  -1.026  1.00  0.00
ATOM    826  ND2 ASN    50       2.524 -26.946   0.293  1.00  0.00
ATOM    827 HD21 ASN    50       2.436 -27.672   0.989  1.00  0.00
ATOM    828 HD22 ASN    50       3.436 -26.688  -0.056  1.00  0.00
ATOM    829  C   ASN    50      -1.943 -25.714   1.309  1.00  0.00
ATOM    830  O   ASN    50      -2.529 -25.478   0.248  1.00  0.00
ATOM    831  N   SER    51      -2.593 -25.976   2.442  1.00  0.00
ATOM    832  H   SER    51      -2.082 -26.277   3.259  1.00  0.00
ATOM    833  CA  SER    51      -4.041 -25.834   2.522  1.00  0.00
ATOM    834  HA  SER    51      -4.474 -26.250   1.612  1.00  0.00
ATOM    835  CB  SER    51      -4.582 -26.626   3.712  1.00  0.00
ATOM    836  HB2 SER    51      -5.672 -26.605   3.697  1.00  0.00
ATOM    837  HB3 SER    51      -4.266 -27.666   3.629  1.00  0.00
ATOM    838  OG  SER    51      -4.118 -26.089   4.936  1.00  0.00
ATOM    839  HG  SER    51      -3.159 -26.121   4.957  1.00  0.00
ATOM    840  C   SER    51      -4.463 -24.375   2.625  1.00  0.00
ATOM    841  O   SER    51      -5.577 -24.028   2.223  1.00  0.00
ATOM    842  N   ILE    52      -3.597 -23.515   3.159  1.00  0.00
ATOM    843  H   ILE    52      -2.707 -23.844   3.505  1.00  0.00
ATOM    844  CA  ILE    52      -3.865 -22.087   3.277  1.00  0.00
ATOM    845  HA  ILE    52      -4.886 -21.915   2.938  1.00  0.00
ATOM    846  CB  ILE    52      -3.776 -21.617   4.742  1.00  0.00
ATOM    847  HB  ILE    52      -3.984 -20.547   4.771  1.00  0.00
ATOM    848  CG2 ILE    52      -4.806 -22.327   5.603  1.00  0.00
ATOM    849 HG21 ILE    52      -4.723 -21.978   6.632  1.00  0.00
ATOM    850 HG22 ILE    52      -5.806 -22.111   5.226  1.00  0.00
ATOM    851 HG23 ILE    52      -4.630 -23.402   5.569  1.00  0.00
ATOM    852  CG1 ILE    52      -2.367 -21.847   5.290  1.00  0.00
ATOM    853 HG12 ILE    52      -2.313 -22.836   5.745  1.00  0.00
ATOM    854 HG13 ILE    52      -1.658 -21.875   4.463  1.00  0.00
ATOM    855  CD1 ILE    52      -1.926 -20.812   6.292  1.00  0.00
ATOM    856 HD11 ILE    52      -0.917 -21.043   6.634  1.00  0.00
ATOM    857 HD12 ILE    52      -1.934 -19.827   5.825  1.00  0.00
ATOM    858 HD13 ILE    52      -2.607 -20.816   7.143  1.00  0.00
ATOM    859  C   ILE    52      -2.946 -21.253   2.404  1.00  0.00
ATOM    860  O   ILE    52      -3.080 -20.023   2.383  1.00  0.00
ATOM    861  N   ALA    53      -2.018 -21.880   1.681  1.00  0.00
ATOM    862  H   ALA    53      -1.982 -22.889   1.671  1.00  0.00
ATOM    863  CA  ALA    53      -1.044 -21.127   0.896  1.00  0.00
ATOM    864  HA  ALA    53      -0.499 -20.483   1.586  1.00  0.00
ATOM    865  CB  ALA    53      -0.027 -22.094   0.274  1.00  0.00
ATOM    866  HB1 ALA    53       0.700 -21.531  -0.312  1.00  0.00
ATOM    867  HB2 ALA    53       0.489 -22.638   1.065  1.00  0.00
ATOM    868  HB3 ALA    53      -0.546 -22.801  -0.374  1.00  0.00
ATOM    869  C   ALA    53      -1.656 -20.230  -0.177  1.00  0.00
ATOM    870  O   ALA    53      -1.206 -19.078  -0.297  1.00  0.00
ATOM    871  N   PRO    54      -2.639 -20.658  -0.978  1.00  0.00
ATOM    872  CD  PRO    54      -3.204 -22.017  -1.096  1.00  0.00
ATOM    873  HD2 PRO    54      -3.666 -22.299  -0.150  1.00  0.00
ATOM    874  HD3 PRO    54      -2.433 -22.697  -1.459  1.00  0.00
ATOM    875  CG  PRO    54      -4.261 -21.871  -2.136  1.00  0.00
ATOM    876  HG2 PRO    54      -5.217 -21.663  -1.655  1.00  0.00
ATOM    877  HG3 PRO    54      -4.295 -22.773  -2.747  1.00  0.00
ATOM    878  CB  PRO    54      -3.878 -20.732  -2.971  1.00  0.00
ATOM    879  HB2 PRO    54      -4.775 -20.259  -3.370  1.00  0.00
ATOM    880  HB3 PRO    54      -3.169 -21.063  -3.730  1.00  0.00
ATOM    881  CA  PRO    54      -3.178 -19.763  -2.009  1.00  0.00
ATOM    882  HA  PRO    54      -2.355 -19.270  -2.527  1.00  0.00
ATOM    883  C   PRO    54      -4.155 -18.715  -1.500  1.00  0.00
ATOM    884  O   PRO    54      -4.613 -17.893  -2.299  1.00  0.00
ATOM    885  N   HIE    55      -4.490 -18.705  -0.209  1.00  0.00
ATOM    886  H   HIE    55      -4.048 -19.348   0.432  1.00  0.00
ATOM    887  CA  HIE    55      -5.488 -17.781   0.312  1.00  0.00
ATOM    888  HA  HIE    55      -5.754 -17.095  -0.492  1.00  0.00
ATOM    889  CB  HIE    55      -6.762 -18.536   0.721  1.00  0.00
ATOM    890  HB2 HIE    55      -6.552 -19.153   1.595  1.00  0.00
ATOM    891  HB3 HIE    55      -7.515 -17.821   1.053  1.00  0.00
ATOM    892  CG  HIE    55      -7.334 -19.391  -0.364  1.00  0.00
ATOM    893  ND1 HIE    55      -7.477 -20.733  -0.459  1.00  0.00
ATOM    894  CE1 HIE    55      -8.068 -20.992  -1.670  1.00  0.00
ATOM    895  HE1 HIE    55      -8.269 -21.944  -1.940  1.00  0.00
ATOM    896  NE2 HIE    55      -8.276 -19.850  -2.299  1.00  0.00
ATOM    897  HE2 HIE    55      -8.709 -19.632  -3.264  1.00  0.00
ATOM    898  CD2 HIE    55      -7.846 -18.867  -1.531  1.00  0.00
ATOM    899  HD2 HIE    55      -7.846 -17.868  -1.679  1.00  0.00
ATOM    900  C   HIE    55      -5.029 -16.947   1.497  1.00  0.00
ATOM    901  O   HIE    55      -5.707 -15.969   1.825  1.00  0.00
ATOM    902  N   TRP    56      -3.914 -17.293   2.146  1.00  0.00
ATOM    903  H   TRP    56      -3.340 -18.047   1.797  1.00  0.00
ATOM    904  CA  TRP    56      -3.508 -16.594   3.362  1.00  0.00
ATOM    905  HA  TRP    56      -4.315 -16.684   4.089  1.00  0.00
ATOM    906  CB  TRP    56      -2.259 -17.258   3.955  1.00  0.00
ATOM    907  HB2 TRP    56      -2.281 -17.166   5.041  1.00  0.00
ATOM    908  HB3 TRP    56      -2.285 -18.328   3.748  1.00  0.00
ATOM    909  CG  TRP    56      -0.977 -16.680   3.432  1.00  0.00
ATOM    910  CD1 TRP    56      -0.253 -17.121   2.368  1.00  0.00
ATOM    911  HD1 TRP    56      -0.583 -17.986   1.812  1.00  0.00
ATOM    912  NE1 TRP    56       0.848 -16.325   2.182  1.00  0.00
ATOM    913  HE1 TRP    56       1.491 -16.520   1.428  1.00  0.00
ATOM    914  CE2 TRP    56       0.853 -15.344   3.137  1.00  0.00
ATOM    915  CZ2 TRP    56       1.756 -14.314   3.359  1.00  0.00
ATOM    916  HZ2 TRP    56       2.619 -14.205   2.718  1.00  0.00
ATOM    917  CH2 TRP    56       1.501 -13.470   4.403  1.00  0.00
ATOM    918  HH2 TRP    56       2.173 -12.651   4.612  1.00  0.00
ATOM    919  CZ3 TRP    56       0.381 -13.635   5.222  1.00  0.00
ATOM    920  HZ3 TRP    56       0.224 -12.943   6.036  1.00  0.00
ATOM    921  CE3 TRP    56      -0.513 -14.655   5.006  1.00  0.00
ATOM    922  HE3 TRP    56      -1.380 -14.784   5.636  1.00  0.00
ATOM    923  CD2 TRP    56      -0.282 -15.537   3.944  1.00  0.00
ATOM    924  C   TRP    56      -3.256 -15.109   3.116  1.00  0.00
ATOM    925  O   TRP    56      -3.460 -14.291   4.018  1.00  0.00
ATOM    926  N   ASP    57      -2.824 -14.742   1.909  1.00  0.00
ATOM    927  H   ASP    57      -2.825 -15.407   1.149  1.00  0.00
ATOM    928  CA  ASP    57      -2.347 -13.384   1.673  1.00  0.00
ATOM    929  HA  ASP    57      -1.750 -13.077   2.532  1.00  0.00
ATOM    930  CB  ASP    57      -1.452 -13.363   0.437  1.00  0.00
ATOM    931  HB2 ASP    57      -1.049 -14.361   0.264  1.00  0.00
ATOM    932  HB3 ASP    57      -2.051 -13.120  -0.440  1.00  0.00
ATOM    933  CG  ASP    57      -0.314 -12.376   0.557  1.00  0.00
ATOM    934  OD1 ASP    57      -0.433 -11.412   1.340  1.00  0.00
ATOM    935  OD2 ASP    57       0.709 -12.571  -0.129  1.00  0.00
ATOM    936  C   ASP    57      -3.503 -12.404   1.520  1.00  0.00
ATOM    937  O   ASP    57      -3.423 -11.265   1.994  1.00  0.00
ATOM    938  N   GLY    58      -4.584 -12.822   0.859  1.00  0.00
ATOM    939  H   GLY    58      -4.572 -13.713   0.384  1.00  0.00
ATOM    940  CA  GLY    58      -5.781 -12.007   0.815  1.00  0.00
ATOM    941  HA2 GLY    58      -5.510 -10.980   0.570  1.00  0.00
ATOM    942  HA3 GLY    58      -6.412 -12.336  -0.011  1.00  0.00
ATOM    943  C   GLY    58      -6.583 -12.022   2.094  1.00  0.00
ATOM    944  O   GLY    58      -7.291 -11.053   2.381  1.00  0.00
ATOM    945  N   ASN    59      -6.495 -13.108   2.863  1.00  0.00
ATOM    946  H   ASN    59      -5.996 -13.921   2.533  1.00  0.00
ATOM    947  CA  ASN    59      -7.111 -13.145   4.183  1.00  0.00
ATOM    948  HA  ASN    59      -8.173 -12.924   4.073  1.00  0.00
ATOM    949  CB  ASN    59      -6.970 -14.542   4.784  1.00  0.00
ATOM    950  HB2 ASN    59      -5.937 -14.876   4.686  1.00  0.00
ATOM    951  HB3 ASN    59      -7.174 -14.498   5.854  1.00  0.00
ATOM    952  CG  ASN    59      -7.890 -15.557   4.137  1.00  0.00
ATOM    953  OD1 ASN    59      -8.875 -15.203   3.495  1.00  0.00
ATOM    954  ND2 ASN    59      -7.567 -16.829   4.300  1.00  0.00
ATOM    955 HD21 ASN    59      -6.745 -17.077   4.832  1.00  0.00
ATOM    956 HD22 ASN    59      -8.142 -17.552   3.892  1.00  0.00
ATOM    957  C   ASN    59      -6.499 -12.110   5.116  1.00  0.00
ATOM    958  O   ASN    59      -7.190 -11.574   5.986  1.00  0.00
ATOM    959  N   GLN    60      -5.210 -11.813   4.944  1.00  0.00
ATOM    960  H   GLN    60      -4.693 -12.229   4.182  1.00  0.00
ATOM    961  CA  GLN    60      -4.509 -10.895   5.830  1.00  0.00
ATOM    962  HA  GLN    60      -4.809 -11.116   6.854  1.00  0.00
ATOM    963  CB  GLN    60      -3.003 -11.128   5.714  1.00  0.00
ATOM    964  HB2 GLN    60      -2.816 -12.181   5.502  1.00  0.00
ATOM    965  HB3 GLN    60      -2.624 -10.607   4.835  1.00  0.00
ATOM    966  CG  GLN    60      -2.201 -10.712   6.927  1.00  0.00
ATOM    967  HG2 GLN    60      -2.697  -9.876   7.421  1.00  0.00
ATOM    968  HG3 GLN    60      -2.178 -11.532   7.645  1.00  0.00
ATOM    969  CD  GLN    60      -0.789 -10.317   6.570  1.00  0.00
ATOM    970  OE1 GLN    60       0.172 -10.742   7.383  1.00  0.00
ATOM    971  NE2 GLN    60      -0.562  -9.643   5.569  1.00  0.00
ATOM    972 HE21 GLN    60      -1.324  -9.348   4.976  1.00  0.00
ATOM    973 HE22 GLN    60       0.387  -9.384   5.339  1.00  0.00
ATOM    974  C   GLN    60      -4.837  -9.436   5.543  1.00  0.00
ATOM    975  O   GLN    60      -4.516  -8.570   6.362  1.00  0.00
ATOM    976  N   VAL    61      -5.460  -9.141   4.399  1.00  0.00
ATOM    977  H   VAL    61      -5.642  -9.867   3.721  1.00  0.00
ATOM    978  CA  VAL    61      -5.885  -7.777   4.109  1.00  0.00
ATOM    979  HA  VAL    61      -5.052  -7.110   4.333  1.00  0.00
ATOM    980  CB  VAL    61      -6.212  -7.642   2.606  1.00  0.00
ATOM    981  HB  VAL    61      -7.074  -8.272   2.386  1.00  0.00
ATOM    982  CG1 VAL    61      -6.563  -6.205   2.237  1.00  0.00
ATOM    983 HG11 VAL    61      -6.787  -6.147   1.172  1.00  0.00
ATOM    984 HG12 VAL    61      -7.434  -5.885   2.809  1.00  0.00
ATOM    985 HG13 VAL    61      -5.719  -5.554   2.466  1.00  0.00
ATOM    986  CG2 VAL    61      -5.046  -8.123   1.768  1.00  0.00
ATOM    987 HG21 VAL    61      -5.291  -8.022   0.711  1.00  0.00
ATOM    988 HG22 VAL    61      -4.164  -7.524   1.995  1.00  0.00
ATOM    989 HG23 VAL    61      -4.842  -9.170   1.995  1.00  0.00
ATOM    990  C   VAL    61      -7.062  -7.372   4.988  1.00  0.00
ATOM    991  O   VAL    61      -7.335  -6.178   5.145  1.00  0.00
ATOM    992  N   TRP    62      -7.758  -8.339   5.587  1.00  0.00
ATOM    993  H   TRP    62      -7.543  -9.308   5.398  1.00  0.00
ATOM    994  CA  TRP    62      -8.834  -8.016   6.518  1.00  0.00
ATOM    995  HA  TRP    62      -9.538  -7.355   6.012  1.00  0.00
ATOM    996  CB  TRP    62      -9.577  -9.286   6.924  1.00  0.00
ATOM    997  HB2 TRP    62      -8.855 -10.063   7.175  1.00  0.00
ATOM    998  HB3 TRP    62     -10.129  -9.103   7.846  1.00  0.00
ATOM    999  CG  TRP    62     -10.508  -9.796   5.886  1.00  0.00
ATOM   1000  CD1 TRP    62     -10.252 -10.762   4.962  1.00  0.00
ATOM   1001  HD1 TRP    62      -9.285 -11.243   4.937  1.00  0.00
ATOM   1002  NE1 TRP    62     -11.353 -10.963   4.172  1.00  0.00
ATOM   1003  HE1 TRP    62     -11.325 -11.650   3.432  1.00  0.00
ATOM   1004  CE2 TRP    62     -12.351 -10.121   4.580  1.00  0.00
ATOM   1005  CZ2 TRP    62     -13.642  -9.958   4.093  1.00  0.00
ATOM   1006  HZ2 TRP    62     -13.985 -10.556   3.262  1.00  0.00
ATOM   1007  CH2 TRP    62     -14.433  -9.026   4.705  1.00  0.00
ATOM   1008  HH2 TRP    62     -15.443  -8.864   4.359  1.00  0.00
ATOM   1009  CZ3 TRP    62     -13.966  -8.264   5.782  1.00  0.00
ATOM   1010  HZ3 TRP    62     -14.628  -7.541   6.236  1.00  0.00
ATOM   1011  CE3 TRP    62     -12.685  -8.424   6.265  1.00  0.00
ATOM   1012  HE3 TRP    62     -12.320  -7.836   7.094  1.00  0.00
ATOM   1013  CD2 TRP    62     -11.853  -9.370   5.660  1.00  0.00
ATOM   1014  C   TRP    62      -8.303  -7.296   7.750  1.00  0.00
ATOM   1015  O   TRP    62      -9.008  -6.475   8.347  1.00  0.00
ATOM   1016  N   LEU    63      -7.068  -7.601   8.153  1.00  0.00
ATOM   1017  H   LEU    63      -6.550  -8.331   7.685  1.00  0.00
ATOM   1018  CA  LEU    63      -6.453  -6.889   9.267  1.00  0.00
ATOM   1019  HA  LEU    63      -7.205  -6.756  10.045  1.00  0.00
ATOM   1020  CB  LEU    63      -5.305  -7.713   9.845  1.00  0.00
ATOM   1021  HB2 LEU    63      -5.703  -8.632  10.275  1.00  0.00
ATOM   1022  HB3 LEU    63      -4.683  -8.083   9.030  1.00  0.00
ATOM   1023  CG  LEU    63      -4.419  -7.016  10.879  1.00  0.00
ATOM   1024  HG  LEU    63      -4.133  -6.041  10.484  1.00  0.00
ATOM   1025  CD1 LEU    63      -5.182  -6.801  12.174  1.00  0.00
ATOM   1026 HD11 LEU    63      -4.537  -6.304  12.898  1.00  0.00
ATOM   1027 HD12 LEU    63      -6.057  -6.180  11.982  1.00  0.00
ATOM   1028 HD13 LEU    63      -5.501  -7.764  12.573  1.00  0.00
ATOM   1029  CD2 LEU    63      -3.161  -7.818  11.123  1.00  0.00
ATOM   1030 HD21 LEU    63      -2.542  -7.308  11.861  1.00  0.00
ATOM   1031 HD22 LEU    63      -3.427  -8.808  11.494  1.00  0.00
ATOM   1032 HD23 LEU    63      -2.606  -7.917  10.190  1.00  0.00
ATOM   1033  C   LEU    63      -5.959  -5.513   8.840  1.00  0.00
ATOM   1034  O   LEU    63      -6.065  -4.546   9.601  1.00  0.00
ATOM   1035  N   ILE    64      -5.410  -5.408   7.630  1.00  0.00
ATOM   1036  H   ILE    64      -5.309  -6.227   7.048  1.00  0.00
ATOM   1037  CA  ILE    64      -4.949  -4.116   7.131  1.00  0.00
ATOM   1038  HA  ILE    64      -4.301  -3.671   7.887  1.00  0.00
ATOM   1039  CB  ILE    64      -4.125  -4.307   5.844  1.00  0.00
ATOM   1040  HB  ILE    64      -4.734  -4.858   5.127  1.00  0.00
ATOM   1041  CG2 ILE    64      -3.763  -2.968   5.230  1.00  0.00
ATOM   1042 HG21 ILE    64      -3.181  -3.129   4.322  1.00  0.00
ATOM   1043 HG22 ILE    64      -4.674  -2.422   4.985  1.00  0.00
ATOM   1044 HG23 ILE    64      -3.173  -2.389   5.941  1.00  0.00
ATOM   1045  CG1 ILE    64      -2.868  -5.128   6.135  1.00  0.00
ATOM   1046 HG12 ILE    64      -2.049  -4.457   6.394  1.00  0.00
ATOM   1047 HG13 ILE    64      -3.034  -5.742   7.020  1.00  0.00
ATOM   1048  CD1 ILE    64      -2.449  -6.007   4.990  1.00  0.00
ATOM   1049 HD11 ILE    64      -1.551  -6.560   5.266  1.00  0.00
ATOM   1050 HD12 ILE    64      -3.250  -6.708   4.758  1.00  0.00
ATOM   1051 HD13 ILE    64      -2.241  -5.391   4.115  1.00  0.00
ATOM   1052  C   ILE    64      -6.130  -3.182   6.908  1.00  0.00
ATOM   1053  O   ILE    64      -6.066  -1.989   7.226  1.00  0.00
ATOM   1054  N   THR    65      -7.229  -3.709   6.371  1.00  0.00
ATOM   1055  H   THR    65      -7.254  -4.690   6.132  1.00  0.00
ATOM   1056  CA  THR    65      -8.403  -2.883   6.122  1.00  0.00
ATOM   1057  HA  THR    65      -8.076  -1.967   5.630  1.00  0.00
ATOM   1058  CB  THR    65      -9.367  -3.612   5.182  1.00  0.00
ATOM   1059  HB  THR    65      -9.734  -4.516   5.667  1.00  0.00
ATOM   1060  CG2 THR    65     -10.539  -2.721   4.820  1.00  0.00
ATOM   1061 HG21 THR    65     -11.212  -3.258   4.151  1.00  0.00
ATOM   1062 HG22 THR    65     -11.076  -2.440   5.726  1.00  0.00
ATOM   1063 HG23 THR    65     -10.173  -1.823   4.322  1.00  0.00
ATOM   1064  OG1 THR    65      -8.681  -3.962   3.978  1.00  0.00
ATOM   1065  HG1 THR    65      -8.129  -4.732   4.136  1.00  0.00
ATOM   1066  C   THR    65      -9.107  -2.502   7.417  1.00  0.00
ATOM   1067  O   THR    65      -9.669  -1.406   7.510  1.00  0.00
ATOM   1068  N   ALA    66      -9.078  -3.378   8.422  1.00  0.00
ATOM   1069  H   ALA    66      -8.685  -4.297   8.279  1.00  0.00
ATOM   1070  CA  ALA    66      -9.611  -3.017   9.730  1.00  0.00
ATOM   1071  HA  ALA    66     -10.649  -2.710   9.603  1.00  0.00
ATOM   1072  CB  ALA    66      -9.579  -4.226  10.663  1.00  0.00
ATOM   1073  HB1 ALA    66      -9.979  -3.945  11.637  1.00  0.00
ATOM   1074  HB2 ALA    66     -10.184  -5.028  10.240  1.00  0.00
ATOM   1075  HB3 ALA    66      -8.551  -4.569  10.779  1.00  0.00
ATOM   1076  C   ALA    66      -8.839  -1.853  10.336  1.00  0.00
ATOM   1077  O   ALA    66      -9.437  -0.925  10.891  1.00  0.00
ATOM   1078  N   GLY    67      -7.510  -1.884  10.236  1.00  0.00
ATOM   1079  H   GLY    67      -7.056  -2.663   9.780  1.00  0.00
ATOM   1080  CA  GLY    67      -6.710  -0.800  10.781  1.00  0.00
ATOM   1081  HA2 GLY    67      -7.043  -0.579  11.795  1.00  0.00
ATOM   1082  HA3 GLY    67      -5.672  -1.122  10.864  1.00  0.00
ATOM   1083  C   GLY    67      -6.781   0.460   9.941  1.00  0.00
ATOM   1084  O   GLY    67      -6.612   1.568  10.456  1.00  0.00
ATOM   1085  N   GLY    68      -7.025   0.312   8.639  1.00  0.00
ATOM   1086  H   GLY    68      -7.107  -0.613   8.243  1.00  0.00
ATOM   1087  CA  GLY    68      -7.174   1.480   7.787  1.00  0.00
ATOM   1088  HA2 GLY    68      -6.431   2.228   8.064  1.00  0.00
ATOM   1089  HA3 GLY    68      -6.965   1.204   6.754  1.00  0.00
ATOM   1090  C   GLY    68      -8.559   2.090   7.875  1.00  0.00
ATOM   1091  O   GLY    68      -8.722   3.303   7.727  1.00  0.00
ATOM   1092  N   ALA    69      -9.576   1.259   8.115  1.00  0.00
ATOM   1093  H   ALA    69      -9.421   0.261   8.124  1.00  0.00
ATOM   1094  CA  ALA    69     -10.913   1.784   8.365  1.00  0.00
ATOM   1095  HA  ALA    69     -11.103   2.586   7.652  1.00  0.00
ATOM   1096  CB  ALA    69     -11.962   0.696   8.151  1.00  0.00
ATOM   1097  HB1 ALA    69     -12.954   1.105   8.342  1.00  0.00
ATOM   1098  HB2 ALA    69     -11.909   0.337   7.123  1.00  0.00
ATOM   1099  HB3 ALA    69     -11.773  -0.131   8.835  1.00  0.00
ATOM   1100  C   ALA    69     -11.030   2.358   9.768  1.00  0.00
ATOM   1101  O   ALA    69     -11.891   3.207  10.016  1.00  0.00
ATOM   1102  N   LEU    70     -10.186   1.903  10.695  1.00  0.00
ATOM   1103  H   LEU    70      -9.609   1.097  10.501  1.00  0.00
ATOM   1104  CA  LEU    70     -10.090   2.563  11.991  1.00  0.00
ATOM   1105  HA  LEU    70     -11.086   2.609  12.431  1.00  0.00
ATOM   1106  CB  LEU    70      -9.182   1.763  12.925  1.00  0.00
ATOM   1107  HB2 LEU    70      -8.376   1.317  12.343  1.00  0.00
ATOM   1108  HB3 LEU    70      -8.620   2.453  13.554  1.00  0.00
ATOM   1109  CG  LEU    70      -9.816   0.689  13.805  1.00  0.00
ATOM   1110  HG  LEU    70     -10.186  -0.109  13.162  1.00  0.00
ATOM   1111  CD1 LEU    70      -8.775   0.106  14.743  1.00  0.00
ATOM   1112 HD11 LEU    70      -9.236  -0.660  15.367  1.00  0.00
ATOM   1113 HD12 LEU    70      -7.968  -0.338  14.160  1.00  0.00
ATOM   1114 HD13 LEU    70      -8.372   0.897  15.376  1.00  0.00
ATOM   1115  CD2 LEU    70     -10.984   1.257  14.585  1.00  0.00
ATOM   1116 HD21 LEU    70     -11.422   0.475  15.206  1.00  0.00
ATOM   1117 HD22 LEU    70     -10.636   2.072  15.220  1.00  0.00
ATOM   1118 HD23 LEU    70     -11.736   1.633  13.892  1.00  0.00
ATOM   1119  C   LEU    70      -9.566   3.981  11.833  1.00  0.00
ATOM   1120  O   LEU    70     -10.101   4.925  12.418  1.00  0.00
ATOM   1121  N   PHE    71      -8.519   4.148  11.029  1.00  0.00
ATOM   1122  H   PHE    71      -8.146   3.362  10.516  1.00  0.00
ATOM   1123  CA  PHE    71      -7.897   5.455  10.874  1.00  0.00
ATOM   1124  HA  PHE    71      -7.828   5.907  11.864  1.00  0.00
ATOM   1125  CB  PHE    71      -6.471   5.258  10.354  1.00  0.00
ATOM   1126  HB2 PHE    71      -5.916   4.630  11.051  1.00  0.00
ATOM   1127  HB3 PHE    71      -6.500   4.683   9.429  1.00  0.00
ATOM   1128  CG  PHE    71      -5.717   6.528  10.124  1.00  0.00
ATOM   1129  CD1 PHE    71      -5.715   7.534  11.069  1.00  0.00
ATOM   1130  HD1 PHE    71      -6.286   7.422  11.979  1.00  0.00
ATOM   1131  CE1 PHE    71      -4.994   8.686  10.874  1.00  0.00
ATOM   1132  HE1 PHE    71      -5.060   9.492  11.590  1.00  0.00
ATOM   1133  CZ  PHE    71      -4.195   8.811   9.776  1.00  0.00
ATOM   1134  HZ  PHE    71      -3.612   9.708   9.632  1.00  0.00
ATOM   1135  CE2 PHE    71      -4.136   7.789   8.854  1.00  0.00
ATOM   1136  HE2 PHE    71      -3.506   7.888   7.982  1.00  0.00
ATOM   1137  CD2 PHE    71      -4.876   6.646   9.041  1.00  0.00
ATOM   1138  HD2 PHE    71      -4.794   5.837   8.330  1.00  0.00
ATOM   1139  C   PHE    71      -8.732   6.385  10.000  1.00  0.00
ATOM   1140  O   PHE    71      -8.652   7.609  10.147  1.00  0.00
ATOM   1141  N   ALA    72      -9.554   5.834   9.107  1.00  0.00
ATOM   1142  H   ALA    72      -9.576   4.831   8.992  1.00  0.00
ATOM   1143  CA  ALA    72     -10.423   6.679   8.295  1.00  0.00
ATOM   1144  HA  ALA    72      -9.857   7.561   7.995  1.00  0.00
ATOM   1145  CB  ALA    72     -10.850   5.933   7.033  1.00  0.00
ATOM   1146  HB1 ALA    72     -11.498   6.573   6.434  1.00  0.00
ATOM   1147  HB2 ALA    72      -9.967   5.666   6.452  1.00  0.00
ATOM   1148  HB3 ALA    72     -11.390   5.028   7.311  1.00  0.00
ATOM   1149  C   ALA    72     -11.640   7.141   9.088  1.00  0.00
ATOM   1150  O   ALA    72     -11.991   8.325   9.071  1.00  0.00
ATOM   1151  N   ALA    73     -12.292   6.221   9.797  1.00  0.00
ATOM   1152  H   ALA    73     -11.922   5.284   9.870  1.00  0.00
ATOM   1153  CA  ALA    73     -13.542   6.518  10.485  1.00  0.00
ATOM   1154  HA  ALA    73     -14.064   7.288   9.917  1.00  0.00
ATOM   1155  CB  ALA    73     -14.430   5.272  10.516  1.00  0.00
ATOM   1156  HB1 ALA    73     -15.362   5.502  11.032  1.00  0.00
ATOM   1157  HB2 ALA    73     -14.648   4.955   9.496  1.00  0.00
ATOM   1158  HB3 ALA    73     -13.913   4.470  11.042  1.00  0.00
ATOM   1159  C   ALA    73     -13.335   7.039  11.903  1.00  0.00
ATOM   1160  O   ALA    73     -14.026   7.974  12.317  1.00  0.00
ATOM   1161  N   TRP    74     -12.408   6.452  12.659  1.00  0.00
ATOM   1162  H   TRP    74     -11.837   5.713  12.275  1.00  0.00
ATOM   1163  CA  TRP    74     -12.156   6.820  14.054  1.00  0.00
ATOM   1164  HA  TRP    74     -12.773   7.683  14.303  1.00  0.00
ATOM   1165  CB  TRP    74     -12.512   5.674  15.003  1.00  0.00
ATOM   1166  HB2 TRP    74     -11.829   4.842  14.834  1.00  0.00
ATOM   1167  HB3 TRP    74     -12.293   5.974  16.028  1.00  0.00
ATOM   1168  CG  TRP    74     -13.928   5.177  14.924  1.00  0.00
ATOM   1169  CD1 TRP    74     -15.003   5.834  14.406  1.00  0.00
ATOM   1170  HD1 TRP    74     -14.883   6.824  13.992  1.00  0.00
ATOM   1171  NE1 TRP    74     -16.129   5.060  14.512  1.00  0.00
ATOM   1172  HE1 TRP    74     -17.013   5.405  14.168  1.00  0.00
ATOM   1173  CE2 TRP    74     -15.799   3.875  15.114  1.00  0.00
ATOM   1174  CZ2 TRP    74     -16.595   2.779  15.439  1.00  0.00
ATOM   1175  HZ2 TRP    74     -17.651   2.792  15.211  1.00  0.00
ATOM   1176  CH2 TRP    74     -15.985   1.717  16.045  1.00  0.00
ATOM   1177  HH2 TRP    74     -16.562   0.845  16.314  1.00  0.00
ATOM   1178  CZ3 TRP    74     -14.613   1.726  16.332  1.00  0.00
ATOM   1179  HZ3 TRP    74     -14.176   0.864  16.813  1.00  0.00
ATOM   1180  CE3 TRP    74     -13.824   2.811  16.011  1.00  0.00
ATOM   1181  HE3 TRP    74     -12.767   2.820  16.231  1.00  0.00
ATOM   1182  CD2 TRP    74     -14.418   3.914  15.389  1.00  0.00
ATOM   1183  C   TRP    74     -10.690   7.206  14.218  1.00  0.00
ATOM   1184  O   TRP    74      -9.910   6.471  14.834  1.00  0.00
ATOM   1185  N   PRO    75     -10.282   8.362  13.684  1.00  0.00
ATOM   1186  CD  PRO    75     -11.097   9.403  13.040  1.00  0.00
ATOM   1187  HD2 PRO    75     -11.522  10.052  13.806  1.00  0.00
ATOM   1188  HD3 PRO    75     -11.809   8.934  12.361  1.00  0.00
ATOM   1189  CG  PRO    75     -10.099  10.166  12.252  1.00  0.00
ATOM   1190  HG2 PRO    75     -10.403  11.211  12.197  1.00  0.00
ATOM   1191  HG3 PRO    75      -9.996   9.716  11.265  1.00  0.00
ATOM   1192  CB  PRO    75      -8.804  10.064  12.981  1.00  0.00
ATOM   1193  HB2 PRO    75      -8.728  10.880  13.700  1.00  0.00
ATOM   1194  HB3 PRO    75      -7.985  10.044  12.262  1.00  0.00
ATOM   1195  CA  PRO    75      -8.855   8.725  13.733  1.00  0.00
ATOM   1196  HA  PRO    75      -8.274   7.982  13.187  1.00  0.00
ATOM   1197  C   PRO    75      -8.300   8.863  15.140  1.00  0.00
ATOM   1198  O   PRO    75      -7.087   8.716  15.330  1.00  0.00
ATOM   1199  N   MET    76      -9.148   9.140  16.130  1.00  0.00
ATOM   1200  H   MET    76     -10.134   9.241  15.937  1.00  0.00
ATOM   1201  CA  MET    76      -8.673   9.301  17.499  1.00  0.00
ATOM   1202  HA  MET    76      -7.682   9.755  17.469  1.00  0.00
ATOM   1203  CB  MET    76      -9.610  10.236  18.260  1.00  0.00
ATOM   1204  HB2 MET    76      -9.873  11.080  17.623  1.00  0.00
ATOM   1205  HB3 MET    76     -10.558   9.729  18.440  1.00  0.00
ATOM   1206  CG  MET    76      -9.059  10.752  19.574  1.00  0.00
ATOM   1207  HG2 MET    76      -9.868  11.190  20.159  1.00  0.00
ATOM   1208  HG3 MET    76      -8.681   9.915  20.162  1.00  0.00
ATOM   1209  SD  MET    76      -7.753  11.968  19.358  1.00  0.00
ATOM   1210  CE  MET    76      -7.595  12.574  21.030  1.00  0.00
ATOM   1211  HE1 MET    76      -6.820  13.340  21.068  1.00  0.00
ATOM   1212  HE2 MET    76      -8.544  13.002  21.353  1.00  0.00
ATOM   1213  HE3 MET    76      -7.324  11.751  21.691  1.00  0.00
ATOM   1214  C   MET    76      -8.565   7.956  18.202  1.00  0.00
ATOM   1215  O   MET    76      -7.711   7.769  19.074  1.00  0.00
ATOM   1216  N   VAL    77      -9.434   7.012  17.840  1.00  0.00
ATOM   1217  H   VAL    77     -10.169   7.228  17.182  1.00  0.00
ATOM   1218  CA  VAL    77      -9.344   5.662  18.380  1.00  0.00
ATOM   1219  HA  VAL    77      -9.205   5.734  19.459  1.00  0.00
ATOM   1220  CB  VAL    77     -10.657   4.904  18.111  1.00  0.00
ATOM   1221  HB  VAL    77     -10.778   4.811  17.032  1.00  0.00
ATOM   1222  CG1 VAL    77     -10.611   3.509  18.700  1.00  0.00
ATOM   1223 HG11 VAL    77     -11.551   2.996  18.495  1.00  0.00
ATOM   1224 HG12 VAL    77      -9.789   2.952  18.252  1.00  0.00
ATOM   1225 HG13 VAL    77     -10.460   3.574  19.778  1.00  0.00
ATOM   1226  CG2 VAL    77     -11.834   5.686  18.649  1.00  0.00
ATOM   1227 HG21 VAL    77     -12.756   5.138  18.452  1.00  0.00
ATOM   1228 HG22 VAL    77     -11.718   5.825  19.724  1.00  0.00
ATOM   1229 HG23 VAL    77     -11.879   6.659  18.160  1.00  0.00
ATOM   1230  C   VAL    77      -8.141   4.941  17.791  1.00  0.00
ATOM   1231  O   VAL    77      -7.488   4.136  18.464  1.00  0.00
ATOM   1232  N   TYR    78      -7.827   5.228  16.527  1.00  0.00
ATOM   1233  H   TYR    78      -8.412   5.853  15.991  1.00  0.00
ATOM   1234  CA  TYR    78      -6.647   4.657  15.891  1.00  0.00
ATOM   1235  HA  TYR    78      -6.679   3.574  16.013  1.00  0.00
ATOM   1236  CB  TYR    78      -6.673   4.976  14.395  1.00  0.00
ATOM   1237  HB2 TYR    78      -7.520   4.469  13.933  1.00  0.00
ATOM   1238  HB3 TYR    78      -6.896   6.034  14.256  1.00  0.00
ATOM   1239  CG  TYR    78      -5.411   4.628  13.641  1.00  0.00
ATOM   1240  CD1 TYR    78      -5.175   3.333  13.207  1.00  0.00
ATOM   1241  HD1 TYR    78      -5.896   2.555  13.411  1.00  0.00
ATOM   1242  CE1 TYR    78      -4.029   3.016  12.514  1.00  0.00
ATOM   1243  HE1 TYR    78      -3.862   2.002  12.182  1.00  0.00
ATOM   1244  CZ  TYR    78      -3.102   3.998  12.249  1.00  0.00
ATOM   1245  OH  TYR    78      -1.957   3.691  11.560  1.00  0.00
ATOM   1246  HH  TYR    78      -1.957   2.757  11.338  1.00  0.00
ATOM   1247  CE2 TYR    78      -3.313   5.290  12.670  1.00  0.00
ATOM   1248  HE2 TYR    78      -2.585   6.060  12.461  1.00  0.00
ATOM   1249  CD2 TYR    78      -4.457   5.598  13.359  1.00  0.00
ATOM   1250  HD2 TYR    78      -4.610   6.616  13.684  1.00  0.00
ATOM   1251  C   TYR    78      -5.371   5.178  16.540  1.00  0.00
ATOM   1252  O   TYR    78      -4.392   4.442  16.694  1.00  0.00
ATOM   1253  N   ALA    79      -5.364   6.453  16.923  1.00  0.00
ATOM   1254  H   ALA    79      -6.185   7.026  16.786  1.00  0.00
ATOM   1255  CA  ALA    79      -4.177   7.034  17.541  1.00  0.00
ATOM   1256  HA  ALA    79      -3.304   6.718  16.969  1.00  0.00
ATOM   1257  CB  ALA    79      -4.259   8.558  17.489  1.00  0.00
ATOM   1258  HB1 ALA    79      -3.370   8.986  17.952  1.00  0.00
ATOM   1259  HB2 ALA    79      -4.320   8.884  16.451  1.00  0.00
ATOM   1260  HB3 ALA    79      -5.146   8.893  18.027  1.00  0.00
ATOM   1261  C   ALA    79      -4.009   6.551  18.976  1.00  0.00
ATOM   1262  O   ALA    79      -2.903   6.199  19.400  1.00  0.00
ATOM   1263  N   ALA    80      -5.102   6.524  19.741  1.00  0.00
ATOM   1264  H   ALA    80      -6.005   6.734  19.340  1.00  0.00
ATOM   1265  CA  ALA    80      -5.008   6.192  21.159  1.00  0.00
ATOM   1266  HA  ALA    80      -4.206   6.788  21.594  1.00  0.00
ATOM   1267  CB  ALA    80      -6.310   6.557  21.868  1.00  0.00
ATOM   1268  HB1 ALA    80      -6.231   6.306  22.926  1.00  0.00
ATOM   1269  HB2 ALA    80      -6.495   7.626  21.762  1.00  0.00
ATOM   1270  HB3 ALA    80      -7.135   6.000  21.423  1.00  0.00
ATOM   1271  C   ALA    80      -4.676   4.722  21.375  1.00  0.00
ATOM   1272  O   ALA    80      -3.930   4.381  22.299  1.00  0.00
ATOM   1273  N   ALA    81      -5.217   3.836  20.540  1.00  0.00
ATOM   1274  H   ALA    81      -5.765   4.153  19.753  1.00  0.00
ATOM   1275  CA  ALA    81      -5.018   2.408  20.762  1.00  0.00
ATOM   1276  HA  ALA    81      -5.187   2.204  21.819  1.00  0.00
ATOM   1277  CB  ALA    81      -6.033   1.601  19.956  1.00  0.00
ATOM   1278  HB1 ALA    81      -5.873   0.537  20.131  1.00  0.00
ATOM   1279  HB2 ALA    81      -7.042   1.872  20.266  1.00  0.00
ATOM   1280  HB3 ALA    81      -5.909   1.817  18.895  1.00  0.00
ATOM   1281  C   ALA    81      -3.602   1.967  20.417  1.00  0.00
ATOM   1282  O   ALA    81      -3.018   1.156  21.140  1.00  0.00
ATOM   1283  N   PHE    82      -3.028   2.490  19.338  1.00  0.00
ATOM   1284  H   PHE    82      -3.490   3.229  18.828  1.00  0.00
ATOM   1285  CA  PHE    82      -1.734   2.010  18.876  1.00  0.00
ATOM   1286  HA  PHE    82      -1.676   0.946  19.104  1.00  0.00
ATOM   1287  CB  PHE    82      -1.638   2.165  17.356  1.00  0.00
ATOM   1288  HB2 PHE    82      -1.898   3.187  17.079  1.00  0.00
ATOM   1289  HB3 PHE    82      -0.603   2.026  17.043  1.00  0.00
ATOM   1290  CG  PHE    82      -2.516   1.209  16.609  1.00  0.00
ATOM   1291  CD1 PHE    82      -2.160  -0.116  16.481  1.00  0.00
ATOM   1292  HD1 PHE    82      -1.233  -0.470  16.908  1.00  0.00
ATOM   1293  CE1 PHE    82      -2.976  -1.003  15.811  1.00  0.00
ATOM   1294  HE1 PHE    82      -2.684  -2.038  15.714  1.00  0.00
ATOM   1295  CZ  PHE    82      -4.161  -0.570  15.266  1.00  0.00
ATOM   1296  HZ  PHE    82      -4.799  -1.264  14.739  1.00  0.00
ATOM   1297  CE2 PHE    82      -4.530   0.741  15.393  1.00  0.00
ATOM   1298  HE2 PHE    82      -5.462   1.084  14.968  1.00  0.00
ATOM   1299  CD2 PHE    82      -3.713   1.624  16.063  1.00  0.00
ATOM   1300  HD2 PHE    82      -4.021   2.655  16.158  1.00  0.00
ATOM   1301  C   PHE    82      -0.555   2.692  19.557  1.00  0.00
ATOM   1302  O   PHE    82       0.522   2.094  19.636  1.00  0.00
ATOM   1303  N   SER    83      -0.728   3.913  20.058  1.00  0.00
ATOM   1304  H   SER    83      -1.579   4.422  19.865  1.00  0.00
ATOM   1305  CA  SER    83       0.297   4.533  20.886  1.00  0.00
ATOM   1306  HA  SER    83       1.270   4.191  20.532  1.00  0.00
ATOM   1307  CB  SER    83       0.250   6.057  20.747  1.00  0.00
ATOM   1308  HB2 SER    83       0.847   6.512  21.537  1.00  0.00
ATOM   1309  HB3 SER    83       0.684   6.348  19.790  1.00  0.00
ATOM   1310  OG  SER    83      -1.077   6.534  20.826  1.00  0.00
ATOM   1311  HG  SER    83      -1.468   6.539  19.949  1.00  0.00
ATOM   1312  C   SER    83       0.171   4.156  22.355  1.00  0.00
ATOM   1313  O   SER    83       1.167   4.218  23.084  1.00  0.00
ATOM   1314  N   GLY    84      -1.021   3.770  22.800  1.00  0.00
ATOM   1315  H   GLY    84      -1.822   3.796  22.186  1.00  0.00
ATOM   1316  CA  GLY    84      -1.224   3.304  24.155  1.00  0.00
ATOM   1317  HA2 GLY    84      -0.677   3.947  24.845  1.00  0.00
ATOM   1318  HA3 GLY    84      -2.279   3.393  24.415  1.00  0.00
ATOM   1319  C   GLY    84      -0.779   1.870  24.343  1.00  0.00
ATOM   1320  O   GLY    84      -0.208   1.515  25.375  1.00  0.00
ATOM   1321  N   PHE    85      -1.021   1.041  23.330  1.00  0.00
ATOM   1322  H   PHE    85      -1.548   1.361  22.530  1.00  0.00
ATOM   1323  CA  PHE    85      -0.564  -0.346  23.289  1.00  0.00
ATOM   1324  HA  PHE    85      -0.366  -0.672  24.310  1.00  0.00
ATOM   1325  CB  PHE    85      -1.639  -1.253  22.696  1.00  0.00
ATOM   1326  HB2 PHE    85      -1.850  -0.942  21.673  1.00  0.00
ATOM   1327  HB3 PHE    85      -1.247  -2.266  22.604  1.00  0.00
ATOM   1328  CG  PHE    85      -2.919  -1.285  23.480  1.00  0.00
ATOM   1329  CD1 PHE    85      -2.905  -1.389  24.858  1.00  0.00
ATOM   1330  HD1 PHE    85      -1.964  -1.446  25.386  1.00  0.00
ATOM   1331  CE1 PHE    85      -4.084  -1.421  25.575  1.00  0.00
ATOM   1332  HE1 PHE    85      -4.059  -1.495  26.652  1.00  0.00
ATOM   1333  CZ  PHE    85      -5.293  -1.358  24.918  1.00  0.00
ATOM   1334  HZ  PHE    85      -6.215  -1.387  25.480  1.00  0.00
ATOM   1335  CE2 PHE    85      -5.322  -1.258  23.544  1.00  0.00
ATOM   1336  HE2 PHE    85      -6.268  -1.205  23.025  1.00  0.00
ATOM   1337  CD2 PHE    85      -4.142  -1.226  22.832  1.00  0.00
ATOM   1338  HD2 PHE    85      -4.180  -1.154  21.755  1.00  0.00
ATOM   1339  C   PHE    85       0.723  -0.468  22.491  1.00  0.00
ATOM   1340  O   PHE    85       0.916  -1.441  21.762  1.00  0.00
ATOM   1341  N   TYR    86       1.603   0.529  22.613  1.00  0.00
ATOM   1342  H   TYR    86       1.477   1.229  23.330  1.00  0.00
ATOM   1343  CA  TYR    86       2.764   0.656  21.737  1.00  0.00
ATOM   1344  HA  TYR    86       2.407   0.845  20.725  1.00  0.00
ATOM   1345  CB  TYR    86       3.608   1.852  22.177  1.00  0.00
ATOM   1346  HB2 TYR    86       2.988   2.749  22.184  1.00  0.00
ATOM   1347  HB3 TYR    86       3.913   1.716  23.215  1.00  0.00
ATOM   1348  CG  TYR    86       4.829   2.095  21.324  1.00  0.00
ATOM   1349  CD1 TYR    86       4.729   2.750  20.108  1.00  0.00
ATOM   1350  HD1 TYR    86       3.768   3.097  19.759  1.00  0.00
ATOM   1351  CE1 TYR    86       5.841   2.971  19.325  1.00  0.00
ATOM   1352  HE1 TYR    86       5.743   3.485  18.380  1.00  0.00
ATOM   1353  CZ  TYR    86       7.071   2.533  19.757  1.00  0.00
ATOM   1354  OH  TYR    86       8.182   2.750  18.983  1.00  0.00
ATOM   1355  HH  TYR    86       8.954   2.387  19.422  1.00  0.00
ATOM   1356  CE2 TYR    86       7.195   1.876  20.959  1.00  0.00
ATOM   1357  HE2 TYR    86       8.161   1.530  21.295  1.00  0.00
ATOM   1358  CD2 TYR    86       6.081   1.661  21.734  1.00  0.00
ATOM   1359  HD2 TYR    86       6.192   1.145  22.676  1.00  0.00
ATOM   1360  C   TYR    86       3.606  -0.616  21.715  1.00  0.00
ATOM   1361  O   TYR    86       3.772  -1.244  20.666  1.00  0.00
ATOM   1362  N   VAL    87       4.157  -1.003  22.867  1.00  0.00
ATOM   1363  H   VAL    87       3.985  -0.476  23.711  1.00  0.00
ATOM   1364  CA  VAL    87       5.012  -2.187  22.930  1.00  0.00
ATOM   1365  HA  VAL    87       5.829  -2.052  22.221  1.00  0.00
ATOM   1366  CB  VAL    87       5.622  -2.328  24.339  1.00  0.00
ATOM   1367  HB  VAL    87       4.829  -2.175  25.071  1.00  0.00
ATOM   1368  CG1 VAL    87       6.204  -3.719  24.549  1.00  0.00
ATOM   1369 HG11 VAL    87       6.627  -3.789  25.551  1.00  0.00
ATOM   1370 HG12 VAL    87       5.417  -4.464  24.435  1.00  0.00
ATOM   1371 HG13 VAL    87       6.986  -3.901  23.812  1.00  0.00
ATOM   1372  CG2 VAL    87       6.688  -1.273  24.565  1.00  0.00
ATOM   1373 HG21 VAL    87       7.107  -1.388  25.565  1.00  0.00
ATOM   1374 HG22 VAL    87       7.479  -1.390  23.824  1.00  0.00
ATOM   1375 HG23 VAL    87       6.245  -0.282  24.469  1.00  0.00
ATOM   1376  C   VAL    87       4.234  -3.432  22.522  1.00  0.00
ATOM   1377  O   VAL    87       4.750  -4.297  21.805  1.00  0.00
ATOM   1378  N   ALA    88       2.977  -3.537  22.959  1.00  0.00
ATOM   1379  H   ALA    88       2.592  -2.827  23.566  1.00  0.00
ATOM   1380  CA  ALA    88       2.144  -4.671  22.570  1.00  0.00
ATOM   1381  HA  ALA    88       2.664  -5.588  22.847  1.00  0.00
ATOM   1382  CB  ALA    88       0.815  -4.627  23.323  1.00  0.00
ATOM   1383  HB1 ALA    88       0.200  -5.477  23.026  1.00  0.00
ATOM   1384  HB2 ALA    88       1.003  -4.672  24.396  1.00  0.00
ATOM   1385  HB3 ALA    88       0.292  -3.701  23.085  1.00  0.00
ATOM   1386  C   ALA    88       1.904  -4.693  21.066  1.00  0.00
ATOM   1387  O   ALA    88       1.777  -5.767  20.468  1.00  0.00
ATOM   1388  N   MET    89       1.828  -3.517  20.441  1.00  0.00
ATOM   1389  H   MET    89       1.887  -2.659  20.970  1.00  0.00
ATOM   1390  CA  MET    89       1.659  -3.452  18.993  1.00  0.00
ATOM   1391  HA  MET    89       0.884  -4.164  18.707  1.00  0.00
ATOM   1392  CB  MET    89       1.203  -2.054  18.576  1.00  0.00
ATOM   1393  HB2 MET    89       1.807  -1.308  19.093  1.00  0.00
ATOM   1394  HB3 MET    89       1.424  -1.902  17.519  1.00  0.00
ATOM   1395  CG  MET    89      -0.270  -1.773  18.828  1.00  0.00
ATOM   1396  HG2 MET    89      -0.430  -1.609  19.894  1.00  0.00
ATOM   1397  HG3 MET    89      -0.545  -0.831  18.353  1.00  0.00
ATOM   1398  SD  MET    89      -1.374  -3.079  18.251  1.00  0.00
ATOM   1399  CE  MET    89      -1.832  -3.851  19.798  1.00  0.00
ATOM   1400  HE1 MET    89      -2.514  -4.679  19.604  1.00  0.00
ATOM   1401  HE2 MET    89      -0.938  -4.227  20.296  1.00  0.00
ATOM   1402  HE3 MET    89      -2.323  -3.119  20.439  1.00  0.00
ATOM   1403  C   MET    89       2.943  -3.827  18.267  1.00  0.00
ATOM   1404  O   MET    89       2.901  -4.497  17.231  1.00  0.00
ATOM   1405  N   ILE    90       4.090  -3.389  18.788  1.00  0.00
ATOM   1406  H   ILE    90       4.083  -2.844  19.638  1.00  0.00
ATOM   1407  CA  ILE    90       5.368  -3.684  18.149  1.00  0.00
ATOM   1408  HA  ILE    90       5.305  -3.372  17.107  1.00  0.00
ATOM   1409  CB  ILE    90       6.491  -2.871  18.824  1.00  0.00
ATOM   1410  HB  ILE    90       6.532  -3.156  19.875  1.00  0.00
ATOM   1411  CG2 ILE    90       7.843  -3.169  18.199  1.00  0.00
ATOM   1412 HG21 ILE    90       8.612  -2.580  18.698  1.00  0.00
ATOM   1413 HG22 ILE    90       8.069  -4.229  18.310  1.00  0.00
ATOM   1414 HG23 ILE    90       7.819  -2.912  17.140  1.00  0.00
ATOM   1415  CG1 ILE    90       6.191  -1.371  18.748  1.00  0.00
ATOM   1416 HG12 ILE    90       5.253  -1.164  19.264  1.00  0.00
ATOM   1417 HG13 ILE    90       6.943  -0.823  19.317  1.00  0.00
ATOM   1418  CD1 ILE    90       6.123  -0.817  17.346  1.00  0.00
ATOM   1419 HD11 ILE    90       5.907   0.251  17.387  1.00  0.00
ATOM   1420 HD12 ILE    90       7.079  -0.975  16.846  1.00  0.00
ATOM   1421 HD13 ILE    90       5.335  -1.326  16.791  1.00  0.00
ATOM   1422  C   ILE    90       5.653  -5.180  18.177  1.00  0.00
ATOM   1423  O   ILE    90       6.292  -5.715  17.266  1.00  0.00
ATOM   1424  N   LEU    91       5.167  -5.883  19.200  1.00  0.00
ATOM   1425  H   LEU    91       4.649  -5.418  19.932  1.00  0.00
ATOM   1426  CA  LEU    91       5.379  -7.324  19.270  1.00  0.00
ATOM   1427  HA  LEU    91       6.407  -7.531  18.973  1.00  0.00
ATOM   1428  CB  LEU    91       5.191  -7.809  20.705  1.00  0.00
ATOM   1429  HB2 LEU    91       4.193  -7.537  21.050  1.00  0.00
ATOM   1430  HB3 LEU    91       5.192  -8.899  20.721  1.00  0.00
ATOM   1431  CG  LEU    91       6.229  -7.288  21.698  1.00  0.00
ATOM   1432  HG  LEU    91       6.237  -6.200  21.640  1.00  0.00
ATOM   1433  CD1 LEU    91       5.868  -7.682  23.120  1.00  0.00
ATOM   1434 HD11 LEU    91       6.623  -7.299  23.807  1.00  0.00
ATOM   1435 HD12 LEU    91       4.896  -7.262  23.378  1.00  0.00
ATOM   1436 HD13 LEU    91       5.826  -8.768  23.197  1.00  0.00
ATOM   1437  CD2 LEU    91       7.613  -7.789  21.330  1.00  0.00
ATOM   1438 HD21 LEU    91       8.340  -7.409  22.047  1.00  0.00
ATOM   1439 HD22 LEU    91       7.622  -8.879  21.347  1.00  0.00
ATOM   1440 HD23 LEU    91       7.872  -7.440  20.331  1.00  0.00
ATOM   1441  C   LEU    91       4.450  -8.068  18.318  1.00  0.00
ATOM   1442  O   LEU    91       4.858  -9.051  17.690  1.00  0.00
ATOM   1443  N   VAL    92       3.199  -7.619  18.205  1.00  0.00
ATOM   1444  H   VAL    92       2.869  -6.884  18.815  1.00  0.00
ATOM   1445  CA  VAL    92       2.287  -8.174  17.207  1.00  0.00
ATOM   1446  HA  VAL    92       2.194  -9.245  17.386  1.00  0.00
ATOM   1447  CB  VAL    92       0.891  -7.538  17.343  1.00  0.00
ATOM   1448  HB  VAL    92       1.015  -6.473  17.537  1.00  0.00
ATOM   1449  CG1 VAL    92       0.092  -7.703  16.058  1.00  0.00
ATOM   1450 HG11 VAL    92      -0.890  -7.246  16.179  1.00  0.00
ATOM   1451 HG12 VAL    92       0.619  -7.218  15.237  1.00  0.00
ATOM   1452 HG13 VAL    92      -0.026  -8.764  15.837  1.00  0.00
ATOM   1453  CG2 VAL    92       0.148  -8.149  18.499  1.00  0.00
ATOM   1454 HG21 VAL    92      -0.837  -7.689  18.582  1.00  0.00
ATOM   1455 HG22 VAL    92       0.035  -9.220  18.334  1.00  0.00
ATOM   1456 HG23 VAL    92       0.706  -7.981  19.420  1.00  0.00
ATOM   1457  C   VAL    92       2.853  -7.971  15.810  1.00  0.00
ATOM   1458  O   VAL    92       2.864  -8.890  14.983  1.00  0.00
ATOM   1459  N   LEU    93       3.333  -6.760  15.533  1.00  0.00
ATOM   1460  H   LEU    93       3.323  -6.039  16.240  1.00  0.00
ATOM   1461  CA  LEU    93       3.881  -6.436  14.222  1.00  0.00
ATOM   1462  HA  LEU    93       3.113  -6.623  13.471  1.00  0.00
ATOM   1463  CB  LEU    93       4.245  -4.953  14.182  1.00  0.00
ATOM   1464  HB2 LEU    93       3.372  -4.365  14.465  1.00  0.00
ATOM   1465  HB3 LEU    93       4.904  -4.726  15.020  1.00  0.00
ATOM   1466  CG  LEU    93       4.844  -4.372  12.907  1.00  0.00
ATOM   1467  HG  LEU    93       5.689  -4.989  12.602  1.00  0.00
ATOM   1468  CD1 LEU    93       3.814  -4.375  11.801  1.00  0.00
ATOM   1469 HD11 LEU    93       4.252  -3.958  10.894  1.00  0.00
ATOM   1470 HD12 LEU    93       3.489  -5.398  11.609  1.00  0.00
ATOM   1471 HD13 LEU    93       2.957  -3.772  12.100  1.00  0.00
ATOM   1472  CD2 LEU    93       5.337  -2.970  13.181  1.00  0.00
ATOM   1473 HD21 LEU    93       5.766  -2.551  12.271  1.00  0.00
ATOM   1474 HD22 LEU    93       4.503  -2.349  13.508  1.00  0.00
ATOM   1475 HD23 LEU    93       6.097  -2.998  13.962  1.00  0.00
ATOM   1476  C   LEU    93       5.091  -7.303  13.900  1.00  0.00
ATOM   1477  O   LEU    93       5.192  -7.864  12.804  1.00  0.00
ATOM   1478  N   ALA    94       6.022  -7.425  14.847  1.00  0.00
ATOM   1479  H   ALA    94       5.905  -6.956  15.734  1.00  0.00
ATOM   1480  CA  ALA    94       7.216  -8.230  14.621  1.00  0.00
ATOM   1481  HA  ALA    94       7.701  -7.870  13.714  1.00  0.00
ATOM   1482  CB  ALA    94       8.192  -8.055  15.783  1.00  0.00
ATOM   1483  HB1 ALA    94       9.081  -8.660  15.606  1.00  0.00
ATOM   1484  HB2 ALA    94       8.477  -7.006  15.864  1.00  0.00
ATOM   1485  HB3 ALA    94       7.715  -8.374  16.710  1.00  0.00
ATOM   1486  C   ALA    94       6.878  -9.701  14.426  1.00  0.00
ATOM   1487  O   ALA    94       7.579 -10.403  13.691  1.00  0.00
ATOM   1488  N   SER    95       5.823 -10.188  15.080  1.00  0.00
ATOM   1489  H   SER    95       5.330  -9.610  15.746  1.00  0.00
ATOM   1490  CA  SER    95       5.368 -11.554  14.845  1.00  0.00
ATOM   1491  HA  SER    95       6.213 -12.228  14.987  1.00  0.00
ATOM   1492  CB  SER    95       4.283 -11.924  15.852  1.00  0.00
ATOM   1493  HB2 SER    95       3.482 -11.186  15.810  1.00  0.00
ATOM   1494  HB3 SER    95       3.869 -12.900  15.597  1.00  0.00
ATOM   1495  OG  SER    95       4.815 -11.966  17.157  1.00  0.00
ATOM   1496  HG  SER    95       4.900 -11.072  17.497  1.00  0.00
ATOM   1497  C   SER    95       4.851 -11.724  13.425  1.00  0.00
ATOM   1498  O   SER    95       5.142 -12.727  12.767  1.00  0.00
ATOM   1499  N   LEU    96       4.088 -10.748  12.933  1.00  0.00
ATOM   1500  H   LEU    96       3.865  -9.945  13.504  1.00  0.00
ATOM   1501  CA  LEU    96       3.554 -10.795  11.580  1.00  0.00
ATOM   1502  HA  LEU    96       3.026 -11.741  11.459  1.00  0.00
ATOM   1503  CB  LEU    96       2.545  -9.663  11.385  1.00  0.00
ATOM   1504  HB2 LEU    96       3.038  -8.707  11.562  1.00  0.00
ATOM   1505  HB3 LEU    96       2.255  -9.616  10.335  1.00  0.00
ATOM   1506  CG  LEU    96       1.287  -9.753  12.255  1.00  0.00
ATOM   1507  HG  LEU    96       1.602  -9.903  13.288  1.00  0.00
ATOM   1508  CD1 LEU    96       0.492  -8.463  12.191  1.00  0.00
ATOM   1509 HD11 LEU    96      -0.396  -8.552  12.817  1.00  0.00
ATOM   1510 HD12 LEU    96       1.108  -7.638  12.550  1.00  0.00
ATOM   1511 HD13 LEU    96       0.192  -8.271  11.161  1.00  0.00
ATOM   1512  CD2 LEU    96       0.431 -10.939  11.850  1.00  0.00
ATOM   1513 HD21 LEU    96      -0.456 -10.981  12.483  1.00  0.00
ATOM   1514 HD22 LEU    96       0.129 -10.831  10.808  1.00  0.00
ATOM   1515 HD23 LEU    96       1.004 -11.859  11.968  1.00  0.00
ATOM   1516  C   LEU    96       4.636 -10.720  10.511  1.00  0.00
ATOM   1517  O   LEU    96       4.332 -10.961   9.341  1.00  0.00
ATOM   1518  N   PHE    97       5.877 -10.389  10.875  1.00  0.00
ATOM   1519  H   PHE    97       6.068 -10.115  11.828  1.00  0.00
ATOM   1520  CA  PHE    97       6.969 -10.418   9.906  1.00  0.00
ATOM   1521  HA  PHE    97       6.683  -9.813   9.045  1.00  0.00
ATOM   1522  CB  PHE    97       8.243  -9.827  10.513  1.00  0.00
ATOM   1523  HB2 PHE    97       8.501 -10.378  11.417  1.00  0.00
ATOM   1524  HB3 PHE    97       9.080 -10.000   9.836  1.00  0.00
ATOM   1525  CG  PHE    97       8.156  -8.367  10.830  1.00  0.00
ATOM   1526  CD1 PHE    97       7.144  -7.581  10.310  1.00  0.00
ATOM   1527  HD1 PHE    97       6.401  -8.018   9.660  1.00  0.00
ATOM   1528  CE1 PHE    97       7.072  -6.240  10.613  1.00  0.00
ATOM   1529  HE1 PHE    97       6.275  -5.636  10.205  1.00  0.00
ATOM   1530  CZ  PHE    97       8.019  -5.667  11.439  1.00  0.00
ATOM   1531  HZ  PHE    97       7.963  -4.615  11.677  1.00  0.00
ATOM   1532  CE2 PHE    97       9.033  -6.436  11.958  1.00  0.00
ATOM   1533  HE2 PHE    97       9.776  -5.991  12.603  1.00  0.00
ATOM   1534  CD2 PHE    97       9.100  -7.777  11.654  1.00  0.00
ATOM   1535  HD2 PHE    97       9.902  -8.370  12.067  1.00  0.00
ATOM   1536  C   PHE    97       7.258 -11.833   9.427  1.00  0.00
ATOM   1537  O   PHE    97       7.641 -12.030   8.271  1.00  0.00
ATOM   1538  N   PHE    98       7.078 -12.825  10.299  1.00  0.00
ATOM   1539  H   PHE    98       6.603 -12.649  11.173  1.00  0.00
ATOM   1540  CA  PHE    98       7.548 -14.176  10.035  1.00  0.00
ATOM   1541  HA  PHE    98       8.514 -14.105   9.534  1.00  0.00
ATOM   1542  CB  PHE    98       7.753 -14.919  11.352  1.00  0.00
ATOM   1543  HB2 PHE    98       6.862 -14.811  11.971  1.00  0.00
ATOM   1544  HB3 PHE    98       7.835 -15.988  11.155  1.00  0.00
ATOM   1545  CG  PHE    98       8.950 -14.464  12.123  1.00  0.00
ATOM   1546  CD1 PHE    98      10.195 -15.014  11.881  1.00  0.00
ATOM   1547  HD1 PHE    98      10.310 -15.778  11.127  1.00  0.00
ATOM   1548  CE1 PHE    98      11.298 -14.598  12.593  1.00  0.00
ATOM   1549  HE1 PHE    98      12.266 -15.034  12.393  1.00  0.00
ATOM   1550  CZ  PHE    98      11.167 -13.625  13.561  1.00  0.00
ATOM   1551  HZ  PHE    98      12.032 -13.299  14.119  1.00  0.00
ATOM   1552  CE2 PHE    98       9.933 -13.071  13.814  1.00  0.00
ATOM   1553  HE2 PHE    98       9.827 -12.308  14.571  1.00  0.00
ATOM   1554  CD2 PHE    98       8.831 -13.491  13.099  1.00  0.00
ATOM   1555  HD2 PHE    98       7.867 -13.051  13.308  1.00  0.00
ATOM   1556  C   PHE    98       6.615 -14.983   9.145  1.00  0.00
ATOM   1557  O   PHE    98       7.035 -16.016   8.618  1.00  0.00
ATOM   1558  N   ARG    99       5.364 -14.551   8.971  1.00  0.00
ATOM   1559  H   ARG    99       5.056 -13.700   9.420  1.00  0.00
ATOM   1560  CA  ARG    99       4.450 -15.320   8.127  1.00  0.00
ATOM   1561  HA  ARG    99       4.604 -16.374   8.358  1.00  0.00
ATOM   1562  CB  ARG    99       2.999 -14.983   8.480  1.00  0.00
ATOM   1563  HB2 ARG    99       2.944 -13.956   8.840  1.00  0.00
ATOM   1564  HB3 ARG    99       2.393 -15.000   7.574  1.00  0.00
ATOM   1565  CG  ARG    99       2.387 -15.912   9.512  1.00  0.00
ATOM   1566  HG2 ARG    99       2.048 -16.825   9.023  1.00  0.00
ATOM   1567  HG3 ARG    99       3.144 -16.189  10.246  1.00  0.00
ATOM   1568  CD  ARG    99       1.220 -15.255  10.216  1.00  0.00
ATOM   1569  HD2 ARG    99       1.059 -15.739  11.179  1.00  0.00
ATOM   1570  HD3 ARG    99       1.467 -14.216  10.433  1.00  0.00
ATOM   1571  NE  ARG    99      -0.011 -15.308   9.435  1.00  0.00
ATOM   1572  HE  ARG    99      -0.329 -16.231   9.176  1.00  0.00
ATOM   1573  CZ  ARG    99      -0.704 -14.239   9.064  1.00  0.00
ATOM   1574  NH1 ARG    99      -0.284 -13.030   9.394  1.00  0.00
ATOM   1575 HH11 ARG    99       0.565 -12.919   9.929  1.00  0.00
ATOM   1576 HH12 ARG    99      -0.812 -12.217   9.111  1.00  0.00
ATOM   1577  NH2 ARG    99      -1.811 -14.376   8.357  1.00  0.00
ATOM   1578 HH21 ARG    99      -2.133 -15.297   8.097  1.00  0.00
ATOM   1579 HH22 ARG    99      -2.335 -13.560   8.077  1.00  0.00
ATOM   1580  C   ARG    99       4.733 -15.136   6.642  1.00  0.00
ATOM   1581  O   ARG    99       4.892 -16.151   5.942  1.00  0.00
ATOM   1582  N   PRO   100       4.809 -13.915   6.091  1.00  0.00
ATOM   1583  CD  PRO   100       4.652 -12.585   6.702  1.00  0.00
ATOM   1584  HD2 PRO   100       5.601 -12.276   7.141  1.00  0.00
ATOM   1585  HD3 PRO   100       3.798 -12.599   7.379  1.00  0.00
ATOM   1586  CG  PRO   100       4.343 -11.714   5.540  1.00  0.00
ATOM   1587  HG2 PRO   100       4.713 -10.707   5.734  1.00  0.00
ATOM   1588  HG3 PRO   100       3.272 -11.745   5.339  1.00  0.00
ATOM   1589  CB  PRO   100       5.070 -12.290   4.401  1.00  0.00
ATOM   1590  HB2 PRO   100       6.098 -11.929   4.408  1.00  0.00
ATOM   1591  HB3 PRO   100       4.532 -12.068   3.479  1.00  0.00
ATOM   1592  CA  PRO   100       5.061 -13.806   4.643  1.00  0.00
ATOM   1593  HA  PRO   100       4.231 -14.255   4.097  1.00  0.00
ATOM   1594  C   PRO   100       6.360 -14.454   4.207  1.00  0.00
ATOM   1595  O   PRO   100       6.366 -15.207   3.227  1.00  0.00
ATOM   1596  N   VAL   101       7.463 -14.191   4.910  1.00  0.00
ATOM   1597  H   VAL   101       7.421 -13.560   5.697  1.00  0.00
ATOM   1598  CA  VAL   101       8.733 -14.811   4.548  1.00  0.00
ATOM   1599  HA  VAL   101       8.831 -14.755   3.464  1.00  0.00
ATOM   1600  CB  VAL   101       9.921 -14.051   5.165  1.00  0.00
ATOM   1601  HB  VAL   101      10.842 -14.537   4.842  1.00  0.00
ATOM   1602  CG1 VAL   101       9.942 -12.618   4.670  1.00  0.00
ATOM   1603 HG11 VAL   101      10.787 -12.092   5.114  1.00  0.00
ATOM   1604 HG12 VAL   101      10.039 -12.609   3.584  1.00  0.00
ATOM   1605 HG13 VAL   101       9.015 -12.121   4.955  1.00  0.00
ATOM   1606  CG2 VAL   101       9.869 -14.093   6.686  1.00  0.00
ATOM   1607 HG21 VAL   101      10.720 -13.548   7.094  1.00  0.00
ATOM   1608 HG22 VAL   101       8.944 -13.632   7.031  1.00  0.00
ATOM   1609 HG23 VAL   101       9.906 -15.129   7.023  1.00  0.00
ATOM   1610  C   VAL   101       8.789 -16.280   4.942  1.00  0.00
ATOM   1611  O   VAL   101       9.476 -17.060   4.278  1.00  0.00
ATOM   1612  N   GLY   102       8.081 -16.687   5.989  1.00  0.00
ATOM   1613  H   GLY   102       7.526 -16.025   6.511  1.00  0.00
ATOM   1614  CA  GLY   102       8.086 -18.074   6.405  1.00  0.00
ATOM   1615  HA2 GLY   102       9.112 -18.394   6.585  1.00  0.00
ATOM   1616  HA3 GLY   102       7.588 -18.164   7.370  1.00  0.00
ATOM   1617  C   GLY   102       7.434 -19.015   5.414  1.00  0.00
ATOM   1618  O   GLY   102       7.960 -20.097   5.152  1.00  0.00
ATOM   1619  N   PHE   103       6.290 -18.620   4.852  1.00  0.00
ATOM   1620  H   PHE   103       5.885 -17.729   5.103  1.00  0.00
ATOM   1621  CA  PHE   103       5.617 -19.470   3.873  1.00  0.00
ATOM   1622  HA  PHE   103       5.488 -20.459   4.312  1.00  0.00
ATOM   1623  CB  PHE   103       4.235 -18.909   3.543  1.00  0.00
ATOM   1624  HB2 PHE   103       4.337 -17.887   3.178  1.00  0.00
ATOM   1625  HB3 PHE   103       3.807 -19.468   2.711  1.00  0.00
ATOM   1626  CG  PHE   103       3.283 -18.931   4.697  1.00  0.00
ATOM   1627  CD1 PHE   103       3.185 -20.045   5.509  1.00  0.00
ATOM   1628  HD1 PHE   103       3.795 -20.913   5.310  1.00  0.00
ATOM   1629  CE1 PHE   103       2.313 -20.061   6.575  1.00  0.00
ATOM   1630  HE1 PHE   103       2.244 -20.937   7.203  1.00  0.00
ATOM   1631  CZ  PHE   103       1.529 -18.959   6.838  1.00  0.00
ATOM   1632  HZ  PHE   103       0.845 -18.970   7.674  1.00  0.00
ATOM   1633  CE2 PHE   103       1.617 -17.847   6.037  1.00  0.00
ATOM   1634  HE2 PHE   103       1.002 -16.983   6.241  1.00  0.00
ATOM   1635  CD2 PHE   103       2.489 -17.834   4.974  1.00  0.00
ATOM   1636  HD2 PHE   103       2.549 -16.953   4.352  1.00  0.00
ATOM   1637  C   PHE   103       6.440 -19.617   2.601  1.00  0.00
ATOM   1638  O   PHE   103       6.594 -20.726   2.080  1.00  0.00
ATOM   1639  N   ASP   104       6.976 -18.510   2.088  1.00  0.00
ATOM   1640  H   ASP   104       6.894 -17.633   2.583  1.00  0.00
ATOM   1641  CA  ASP   104       7.685 -18.538   0.815  1.00  0.00
ATOM   1642  HA  ASP   104       7.090 -19.116   0.108  1.00  0.00
ATOM   1643  CB  ASP   104       7.816 -17.113   0.272  1.00  0.00
ATOM   1644  HB2 ASP   104       6.842 -16.624   0.300  1.00  0.00
ATOM   1645  HB3 ASP   104       8.467 -16.534   0.927  1.00  0.00
ATOM   1646  CG  ASP   104       8.360 -17.072  -1.142  1.00  0.00
ATOM   1647  OD1 ASP   104       7.649 -17.505  -2.069  1.00  0.00
ATOM   1648  OD2 ASP   104       9.500 -16.604  -1.328  1.00  0.00
ATOM   1649  C   ASP   104       9.056 -19.199   0.933  1.00  0.00
ATOM   1650  O   ASP   104       9.483 -19.906   0.014  1.00  0.00
ATOM   1651  N   TYR   105       9.756 -18.991   2.049  1.00  0.00
ATOM   1652  H   TYR   105       9.323 -18.535   2.839  1.00  0.00
ATOM   1653  CA  TYR   105      11.149 -19.403   2.179  1.00  0.00
ATOM   1654  HA  TYR   105      11.595 -19.400   1.185  1.00  0.00
ATOM   1655  CB  TYR   105      11.932 -18.411   3.054  1.00  0.00
ATOM   1656  HB2 TYR   105      11.488 -18.381   4.049  1.00  0.00
ATOM   1657  HB3 TYR   105      12.930 -18.807   3.241  1.00  0.00
ATOM   1658  CG  TYR   105      12.047 -16.999   2.515  1.00  0.00
ATOM   1659  CD1 TYR   105      11.368 -16.605   1.370  1.00  0.00
ATOM   1660  HD1 TYR   105      10.746 -17.312   0.841  1.00  0.00
ATOM   1661  CE1 TYR   105      11.469 -15.321   0.887  1.00  0.00
ATOM   1662  HE1 TYR   105      10.932 -15.036  -0.006  1.00  0.00
ATOM   1663  CZ  TYR   105      12.254 -14.410   1.547  1.00  0.00
ATOM   1664  OH  TYR   105      12.352 -13.131   1.065  1.00  0.00
ATOM   1665  HH  TYR   105      11.816 -13.045   0.273  1.00  0.00
ATOM   1666  CE2 TYR   105      12.939 -14.770   2.686  1.00  0.00
ATOM   1667  HE2 TYR   105      13.558 -14.052   3.204  1.00  0.00
ATOM   1668  CD2 TYR   105      12.830 -16.057   3.164  1.00  0.00
ATOM   1669  HD2 TYR   105      13.368 -16.327   4.061  1.00  0.00
ATOM   1670  C   TYR   105      11.322 -20.795   2.768  1.00  0.00
ATOM   1671  O   TYR   105      12.424 -21.344   2.691  1.00  0.00
ATOM   1672  N   ARG   106      10.270 -21.373   3.350  1.00  0.00
ATOM   1673  H   ARG   106       9.349 -20.974   3.238  1.00  0.00
ATOM   1674  CA  ARG   106      10.422 -22.582   4.154  1.00  0.00
ATOM   1675  HA  ARG   106      11.157 -22.380   4.933  1.00  0.00
ATOM   1676  CB  ARG   106       9.092 -22.916   4.833  1.00  0.00
ATOM   1677  HB2 ARG   106       8.673 -22.009   5.269  1.00  0.00
ATOM   1678  HB3 ARG   106       8.360 -23.191   4.074  1.00  0.00
ATOM   1679  CG  ARG   106       9.148 -24.002   5.893  1.00  0.00
ATOM   1680  HG2 ARG   106      10.159 -24.065   6.295  1.00  0.00
ATOM   1681  HG3 ARG   106       8.484 -23.739   6.717  1.00  0.00
ATOM   1682  CD  ARG   106       8.746 -25.344   5.333  1.00  0.00
ATOM   1683  HD2 ARG   106       7.793 -25.249   4.813  1.00  0.00
ATOM   1684  HD3 ARG   106       9.480 -25.663   4.593  1.00  0.00
ATOM   1685  NE  ARG   106       8.632 -26.359   6.370  1.00  0.00
ATOM   1686  HE  ARG   106       8.696 -26.028   7.322  1.00  0.00
ATOM   1687  CZ  ARG   106       8.454 -27.651   6.127  1.00  0.00
ATOM   1688  NH1 ARG   106       8.371 -28.087   4.881  1.00  0.00
ATOM   1689 HH11 ARG   106       8.443 -27.436   4.112  1.00  0.00
ATOM   1690 HH12 ARG   106       8.235 -29.071   4.698  1.00  0.00
ATOM   1691  NH2 ARG   106       8.362 -28.507   7.130  1.00  0.00
ATOM   1692 HH21 ARG   106       8.427 -28.178   8.083  1.00  0.00
ATOM   1693 HH22 ARG   106       8.226 -29.490   6.944  1.00  0.00
ATOM   1694  C   ARG   106      10.923 -23.760   3.325  1.00  0.00
ATOM   1695  O   ARG   106      11.686 -24.593   3.825  1.00  0.00
ATOM   1696  N   SER   107      10.518 -23.848   2.058  1.00  0.00
ATOM   1697  H   SER   107       9.953 -23.113   1.656  1.00  0.00
ATOM   1698  CA  SER   107      10.867 -24.986   1.216  1.00  0.00
ATOM   1699  HA  SER   107      11.371 -25.721   1.843  1.00  0.00
ATOM   1700  CB  SER   107       9.604 -25.639   0.656  1.00  0.00
ATOM   1701  HB2 SER   107       9.071 -24.922   0.032  1.00  0.00
ATOM   1702  HB3 SER   107       9.881 -26.490   0.034  1.00  0.00
ATOM   1703  OG  SER   107       8.756 -26.076   1.702  1.00  0.00
ATOM   1704  HG  SER   107       7.841 -26.017   1.418  1.00  0.00
ATOM   1705  C   SER   107      11.816 -24.613   0.084  1.00  0.00
ATOM   1706  O   SER   107      11.919 -25.350  -0.900  1.00  0.00
ATOM   1707  N   LYS   108      12.520 -23.491   0.205  1.00  0.00
ATOM   1708  H   LYS   108      12.389 -22.897   1.012  1.00  0.00
ATOM   1709  CA  LYS   108      13.481 -23.115  -0.824  1.00  0.00
ATOM   1710  HA  LYS   108      13.064 -23.387  -1.794  1.00  0.00
ATOM   1711  CB  LYS   108      13.698 -21.603  -0.806  1.00  0.00
ATOM   1712  HB2 LYS   108      13.984 -21.291   0.198  1.00  0.00
ATOM   1713  HB3 LYS   108      14.549 -21.352  -1.440  1.00  0.00
ATOM   1714  CG  LYS   108      12.490 -20.812  -1.252  1.00  0.00
ATOM   1715  HG2 LYS   108      11.592 -21.241  -0.808  1.00  0.00
ATOM   1716  HG3 LYS   108      12.577 -19.785  -0.897  1.00  0.00
ATOM   1717  CD  LYS   108      12.357 -20.814  -2.759  1.00  0.00
ATOM   1718  HD2 LYS   108      13.330 -20.619  -3.209  1.00  0.00
ATOM   1719  HD3 LYS   108      12.034 -21.800  -3.093  1.00  0.00
ATOM   1720  CE  LYS   108      11.361 -19.768  -3.233  1.00  0.00
ATOM   1721  HE2 LYS   108      11.634 -18.795  -2.824  1.00  0.00
ATOM   1722  HE3 LYS   108      11.410 -19.687  -4.319  1.00  0.00
ATOM   1723  NZ  LYS   108       9.971 -20.104  -2.824  1.00  0.00
ATOM   1724  HZ1 LYS   108       9.919 -20.157  -1.817  1.00  0.00
ATOM   1725  HZ2 LYS   108       9.340 -19.389  -3.156  1.00  0.00
ATOM   1726  HZ3 LYS   108       9.709 -20.995  -3.222  1.00  0.00
ATOM   1727  C   LYS   108      14.807 -23.843  -0.658  1.00  0.00
ATOM   1728  O   LYS   108      15.513 -24.067  -1.647  1.00  0.00
ATOM   1729  N   ILE   109      15.157 -24.222   0.568  1.00  0.00
ATOM   1730  H   ILE   109      14.559 -24.007   1.353  1.00  0.00
ATOM   1731  CA  ILE   109      16.384 -24.949   0.866  1.00  0.00
ATOM   1732  HA  ILE   109      16.950 -25.076  -0.057  1.00  0.00
ATOM   1733  CB  ILE   109      17.257 -24.192   1.883  1.00  0.00
ATOM   1734  HB  ILE   109      16.642 -23.963   2.753  1.00  0.00
ATOM   1735  CG2 ILE   109      18.429 -25.041   2.344  1.00  0.00
ATOM   1736 HG21 ILE   109      19.026 -24.478   3.061  1.00  0.00
ATOM   1737 HG22 ILE   109      18.056 -25.950   2.816  1.00  0.00
ATOM   1738 HG23 ILE   109      19.047 -25.305   1.486  1.00  0.00
ATOM   1739  CG1 ILE   109      17.753 -22.876   1.293  1.00  0.00
ATOM   1740 HG12 ILE   109      18.258 -23.071   0.347  1.00  0.00
ATOM   1741 HG13 ILE   109      16.899 -22.242   1.053  1.00  0.00
ATOM   1742  CD1 ILE   109      18.678 -22.138   2.207  1.00  0.00
ATOM   1743 HD11 ILE   109      18.996 -21.210   1.731  1.00  0.00
ATOM   1744 HD12 ILE   109      18.162 -21.909   3.139  1.00  0.00
ATOM   1745 HD13 ILE   109      19.551 -22.756   2.418  1.00  0.00
ATOM   1746  C   ILE   109      16.003 -26.322   1.401  1.00  0.00
ATOM   1747  O   ILE   109      15.083 -26.440   2.217  1.00  0.00
ATOM   1748  N   GLU   110      16.707 -27.355   0.939  1.00  0.00
ATOM   1749  H   GLU   110      17.417 -27.208   0.236  1.00  0.00
ATOM   1750  CA  GLU   110      16.490 -28.720   1.418  1.00  0.00
ATOM   1751  HA  GLU   110      15.486 -28.781   1.838  1.00  0.00
ATOM   1752  CB  GLU   110      16.590 -29.710   0.265  1.00  0.00
ATOM   1753  HB2 GLU   110      17.419 -29.426  -0.384  1.00  0.00
ATOM   1754  HB3 GLU   110      16.864 -30.691   0.654  1.00  0.00
ATOM   1755  CG  GLU   110      15.322 -29.832  -0.562  1.00  0.00
ATOM   1756  HG2 GLU   110      14.841 -28.857  -0.633  1.00  0.00
ATOM   1757  HG3 GLU   110      15.581 -30.119  -1.581  1.00  0.00
ATOM   1758  CD  GLU   110      14.342 -30.836   0.011  1.00  0.00
ATOM   1759  OE1 GLU   110      13.351 -31.156  -0.676  1.00  0.00
ATOM   1760  OE2 GLU   110      14.562 -31.308   1.146  1.00  0.00
ATOM   1761  C   GLU   110      17.496 -29.037   2.525  1.00  0.00
ATOM   1762  O   GLU   110      18.459 -29.786   2.354  1.00  0.00
ATOM   1763  N   GLU   111      17.249 -28.438   3.686  1.00  0.00
ATOM   1764  H   GLU   111      16.450 -27.827   3.779  1.00  0.00
ATOM   1765  CA  GLU   111      18.091 -28.621   4.860  1.00  0.00
ATOM   1766  HA  GLU   111      18.550 -29.609   4.812  1.00  0.00
ATOM   1767  CB  GLU   111      19.198 -27.567   4.917  1.00  0.00
ATOM   1768  HB2 GLU   111      20.000 -27.849   4.235  1.00  0.00
ATOM   1769  HB3 GLU   111      18.821 -26.625   4.519  1.00  0.00
ATOM   1770  CG  GLU   111      19.773 -27.333   6.299  1.00  0.00
ATOM   1771  HG2 GLU   111      18.961 -27.274   7.024  1.00  0.00
ATOM   1772  HG3 GLU   111      20.388 -28.186   6.585  1.00  0.00
ATOM   1773  CD  GLU   111      20.602 -26.070   6.368  1.00  0.00
ATOM   1774  OE1 GLU   111      20.826 -25.452   5.308  1.00  0.00
ATOM   1775  OE2 GLU   111      21.029 -25.694   7.479  1.00  0.00
ATOM   1776  C   GLU   111      17.215 -28.550   6.099  1.00  0.00
ATOM   1777  O   GLU   111      16.502 -27.564   6.299  1.00  0.00
ATOM   1778  N   THR   112      17.271 -29.601   6.923  1.00  0.00
ATOM   1779  H   THR   112      17.979 -30.309   6.791  1.00  0.00
ATOM   1780  CA  THR   112      16.323 -29.753   8.024  1.00  0.00
ATOM   1781  HA  THR   112      15.316 -29.752   7.606  1.00  0.00
ATOM   1782  CB  THR   112      16.544 -31.092   8.724  1.00  0.00
ATOM   1783  HB  THR   112      15.903 -31.145   9.604  1.00  0.00
ATOM   1784  CG2 THR   112      16.207 -32.243   7.794  1.00  0.00
ATOM   1785 HG21 THR   112      16.371 -33.188   8.311  1.00  0.00
ATOM   1786 HG22 THR   112      15.163 -32.172   7.490  1.00  0.00
ATOM   1787 HG23 THR   112      16.845 -32.197   6.912  1.00  0.00
ATOM   1788  OG1 THR   112      17.913 -31.196   9.133  1.00  0.00
ATOM   1789  HG1 THR   112      18.053 -32.038   9.573  1.00  0.00
ATOM   1790  C   THR   112      16.415 -28.619   9.037  1.00  0.00
ATOM   1791  O   THR   112      15.404 -28.262   9.649  1.00  0.00
ATOM   1792  N   ARG   113      17.602 -28.042   9.230  1.00  0.00
ATOM   1793  H   ARG   113      18.407 -28.355   8.706  1.00  0.00
ATOM   1794  CA  ARG   113      17.737 -26.959  10.199  1.00  0.00
ATOM   1795  HA  ARG   113      17.152 -27.218  11.081  1.00  0.00
ATOM   1796  CB  ARG   113      19.199 -26.816  10.622  1.00  0.00
ATOM   1797  HB2 ARG   113      19.556 -27.768  11.014  1.00  0.00
ATOM   1798  HB3 ARG   113      19.814 -26.636   9.740  1.00  0.00
ATOM   1799  CG  ARG   113      19.454 -25.723  11.645  1.00  0.00
ATOM   1800  HG2 ARG   113      20.528 -25.599  11.783  1.00  0.00
ATOM   1801  HG3 ARG   113      19.062 -24.777  11.271  1.00  0.00
ATOM   1802  CD  ARG   113      18.806 -26.046  12.981  1.00  0.00
ATOM   1803  HD2 ARG   113      17.734 -26.182  12.840  1.00  0.00
ATOM   1804  HD3 ARG   113      19.203 -26.988  13.358  1.00  0.00
ATOM   1805  NE  ARG   113      19.037 -24.992  13.966  1.00  0.00
ATOM   1806  HE  ARG   113      19.863 -25.101  14.536  1.00  0.00
ATOM   1807  CZ  ARG   113      18.243 -23.939  14.140  1.00  0.00
ATOM   1808  NH1 ARG   113      17.149 -23.801  13.405  1.00  0.00
ATOM   1809 HH11 ARG   113      16.916 -24.496  12.710  1.00  0.00
ATOM   1810 HH12 ARG   113      16.548 -23.000  13.539  1.00  0.00
ATOM   1811  NH2 ARG   113      18.538 -23.030  15.059  1.00  0.00
ATOM   1812 HH21 ARG   113      19.366 -23.137  15.627  1.00  0.00
ATOM   1813 HH22 ARG   113      17.935 -22.231  15.191  1.00  0.00
ATOM   1814  C   ARG   113      17.202 -25.645   9.644  1.00  0.00
ATOM   1815  O   ARG   113      16.700 -24.809  10.404  1.00  0.00
ATOM   1816  N   TRP   114      17.294 -25.448   8.328  1.00  0.00
ATOM   1817  H   TRP   114      17.784 -26.116   7.750  1.00  0.00
ATOM   1818  CA  TRP   114      16.695 -24.275   7.701  1.00  0.00
ATOM   1819  HA  TRP   114      17.003 -23.391   8.260  1.00  0.00
ATOM   1820  CB  TRP   114      17.207 -24.142   6.265  1.00  0.00
ATOM   1821  HB2 TRP   114      18.231 -23.769   6.281  1.00  0.00
ATOM   1822  HB3 TRP   114      17.306 -25.134   5.825  1.00  0.00
ATOM   1823  CG  TRP   114      16.376 -23.275   5.355  1.00  0.00
ATOM   1824  CD1 TRP   114      15.260 -23.646   4.662  1.00  0.00
ATOM   1825  HD1 TRP   114      14.883 -24.654   4.746  1.00  0.00
ATOM   1826  NE1 TRP   114      14.784 -22.591   3.929  1.00  0.00
ATOM   1827  HE1 TRP   114      13.954 -22.702   3.364  1.00  0.00
ATOM   1828  CE2 TRP   114      15.599 -21.509   4.129  1.00  0.00
ATOM   1829  CZ2 TRP   114      15.529 -20.222   3.599  1.00  0.00
ATOM   1830  HZ2 TRP   114      14.735 -19.962   2.915  1.00  0.00
ATOM   1831  CH2 TRP   114      16.492 -19.331   3.981  1.00  0.00
ATOM   1832  HH2 TRP   114      16.474 -18.321   3.600  1.00  0.00
ATOM   1833  CZ3 TRP   114      17.515 -19.695   4.864  1.00  0.00
ATOM   1834  HZ3 TRP   114      18.257 -18.957   5.133  1.00  0.00
ATOM   1835  CE3 TRP   114      17.587 -20.971   5.390  1.00  0.00
ATOM   1836  HE3 TRP   114      18.374 -21.253   6.074  1.00  0.00
ATOM   1837  CD2 TRP   114      16.615 -21.904   5.020  1.00  0.00
ATOM   1838  C   TRP   114      15.175 -24.359   7.734  1.00  0.00
ATOM   1839  O   TRP   114      14.494 -23.370   8.024  1.00  0.00
ATOM   1840  N   ARG   115      14.626 -25.540   7.442  1.00  0.00
ATOM   1841  H   ARG   115      15.215 -26.331   7.226  1.00  0.00
ATOM   1842  CA  ARG   115      13.178 -25.703   7.431  1.00  0.00
ATOM   1843  HA  ARG   115      12.747 -24.875   6.869  1.00  0.00
ATOM   1844  CB  ARG   115      12.799 -27.004   6.729  1.00  0.00
ATOM   1845  HB2 ARG   115      13.284 -27.841   7.232  1.00  0.00
ATOM   1846  HB3 ARG   115      11.729 -27.178   6.843  1.00  0.00
ATOM   1847  CG  ARG   115      13.156 -27.025   5.264  1.00  0.00
ATOM   1848  HG2 ARG   115      12.610 -26.236   4.747  1.00  0.00
ATOM   1849  HG3 ARG   115      14.217 -26.805   5.146  1.00  0.00
ATOM   1850  CD  ARG   115      12.844 -28.359   4.619  1.00  0.00
ATOM   1851  HD2 ARG   115      13.514 -29.121   5.018  1.00  0.00
ATOM   1852  HD3 ARG   115      11.821 -28.648   4.860  1.00  0.00
ATOM   1853  NE  ARG   115      13.000 -28.286   3.170  1.00  0.00
ATOM   1854  HE  ARG   115      13.892 -27.944   2.841  1.00  0.00
ATOM   1855  CZ  ARG   115      12.061 -28.634   2.299  1.00  0.00
ATOM   1856  NH1 ARG   115      10.893 -29.093   2.727  1.00  0.00
ATOM   1857 HH11 ARG   115      10.716 -29.178   3.718  1.00  0.00
ATOM   1858 HH12 ARG   115      10.180 -29.357   2.062  1.00  0.00
ATOM   1859  NH2 ARG   115      12.291 -28.529   0.999  1.00  0.00
ATOM   1860 HH21 ARG   115      13.181 -28.184   0.670  1.00  0.00
ATOM   1861 HH22 ARG   115      11.576 -28.794   0.337  1.00  0.00
ATOM   1862  C   ARG   115      12.596 -25.678   8.835  1.00  0.00
ATOM   1863  O   ARG   115      11.450 -25.261   9.018  1.00  0.00
ATOM   1864  N   ASN   116      13.365 -26.108   9.834  1.00  0.00
ATOM   1865  H   ASN   116      14.313 -26.403   9.650  1.00  0.00
ATOM   1866  CA  ASN   116      12.844 -26.155  11.194  1.00  0.00
ATOM   1867  HA  ASN   116      11.861 -26.625  11.167  1.00  0.00
ATOM   1868  CB  ASN   116      13.755 -27.004  12.077  1.00  0.00
ATOM   1869  HB2 ASN   116      14.787 -26.896  11.743  1.00  0.00
ATOM   1870  HB3 ASN   116      13.721 -26.628  13.100  1.00  0.00
ATOM   1871  CG  ASN   116      13.374 -28.468  12.066  1.00  0.00
ATOM   1872  OD1 ASN   116      12.266 -28.828  11.673  1.00  0.00
ATOM   1873  ND2 ASN   116      14.294 -29.323  12.496  1.00  0.00
ATOM   1874 HD21 ASN   116      15.193 -28.983  12.808  1.00  0.00
ATOM   1875 HD22 ASN   116      14.095 -30.313  12.511  1.00  0.00
ATOM   1876  C   ASN   116      12.689 -24.759  11.775  1.00  0.00
ATOM   1877  O   ASN   116      11.754 -24.500  12.541  1.00  0.00
ATOM   1878  N   MET   117      13.589 -23.843  11.417  1.00  0.00
ATOM   1879  H   MET   117      14.316 -24.080  10.758  1.00  0.00
ATOM   1880  CA  MET   117      13.521 -22.501  11.978  1.00  0.00
ATOM   1881  HA  MET   117      13.314 -22.595  13.044  1.00  0.00
ATOM   1882  CB  MET   117      14.869 -21.796  11.822  1.00  0.00
ATOM   1883  HB2 MET   117      14.957 -21.015  12.578  1.00  0.00
ATOM   1884  HB3 MET   117      15.670 -22.490  12.077  1.00  0.00
ATOM   1885  CG  MET   117      15.137 -21.203  10.458  1.00  0.00
ATOM   1886  HG2 MET   117      15.509 -21.981   9.791  1.00  0.00
ATOM   1887  HG3 MET   117      14.203 -20.835  10.033  1.00  0.00
ATOM   1888  SD  MET   117      16.331 -19.858  10.535  1.00  0.00
ATOM   1889  CE  MET   117      16.317 -19.300   8.837  1.00  0.00
ATOM   1890  HE1 MET   117      17.009 -18.466   8.722  1.00  0.00
ATOM   1891  HE2 MET   117      16.622 -20.117   8.183  1.00  0.00
ATOM   1892  HE3 MET   117      15.311 -18.976   8.569  1.00  0.00
ATOM   1893  C   MET   117      12.398 -21.681  11.355  1.00  0.00
ATOM   1894  O   MET   117      11.817 -20.826  12.031  1.00  0.00
ATOM   1895  N   TRP   118      12.067 -21.923  10.083  1.00  0.00
ATOM   1896  H   TRP   118      12.581 -22.610   9.549  1.00  0.00
ATOM   1897  CA  TRP   118      10.962 -21.189   9.476  1.00  0.00
ATOM   1898  HA  TRP   118      11.055 -20.142   9.766  1.00  0.00
ATOM   1899  CB  TRP   118      11.036 -21.264   7.952  1.00  0.00
ATOM   1900  HB2 TRP   118      11.173 -22.301   7.647  1.00  0.00
ATOM   1901  HB3 TRP   118      10.082 -20.952   7.527  1.00  0.00
ATOM   1902  CG  TRP   118      12.131 -20.429   7.377  1.00  0.00
ATOM   1903  CD1 TRP   118      13.207 -20.870   6.674  1.00  0.00
ATOM   1904  HD1 TRP   118      13.327 -21.925   6.476  1.00  0.00
ATOM   1905  NE1 TRP   118      14.004 -19.815   6.317  1.00  0.00
ATOM   1906  HE1 TRP   118      14.848 -19.977   5.786  1.00  0.00
ATOM   1907  CE2 TRP   118      13.449 -18.658   6.792  1.00  0.00
ATOM   1908  CZ2 TRP   118      13.886 -17.342   6.686  1.00  0.00
ATOM   1909  HZ2 TRP   118      14.801 -17.118   6.157  1.00  0.00
ATOM   1910  CH2 TRP   118      13.116 -16.377   7.271  1.00  0.00
ATOM   1911  HH2 TRP   118      13.414 -15.340   7.214  1.00  0.00
ATOM   1912  CZ3 TRP   118      11.937 -16.694   7.951  1.00  0.00
ATOM   1913  HZ3 TRP   118      11.364 -15.895   8.398  1.00  0.00
ATOM   1914  CE3 TRP   118      11.503 -17.995   8.057  1.00  0.00
ATOM   1915  HE3 TRP   118      10.592 -18.242   8.582  1.00  0.00
ATOM   1916  CD2 TRP   118      12.267 -19.007   7.469  1.00  0.00
ATOM   1917  C   TRP   118       9.615 -21.695   9.971  1.00  0.00
ATOM   1918  O   TRP   118       8.640 -20.937   9.985  1.00  0.00
ATOM   1919  N   ASP   119       9.537 -22.963  10.380  1.00  0.00
ATOM   1920  H   ASP   119      10.313 -23.591  10.229  1.00  0.00
ATOM   1921  CA  ASP   119       8.332 -23.443  11.045  1.00  0.00
ATOM   1922  HA  ASP   119       7.471 -23.114  10.464  1.00  0.00
ATOM   1923  CB  ASP   119       8.319 -24.971  11.090  1.00  0.00
ATOM   1924  HB2 ASP   119       9.275 -25.330  11.472  1.00  0.00
ATOM   1925  HB3 ASP   119       7.560 -25.306  11.797  1.00  0.00
ATOM   1926  CG  ASP   119       8.053 -25.592   9.734  1.00  0.00
ATOM   1927  OD1 ASP   119       6.917 -25.459   9.232  1.00  0.00
ATOM   1928  OD2 ASP   119       8.963 -26.235   9.178  1.00  0.00
ATOM   1929  C   ASP   119       8.202 -22.870  12.450  1.00  0.00
ATOM   1930  O   ASP   119       7.091 -22.793  12.985  1.00  0.00
ATOM   1931  N   TRP   120       9.317 -22.471  13.064  1.00  0.00
ATOM   1932  H   TRP   120      10.217 -22.647  12.641  1.00  0.00
ATOM   1933  CA  TRP   120       9.243 -21.780  14.346  1.00  0.00
ATOM   1934  HA  TRP   120       8.502 -22.286  14.965  1.00  0.00
ATOM   1935  CB  TRP   120      10.590 -21.842  15.063  1.00  0.00
ATOM   1936  HB2 TRP   120      11.390 -21.900  14.325  1.00  0.00
ATOM   1937  HB3 TRP   120      10.758 -20.908  15.599  1.00  0.00
ATOM   1938  CG  TRP   120      10.709 -22.985  16.012  1.00  0.00
ATOM   1939  CD1 TRP   120      11.691 -23.927  16.035  1.00  0.00
ATOM   1940  HD1 TRP   120      12.493 -23.889  15.312  1.00  0.00
ATOM   1941  NE1 TRP   120      11.466 -24.821  17.049  1.00  0.00
ATOM   1942  HE1 TRP   120      12.109 -25.584  17.201  1.00  0.00
ATOM   1943  CE2 TRP   120      10.318 -24.469  17.706  1.00  0.00
ATOM   1944  CZ2 TRP   120       9.685 -25.066  18.792  1.00  0.00
ATOM   1945  HZ2 TRP   120      10.107 -25.952  19.243  1.00  0.00
ATOM   1946  CH2 TRP   120       8.533 -24.488  19.245  1.00  0.00
ATOM   1947  HH2 TRP   120       8.008 -24.917  20.086  1.00  0.00
ATOM   1948  CZ3 TRP   120       8.005 -23.342  18.645  1.00  0.00
ATOM   1949  HZ3 TRP   120       7.091 -22.922  19.039  1.00  0.00
ATOM   1950  CE3 TRP   120       8.629 -22.747  17.568  1.00  0.00
ATOM   1951  HE3 TRP   120       8.224 -21.861  17.102  1.00  0.00
ATOM   1952  CD2 TRP   120       9.811 -23.316  17.080  1.00  0.00
ATOM   1953  C   TRP   120       8.806 -20.335  14.164  1.00  0.00
ATOM   1954  O   TRP   120       8.120 -19.775  15.025  1.00  0.00
ATOM   1955  N   GLY   121       9.195 -19.713  13.053  1.00  0.00
ATOM   1956  H   GLY   121       9.813 -20.179  12.403  1.00  0.00
ATOM   1957  CA  GLY   121       8.731 -18.366  12.776  1.00  0.00
ATOM   1958  HA2 GLY   121       8.883 -17.742  13.657  1.00  0.00
ATOM   1959  HA3 GLY   121       9.334 -17.932  11.978  1.00  0.00
ATOM   1960  C   GLY   121       7.270 -18.330  12.380  1.00  0.00
ATOM   1961  O   GLY   121       6.545 -17.397  12.731  1.00  0.00
ATOM   1962  N   ILE   122       6.816 -19.346  11.645  1.00  0.00
ATOM   1963  H   ILE   122       7.450 -20.069  11.337  1.00  0.00
ATOM   1964  CA  ILE   122       5.405 -19.424  11.279  1.00  0.00
ATOM   1965  HA  ILE   122       5.127 -18.483  10.804  1.00  0.00
ATOM   1966  CB  ILE   122       5.177 -20.558  10.261  1.00  0.00
ATOM   1967  HB  ILE   122       5.738 -21.433  10.591  1.00  0.00
ATOM   1968  CG2 ILE   122       3.704 -20.937  10.178  1.00  0.00
ATOM   1969 HG21 ILE   122       3.575 -21.739   9.452  1.00  0.00
ATOM   1970 HG22 ILE   122       3.359 -21.274  11.156  1.00  0.00
ATOM   1971 HG23 ILE   122       3.122 -20.069   9.867  1.00  0.00
ATOM   1972  CG1 ILE   122       5.695 -20.148   8.880  1.00  0.00
ATOM   1973 HG12 ILE   122       5.015 -19.418   8.441  1.00  0.00
ATOM   1974 HG13 ILE   122       6.646 -19.626   8.991  1.00  0.00
ATOM   1975  CD1 ILE   122       5.868 -21.309   7.928  1.00  0.00
ATOM   1976 HD11 ILE   122       6.238 -20.942   6.970  1.00  0.00
ATOM   1977 HD12 ILE   122       6.583 -22.018   8.345  1.00  0.00
ATOM   1978 HD13 ILE   122       4.909 -21.805   7.781  1.00  0.00
ATOM   1979  C   ILE   122       4.545 -19.597  12.523  1.00  0.00
ATOM   1980  O   ILE   122       3.451 -19.031  12.623  1.00  0.00
ATOM   1981  N   PHE   123       5.034 -20.365  13.498  1.00  0.00
ATOM   1982  H   PHE   123       5.933 -20.811  13.386  1.00  0.00
ATOM   1983  CA  PHE   123       4.274 -20.563  14.727  1.00  0.00
ATOM   1984  HA  PHE   123       3.272 -20.897  14.458  1.00  0.00
ATOM   1985  CB  PHE   123       4.925 -21.647  15.588  1.00  0.00
ATOM   1986  HB2 PHE   123       4.843 -22.609  15.082  1.00  0.00
ATOM   1987  HB3 PHE   123       5.993 -21.448  15.673  1.00  0.00
ATOM   1988  CG  PHE   123       4.327 -21.754  16.961  1.00  0.00
ATOM   1989  CD1 PHE   123       3.152 -22.455  17.163  1.00  0.00
ATOM   1990  HD1 PHE   123       2.666 -22.945  16.332  1.00  0.00
ATOM   1991  CE1 PHE   123       2.589 -22.538  18.416  1.00  0.00
ATOM   1992  HE1 PHE   123       1.673 -23.092  18.561  1.00  0.00
ATOM   1993  CZ  PHE   123       3.195 -21.914  19.483  1.00  0.00
ATOM   1994  HZ  PHE   123       2.757 -21.981  20.468  1.00  0.00
ATOM   1995  CE2 PHE   123       4.361 -21.203  19.294  1.00  0.00
ATOM   1996  HE2 PHE   123       4.834 -20.708  20.129  1.00  0.00
ATOM   1997  CD2 PHE   123       4.921 -21.125  18.042  1.00  0.00
ATOM   1998  HD2 PHE   123       5.835 -20.565  17.906  1.00  0.00
ATOM   1999  C   PHE   123       4.148 -19.266  15.517  1.00  0.00
ATOM   2000  O   PHE   123       3.093 -18.985  16.095  1.00  0.00
ATOM   2001  N   ILE   124       5.214 -18.466  15.553  1.00  0.00
ATOM   2002  H   ILE   124       6.044 -18.707  15.030  1.00  0.00
ATOM   2003  CA  ILE   124       5.210 -17.237  16.339  1.00  0.00
ATOM   2004  HA  ILE   124       4.781 -17.462  17.315  1.00  0.00
ATOM   2005  CB  ILE   124       6.656 -16.750  16.554  1.00  0.00
ATOM   2006  HB  ILE   124       7.180 -16.805  15.600  1.00  0.00
ATOM   2007  CG2 ILE   124       6.692 -15.307  17.035  1.00  0.00
ATOM   2008 HG21 ILE   124       7.727 -14.996  17.176  1.00  0.00
ATOM   2009 HG22 ILE   124       6.218 -14.664  16.293  1.00  0.00
ATOM   2010 HG23 ILE   124       6.156 -15.225  17.981  1.00  0.00
ATOM   2011  CG1 ILE   124       7.378 -17.661  17.549  1.00  0.00
ATOM   2012 HG12 ILE   124       7.157 -17.334  18.565  1.00  0.00
ATOM   2013 HG13 ILE   124       6.969 -18.669  17.479  1.00  0.00
ATOM   2014  CD1 ILE   124       8.872 -17.713  17.355  1.00  0.00
ATOM   2015 HD11 ILE   124       9.312 -18.379  18.097  1.00  0.00
ATOM   2016 HD12 ILE   124       9.096 -18.085  16.355  1.00  0.00
ATOM   2017 HD13 ILE   124       9.289 -16.713  17.472  1.00  0.00
ATOM   2018  C   ILE   124       4.339 -16.176  15.674  1.00  0.00
ATOM   2019  O   ILE   124       3.625 -15.427  16.349  1.00  0.00
ATOM   2020  N   GLY   125       4.374 -16.103  14.343  1.00  0.00
ATOM   2021  H   GLY   125       5.018 -16.681  13.822  1.00  0.00
ATOM   2022  CA  GLY   125       3.495 -15.199  13.624  1.00  0.00
ATOM   2023  HA2 GLY   125       3.614 -14.190  14.018  1.00  0.00
ATOM   2024  HA3 GLY   125       3.816 -15.134  12.584  1.00  0.00
ATOM   2025  C   GLY   125       2.034 -15.588  13.675  1.00  0.00
ATOM   2026  O   GLY   125       1.175 -14.780  13.313  1.00  0.00
ATOM   2027  N   SER   126       1.734 -16.803  14.118  1.00  0.00
ATOM   2028  H   SER   126       2.470 -17.429  14.412  1.00  0.00
ATOM   2029  CA  SER   126       0.363 -17.281  14.200  1.00  0.00
ATOM   2030  HA  SER   126      -0.272 -16.591  13.644  1.00  0.00
ATOM   2031  CB  SER   126       0.252 -18.663  13.551  1.00  0.00
ATOM   2032  HB2 SER   126       0.924 -19.356  14.056  1.00  0.00
ATOM   2033  HB3 SER   126      -0.765 -19.038  13.668  1.00  0.00
ATOM   2034  OG  SER   126       0.578 -18.609  12.176  1.00  0.00
ATOM   2035  HG  SER   126       1.524 -18.730  12.066  1.00  0.00
ATOM   2036  C   SER   126      -0.154 -17.357  15.628  1.00  0.00
ATOM   2037  O   SER   126      -1.367 -17.471  15.828  1.00  0.00
ATOM   2038  N   PHE   127       0.732 -17.308  16.619  1.00  0.00
ATOM   2039  H   PHE   127       1.711 -17.169  16.414  1.00  0.00
ATOM   2040  CA  PHE   127       0.350 -17.448  18.018  1.00  0.00
ATOM   2041  HA  PHE   127      -0.628 -17.928  18.054  1.00  0.00
ATOM   2042  CB  PHE   127       1.349 -18.351  18.751  1.00  0.00
ATOM   2043  HB2 PHE   127       1.305 -19.355  18.330  1.00  0.00
ATOM   2044  HB3 PHE   127       2.363 -18.002  18.556  1.00  0.00
ATOM   2045  CG  PHE   127       1.124 -18.422  20.232  1.00  0.00
ATOM   2046  CD1 PHE   127       0.043 -19.113  20.750  1.00  0.00
ATOM   2047  HD1 PHE   127      -0.646 -19.614  20.086  1.00  0.00
ATOM   2048  CE1 PHE   127      -0.171 -19.173  22.108  1.00  0.00
ATOM   2049  HE1 PHE   127      -1.020 -19.715  22.497  1.00  0.00
ATOM   2050  CZ  PHE   127       0.698 -18.542  22.969  1.00  0.00
ATOM   2051  HZ  PHE   127       0.531 -18.589  24.035  1.00  0.00
ATOM   2052  CE2 PHE   127       1.782 -17.850  22.469  1.00  0.00
ATOM   2053  HE2 PHE   127       2.467 -17.356  23.142  1.00  0.00
ATOM   2054  CD2 PHE   127       1.989 -17.790  21.108  1.00  0.00
ATOM   2055  HD2 PHE   127       2.838 -17.242  20.727  1.00  0.00
ATOM   2056  C   PHE   127       0.248 -16.117  18.746  1.00  0.00
ATOM   2057  O   PHE   127      -0.678 -15.922  19.538  1.00  0.00
ATOM   2058  N   VAL   128       1.171 -15.198  18.486  1.00  0.00
ATOM   2059  H   VAL   128       1.834 -15.346  17.739  1.00  0.00
ATOM   2060  CA  VAL   128       1.284 -13.952  19.241  1.00  0.00
ATOM   2061  HA  VAL   128       1.130 -14.191  20.293  1.00  0.00
ATOM   2062  CB  VAL   128       2.696 -13.355  19.103  1.00  0.00
ATOM   2063  HB  VAL   128       2.964 -13.359  18.047  1.00  0.00
ATOM   2064  CG1 VAL   128       2.737 -11.915  19.597  1.00  0.00
ATOM   2065 HG11 VAL   128       3.747 -11.521  19.487  1.00  0.00
ATOM   2066 HG12 VAL   128       2.045 -11.310  19.011  1.00  0.00
ATOM   2067 HG13 VAL   128       2.448 -11.882  20.647  1.00  0.00
ATOM   2068  CG2 VAL   128       3.705 -14.208  19.850  1.00  0.00
ATOM   2069 HG21 VAL   128       4.699 -13.773  19.743  1.00  0.00
ATOM   2070 HG22 VAL   128       3.438 -14.247  20.906  1.00  0.00
ATOM   2071 HG23 VAL   128       3.704 -15.217  19.438  1.00  0.00
ATOM   2072  C   VAL   128       0.207 -12.947  18.836  1.00  0.00
ATOM   2073  O   VAL   128      -0.380 -12.315  19.725  1.00  0.00
ATOM   2074  N   PRO   129      -0.101 -12.748  17.551  1.00  0.00
ATOM   2075  CD  PRO   129       0.648 -13.170  16.349  1.00  0.00
ATOM   2076  HD2 PRO   129       0.351 -14.183  16.076  1.00  0.00
ATOM   2077  HD3 PRO   129       1.715 -13.028  16.521  1.00  0.00
ATOM   2078  CG  PRO   129       0.187 -12.219  15.294  1.00  0.00
ATOM   2079  HG2 PRO   129       0.167 -12.728  14.331  1.00  0.00
ATOM   2080  HG3 PRO   129       0.835 -11.343  15.288  1.00  0.00
ATOM   2081  CB  PRO   129      -1.174 -11.816  15.660  1.00  0.00
ATOM   2082  HB2 PRO   129      -1.879 -12.573  15.316  1.00  0.00
ATOM   2083  HB3 PRO   129      -1.367 -10.812  15.283  1.00  0.00
ATOM   2084  CA  PRO   129      -1.165 -11.790  17.197  1.00  0.00
ATOM   2085  HA  PRO   129      -0.889 -10.794  17.544  1.00  0.00
ATOM   2086  C   PRO   129      -2.515 -12.177  17.781  1.00  0.00
ATOM   2087  O   PRO   129      -3.236 -11.299  18.273  1.00  0.00
ATOM   2088  N   PRO   130      -2.916 -13.460  17.762  1.00  0.00
ATOM   2089  CD  PRO   130      -2.461 -14.594  16.935  1.00  0.00
ATOM   2090  HD2 PRO   130      -1.652 -15.112  17.449  1.00  0.00
ATOM   2091  HD3 PRO   130      -2.232 -14.238  15.931  1.00  0.00
ATOM   2092  CG  PRO   130      -3.657 -15.480  16.882  1.00  0.00
ATOM   2093  HG2 PRO   130      -3.335 -16.517  16.791  1.00  0.00
ATOM   2094  HG3 PRO   130      -4.310 -15.159  16.070  1.00  0.00
ATOM   2095  CB  PRO   130      -4.338 -15.297  18.148  1.00  0.00
ATOM   2096  HB2 PRO   130      -3.839 -15.889  18.915  1.00  0.00
ATOM   2097  HB3 PRO   130      -5.398 -15.518  18.023  1.00  0.00
ATOM   2098  CA  PRO   130      -4.164 -13.807  18.464  1.00  0.00
ATOM   2099  HA  PRO   130      -4.992 -13.246  18.031  1.00  0.00
ATOM   2100  C   PRO   130      -4.114 -13.558  19.961  1.00  0.00
ATOM   2101  O   PRO   130      -5.135 -13.199  20.559  1.00  0.00
ATOM   2102  N   LEU   131      -2.953 -13.744  20.588  1.00  0.00
ATOM   2103  H   LEU   131      -2.120 -13.953  20.057  1.00  0.00
ATOM   2104  CA  LEU   131      -2.871 -13.649  22.041  1.00  0.00
ATOM   2105  HA  LEU   131      -3.741 -14.151  22.465  1.00  0.00
ATOM   2106  CB  LEU   131      -1.617 -14.367  22.538  1.00  0.00
ATOM   2107  HB2 LEU   131      -1.680 -15.422  22.272  1.00  0.00
ATOM   2108  HB3 LEU   131      -0.762 -14.047  21.943  1.00  0.00
ATOM   2109  CG  LEU   131      -1.270 -14.244  24.020  1.00  0.00
ATOM   2110  HG  LEU   131      -1.358 -13.196  24.305  1.00  0.00
ATOM   2111  CD1 LEU   131      -2.229 -15.051  24.875  1.00  0.00
ATOM   2112 HD11 LEU   131      -1.958 -14.945  25.925  1.00  0.00
ATOM   2113 HD12 LEU   131      -3.245 -14.687  24.724  1.00  0.00
ATOM   2114 HD13 LEU   131      -2.174 -16.102  24.591  1.00  0.00
ATOM   2115  CD2 LEU   131       0.162 -14.681  24.253  1.00  0.00
ATOM   2116 HD21 LEU   131       0.402 -14.590  25.312  1.00  0.00
ATOM   2117 HD22 LEU   131       0.281 -15.719  23.941  1.00  0.00
ATOM   2118 HD23 LEU   131       0.834 -14.049  23.673  1.00  0.00
ATOM   2119  C   LEU   131      -2.885 -12.198  22.506  1.00  0.00
ATOM   2120  O   LEU   131      -3.584 -11.852  23.463  1.00  0.00
ATOM   2121  N   VAL   132      -2.127 -11.331  21.836  1.00  0.00
ATOM   2122  H   VAL   132      -1.619 -11.632  21.017  1.00  0.00
ATOM   2123  CA  VAL   132      -2.032  -9.948  22.286  1.00  0.00
ATOM   2124  HA  VAL   132      -1.890  -9.959  23.367  1.00  0.00
ATOM   2125  CB  VAL   132      -0.804  -9.267  21.658  1.00  0.00
ATOM   2126  HB  VAL   132      -0.938  -9.242  20.577  1.00  0.00
ATOM   2127  CG1 VAL   132      -0.669  -7.843  22.159  1.00  0.00
ATOM   2128 HG11 VAL   132       0.205  -7.378  21.703  1.00  0.00
ATOM   2129 HG12 VAL   132      -1.561  -7.277  21.892  1.00  0.00
ATOM   2130 HG13 VAL   132      -0.554  -7.848  23.243  1.00  0.00
ATOM   2131  CG2 VAL   132       0.456 -10.051  21.968  1.00  0.00
ATOM   2132 HG21 VAL   132       1.314  -9.554  21.516  1.00  0.00
ATOM   2133 HG22 VAL   132       0.595 -10.104  23.048  1.00  0.00
ATOM   2134 HG23 VAL   132       0.366 -11.059  21.564  1.00  0.00
ATOM   2135  C   VAL   132      -3.316  -9.177  21.993  1.00  0.00
ATOM   2136  O   VAL   132      -3.703  -8.300  22.773  1.00  0.00
ATOM   2137  N   ILE   133      -4.002  -9.482  20.889  1.00  0.00
ATOM   2138  H   ILE   133      -3.639 -10.167  20.242  1.00  0.00
ATOM   2139  CA  ILE   133      -5.278  -8.828  20.611  1.00  0.00
ATOM   2140  HA  ILE   133      -5.121  -7.750  20.659  1.00  0.00
ATOM   2141  CB  ILE   133      -5.770  -9.174  19.192  1.00  0.00
ATOM   2142  HB  ILE   133      -5.809 -10.259  19.097  1.00  0.00
ATOM   2143  CG2 ILE   133      -7.165  -8.622  18.954  1.00  0.00
ATOM   2144 HG21 ILE   133      -7.491  -8.879  17.946  1.00  0.00
ATOM   2145 HG22 ILE   133      -7.855  -9.053  19.679  1.00  0.00
ATOM   2146 HG23 ILE   133      -7.151  -7.538  19.066  1.00  0.00
ATOM   2147  CG1 ILE   133      -4.808  -8.631  18.131  1.00  0.00
ATOM   2148 HG12 ILE   133      -3.957  -9.305  18.037  1.00  0.00
ATOM   2149 HG13 ILE   133      -5.291  -8.664  17.155  1.00  0.00
ATOM   2150  CD1 ILE   133      -4.310  -7.230  18.395  1.00  0.00
ATOM   2151 HD11 ILE   133      -3.635  -6.927  17.594  1.00  0.00
ATOM   2152 HD12 ILE   133      -5.156  -6.544  18.435  1.00  0.00
ATOM   2153 HD13 ILE   133      -3.778  -7.206  19.346  1.00  0.00
ATOM   2154  C   ILE   133      -6.308  -9.199  21.670  1.00  0.00
ATOM   2155  O   ILE   133      -7.129  -8.368  22.076  1.00  0.00
ATOM   2156  N   GLY   134      -6.277 -10.445  22.142  1.00  0.00
ATOM   2157  H   GLY   134      -5.640 -11.120  21.744  1.00  0.00
ATOM   2158  CA  GLY   134      -7.159 -10.835  23.229  1.00  0.00
ATOM   2159  HA2 GLY   134      -8.193 -10.639  22.945  1.00  0.00
ATOM   2160  HA3 GLY   134      -7.083 -11.910  23.389  1.00  0.00
ATOM   2161  C   GLY   134      -6.846 -10.109  24.523  1.00  0.00
ATOM   2162  O   GLY   134      -7.753  -9.701  25.251  1.00  0.00
ATOM   2163  N   VAL   135      -5.559  -9.936  24.826  1.00  0.00
ATOM   2164  H   VAL   135      -4.843 -10.315  24.223  1.00  0.00
ATOM   2165  CA  VAL   135      -5.165  -9.202  26.024  1.00  0.00
ATOM   2166  HA  VAL   135      -5.699  -9.630  26.872  1.00  0.00
ATOM   2167  CB  VAL   135      -3.653  -9.366  26.280  1.00  0.00
ATOM   2168  HB  VAL   135      -3.117  -9.003  25.403  1.00  0.00
ATOM   2169  CG1 VAL   135      -3.215  -8.543  27.480  1.00  0.00
ATOM   2170 HG11 VAL   135      -2.145  -8.675  27.641  1.00  0.00
ATOM   2171 HG12 VAL   135      -3.427  -7.490  27.296  1.00  0.00
ATOM   2172 HG13 VAL   135      -3.758  -8.873  28.365  1.00  0.00
ATOM   2173  CG2 VAL   135      -3.296 -10.827  26.483  1.00  0.00
ATOM   2174 HG21 VAL   135      -2.225 -10.918  26.662  1.00  0.00
ATOM   2175 HG22 VAL   135      -3.842 -11.219  27.341  1.00  0.00
ATOM   2176 HG23 VAL   135      -3.565 -11.394  25.592  1.00  0.00
ATOM   2177  C   VAL   135      -5.560  -7.734  25.910  1.00  0.00
ATOM   2178  O   VAL   135      -5.949  -7.103  26.898  1.00  0.00
ATOM   2179  N   ALA   136      -5.475  -7.168  24.705  1.00  0.00
ATOM   2180  H   ALA   136      -5.166  -7.712  23.912  1.00  0.00
ATOM   2181  CA  ALA   136      -5.827  -5.764  24.526  1.00  0.00
ATOM   2182  HA  ALA   136      -5.360  -5.191  25.326  1.00  0.00
ATOM   2183  CB  ALA   136      -5.286  -5.252  23.193  1.00  0.00
ATOM   2184  HB1 ALA   136      -5.555  -4.203  23.070  1.00  0.00
ATOM   2185  HB2 ALA   136      -4.201  -5.353  23.178  1.00  0.00
ATOM   2186  HB3 ALA   136      -5.716  -5.834  22.378  1.00  0.00
ATOM   2187  C   ALA   136      -7.334  -5.557  24.609  1.00  0.00
ATOM   2188  O   ALA   136      -7.797  -4.513  25.081  1.00  0.00
ATOM   2189  N   PHE   137      -8.116  -6.537  24.152  1.00  0.00
ATOM   2190  H   PHE   137      -7.704  -7.350  23.716  1.00  0.00
ATOM   2191  CA  PHE   137      -9.565  -6.443  24.277  1.00  0.00
ATOM   2192  HA  PHE   137      -9.865  -5.433  23.999  1.00  0.00
ATOM   2193  CB  PHE   137     -10.239  -7.420  23.318  1.00  0.00
ATOM   2194  HB2 PHE   137      -9.557  -8.242  23.100  1.00  0.00
ATOM   2195  HB3 PHE   137     -11.094  -7.880  23.813  1.00  0.00
ATOM   2196  CG  PHE   137     -10.686  -6.793  22.036  1.00  0.00
ATOM   2197  CD1 PHE   137     -11.987  -6.352  21.886  1.00  0.00
ATOM   2198  HD1 PHE   137     -12.691  -6.462  22.697  1.00  0.00
ATOM   2199  CE1 PHE   137     -12.402  -5.771  20.710  1.00  0.00
ATOM   2200  HE1 PHE   137     -13.423  -5.435  20.605  1.00  0.00
ATOM   2201  CZ  PHE   137     -11.514  -5.619  19.668  1.00  0.00
ATOM   2202  HZ  PHE   137     -11.838  -5.162  18.744  1.00  0.00
ATOM   2203  CE2 PHE   137     -10.213  -6.050  19.806  1.00  0.00
ATOM   2204  HE2 PHE   137      -9.514  -5.931  18.991  1.00  0.00
ATOM   2205  CD2 PHE   137      -9.804  -6.633  20.984  1.00  0.00
ATOM   2206  HD2 PHE   137      -8.782  -6.967  21.081  1.00  0.00
ATOM   2207  C   PHE   137     -10.025  -6.698  25.704  1.00  0.00
ATOM   2208  O   PHE   137     -11.035  -6.133  26.137  1.00  0.00
ATOM   2209  N   GLY   138      -9.312  -7.547  26.445  1.00  0.00
ATOM   2210  H   GLY   138      -8.550  -8.063  26.029  1.00  0.00
ATOM   2211  CA  GLY   138      -9.628  -7.732  27.849  1.00  0.00
ATOM   2212  HA2 GLY   138     -10.675  -8.019  27.950  1.00  0.00
ATOM   2213  HA3 GLY   138      -9.046  -8.565  28.244  1.00  0.00
ATOM   2214  C   GLY   138      -9.364  -6.496  28.679  1.00  0.00
ATOM   2215  O   GLY   138      -9.963  -6.319  29.742  1.00  0.00
ATOM   2216  N   ASN   139      -8.473  -5.625  28.209  1.00  0.00
ATOM   2217  H   ASN   139      -7.992  -5.813  27.341  1.00  0.00
ATOM   2218  CA  ASN   139      -8.165  -4.393  28.916  1.00  0.00
ATOM   2219  HA  ASN   139      -8.330  -4.564  29.980  1.00  0.00
ATOM   2220  CB  ASN   139      -6.692  -4.032  28.717  1.00  0.00
ATOM   2221  HB2 ASN   139      -6.393  -4.278  27.698  1.00  0.00
ATOM   2222  HB3 ASN   139      -6.565  -2.955  28.825  1.00  0.00
ATOM   2223  CG  ASN   139      -5.782  -4.747  29.695  1.00  0.00
ATOM   2224  OD1 ASN   139      -5.574  -4.143  30.854  1.00  0.00
ATOM   2225  ND2 ASN   139      -5.274  -5.828  29.412  1.00  0.00
ATOM   2226 HD21 ASN   139      -5.460  -6.254  28.516  1.00  0.00
ATOM   2227 HD22 ASN   139      -4.670  -6.291  30.076  1.00  0.00
ATOM   2228  C   ASN   139      -9.047  -3.232  28.484  1.00  0.00
ATOM   2229  O   ASN   139      -9.148  -2.246  29.218  1.00  0.00
ATOM   2230  N   LEU   140      -9.682  -3.319  27.313  1.00  0.00
ATOM   2231  H   LEU   140      -9.493  -4.093  26.692  1.00  0.00
ATOM   2232  CA  LEU   140     -10.649  -2.298  26.927  1.00  0.00
ATOM   2233  HA  LEU   140     -10.191  -1.320  27.075  1.00  0.00
ATOM   2234  CB  LEU   140     -11.017  -2.436  25.451  1.00  0.00
ATOM   2235  HB2 LEU   140     -11.384  -3.446  25.269  1.00  0.00
ATOM   2236  HB3 LEU   140     -11.923  -1.863  25.255  1.00  0.00
ATOM   2237  CG  LEU   140      -9.969  -2.088  24.396  1.00  0.00
ATOM   2238  HG  LEU   140      -9.094  -2.716  24.564  1.00  0.00
ATOM   2239  CD1 LEU   140     -10.515  -2.394  23.014  1.00  0.00
ATOM   2240 HD11 LEU   140      -9.765  -2.145  22.263  1.00  0.00
ATOM   2241 HD12 LEU   140     -10.759  -3.454  22.946  1.00  0.00
ATOM   2242 HD13 LEU   140     -11.414  -1.803  22.839  1.00  0.00
ATOM   2243  CD2 LEU   140      -9.541  -0.639  24.500  1.00  0.00
ATOM   2244 HD21 LEU   140      -8.795  -0.424  23.735  1.00  0.00
ATOM   2245 HD22 LEU   140     -10.406   0.007  24.354  1.00  0.00
ATOM   2246 HD23 LEU   140      -9.113  -0.456  25.486  1.00  0.00
ATOM   2247  C   LEU   140     -11.903  -2.372  27.784  1.00  0.00
ATOM   2248  O   LEU   140     -12.496  -1.338  28.104  1.00  0.00
ATOM   2249  N   LEU   141     -12.318  -3.579  28.167  1.00  0.00
ATOM   2250  H   LEU   141     -11.839  -4.405  27.839  1.00  0.00
ATOM   2251  CA  LEU   141     -13.459  -3.736  29.057  1.00  0.00
ATOM   2252  HA  LEU   141     -14.297  -3.183  28.634  1.00  0.00
ATOM   2253  CB  LEU   141     -13.854  -5.209  29.137  1.00  0.00
ATOM   2254  HB2 LEU   141     -12.958  -5.817  29.261  1.00  0.00
ATOM   2255  HB3 LEU   141     -14.431  -5.379  30.046  1.00  0.00
ATOM   2256  CG  LEU   141     -14.646  -5.714  27.932  1.00  0.00
ATOM   2257  HG  LEU   141     -14.232  -5.253  27.035  1.00  0.00
ATOM   2258  CD1 LEU   141     -14.516  -7.221  27.793  1.00  0.00
ATOM   2259 HD11 LEU   141     -15.088  -7.557  26.928  1.00  0.00
ATOM   2260 HD12 LEU   141     -13.467  -7.485  27.659  1.00  0.00
ATOM   2261 HD13 LEU   141     -14.899  -7.704  28.692  1.00  0.00
ATOM   2262  CD2 LEU   141     -16.100  -5.298  28.049  1.00  0.00
ATOM   2263 HD21 LEU   141     -16.654  -5.664  27.184  1.00  0.00
ATOM   2264 HD22 LEU   141     -16.527  -5.720  28.959  1.00  0.00
ATOM   2265 HD23 LEU   141     -16.165  -4.211  28.088  1.00  0.00
ATOM   2266  C   LEU   141     -13.186  -3.190  30.451  1.00  0.00
ATOM   2267  O   LEU   141     -14.127  -2.793  31.143  1.00  0.00
ATOM   2268  N   GLN   142     -11.925  -3.161  30.876  1.00  0.00
ATOM   2269  H   GLN   142     -11.187  -3.532  30.294  1.00  0.00
ATOM   2270  CA  GLN   142     -11.560  -2.605  32.170  1.00  0.00
ATOM   2271  HA  GLN   142     -12.414  -2.713  32.839  1.00  0.00
ATOM   2272  CB  GLN   142     -10.385  -3.386  32.765  1.00  0.00
ATOM   2273  HB2 GLN   142      -9.524  -3.303  32.102  1.00  0.00
ATOM   2274  HB3 GLN   142     -10.064  -2.907  33.690  1.00  0.00
ATOM   2275  CG  GLN   142     -10.674  -4.848  33.032  1.00  0.00
ATOM   2276  HG2 GLN   142     -11.395  -4.932  33.845  1.00  0.00
ATOM   2277  HG3 GLN   142     -11.144  -5.291  32.154  1.00  0.00
ATOM   2278  CD  GLN   142      -9.426  -5.631  33.383  1.00  0.00
ATOM   2279  OE1 GLN   142      -9.178  -5.932  34.548  1.00  0.00
ATOM   2280  NE2 GLN   142      -8.632  -5.966  32.375  1.00  0.00
ATOM   2281 HE21 GLN   142      -8.873  -5.698  31.431  1.00  0.00
ATOM   2282 HE22 GLN   142      -7.786  -6.489  32.551  1.00  0.00
ATOM   2283  C   GLN   142     -11.194  -1.129  32.103  1.00  0.00
ATOM   2284  O   GLN   142     -11.168  -0.466  33.145  1.00  0.00
ATOM   2285  N   GLY   143     -10.917  -0.602  30.914  1.00  0.00
ATOM   2286  H   GLY   143     -11.049  -1.150  30.076  1.00  0.00
ATOM   2287  CA  GLY   143     -10.425   0.752  30.775  1.00  0.00
ATOM   2288  HA2 GLY   143     -10.766   1.166  29.826  1.00  0.00
ATOM   2289  HA3 GLY   143     -10.837   1.371  31.571  1.00  0.00
ATOM   2290  C   GLY   143      -8.915   0.800  30.831  1.00  0.00
ATOM   2291  O   GLY   143      -8.300   0.067  31.608  1.00  0.00
ATOM   2292  N   VAL   144      -8.301   1.653  30.020  1.00  0.00
ATOM   2293  H   VAL   144      -8.843   2.255  29.416  1.00  0.00
ATOM   2294  CA  VAL   144      -6.845   1.749  29.974  1.00  0.00
ATOM   2295  HA  VAL   144      -6.434   1.020  30.672  1.00  0.00
ATOM   2296  CB  VAL   144      -6.313   1.420  28.568  1.00  0.00
ATOM   2297  HB  VAL   144      -5.243   1.629  28.548  1.00  0.00
ATOM   2298  CG1 VAL   144      -6.519  -0.053  28.262  1.00  0.00
ATOM   2299 HG11 VAL   144      -6.139  -0.274  27.265  1.00  0.00
ATOM   2300 HG12 VAL   144      -5.984  -0.655  28.996  1.00  0.00
ATOM   2301 HG13 VAL   144      -7.582  -0.288  28.305  1.00  0.00
ATOM   2302  CG2 VAL   144      -6.990   2.286  27.521  1.00  0.00
ATOM   2303 HG21 VAL   144      -6.599   2.037  26.535  1.00  0.00
ATOM   2304 HG22 VAL   144      -8.065   2.107  27.541  1.00  0.00
ATOM   2305 HG23 VAL   144      -6.793   3.336  27.735  1.00  0.00
ATOM   2306  C   VAL   144      -6.416   3.139  30.430  1.00  0.00
ATOM   2307  O   VAL   144      -7.154   4.113  30.226  1.00  0.00
ATOM   2308  N   PRO   145      -5.238   3.282  31.053  1.00  0.00
ATOM   2309  CD  PRO   145      -4.288   2.203  31.372  1.00  0.00
ATOM   2310  HD2 PRO   145      -3.943   1.742  30.446  1.00  0.00
ATOM   2311  HD3 PRO   145      -4.741   1.528  32.098  1.00  0.00
ATOM   2312  CG  PRO   145      -3.147   2.932  32.018  1.00  0.00
ATOM   2313  HG2 PRO   145      -2.435   3.241  31.253  1.00  0.00
ATOM   2314  HG3 PRO   145      -2.704   2.301  32.789  1.00  0.00
ATOM   2315  CB  PRO   145      -3.744   4.134  32.649  1.00  0.00
ATOM   2316  HB2 PRO   145      -2.986   4.913  32.728  1.00  0.00
ATOM   2317  HB3 PRO   145      -4.220   3.849  33.587  1.00  0.00
ATOM   2318  CA  PRO   145      -4.817   4.572  31.650  1.00  0.00
ATOM   2319  HA  PRO   145      -5.656   5.008  32.192  1.00  0.00
ATOM   2320  C   PRO   145      -4.268   5.598  30.661  1.00  0.00
ATOM   2321  O   PRO   145      -3.071   5.748  30.447  1.00  0.00
ATOM   2322  N   PHE   146      -5.173   6.342  30.035  1.00  0.00
ATOM   2323  H   PHE   146      -6.157   6.172  30.185  1.00  0.00
ATOM   2324  CA  PHE   146      -4.793   7.410  29.126  1.00  0.00
ATOM   2325  HA  PHE   146      -3.740   7.637  29.292  1.00  0.00
ATOM   2326  CB  PHE   146      -4.964   6.983  27.652  1.00  0.00
ATOM   2327  HB2 PHE   146      -4.335   7.609  27.019  1.00  0.00
ATOM   2328  HB3 PHE   146      -4.569   5.976  27.520  1.00  0.00
ATOM   2329  CG  PHE   146      -6.381   7.033  27.150  1.00  0.00
ATOM   2330  CD1 PHE   146      -7.221   5.946  27.299  1.00  0.00
ATOM   2331  HD1 PHE   146      -6.866   5.053  27.791  1.00  0.00
ATOM   2332  CE1 PHE   146      -8.513   5.985  26.826  1.00  0.00
ATOM   2333  HE1 PHE   146      -9.161   5.131  26.955  1.00  0.00
ATOM   2334  CZ  PHE   146      -8.981   7.111  26.189  1.00  0.00
ATOM   2335  HZ  PHE   146      -9.995   7.140  25.819  1.00  0.00
ATOM   2336  CE2 PHE   146      -8.155   8.199  26.024  1.00  0.00
ATOM   2337  HE2 PHE   146      -8.520   9.086  25.527  1.00  0.00
ATOM   2338  CD2 PHE   146      -6.860   8.156  26.494  1.00  0.00
ATOM   2339  HD2 PHE   146      -6.216   9.011  26.346  1.00  0.00
ATOM   2340  C   PHE   146      -5.600   8.664  29.432  1.00  0.00
ATOM   2341  O   PHE   146      -6.717   8.595  29.950  1.00  0.00
ATOM   2342  N   ASN   147      -5.006   9.815  29.129  1.00  0.00
ATOM   2343  H   ASN   147      -4.068   9.816  28.755  1.00  0.00
ATOM   2344  CA  ASN   147      -5.648  11.107  29.311  1.00  0.00
ATOM   2345  HA  ASN   147      -6.717  10.941  29.441  1.00  0.00
ATOM   2346  CB  ASN   147      -5.119  11.837  30.559  1.00  0.00
ATOM   2347  HB2 ASN   147      -5.713  12.735  30.732  1.00  0.00
ATOM   2348  HB3 ASN   147      -5.265  11.207  31.436  1.00  0.00
ATOM   2349  CG  ASN   147      -3.655  12.215  30.449  1.00  0.00
ATOM   2350  OD1 ASN   147      -2.775  11.432  30.795  1.00  0.00
ATOM   2351  ND2 ASN   147      -3.390  13.423  29.979  1.00  0.00
ATOM   2352 HD21 ASN   147      -4.146  14.039  29.715  1.00  0.00
ATOM   2353 HD22 ASN   147      -2.432  13.729  29.884  1.00  0.00
ATOM   2354  C   ASN   147      -5.446  11.952  28.061  1.00  0.00
ATOM   2355  O   ASN   147      -4.638  11.634  27.187  1.00  0.00
ATOM   2356  N   VAL   148      -6.206  13.040  27.983  1.00  0.00
ATOM   2357  H   VAL   148      -6.810  13.290  28.753  1.00  0.00
ATOM   2358  CA  VAL   148      -6.222  13.920  26.821  1.00  0.00
ATOM   2359  HA  VAL   148      -5.351  13.702  26.203  1.00  0.00
ATOM   2360  CB  VAL   148      -7.496  13.710  25.976  1.00  0.00
ATOM   2361  HB  VAL   148      -8.359  13.757  26.640  1.00  0.00
ATOM   2362  CG1 VAL   148      -7.638  14.791  24.940  1.00  0.00
ATOM   2363 HG11 VAL   148      -8.543  14.620  24.358  1.00  0.00
ATOM   2364 HG12 VAL   148      -7.701  15.761  25.433  1.00  0.00
ATOM   2365 HG13 VAL   148      -6.772  14.776  24.278  1.00  0.00
ATOM   2366  CG2 VAL   148      -7.479  12.343  25.310  1.00  0.00
ATOM   2367 HG21 VAL   148      -8.386  12.215  24.719  1.00  0.00
ATOM   2368 HG22 VAL   148      -6.608  12.266  24.659  1.00  0.00
ATOM   2369 HG23 VAL   148      -7.431  11.567  26.074  1.00  0.00
ATOM   2370  C   VAL   148      -6.127  15.356  27.311  1.00  0.00
ATOM   2371  O   VAL   148      -6.861  15.752  28.221  1.00  0.00
ATOM   2372  N   ASP   149      -5.228  16.137  26.715  1.00  0.00
ATOM   2373  H   ASP   149      -4.642  15.764  25.981  1.00  0.00
ATOM   2374  CA  ASP   149      -5.063  17.535  27.097  1.00  0.00
ATOM   2375  HA  ASP   149      -5.220  17.609  28.173  1.00  0.00
ATOM   2376  CB  ASP   149      -3.639  18.006  26.796  1.00  0.00
ATOM   2377  HB2 ASP   149      -3.434  18.919  27.355  1.00  0.00
ATOM   2378  HB3 ASP   149      -2.928  17.265  27.162  1.00  0.00
ATOM   2379  CG  ASP   149      -3.394  18.254  25.320  1.00  0.00
ATOM   2380  OD1 ASP   149      -4.134  17.705  24.483  1.00  0.00
ATOM   2381  OD2 ASP   149      -2.452  19.000  24.991  1.00  0.00
ATOM   2382  C   ASP   149      -6.131  18.385  26.406  1.00  0.00
ATOM   2383  O   ASP   149      -7.043  17.872  25.753  1.00  0.00
ATOM   2384  N   GLU   150      -6.028  19.709  26.540  1.00  0.00
ATOM   2385  H   GLU   150      -5.237  20.107  27.025  1.00  0.00
ATOM   2386  CA  GLU   150      -7.052  20.591  25.990  1.00  0.00
ATOM   2387  HA  GLU   150      -8.027  20.202  26.283  1.00  0.00
ATOM   2388  CB  GLU   150      -6.907  21.998  26.573  1.00  0.00
ATOM   2389  HB2 GLU   150      -5.916  22.386  26.337  1.00  0.00
ATOM   2390  HB3 GLU   150      -7.594  22.673  26.062  1.00  0.00
ATOM   2391  CG  GLU   150      -7.137  22.085  28.070  1.00  0.00
ATOM   2392  HG2 GLU   150      -6.432  21.431  28.583  1.00  0.00
ATOM   2393  HG3 GLU   150      -6.913  23.095  28.413  1.00  0.00
ATOM   2394  CD  GLU   150      -8.553  21.717  28.475  1.00  0.00
ATOM   2395  OE1 GLU   150      -9.486  21.930  27.672  1.00  0.00
ATOM   2396  OE2 GLU   150      -8.734  21.225  29.607  1.00  0.00
ATOM   2397  C   GLU   150      -7.011  20.668  24.470  1.00  0.00
ATOM   2398  O   GLU   150      -8.018  21.027  23.855  1.00  0.00
ATOM   2399  N   TYR   151      -5.875  20.348  23.851  1.00  0.00
ATOM   2400  H   TYR   151      -5.063  20.084  24.390  1.00  0.00
ATOM   2401  CA  TYR   151      -5.741  20.360  22.402  1.00  0.00
ATOM   2402  HA  TYR   151      -6.522  21.005  22.000  1.00  0.00
ATOM   2403  CB  TYR   151      -4.392  20.959  22.008  1.00  0.00
ATOM   2404  HB2 TYR   151      -3.590  20.373  22.457  1.00  0.00
ATOM   2405  HB3 TYR   151      -4.265  20.887  20.928  1.00  0.00
ATOM   2406  CG  TYR   151      -4.259  22.401  22.434  1.00  0.00
ATOM   2407  CD1 TYR   151      -4.992  23.399  21.806  1.00  0.00
ATOM   2408  HD1 TYR   151      -5.660  23.149  20.995  1.00  0.00
ATOM   2409  CE1 TYR   151      -4.887  24.716  22.196  1.00  0.00
ATOM   2410  HE1 TYR   151      -5.462  25.477  21.689  1.00  0.00
ATOM   2411  CZ  TYR   151      -4.046  25.050  23.233  1.00  0.00
ATOM   2412  OH  TYR   151      -3.936  26.362  23.626  1.00  0.00
ATOM   2413  HH  TYR   151      -4.506  26.909  23.080  1.00  0.00
ATOM   2414  CE2 TYR   151      -3.311  24.078  23.878  1.00  0.00
ATOM   2415  HE2 TYR   151      -2.651  24.342  24.691  1.00  0.00
ATOM   2416  CD2 TYR   151      -3.422  22.764  23.480  1.00  0.00
ATOM   2417  HD2 TYR   151      -2.845  22.011  23.996  1.00  0.00
ATOM   2418  C   TYR   151      -5.920  18.977  21.792  1.00  0.00
ATOM   2419  O   TYR   151      -5.580  18.774  20.622  1.00  0.00
ATOM   2420  N   LEU   152      -6.445  18.028  22.570  1.00  0.00
ATOM   2421  H   LEU   152      -6.652  18.226  23.539  1.00  0.00
ATOM   2422  CA  LEU   152      -6.756  16.672  22.112  1.00  0.00
ATOM   2423  HA  LEU   152      -7.265  16.162  22.929  1.00  0.00
ATOM   2424  CB  LEU   152      -7.713  16.688  20.916  1.00  0.00
ATOM   2425  HB2 LEU   152      -7.251  17.230  20.091  1.00  0.00
ATOM   2426  HB3 LEU   152      -7.842  15.672  20.543  1.00  0.00
ATOM   2427  CG  LEU   152      -9.085  17.296  21.218  1.00  0.00
ATOM   2428  HG  LEU   152      -8.935  18.338  21.502  1.00  0.00
ATOM   2429  CD1 LEU   152      -9.977  17.270  19.995  1.00  0.00
ATOM   2430 HD11 LEU   152     -10.944  17.708  20.241  1.00  0.00
ATOM   2431 HD12 LEU   152      -9.512  17.843  19.193  1.00  0.00
ATOM   2432 HD13 LEU   152     -10.118  16.239  19.669  1.00  0.00
ATOM   2433  CD2 LEU   152      -9.749  16.584  22.386  1.00  0.00
ATOM   2434 HD21 LEU   152     -10.722  17.034  22.581  1.00  0.00
ATOM   2435 HD22 LEU   152      -9.879  15.530  22.143  1.00  0.00
ATOM   2436 HD23 LEU   152      -9.122  16.677  23.273  1.00  0.00
ATOM   2437  C   LEU   152      -5.489  15.879  21.799  1.00  0.00
ATOM   2438  O   LEU   152      -5.451  15.075  20.868  1.00  0.00
ATOM   2439  N   ARG   153      -4.450  16.100  22.597  1.00  0.00
ATOM   2440  H   ARG   153      -4.494  16.831  23.293  1.00  0.00
ATOM   2441  CA  ARG   153      -3.218  15.328  22.524  1.00  0.00
ATOM   2442  HA  ARG   153      -3.126  14.912  21.521  1.00  0.00
ATOM   2443  CB  ARG   153      -2.000  16.208  22.802  1.00  0.00
ATOM   2444  HB2 ARG   153      -2.015  17.068  22.133  1.00  0.00
ATOM   2445  HB3 ARG   153      -2.082  16.633  23.802  1.00  0.00
ATOM   2446  CG  ARG   153      -0.678  15.495  22.669  1.00  0.00
ATOM   2447  HG2 ARG   153      -0.651  14.650  23.357  1.00  0.00
ATOM   2448  HG3 ARG   153      -0.579  15.100  21.658  1.00  0.00
ATOM   2449  CD  ARG   153       0.478  16.419  22.962  1.00  0.00
ATOM   2450  HD2 ARG   153       0.364  16.836  23.962  1.00  0.00
ATOM   2451  HD3 ARG   153       1.407  15.850  22.958  1.00  0.00
ATOM   2452  NE  ARG   153       0.569  17.502  21.993  1.00  0.00
ATOM   2453  HE  ARG   153       0.147  18.376  22.273  1.00  0.00
ATOM   2454  CZ  ARG   153       1.156  17.399  20.808  1.00  0.00
ATOM   2455  NH1 ARG   153       1.708  16.255  20.435  1.00  0.00
ATOM   2456 HH11 ARG   153       1.683  15.457  21.053  1.00  0.00
ATOM   2457 HH12 ARG   153       2.154  16.180  19.532  1.00  0.00
ATOM   2458  NH2 ARG   153       1.191  18.442  19.995  1.00  0.00
ATOM   2459 HH21 ARG   153       0.771  19.316  20.277  1.00  0.00
ATOM   2460 HH22 ARG   153       1.638  18.364  19.093  1.00  0.00
ATOM   2461  C   ARG   153      -3.280  14.181  23.523  1.00  0.00
ATOM   2462  O   ARG   153      -3.791  14.339  24.634  1.00  0.00
ATOM   2463  N   LEU   154      -2.753  13.029  23.124  1.00  0.00
ATOM   2464  H   LEU   154      -2.227  12.986  22.263  1.00  0.00
ATOM   2465  CA  LEU   154      -2.905  11.804  23.891  1.00  0.00
ATOM   2466  HA  LEU   154      -3.769  11.914  24.546  1.00  0.00
ATOM   2467  CB  LEU   154      -3.158  10.622  22.956  1.00  0.00
ATOM   2468  HB2 LEU   154      -2.439  10.650  22.137  1.00  0.00
ATOM   2469  HB3 LEU   154      -2.930   9.693  23.479  1.00  0.00
ATOM   2470  CG  LEU   154      -4.572  10.547  22.385  1.00  0.00
ATOM   2471  HG  LEU   154      -4.935  11.564  22.236  1.00  0.00
ATOM   2472  CD1 LEU   154      -4.566   9.846  21.046  1.00  0.00
ATOM   2473 HD11 LEU   154      -5.582   9.802  20.654  1.00  0.00
ATOM   2474 HD12 LEU   154      -3.932  10.396  20.350  1.00  0.00
ATOM   2475 HD13 LEU   154      -4.179   8.834  21.167  1.00  0.00
ATOM   2476  CD2 LEU   154      -5.496   9.852  23.368  1.00  0.00
ATOM   2477 HD21 LEU   154      -6.502   9.804  22.950  1.00  0.00
ATOM   2478 HD22 LEU   154      -5.133   8.842  23.557  1.00  0.00
ATOM   2479 HD23 LEU   154      -5.518  10.410  24.304  1.00  0.00
ATOM   2480  C   LEU   154      -1.683  11.528  24.753  1.00  0.00
ATOM   2481  O   LEU   154      -0.544  11.726  24.327  1.00  0.00
ATOM   2482  N   TYR   155      -1.938  11.071  25.974  1.00  0.00
ATOM   2483  H   TYR   155      -2.892  11.005  26.300  1.00  0.00
ATOM   2484  CA  TYR   155      -0.910  10.644  26.907  1.00  0.00
ATOM   2485  HA  TYR   155       0.031  10.531  26.369  1.00  0.00
ATOM   2486  CB  TYR   155      -0.716  11.657  28.041  1.00  0.00
ATOM   2487  HB2 TYR   155      -1.635  11.728  28.623  1.00  0.00
ATOM   2488  HB3 TYR   155       0.029  11.278  28.741  1.00  0.00
ATOM   2489  CG  TYR   155      -0.310  13.034  27.576  1.00  0.00
ATOM   2490  CD1 TYR   155       1.027  13.381  27.469  1.00  0.00
ATOM   2491  HD1 TYR   155       1.793  12.663  27.722  1.00  0.00
ATOM   2492  CE1 TYR   155       1.404  14.635  27.043  1.00  0.00
ATOM   2493  HE1 TYR   155       2.451  14.886  26.965  1.00  0.00
ATOM   2494  CZ  TYR   155       0.438  15.562  26.719  1.00  0.00
ATOM   2495  OH  TYR   155       0.812  16.815  26.295  1.00  0.00
ATOM   2496  HH  TYR   155       1.770  16.876  26.282  1.00  0.00
ATOM   2497  CE2 TYR   155      -0.897  15.243  26.818  1.00  0.00
ATOM   2498  HE2 TYR   155      -1.654  15.970  26.562  1.00  0.00
ATOM   2499  CD2 TYR   155      -1.265  13.988  27.247  1.00  0.00
ATOM   2500  HD2 TYR   155      -2.316  13.750  27.326  1.00  0.00
ATOM   2501  C   TYR   155      -1.313   9.298  27.483  1.00  0.00
ATOM   2502  O   TYR   155      -2.491   9.062  27.755  1.00  0.00
ATOM   2503  N   TYR   156      -0.338   8.418  27.660  1.00  0.00
ATOM   2504  H   TYR   156       0.604   8.644  27.376  1.00  0.00
ATOM   2505  CA  TYR   156      -0.558   7.110  28.257  1.00  0.00
ATOM   2506  HA  TYR   156      -1.595   7.045  28.587  1.00  0.00
ATOM   2507  CB  TYR   156      -0.291   5.992  27.245  1.00  0.00
ATOM   2508  HB2 TYR   156      -0.658   6.297  26.265  1.00  0.00
ATOM   2509  HB3 TYR   156       0.785   5.869  27.118  1.00  0.00
ATOM   2510  CG  TYR   156      -0.905   4.667  27.619  1.00  0.00
ATOM   2511  CD1 TYR   156      -0.166   3.702  28.288  1.00  0.00
ATOM   2512  HD1 TYR   156       0.865   3.895  28.547  1.00  0.00
ATOM   2513  CE1 TYR   156      -0.721   2.494  28.632  1.00  0.00
ATOM   2514  HE1 TYR   156      -0.128   1.755  29.150  1.00  0.00
ATOM   2515  CZ  TYR   156      -2.032   2.234  28.313  1.00  0.00
ATOM   2516  OH  TYR   156      -2.583   1.027  28.657  1.00  0.00
ATOM   2517  HH  TYR   156      -3.498   0.998  28.368  1.00  0.00
ATOM   2518  CE2 TYR   156      -2.789   3.173  27.654  1.00  0.00
ATOM   2519  HE2 TYR   156      -3.819   2.967  27.404  1.00  0.00
ATOM   2520  CD2 TYR   156      -2.227   4.382  27.312  1.00  0.00
ATOM   2521  HD2 TYR   156      -2.832   5.114  26.797  1.00  0.00
ATOM   2522  C   TYR   156       0.351   6.975  29.468  1.00  0.00
ATOM   2523  O   TYR   156       1.558   7.214  29.369  1.00  0.00
ATOM   2524  N   THR   157      -0.224   6.598  30.607  1.00  0.00
ATOM   2525  H   THR   157      -1.199   6.333  30.617  1.00  0.00
ATOM   2526  CA  THR   157       0.515   6.553  31.859  1.00  0.00
ATOM   2527  HA  THR   157       1.490   7.008  31.685  1.00  0.00
ATOM   2528  CB  THR   157      -0.201   7.382  32.932  1.00  0.00
ATOM   2529  HB  THR   157       0.369   7.333  33.860  1.00  0.00
ATOM   2530  CG2 THR   157      -0.309   8.831  32.492  1.00  0.00
ATOM   2531 HG21 THR   157      -0.819   9.408  33.263  1.00  0.00
ATOM   2532 HG22 THR   157       0.689   9.239  32.335  1.00  0.00
ATOM   2533 HG23 THR   157      -0.875   8.888  31.562  1.00  0.00
ATOM   2534  OG1 THR   157      -1.514   6.857  33.160  1.00  0.00
ATOM   2535  HG1 THR   157      -1.956   7.380  33.832  1.00  0.00
ATOM   2536  C   THR   157       0.749   5.140  32.373  1.00  0.00
ATOM   2537  O   THR   157       1.360   4.977  33.433  1.00  0.00
ATOM   2538  N   GLY   158       0.288   4.117  31.655  1.00  0.00
ATOM   2539  H   GLY   158      -0.293   4.288  30.847  1.00  0.00
ATOM   2540  CA  GLY   158       0.590   2.745  31.989  1.00  0.00
ATOM   2541  HA2 GLY   158       0.773   2.664  33.061  1.00  0.00
ATOM   2542  HA3 GLY   158      -0.271   2.118  31.759  1.00  0.00
ATOM   2543  C   GLY   158       1.804   2.235  31.229  1.00  0.00
ATOM   2544  O   GLY   158       2.482   2.962  30.508  1.00  0.00
ATOM   2545  N   ASN   159       2.073   0.946  31.406  1.00  0.00
ATOM   2546  H   ASN   159       1.527   0.401  32.058  1.00  0.00
ATOM   2547  CA  ASN   159       3.144   0.279  30.681  1.00  0.00
ATOM   2548  HA  ASN   159       3.414   0.900  29.827  1.00  0.00
ATOM   2549  CB  ASN   159       4.395   0.100  31.556  1.00  0.00
ATOM   2550  HB2 ASN   159       5.158  -0.435  30.991  1.00  0.00
ATOM   2551  HB3 ASN   159       4.820   1.077  31.785  1.00  0.00
ATOM   2552  CG  ASN   159       4.112  -0.641  32.847  1.00  0.00
ATOM   2553  OD1 ASN   159       3.839  -1.838  32.841  1.00  0.00
ATOM   2554  ND2 ASN   159       4.189   0.068  33.964  1.00  0.00
ATOM   2555 HD21 ASN   159       4.426   1.049  33.924  1.00  0.00
ATOM   2556 HD22 ASN   159       4.011  -0.373  34.855  1.00  0.00
ATOM   2557  C   ASN   159       2.632  -1.057  30.153  1.00  0.00
ATOM   2558  O   ASN   159       1.493  -1.459  30.407  1.00  0.00
ATOM   2559  N   PHE   160       3.492  -1.744  29.399  1.00  0.00
ATOM   2560  H   PHE   160       4.428  -1.394  29.255  1.00  0.00
ATOM   2561  CA  PHE   160       3.104  -3.002  28.773  1.00  0.00
ATOM   2562  HA  PHE   160       2.179  -2.836  28.221  1.00  0.00
ATOM   2563  CB  PHE   160       4.180  -3.436  27.778  1.00  0.00
ATOM   2564  HB2 PHE   160       4.108  -2.825  26.878  1.00  0.00
ATOM   2565  HB3 PHE   160       5.164  -3.216  28.191  1.00  0.00
ATOM   2566  CG  PHE   160       4.111  -4.888  27.401  1.00  0.00
ATOM   2567  CD1 PHE   160       3.129  -5.346  26.542  1.00  0.00
ATOM   2568  HD1 PHE   160       2.403  -4.657  26.135  1.00  0.00
ATOM   2569  CE1 PHE   160       3.062  -6.677  26.195  1.00  0.00
ATOM   2570  HE1 PHE   160       2.289  -7.022  25.524  1.00  0.00
ATOM   2571  CZ  PHE   160       3.982  -7.570  26.704  1.00  0.00
ATOM   2572  HZ  PHE   160       3.929  -8.614  26.432  1.00  0.00
ATOM   2573  CE2 PHE   160       4.967  -7.127  27.559  1.00  0.00
ATOM   2574  HE2 PHE   160       5.689  -7.823  27.960  1.00  0.00
ATOM   2575  CD2 PHE   160       5.031  -5.793  27.903  1.00  0.00
ATOM   2576  HD2 PHE   160       5.810  -5.457  28.572  1.00  0.00
ATOM   2577  C   PHE   160       2.854  -4.100  29.800  1.00  0.00
ATOM   2578  O   PHE   160       2.006  -4.971  29.578  1.00  0.00
ATOM   2579  N   PHE   161       3.570  -4.078  30.922  1.00  0.00
ATOM   2580  H   PHE   161       4.221  -3.325  31.091  1.00  0.00
ATOM   2581  CA  PHE   161       3.429  -5.130  31.919  1.00  0.00
ATOM   2582  HA  PHE   161       3.344  -6.080  31.392  1.00  0.00
ATOM   2583  CB  PHE   161       4.684  -5.189  32.789  1.00  0.00
ATOM   2584  HB2 PHE   161       4.854  -4.214  33.245  1.00  0.00
ATOM   2585  HB3 PHE   161       4.517  -5.875  33.619  1.00  0.00
ATOM   2586  CG  PHE   161       5.912  -5.608  32.036  1.00  0.00
ATOM   2587  CD1 PHE   161       6.082  -6.923  31.643  1.00  0.00
ATOM   2588  HD1 PHE   161       5.331  -7.660  31.886  1.00  0.00
ATOM   2589  CE1 PHE   161       7.207  -7.311  30.939  1.00  0.00
ATOM   2590  HE1 PHE   161       7.329  -8.342  30.642  1.00  0.00
ATOM   2591  CZ  PHE   161       8.170  -6.382  30.618  1.00  0.00
ATOM   2592  HZ  PHE   161       9.050  -6.684  30.070  1.00  0.00
ATOM   2593  CE2 PHE   161       8.010  -5.068  30.996  1.00  0.00
ATOM   2594  HE2 PHE   161       8.765  -4.338  30.743  1.00  0.00
ATOM   2595  CD2 PHE   161       6.885  -4.683  31.698  1.00  0.00
ATOM   2596  HD2 PHE   161       6.769  -3.648  31.984  1.00  0.00
ATOM   2597  C   PHE   161       2.190  -4.966  32.786  1.00  0.00
ATOM   2598  O   PHE   161       1.815  -5.913  33.483  1.00  0.00
ATOM   2599  N   GLN   162       1.545  -3.801  32.752  1.00  0.00
ATOM   2600  H   GLN   162       1.935  -3.023  32.240  1.00  0.00
ATOM   2601  CA  GLN   162       0.277  -3.608  33.438  1.00  0.00
ATOM   2602  HA  GLN   162       0.335  -4.110  34.404  1.00  0.00
ATOM   2603  CB  GLN   162       0.035  -2.121  33.691  1.00  0.00
ATOM   2604  HB2 GLN   162       0.172  -1.569  32.761  1.00  0.00
ATOM   2605  HB3 GLN   162      -1.011  -1.965  33.956  1.00  0.00
ATOM   2606  CG  GLN   162       0.917  -1.523  34.762  1.00  0.00
ATOM   2607  HG2 GLN   162       0.667  -1.965  35.726  1.00  0.00
ATOM   2608  HG3 GLN   162       1.957  -1.782  34.562  1.00  0.00
ATOM   2609  CD  GLN   162       0.781  -0.019  34.848  1.00  0.00
ATOM   2610  OE1 GLN   162       1.772   0.699  34.970  1.00  0.00
ATOM   2611  NE2 GLN   162      -0.451   0.467  34.783  1.00  0.00
ATOM   2612 HE21 GLN   162      -1.236  -0.160  34.681  1.00  0.00
ATOM   2613 HE22 GLN   162      -0.604   1.464  34.835  1.00  0.00
ATOM   2614  C   GLN   162      -0.901  -4.191  32.672  1.00  0.00
ATOM   2615  O   GLN   162      -1.988  -4.317  33.244  1.00  0.00
ATOM   2616  N   LEU   163      -0.715  -4.540  31.399  1.00  0.00
ATOM   2617  H   LEU   163       0.170  -4.354  30.948  1.00  0.00
ATOM   2618  CA  LEU   163      -1.765  -5.190  30.630  1.00  0.00
ATOM   2619  HA  LEU   163      -2.707  -4.686  30.845  1.00  0.00
ATOM   2620  CB  LEU   163      -1.482  -5.060  29.132  1.00  0.00
ATOM   2621  HB2 LEU   163      -0.643  -5.704  28.869  1.00  0.00
ATOM   2622  HB3 LEU   163      -2.293  -5.526  28.573  1.00  0.00
ATOM   2623  CG  LEU   163      -1.231  -3.658  28.576  1.00  0.00
ATOM   2624  HG  LEU   163      -0.424  -3.205  29.152  1.00  0.00
ATOM   2625  CD1 LEU   163      -0.789  -3.734  27.123  1.00  0.00
ATOM   2626 HD11 LEU   163      -0.615  -2.728  26.743  1.00  0.00
ATOM   2627 HD12 LEU   163       0.132  -4.313  27.053  1.00  0.00
ATOM   2628 HD13 LEU   163      -1.567  -4.216  26.531  1.00  0.00
ATOM   2629  CD2 LEU   163      -2.465  -2.782  28.722  1.00  0.00
ATOM   2630 HD21 LEU   163      -2.258  -1.791  28.318  1.00  0.00
ATOM   2631 HD22 LEU   163      -3.296  -3.230  28.176  1.00  0.00
ATOM   2632 HD23 LEU   163      -2.728  -2.697  29.776  1.00  0.00
ATOM   2633  C   LEU   163      -1.918  -6.659  30.988  1.00  0.00
ATOM   2634  O   LEU   163      -2.988  -7.233  30.759  1.00  0.00
ATOM   2635  N   LEU   164      -0.883  -7.273  31.548  1.00  0.00
ATOM   2636  H   LEU   164      -0.042  -6.755  31.759  1.00  0.00
ATOM   2637  CA  LEU   164      -0.904  -8.694  31.880  1.00  0.00
ATOM   2638  HA  LEU   164      -1.565  -9.198  31.175  1.00  0.00
ATOM   2639  CB  LEU   164       0.492  -9.285  31.728  1.00  0.00
ATOM   2640  HB2 LEU   164       1.083  -9.048  32.613  1.00  0.00
ATOM   2641  HB3 LEU   164       0.425 -10.373  31.718  1.00  0.00
ATOM   2642  CG  LEU   164       1.236  -8.812  30.481  1.00  0.00
ATOM   2643  HG  LEU   164       1.158  -7.726  30.431  1.00  0.00
ATOM   2644  CD1 LEU   164       2.708  -9.176  30.560  1.00  0.00
ATOM   2645 HD11 LEU   164       3.217  -8.829  29.661  1.00  0.00
ATOM   2646 HD12 LEU   164       3.153  -8.703  31.435  1.00  0.00
ATOM   2647 HD13 LEU   164       2.811 -10.258  30.641  1.00  0.00
ATOM   2648  CD2 LEU   164       0.600  -9.390  29.225  1.00  0.00
ATOM   2649 HD21 LEU   164       1.145  -9.041  28.348  1.00  0.00
ATOM   2650 HD22 LEU   164       0.638 -10.479  29.266  1.00  0.00
ATOM   2651 HD23 LEU   164      -0.438  -9.065  29.160  1.00  0.00
ATOM   2652  C   LEU   164      -1.455  -8.909  33.288  1.00  0.00
ATOM   2653  O   LEU   164      -0.779  -9.393  34.193  1.00  0.00
ATOM   2654  N   ASN   165      -2.708  -8.523  33.454  1.00  0.00
ATOM   2655  H   ASN   165      -3.185  -8.024  32.716  1.00  0.00
ATOM   2656  CA  ASN   165      -3.500  -8.758  34.648  1.00  0.00
ATOM   2657  HA  ASN   165      -2.827  -9.012  35.467  1.00  0.00
ATOM   2658  CB  ASN   165      -4.262  -7.483  35.020  1.00  0.00
ATOM   2659  HB2 ASN   165      -5.040  -7.725  35.744  1.00  0.00
ATOM   2660  HB3 ASN   165      -3.587  -6.792  35.525  1.00  0.00
ATOM   2661  CG  ASN   165      -4.885  -6.794  33.822  1.00  0.00
ATOM   2662  OD1 ASN   165      -5.781  -7.329  33.192  1.00  0.00
ATOM   2663  ND2 ASN   165      -4.407  -5.599  33.508  1.00  0.00
ATOM   2664 HD21 ASN   165      -3.664  -5.192  34.058  1.00  0.00
ATOM   2665 HD22 ASN   165      -4.786  -5.095  32.719  1.00  0.00
ATOM   2666  C   ASN   165      -4.444  -9.933  34.413  1.00  0.00
ATOM   2667  O   ASN   165      -4.617 -10.374  33.273  1.00  0.00
ATOM   2668  N   PRO   166      -5.052 -10.492  35.472  1.00  0.00
ATOM   2669  CD  PRO   166      -4.924 -10.144  36.898  1.00  0.00
ATOM   2670  HD2 PRO   166      -5.625  -9.345  37.138  1.00  0.00
ATOM   2671  HD3 PRO   166      -3.878  -9.942  37.126  1.00  0.00
ATOM   2672  CG  PRO   166      -5.348 -11.398  37.594  1.00  0.00
ATOM   2673  HG2 PRO   166      -5.827 -11.143  38.539  1.00  0.00
ATOM   2674  HG3 PRO   166      -4.487 -12.055  37.712  1.00  0.00
ATOM   2675  CB  PRO   166      -6.327 -12.034  36.709  1.00  0.00
ATOM   2676  HB2 PRO   166      -7.296 -11.552  36.837  1.00  0.00
ATOM   2677  HB3 PRO   166      -6.328 -13.110  36.886  1.00  0.00
ATOM   2678  CA  PRO   166      -5.802 -11.752  35.296  1.00  0.00
ATOM   2679  HA  PRO   166      -5.108 -12.542  35.010  1.00  0.00
ATOM   2680  C   PRO   166      -6.931 -11.690  34.277  1.00  0.00
ATOM   2681  O   PRO   166      -7.097 -12.638  33.501  1.00  0.00
ATOM   2682  N   PHE   167      -7.724 -10.622  34.260  1.00  0.00
ATOM   2683  H   PHE   167      -7.634  -9.915  34.976  1.00  0.00
ATOM   2684  CA  PHE   167      -8.733 -10.438  33.225  1.00  0.00
ATOM   2685  HA  PHE   167      -9.053 -11.418  32.872  1.00  0.00
ATOM   2686  CB  PHE   167      -9.953  -9.687  33.756  1.00  0.00
ATOM   2687  HB2 PHE   167     -10.213 -10.071  34.743  1.00  0.00
ATOM   2688  HB3 PHE   167      -9.694  -8.640  33.911  1.00  0.00
ATOM   2689  CG  PHE   167     -11.151  -9.776  32.856  1.00  0.00
ATOM   2690  CD1 PHE   167     -11.280  -8.937  31.760  1.00  0.00
ATOM   2691  HD1 PHE   167     -10.517  -8.202  31.550  1.00  0.00
ATOM   2692  CE1 PHE   167     -12.376  -9.025  30.926  1.00  0.00
ATOM   2693  HE1 PHE   167     -12.462  -8.365  30.076  1.00  0.00
ATOM   2694  CZ  PHE   167     -13.358  -9.956  31.182  1.00  0.00
ATOM   2695  HZ  PHE   167     -14.217 -10.027  30.532  1.00  0.00
ATOM   2696  CE2 PHE   167     -13.243 -10.798  32.271  1.00  0.00
ATOM   2697  HE2 PHE   167     -14.014 -11.526  32.475  1.00  0.00
ATOM   2698  CD2 PHE   167     -12.143 -10.709  33.097  1.00  0.00
ATOM   2699  HD2 PHE   167     -12.061 -11.379  33.940  1.00  0.00
ATOM   2700  C   PHE   167      -8.100  -9.685  32.062  1.00  0.00
ATOM   2701  O   PHE   167      -7.807  -8.492  32.173  1.00  0.00
ATOM   2702  N   GLY   168      -7.930 -10.366  30.942  1.00  0.00
ATOM   2703  H   GLY   168      -8.390 -11.257  30.818  1.00  0.00
ATOM   2704  CA  GLY   168      -7.093  -9.862  29.878  1.00  0.00
ATOM   2705  HA2 GLY   168      -7.706  -9.654  29.001  1.00  0.00
ATOM   2706  HA3 GLY   168      -6.593  -8.952  30.210  1.00  0.00
ATOM   2707  C   GLY   168      -6.060 -10.906  29.532  1.00  0.00
ATOM   2708  O   GLY   168      -5.768 -11.132  28.358  1.00  0.00
ATOM   2709  N   LEU   169      -5.520 -11.577  30.550  1.00  0.00
ATOM   2710  H   LEU   169      -5.586 -11.210  31.489  1.00  0.00
ATOM   2711  CA  LEU   169      -4.838 -12.838  30.297  1.00  0.00
ATOM   2712  HA  LEU   169      -4.182 -12.707  29.436  1.00  0.00
ATOM   2713  CB  LEU   169      -3.982 -13.238  31.500  1.00  0.00
ATOM   2714  HB2 LEU   169      -4.552 -13.076  32.415  1.00  0.00
ATOM   2715  HB3 LEU   169      -3.856 -14.321  31.506  1.00  0.00
ATOM   2716  CG  LEU   169      -2.609 -12.571  31.638  1.00  0.00
ATOM   2717  HG  LEU   169      -2.767 -11.507  31.812  1.00  0.00
ATOM   2718  CD1 LEU   169      -1.862 -13.135  32.831  1.00  0.00
ATOM   2719 HD11 LEU   169      -0.889 -12.650  32.914  1.00  0.00
ATOM   2720 HD12 LEU   169      -2.437 -12.953  33.739  1.00  0.00
ATOM   2721 HD13 LEU   169      -1.722 -14.208  32.699  1.00  0.00
ATOM   2722  CD2 LEU   169      -1.787 -12.722  30.369  1.00  0.00
ATOM   2723 HD21 LEU   169      -0.820 -12.237  30.502  1.00  0.00
ATOM   2724 HD22 LEU   169      -1.636 -13.780  30.157  1.00  0.00
ATOM   2725 HD23 LEU   169      -2.314 -12.257  29.536  1.00  0.00
ATOM   2726  C   LEU   169      -5.841 -13.932  29.973  1.00  0.00
ATOM   2727  O   LEU   169      -5.561 -14.804  29.145  1.00  0.00
ATOM   2728  N   LEU   170      -7.015 -13.893  30.607  1.00  0.00
ATOM   2729  H   LEU   170      -7.176 -13.206  31.330  1.00  0.00
ATOM   2730  CA  LEU   170      -8.077 -14.832  30.271  1.00  0.00
ATOM   2731  HA  LEU   170      -7.644 -15.830  30.206  1.00  0.00
ATOM   2732  CB  LEU   170      -9.136 -14.838  31.373  1.00  0.00
ATOM   2733  HB2 LEU   170      -8.687 -15.199  32.299  1.00  0.00
ATOM   2734  HB3 LEU   170      -9.387 -13.810  31.634  1.00  0.00
ATOM   2735  CG  LEU   170     -10.423 -15.615  31.103  1.00  0.00
ATOM   2736  HG  LEU   170     -10.716 -15.446  30.067  1.00  0.00
ATOM   2737  CD1 LEU   170     -10.203 -17.102  31.301  1.00  0.00
ATOM   2738 HD11 LEU   170     -11.132 -17.637  31.104  1.00  0.00
ATOM   2739 HD12 LEU   170      -9.431 -17.450  30.615  1.00  0.00
ATOM   2740 HD13 LEU   170      -9.887 -17.290  32.327  1.00  0.00
ATOM   2741  CD2 LEU   170     -11.528 -15.113  31.998  1.00  0.00
ATOM   2742 HD21 LEU   170     -12.441 -15.673  31.798  1.00  0.00
ATOM   2743 HD22 LEU   170     -11.241 -15.248  33.041  1.00  0.00
ATOM   2744 HD23 LEU   170     -11.702 -14.055  31.803  1.00  0.00
ATOM   2745  C   LEU   170      -8.709 -14.497  28.930  1.00  0.00
ATOM   2746  O   LEU   170      -9.107 -15.400  28.190  1.00  0.00
ATOM   2747  N   ALA   171      -8.813 -13.209  28.606  1.00  0.00
ATOM   2748  H   ALA   171      -8.547 -12.498  29.272  1.00  0.00
ATOM   2749  CA  ALA   171      -9.309 -12.815  27.295  1.00  0.00
ATOM   2750  HA  ALA   171     -10.249 -13.337  27.116  1.00  0.00
ATOM   2751  CB  ALA   171      -9.585 -11.315  27.272  1.00  0.00
ATOM   2752  HB1 ALA   171      -9.956 -11.028  26.288  1.00  0.00
ATOM   2753  HB2 ALA   171     -10.333 -11.071  28.027  1.00  0.00
ATOM   2754  HB3 ALA   171      -8.664 -10.772  27.485  1.00  0.00
ATOM   2755  C   ALA   171      -8.334 -13.199  26.191  1.00  0.00
ATOM   2756  O   ALA   171      -8.754 -13.449  25.057  1.00  0.00
ATOM   2757  N   GLY   172      -7.037 -13.248  26.498  1.00  0.00
ATOM   2758  H   GLY   172      -6.723 -12.956  27.412  1.00  0.00
ATOM   2759  CA  GLY   172      -6.070 -13.720  25.524  1.00  0.00
ATOM   2760  HA2 GLY   172      -6.234 -13.211  24.574  1.00  0.00
ATOM   2761  HA3 GLY   172      -5.066 -13.444  25.847  1.00  0.00
ATOM   2762  C   GLY   172      -6.136 -15.217  25.310  1.00  0.00
ATOM   2763  O   GLY   172      -5.781 -15.709  24.238  1.00  0.00
ATOM   2764  N   VAL   173      -6.593 -15.956  26.321  1.00  0.00
ATOM   2765  H   VAL   173      -6.811 -15.521  27.206  1.00  0.00
ATOM   2766  CA  VAL   173      -6.788 -17.394  26.178  1.00  0.00
ATOM   2767  HA  VAL   173      -5.952 -17.795  25.605  1.00  0.00
ATOM   2768  CB  VAL   173      -6.783 -18.063  27.566  1.00  0.00
ATOM   2769  HB  VAL   173      -7.478 -17.521  28.207  1.00  0.00
ATOM   2770  CG1 VAL   173      -7.244 -19.506  27.482  1.00  0.00
ATOM   2771 HG11 VAL   173      -7.230 -19.951  28.477  1.00  0.00
ATOM   2772 HG12 VAL   173      -8.258 -19.541  27.083  1.00  0.00
ATOM   2773 HG13 VAL   173      -6.576 -20.064  26.825  1.00  0.00
ATOM   2774  CG2 VAL   173      -5.400 -17.977  28.186  1.00  0.00
ATOM   2775 HG21 VAL   173      -5.410 -18.453  29.166  1.00  0.00
ATOM   2776 HG22 VAL   173      -4.681 -18.485  27.543  1.00  0.00
ATOM   2777 HG23 VAL   173      -5.114 -16.931  28.294  1.00  0.00
ATOM   2778  C   VAL   173      -8.071 -17.681  25.408  1.00  0.00
ATOM   2779  O   VAL   173      -8.147 -18.644  24.637  1.00  0.00
ATOM   2780  N   VAL   174      -9.098 -16.849  25.599  1.00  0.00
ATOM   2781  H   VAL   174      -9.033 -16.117  26.292  1.00  0.00
ATOM   2782  CA  VAL   174     -10.323 -16.982  24.816  1.00  0.00
ATOM   2783  HA  VAL   174     -10.695 -18.000  24.934  1.00  0.00
ATOM   2784  CB  VAL   174     -11.401 -16.011  25.339  1.00  0.00
ATOM   2785  HB  VAL   174     -10.960 -15.016  25.401  1.00  0.00
ATOM   2786  CG1 VAL   174     -12.584 -15.947  24.384  1.00  0.00
ATOM   2787 HG11 VAL   174     -13.330 -15.256  24.775  1.00  0.00
ATOM   2788 HG12 VAL   174     -12.245 -15.601  23.408  1.00  0.00
ATOM   2789 HG13 VAL   174     -13.025 -16.939  24.284  1.00  0.00
ATOM   2790  CG2 VAL   174     -11.853 -16.413  26.726  1.00  0.00
ATOM   2791 HG21 VAL   174     -12.614 -15.716  27.077  1.00  0.00
ATOM   2792 HG22 VAL   174     -12.270 -17.420  26.695  1.00  0.00
ATOM   2793 HG23 VAL   174     -11.001 -16.394  27.406  1.00  0.00
ATOM   2794  C   VAL   174     -10.033 -16.749  23.341  1.00  0.00
ATOM   2795  O   VAL   174     -10.572 -17.437  22.467  1.00  0.00
ATOM   2796  N   SER   175      -9.164 -15.782  23.043  1.00  0.00
ATOM   2797  H   SER   175      -8.720 -15.257  23.783  1.00  0.00
ATOM   2798  CA  SER   175      -8.840 -15.465  21.659  1.00  0.00
ATOM   2799  HA  SER   175      -9.773 -15.349  21.107  1.00  0.00
ATOM   2800  CB  SER   175      -8.079 -14.142  21.597  1.00  0.00
ATOM   2801  HB2 SER   175      -8.585 -13.403  22.218  1.00  0.00
ATOM   2802  HB3 SER   175      -7.077 -14.281  22.002  1.00  0.00
ATOM   2803  OG  SER   175      -7.988 -13.660  20.270  1.00  0.00
ATOM   2804  HG  SER   175      -7.080 -13.415  20.080  1.00  0.00
ATOM   2805  C   SER   175      -8.036 -16.584  21.009  1.00  0.00
ATOM   2806  O   SER   175      -8.283 -16.951  19.857  1.00  0.00
ATOM   2807  N   VAL   176      -7.064 -17.138  21.735  1.00  0.00
ATOM   2808  H   VAL   176      -6.907 -16.833  22.685  1.00  0.00
ATOM   2809  CA  VAL   176      -6.222 -18.185  21.165  1.00  0.00
ATOM   2810  HA  VAL   176      -5.857 -17.834  20.200  1.00  0.00
ATOM   2811  CB  VAL   176      -5.002 -18.442  22.070  1.00  0.00
ATOM   2812  HB  VAL   176      -5.347 -18.525  23.101  1.00  0.00
ATOM   2813  CG1 VAL   176      -4.306 -19.739  21.688  1.00  0.00
ATOM   2814 HG11 VAL   176      -3.448 -19.898  22.341  1.00  0.00
ATOM   2815 HG12 VAL   176      -5.002 -20.571  21.795  1.00  0.00
ATOM   2816 HG13 VAL   176      -3.968 -19.679  20.653  1.00  0.00
ATOM   2817  CG2 VAL   176      -4.031 -17.286  21.981  1.00  0.00
ATOM   2818 HG21 VAL   176      -3.174 -17.481  22.625  1.00  0.00
ATOM   2819 HG22 VAL   176      -3.693 -17.173  20.951  1.00  0.00
ATOM   2820 HG23 VAL   176      -4.526 -16.370  22.302  1.00  0.00
ATOM   2821  C   VAL   176      -7.030 -19.454  20.928  1.00  0.00
ATOM   2822  O   VAL   176      -6.869 -20.125  19.902  1.00  0.00
ATOM   2823  N   GLY   177      -7.927 -19.791  21.855  1.00  0.00
ATOM   2824  H   GLY   177      -8.086 -19.186  22.648  1.00  0.00
ATOM   2825  CA  GLY   177      -8.679 -21.028  21.729  1.00  0.00
ATOM   2826  HA2 GLY   177      -7.990 -21.854  21.555  1.00  0.00
ATOM   2827  HA3 GLY   177      -9.175 -21.248  22.675  1.00  0.00
ATOM   2828  C   GLY   177      -9.709 -20.989  20.618  1.00  0.00
ATOM   2829  O   GLY   177      -9.999 -22.013  19.996  1.00  0.00
ATOM   2830  N   MET   178     -10.280 -19.814  20.354  1.00  0.00
ATOM   2831  H   MET   178     -10.029 -18.998  20.894  1.00  0.00
ATOM   2832  CA  MET   178     -11.267 -19.707  19.285  1.00  0.00
ATOM   2833  HA  MET   178     -11.902 -20.592  19.321  1.00  0.00
ATOM   2834  CB  MET   178     -12.151 -18.479  19.511  1.00  0.00
ATOM   2835  HB2 MET   178     -13.050 -18.564  18.901  1.00  0.00
ATOM   2836  HB3 MET   178     -12.520 -18.484  20.536  1.00  0.00
ATOM   2837  CG  MET   178     -11.475 -17.150  19.227  1.00  0.00
ATOM   2838  HG2 MET   178     -10.540 -17.092  19.784  1.00  0.00
ATOM   2839  HG3 MET   178     -11.214 -17.094  18.170  1.00  0.00
ATOM   2840  SD  MET   178     -12.518 -15.748  19.661  1.00  0.00
ATOM   2841  CE  MET   178     -11.604 -14.405  18.918  1.00  0.00
ATOM   2842  HE1 MET   178     -12.125 -13.465  19.101  1.00  0.00
ATOM   2843  HE2 MET   178     -10.607 -14.358  19.355  1.00  0.00
ATOM   2844  HE3 MET   178     -11.522 -14.571  17.844  1.00  0.00
ATOM   2845  C   MET   178     -10.603 -19.658  17.916  1.00  0.00
ATOM   2846  O   MET   178     -11.242 -19.971  16.906  1.00  0.00
ATOM   2847  N   ILE   179      -9.327 -19.281  17.864  1.00  0.00
ATOM   2848  H   ILE   179      -8.856 -18.976  18.704  1.00  0.00
ATOM   2849  CA  ILE   179      -8.583 -19.297  16.611  1.00  0.00
ATOM   2850  HA  ILE   179      -9.276 -19.057  15.804  1.00  0.00
ATOM   2851  CB  ILE   179      -7.495 -18.208  16.645  1.00  0.00
ATOM   2852  HB  ILE   179      -6.900 -18.350  17.547  1.00  0.00
ATOM   2853  CG2 ILE   179      -6.570 -18.306  15.450  1.00  0.00
ATOM   2854 HG21 ILE   179      -5.816 -17.522  15.509  1.00  0.00
ATOM   2855 HG22 ILE   179      -6.081 -19.280  15.447  1.00  0.00
ATOM   2856 HG23 ILE   179      -7.147 -18.187  14.533  1.00  0.00
ATOM   2857  CG1 ILE   179      -8.131 -16.819  16.707  1.00  0.00
ATOM   2858 HG12 ILE   179      -8.471 -16.623  17.724  1.00  0.00
ATOM   2859 HG13 ILE   179      -7.369 -16.064  16.515  1.00  0.00
ATOM   2860  CD1 ILE   179      -9.278 -16.625  15.750  1.00  0.00
ATOM   2861 HD11 ILE   179      -9.674 -15.615  15.856  1.00  0.00
ATOM   2862 HD12 ILE   179      -8.928 -16.772  14.728  1.00  0.00
ATOM   2863 HD13 ILE   179     -10.063 -17.347  15.972  1.00  0.00
ATOM   2864  C   ILE   179      -8.002 -20.684  16.338  1.00  0.00
ATOM   2865  O   ILE   179      -7.846 -21.077  15.178  1.00  0.00
ATOM   2866  N   ILE   180      -7.692 -21.455  17.382  1.00  0.00
ATOM   2867  H   ILE   180      -7.765 -21.088  18.320  1.00  0.00
ATOM   2868  CA  ILE   180      -7.247 -22.828  17.170  1.00  0.00
ATOM   2869  HA  ILE   180      -6.476 -22.818  16.400  1.00  0.00
ATOM   2870  CB  ILE   180      -6.628 -23.403  18.458  1.00  0.00
ATOM   2871  HB  ILE   180      -7.311 -23.217  19.286  1.00  0.00
ATOM   2872  CG2 ILE   180      -6.415 -24.902  18.331  1.00  0.00
ATOM   2873 HG21 ILE   180      -5.977 -25.287  19.252  1.00  0.00
ATOM   2874 HG22 ILE   180      -7.372 -25.392  18.152  1.00  0.00
ATOM   2875 HG23 ILE   180      -5.743 -25.105  17.497  1.00  0.00
ATOM   2876  CG1 ILE   180      -5.297 -22.722  18.761  1.00  0.00
ATOM   2877 HG12 ILE   180      -4.594 -22.927  17.954  1.00  0.00
ATOM   2878 HG13 ILE   180      -5.434 -21.641  18.755  1.00  0.00
ATOM   2879  CD1 ILE   180      -4.689 -23.140  20.071  1.00  0.00
ATOM   2880 HD11 ILE   180      -3.745 -22.615  20.218  1.00  0.00
ATOM   2881 HD12 ILE   180      -5.372 -22.894  20.884  1.00  0.00
ATOM   2882 HD13 ILE   180      -4.509 -24.215  20.062  1.00  0.00
ATOM   2883  C   ILE   180      -8.402 -23.684  16.671  1.00  0.00
ATOM   2884  O   ILE   180      -8.218 -24.576  15.835  1.00  0.00
ATOM   2885  N   THR   181      -9.612 -23.423  17.169  1.00  0.00
ATOM   2886  H   THR   181      -9.720 -22.733  17.899  1.00  0.00
ATOM   2887  CA  THR   181     -10.786 -24.126  16.668  1.00  0.00
ATOM   2888  HA  THR   181     -10.615 -25.198  16.763  1.00  0.00
ATOM   2889  CB  THR   181     -12.015 -23.754  17.499  1.00  0.00
ATOM   2890  HB  THR   181     -12.240 -22.697  17.358  1.00  0.00
ATOM   2891  CG2 THR   181     -13.215 -24.585  17.079  1.00  0.00
ATOM   2892 HG21 THR   181     -14.080 -24.306  17.681  1.00  0.00
ATOM   2893 HG22 THR   181     -13.433 -24.404  16.026  1.00  0.00
ATOM   2894 HG23 THR   181     -12.995 -25.642  17.227  1.00  0.00
ATOM   2895  OG1 THR   181     -11.751 -24.002  18.882  1.00  0.00
ATOM   2896  HG1 THR   181     -11.165 -23.323  19.223  1.00  0.00
ATOM   2897  C   THR   181     -11.022 -23.802  15.201  1.00  0.00
ATOM   2898  O   THR   181     -11.395 -24.678  14.415  1.00  0.00
ATOM   2899  N   GLN   182     -10.793 -22.547  14.814  1.00  0.00
ATOM   2900  H   GLN   182     -10.458 -21.866  15.481  1.00  0.00
ATOM   2901  CA  GLN   182     -11.019 -22.135  13.435  1.00  0.00
ATOM   2902  HA  GLN   182     -12.050 -22.375  13.173  1.00  0.00
ATOM   2903  CB  GLN   182     -10.837 -20.621  13.316  1.00  0.00
ATOM   2904  HB2 GLN   182     -11.371 -20.129  14.129  1.00  0.00
ATOM   2905  HB3 GLN   182      -9.793 -20.368  13.500  1.00  0.00
ATOM   2906  CG  GLN   182     -11.275 -20.017  11.986  1.00  0.00
ATOM   2907  HG2 GLN   182     -10.920 -18.988  11.922  1.00  0.00
ATOM   2908  HG3 GLN   182     -10.777 -20.540  11.170  1.00  0.00
ATOM   2909  CD  GLN   182     -12.775 -20.047  11.761  1.00  0.00
ATOM   2910  OE1 GLN   182     -13.522 -20.672  12.507  1.00  0.00
ATOM   2911  NE2 GLN   182     -13.222 -19.355  10.726  1.00  0.00
ATOM   2912 HE21 GLN   182     -12.574 -18.847  10.140  1.00  0.00
ATOM   2913 HE22 GLN   182     -14.211 -19.334  10.522  1.00  0.00
ATOM   2914  C   GLN   182     -10.101 -22.876  12.474  1.00  0.00
ATOM   2915  O   GLN   182     -10.546 -23.335  11.416  1.00  0.00
ATOM   2916  N   GLY   183      -8.820 -23.012  12.825  1.00  0.00
ATOM   2917  H   GLY   183      -8.486 -22.603  13.686  1.00  0.00
ATOM   2918  CA  GLY   183      -7.899 -23.746  11.977  1.00  0.00
ATOM   2919  HA2 GLY   183      -7.990 -23.389  10.951  1.00  0.00
ATOM   2920  HA3 GLY   183      -6.875 -23.517  12.272  1.00  0.00
ATOM   2921  C   GLY   183      -8.107 -25.246  12.008  1.00  0.00
ATOM   2922  O   GLY   183      -7.881 -25.925  11.004  1.00  0.00
ATOM   2923  N   ALA   184      -8.533 -25.786  13.149  1.00  0.00
ATOM   2924  H   ALA   184      -8.725 -25.196  13.946  1.00  0.00
ATOM   2925  CA  ALA   184      -8.728 -27.228  13.267  1.00  0.00
ATOM   2926  HA  ALA   184      -7.854 -27.722  12.843  1.00  0.00
ATOM   2927  CB  ALA   184      -8.828 -27.625  14.739  1.00  0.00
ATOM   2928  HB1 ALA   184      -8.973 -28.703  14.816  1.00  0.00
ATOM   2929  HB2 ALA   184      -7.909 -27.345  15.255  1.00  0.00
ATOM   2930  HB3 ALA   184      -9.673 -27.111  15.198  1.00  0.00
ATOM   2931  C   ALA   184      -9.958 -27.713  12.508  1.00  0.00
ATOM   2932  O   ALA   184      -9.941 -28.816  11.956  1.00  0.00
ATOM   2933  N   THR   185     -11.025 -26.916  12.466  1.00  0.00
ATOM   2934  H   THR   185     -11.029 -26.049  12.984  1.00  0.00
ATOM   2935  CA  THR   185     -12.193 -27.285  11.675  1.00  0.00
ATOM   2936  HA  THR   185     -12.370 -28.352  11.808  1.00  0.00
ATOM   2937  CB  THR   185     -13.431 -26.531  12.164  1.00  0.00
ATOM   2938  HB  THR   185     -14.301 -26.884  11.610  1.00  0.00
ATOM   2939  CG2 THR   185     -13.660 -26.772  13.641  1.00  0.00
ATOM   2940 HG21 THR   185     -14.546 -26.226  13.966  1.00  0.00
ATOM   2941 HG22 THR   185     -13.806 -27.838  13.817  1.00  0.00
ATOM   2942 HG23 THR   185     -12.793 -26.426  14.205  1.00  0.00
ATOM   2943  OG1 THR   185     -13.268 -25.128  11.925  1.00  0.00
ATOM   2944  HG1 THR   185     -12.495 -24.810  12.397  1.00  0.00
ATOM   2945  C   THR   185     -11.983 -27.020  10.190  1.00  0.00
ATOM   2946  O   THR   185     -12.586 -27.699   9.353  1.00  0.00
ATOM   2947  N   TYR   186     -11.146 -26.039   9.846  1.00  0.00
ATOM   2948  H   TYR   186     -10.737 -25.451  10.558  1.00  0.00
ATOM   2949  CA  TYR   186     -10.817 -25.809   8.446  1.00  0.00
ATOM   2950  HA  TYR   186     -11.746 -25.772   7.877  1.00  0.00
ATOM   2951  CB  TYR   186     -10.110 -24.464   8.297  1.00  0.00
ATOM   2952  HB2 TYR   186     -10.790 -23.665   8.590  1.00  0.00
ATOM   2953  HB3 TYR   186      -9.299 -24.401   9.022  1.00  0.00
ATOM   2954  CG  TYR   186      -9.569 -24.178   6.916  1.00  0.00
ATOM   2955  CD1 TYR   186     -10.344 -23.521   5.969  1.00  0.00
ATOM   2956  HD1 TYR   186     -11.349 -23.212   6.214  1.00  0.00
ATOM   2957  CE1 TYR   186      -9.853 -23.252   4.710  1.00  0.00
ATOM   2958  HE1 TYR   186     -10.474 -22.747   3.985  1.00  0.00
ATOM   2959  CZ  TYR   186      -8.567 -23.632   4.387  1.00  0.00
ATOM   2960  OH  TYR   186      -8.063 -23.368   3.138  1.00  0.00
ATOM   2961  HH  TYR   186      -7.163 -23.696   3.080  1.00  0.00
ATOM   2962  CE2 TYR   186      -7.779 -24.281   5.311  1.00  0.00
ATOM   2963  HE2 TYR   186      -6.774 -24.583   5.055  1.00  0.00
ATOM   2964  CD2 TYR   186      -8.277 -24.544   6.564  1.00  0.00
ATOM   2965  HD2 TYR   186      -7.643 -25.045   7.281  1.00  0.00
ATOM   2966  C   TYR   186      -9.962 -26.943   7.894  1.00  0.00
ATOM   2967  O   TYR   186     -10.209 -27.434   6.787  1.00  0.00
ATOM   2968  N   LEU   187      -8.954 -27.373   8.656  1.00  0.00
ATOM   2969  H   LEU   187      -8.755 -26.916   9.535  1.00  0.00
ATOM   2970  CA  LEU   187      -8.126 -28.498   8.245  1.00  0.00
ATOM   2971  HA  LEU   187      -7.723 -28.283   7.255  1.00  0.00
ATOM   2972  CB  LEU   187      -6.955 -28.672   9.212  1.00  0.00
ATOM   2973  HB2 LEU   187      -7.296 -28.465  10.226  1.00  0.00
ATOM   2974  HB3 LEU   187      -6.707 -29.731   9.286  1.00  0.00
ATOM   2975  CG  LEU   187      -5.680 -27.878   8.941  1.00  0.00
ATOM   2976  HG  LEU   187      -5.950 -26.831   8.805  1.00  0.00
ATOM   2977  CD1 LEU   187      -4.751 -27.981  10.132  1.00  0.00
ATOM   2978 HD11 LEU   187      -3.842 -27.413   9.935  1.00  0.00
ATOM   2979 HD12 LEU   187      -5.246 -27.578  11.016  1.00  0.00
ATOM   2980 HD13 LEU   187      -4.495 -29.026  10.305  1.00  0.00
ATOM   2981  CD2 LEU   187      -4.994 -28.361   7.682  1.00  0.00
ATOM   2982 HD21 LEU   187      -4.089 -27.777   7.514  1.00  0.00
ATOM   2983 HD22 LEU   187      -4.732 -29.413   7.791  1.00  0.00
ATOM   2984 HD23 LEU   187      -5.666 -28.241   6.832  1.00  0.00
ATOM   2985  C   LEU   187      -8.913 -29.793   8.168  1.00  0.00
ATOM   2986  O   LEU   187      -8.512 -30.705   7.440  1.00  0.00
ATOM   2987  N   GLN   188     -10.019 -29.897   8.903  1.00  0.00
ATOM   2988  H   GLN   188     -10.292 -29.141   9.515  1.00  0.00
ATOM   2989  CA  GLN   188     -10.839 -31.097   8.829  1.00  0.00
ATOM   2990  HA  GLN   188     -10.192 -31.962   8.972  1.00  0.00
ATOM   2991  CB  GLN   188     -11.874 -31.084   9.949  1.00  0.00
ATOM   2992  HB2 GLN   188     -11.460 -30.572  10.817  1.00  0.00
ATOM   2993  HB3 GLN   188     -12.724 -30.471   9.648  1.00  0.00
ATOM   2994  CG  GLN   188     -12.365 -32.453  10.362  1.00  0.00
ATOM   2995  HG2 GLN   188     -12.859 -32.931   9.516  1.00  0.00
ATOM   2996  HG3 GLN   188     -11.513 -33.078  10.629  1.00  0.00
ATOM   2997  CD  GLN   188     -13.321 -32.383  11.528  1.00  0.00
ATOM   2998  OE1 GLN   188     -13.235 -31.479  12.356  1.00  0.00
ATOM   2999  NE2 GLN   188     -14.243 -33.334  11.598  1.00  0.00
ATOM   3000 HE21 GLN   188     -14.279 -34.055  10.892  1.00  0.00
ATOM   3001 HE22 GLN   188     -14.909 -33.337  12.357  1.00  0.00
ATOM   3002  C   GLN   188     -11.516 -31.226   7.472  1.00  0.00
ATOM   3003  O   GLN   188     -11.778 -32.343   7.016  1.00  0.00
ATOM   3004  N   MET   189     -11.797 -30.101   6.812  1.00  0.00
ATOM   3005  H   MET   189     -11.593 -29.205   7.231  1.00  0.00
ATOM   3006  CA  MET   189     -12.398 -30.136   5.486  1.00  0.00
ATOM   3007  HA  MET   189     -13.201 -30.873   5.494  1.00  0.00
ATOM   3008  CB  MET   189     -13.000 -28.775   5.136  1.00  0.00
ATOM   3009  HB2 MET   189     -12.208 -28.026   5.112  1.00  0.00
ATOM   3010  HB3 MET   189     -13.368 -28.797   4.110  1.00  0.00
ATOM   3011  CG  MET   189     -14.105 -28.304   6.053  1.00  0.00
ATOM   3012  HG2 MET   189     -14.802 -29.123   6.232  1.00  0.00
ATOM   3013  HG3 MET   189     -13.682 -28.031   7.020  1.00  0.00
ATOM   3014  SD  MET   189     -14.999 -26.895   5.370  1.00  0.00
ATOM   3015  CE  MET   189     -13.802 -25.581   5.586  1.00  0.00
ATOM   3016  HE1 MET   189     -14.216 -24.646   5.208  1.00  0.00
ATOM   3017  HE2 MET   189     -13.568 -25.472   6.645  1.00  0.00
ATOM   3018  HE3 MET   189     -12.892 -25.823   5.036  1.00  0.00
ATOM   3019  C   MET   189     -11.404 -30.526   4.401  1.00  0.00
ATOM   3020  O   MET   189     -11.822 -30.963   3.328  1.00  0.00
ATOM   3021  N   ARG   190     -10.106 -30.387   4.652  1.00  0.00
ATOM   3022  H   ARG   190      -9.789 -30.222   5.597  1.00  0.00
ATOM   3023  CA  ARG   190      -9.109 -30.466   3.595  1.00  0.00
ATOM   3024  HA  ARG   190      -9.634 -30.600   2.649  1.00  0.00
ATOM   3025  CB  ARG   190      -8.333 -29.148   3.520  1.00  0.00
ATOM   3026  HB2 ARG   190      -7.888 -28.935   4.492  1.00  0.00
ATOM   3027  HB3 ARG   190      -7.479 -29.269   2.854  1.00  0.00
ATOM   3028  CG  ARG   190      -9.153 -27.956   3.072  1.00  0.00
ATOM   3029  HG2 ARG   190      -9.746 -28.230   2.199  1.00  0.00
ATOM   3030  HG3 ARG   190      -9.826 -27.656   3.875  1.00  0.00
ATOM   3031  CD  ARG   190      -8.243 -26.802   2.720  1.00  0.00
ATOM   3032  HD2 ARG   190      -8.035 -26.218   3.617  1.00  0.00
ATOM   3033  HD3 ARG   190      -7.279 -27.189   2.389  1.00  0.00
ATOM   3034  NE  ARG   190      -8.793 -25.928   1.690  1.00  0.00
ATOM   3035  HE  ARG   190      -9.212 -25.072   2.023  1.00  0.00
ATOM   3036  CZ  ARG   190      -8.770 -26.193   0.390  1.00  0.00
ATOM   3037  NH1 ARG   190      -8.232 -27.317  -0.055  1.00  0.00
ATOM   3038 HH11 ARG   190      -7.836 -27.980   0.596  1.00  0.00
ATOM   3039 HH12 ARG   190      -8.218 -27.512  -1.046  1.00  0.00
ATOM   3040  NH2 ARG   190      -9.290 -25.330  -0.469  1.00  0.00
ATOM   3041 HH21 ARG   190      -9.703 -24.471  -0.134  1.00  0.00
ATOM   3042 HH22 ARG   190      -9.273 -25.530  -1.459  1.00  0.00
ATOM   3043  C   ARG   190      -8.126 -31.617   3.752  1.00  0.00
ATOM   3044  O   ARG   190      -7.212 -31.739   2.933  1.00  0.00
ATOM   3045  N   THR   191      -8.276 -32.463   4.766  1.00  0.00
ATOM   3046  H   THR   191      -9.080 -32.387   5.372  1.00  0.00
ATOM   3047  CA  THR   191      -7.304 -33.510   5.033  1.00  0.00
ATOM   3048  HA  THR   191      -6.508 -33.432   4.293  1.00  0.00
ATOM   3049  CB  THR   191      -6.680 -33.354   6.428  1.00  0.00
ATOM   3050  HB  THR   191      -6.107 -34.251   6.665  1.00  0.00
ATOM   3051  CG2 THR   191      -5.757 -32.151   6.466  1.00  0.00
ATOM   3052 HG21 THR   191      -5.324 -32.056   7.462  1.00  0.00
ATOM   3053 HG22 THR   191      -4.960 -32.281   5.734  1.00  0.00
ATOM   3054 HG23 THR   191      -6.323 -31.250   6.229  1.00  0.00
ATOM   3055  OG1 THR   191      -7.715 -33.188   7.404  1.00  0.00
ATOM   3056  HG1 THR   191      -8.004 -32.273   7.412  1.00  0.00
ATOM   3057  C   THR   191      -7.938 -34.890   4.907  1.00  0.00
ATOM   3058  O   THR   191      -9.162 -35.043   4.911  1.00  0.00
ATOM   3059  N   VAL   192      -7.070 -35.897   4.784  1.00  0.00
ATOM   3060  H   VAL   192      -6.083 -35.704   4.687  1.00  0.00
ATOM   3061  CA  VAL   192      -7.458 -37.302   4.780  1.00  0.00
ATOM   3062  HA  VAL   192      -8.435 -37.392   5.255  1.00  0.00
ATOM   3063  CB  VAL   192      -7.548 -37.902   3.355  1.00  0.00
ATOM   3064  HB  VAL   192      -7.753 -38.969   3.445  1.00  0.00
ATOM   3065  CG1 VAL   192      -8.679 -37.264   2.564  1.00  0.00
ATOM   3066 HG11 VAL   192      -8.719 -37.704   1.568  1.00  0.00
ATOM   3067 HG12 VAL   192      -9.625 -37.439   3.076  1.00  0.00
ATOM   3068 HG13 VAL   192      -8.505 -36.191   2.480  1.00  0.00
ATOM   3069  CG2 VAL   192      -6.229 -37.730   2.625  1.00  0.00
ATOM   3070 HG21 VAL   192      -6.308 -38.157   1.625  1.00  0.00
ATOM   3071 HG22 VAL   192      -5.991 -36.669   2.549  1.00  0.00
ATOM   3072 HG23 VAL   192      -5.439 -38.241   3.176  1.00  0.00
ATOM   3073  C   VAL   192      -6.447 -38.084   5.606  1.00  0.00
ATOM   3074  O   VAL   192      -5.364 -37.596   5.932  1.00  0.00
ATOM   3075  N   GLY   193      -6.818 -39.314   5.946  1.00  0.00
ATOM   3076  H   GLY   193      -7.752 -39.636   5.736  1.00  0.00
ATOM   3077  CA  GLY   193      -5.910 -40.222   6.619  1.00  0.00
ATOM   3078  HA2 GLY   193      -6.291 -41.240   6.536  1.00  0.00
ATOM   3079  HA3 GLY   193      -4.966 -40.256   6.075  1.00  0.00
ATOM   3080  C   GLY   193      -5.638 -39.907   8.075  1.00  0.00
ATOM   3081  O   GLY   193      -6.564 -39.698   8.862  1.00  0.00
ATOM   3082  N   GLU   194      -4.356 -39.873   8.442  1.00  0.00
ATOM   3083  H   GLU   194      -3.629 -39.952   7.745  1.00  0.00
ATOM   3084  CA  GLU   194      -3.978 -39.723   9.841  1.00  0.00
ATOM   3085  HA  GLU   194      -4.721 -40.239  10.450  1.00  0.00
ATOM   3086  CB  GLU   194      -2.620 -40.387  10.083  1.00  0.00
ATOM   3087  HB2 GLU   194      -2.659 -41.423   9.746  1.00  0.00
ATOM   3088  HB3 GLU   194      -1.871 -39.920   9.444  1.00  0.00
ATOM   3089  CG  GLU   194      -2.150 -40.345  11.520  1.00  0.00
ATOM   3090  HG2 GLU   194      -1.134 -40.736  11.581  1.00  0.00
ATOM   3091  HG3 GLU   194      -2.100 -39.309  11.855  1.00  0.00
ATOM   3092  CD  GLU   194      -3.049 -41.132  12.451  1.00  0.00
ATOM   3093  OE1 GLU   194      -3.704 -42.085  11.981  1.00  0.00
ATOM   3094  OE2 GLU   194      -3.103 -40.794  13.653  1.00  0.00
ATOM   3095  C   GLU   194      -3.941 -38.265  10.276  1.00  0.00
ATOM   3096  O   GLU   194      -4.258 -37.962  11.431  1.00  0.00
ATOM   3097  N   LEU   195      -3.549 -37.358   9.379  1.00  0.00
ATOM   3098  H   LEU   195      -3.176 -37.656   8.489  1.00  0.00
ATOM   3099  CA  LEU   195      -3.655 -35.933   9.672  1.00  0.00
ATOM   3100  HA  LEU   195      -3.072 -35.721  10.568  1.00  0.00
ATOM   3101  CB  LEU   195      -3.076 -35.120   8.515  1.00  0.00
ATOM   3102  HB2 LEU   195      -2.153 -35.590   8.174  1.00  0.00
ATOM   3103  HB3 LEU   195      -3.716 -35.236   7.641  1.00  0.00
ATOM   3104  CG  LEU   195      -2.822 -33.631   8.758  1.00  0.00
ATOM   3105  HG  LEU   195      -3.781 -33.147   8.944  1.00  0.00
ATOM   3106  CD1 LEU   195      -1.942 -33.427   9.976  1.00  0.00
ATOM   3107 HD11 LEU   195      -1.775 -32.361  10.130  1.00  0.00
ATOM   3108 HD12 LEU   195      -2.433 -33.847  10.854  1.00  0.00
ATOM   3109 HD13 LEU   195      -0.985 -33.926   9.821  1.00  0.00
ATOM   3110  CD2 LEU   195      -2.198 -32.993   7.533  1.00  0.00
ATOM   3111 HD21 LEU   195      -2.024 -31.934   7.723  1.00  0.00
ATOM   3112 HD22 LEU   195      -1.250 -33.482   7.311  1.00  0.00
ATOM   3113 HD23 LEU   195      -2.871 -33.103   6.683  1.00  0.00
ATOM   3114  C   LEU   195      -5.102 -35.536   9.933  1.00  0.00
ATOM   3115  O   LEU   195      -5.378 -34.702  10.802  1.00  0.00
ATOM   3116  N   HIE   196      -6.038 -36.128   9.189  1.00  0.00
ATOM   3117  H   HIE   196      -5.773 -36.811   8.494  1.00  0.00
ATOM   3118  CA  HIE   196      -7.450 -35.808   9.359  1.00  0.00
ATOM   3119  HA  HIE   196      -7.576 -34.733   9.233  1.00  0.00
ATOM   3120  CB  HIE   196      -8.272 -36.518   8.284  1.00  0.00
ATOM   3121  HB2 HIE   196      -7.895 -36.242   7.299  1.00  0.00
ATOM   3122  HB3 HIE   196      -8.111 -37.594   8.358  1.00  0.00
ATOM   3123  CG  HIE   196      -9.738 -36.230   8.352  1.00  0.00
ATOM   3124  ND1 HIE   196     -10.480 -35.247   7.792  1.00  0.00
ATOM   3125  CE1 HIE   196     -11.781 -35.451   8.181  1.00  0.00
ATOM   3126  HE1 HIE   196     -12.506 -34.821   7.868  1.00  0.00
ATOM   3127  NE2 HIE   196     -11.836 -36.520   8.953  1.00  0.00
ATOM   3128  HE2 HIE   196     -12.663 -37.003   9.453  1.00  0.00
ATOM   3129  CD2 HIE   196     -10.616 -37.010   9.072  1.00  0.00
ATOM   3130  HD2 HIE   196     -10.277 -37.814   9.580  1.00  0.00
ATOM   3131  C   HIE   196      -7.943 -36.189  10.747  1.00  0.00
ATOM   3132  O   HIE   196      -8.703 -35.441  11.372  1.00  0.00
ATOM   3133  N   LEU   197      -7.524 -37.353  11.244  1.00  0.00
ATOM   3134  H   LEU   197      -6.886 -37.929  10.713  1.00  0.00
ATOM   3135  CA  LEU   197      -7.976 -37.811  12.552  1.00  0.00
ATOM   3136  HA  LEU   197      -9.064 -37.751  12.578  1.00  0.00
ATOM   3137  CB  LEU   197      -7.571 -39.270  12.753  1.00  0.00
ATOM   3138  HB2 LEU   197      -6.525 -39.394  12.474  1.00  0.00
ATOM   3139  HB3 LEU   197      -7.567 -39.498  13.819  1.00  0.00
ATOM   3140  CG  LEU   197      -8.417 -40.312  12.017  1.00  0.00
ATOM   3141  HG  LEU   197      -8.171 -40.260  10.956  1.00  0.00
ATOM   3142  CD1 LEU   197      -8.098 -41.712  12.507  1.00  0.00
ATOM   3143 HD11 LEU   197      -8.712 -42.434  11.969  1.00  0.00
ATOM   3144 HD12 LEU   197      -7.044 -41.928  12.330  1.00  0.00
ATOM   3145 HD13 LEU   197      -8.308 -41.781  13.574  1.00  0.00
ATOM   3146  CD2 LEU   197      -9.900 -40.016  12.174  1.00  0.00
ATOM   3147 HD21 LEU   197     -10.480 -40.770  11.642  1.00  0.00
ATOM   3148 HD22 LEU   197     -10.165 -40.034  13.231  1.00  0.00
ATOM   3149 HD23 LEU   197     -10.120 -39.031  11.761  1.00  0.00
ATOM   3150  C   LEU   197      -7.422 -36.942  13.672  1.00  0.00
ATOM   3151  O   LEU   197      -8.018 -36.869  14.752  1.00  0.00
ATOM   3152  N   ARG   198      -6.292 -36.275  13.433  1.00  0.00
ATOM   3153  H   ARG   198      -5.834 -36.362  12.537  1.00  0.00
ATOM   3154  CA  ARG   198      -5.703 -35.415  14.453  1.00  0.00
ATOM   3155  HA  ARG   198      -5.840 -35.893  15.423  1.00  0.00
ATOM   3156  CB  ARG   198      -4.205 -35.265  14.202  1.00  0.00
ATOM   3157  HB2 ARG   198      -4.045 -34.853  13.206  1.00  0.00
ATOM   3158  HB3 ARG   198      -3.795 -34.525  14.890  1.00  0.00
ATOM   3159  CG  ARG   198      -3.434 -36.560  14.340  1.00  0.00
ATOM   3160  HG2 ARG   198      -3.839 -37.137  15.172  1.00  0.00
ATOM   3161  HG3 ARG   198      -3.560 -37.156  13.436  1.00  0.00
ATOM   3162  CD  ARG   198      -1.960 -36.306  14.574  1.00  0.00
ATOM   3163  HD2 ARG   198      -1.841 -35.570  15.369  1.00  0.00
ATOM   3164  HD3 ARG   198      -1.483 -37.225  14.913  1.00  0.00
ATOM   3165  NE  ARG   198      -1.293 -35.830  13.368  1.00  0.00
ATOM   3166  HE  ARG   198      -1.417 -34.850  13.155  1.00  0.00
ATOM   3167  CZ  ARG   198      -0.560 -36.595  12.569  1.00  0.00
ATOM   3168  NH1 ARG   198      -0.392 -37.878  12.846  1.00  0.00
ATOM   3169 HH11 ARG   198      -0.822 -38.278  13.668  1.00  0.00
ATOM   3170 HH12 ARG   198       0.167 -38.457  12.236  1.00  0.00
ATOM   3171  NH2 ARG   198       0.009 -36.073  11.494  1.00  0.00
ATOM   3172 HH21 ARG   198      -0.115 -35.093  11.282  1.00  0.00
ATOM   3173 HH22 ARG   198       0.567 -36.654  10.885  1.00  0.00
ATOM   3174  C   ARG   198      -6.383 -34.053  14.492  1.00  0.00
ATOM   3175  O   ARG   198      -6.609 -33.498  15.572  1.00  0.00
ATOM   3176  N   THR   199      -6.711 -33.495  13.324  1.00  0.00
ATOM   3177  H   THR   199      -6.469 -33.956  12.458  1.00  0.00
ATOM   3178  CA  THR   199      -7.419 -32.219  13.281  1.00  0.00
ATOM   3179  HA  THR   199      -6.878 -31.507  13.905  1.00  0.00
ATOM   3180  CB  THR   199      -7.445 -31.679  11.852  1.00  0.00
ATOM   3181  HB  THR   199      -7.856 -30.670  11.858  1.00  0.00
ATOM   3182  CG2 THR   199      -6.052 -31.643  11.274  1.00  0.00
ATOM   3183 HG21 THR   199      -6.090 -31.256  10.256  1.00  0.00
ATOM   3184 HG22 THR   199      -5.421 -30.997  11.884  1.00  0.00
ATOM   3185 HG23 THR   199      -5.636 -32.651  11.263  1.00  0.00
ATOM   3186  OG1 THR   199      -8.270 -32.518  11.035  1.00  0.00
ATOM   3187  HG1 THR   199      -7.916 -33.410  11.032  1.00  0.00
ATOM   3188  C   THR   199      -8.837 -32.349  13.826  1.00  0.00
ATOM   3189  O   THR   199      -9.401 -31.376  14.337  1.00  0.00
ATOM   3190  N   ARG   200      -9.428 -33.540  13.723  1.00  0.00
ATOM   3191  H   ARG   200      -8.931 -34.316  13.309  1.00  0.00
ATOM   3192  CA  ARG   200     -10.791 -33.735  14.204  1.00  0.00
ATOM   3193  HA  ARG   200     -11.389 -32.878  13.893  1.00  0.00
ATOM   3194  CB  ARG   200     -11.391 -34.991  13.573  1.00  0.00
ATOM   3195  HB2 ARG   200     -11.514 -34.833  12.502  1.00  0.00
ATOM   3196  HB3 ARG   200     -10.675 -35.809  13.647  1.00  0.00
ATOM   3197  CG  ARG   200     -12.713 -35.426  14.171  1.00  0.00
ATOM   3198  HG2 ARG   200     -12.569 -35.685  15.220  1.00  0.00
ATOM   3199  HG3 ARG   200     -13.420 -34.597  14.131  1.00  0.00
ATOM   3200  CD  ARG   200     -13.289 -36.616  13.432  1.00  0.00
ATOM   3201  HD2 ARG   200     -14.377 -36.586  13.488  1.00  0.00
ATOM   3202  HD3 ARG   200     -13.024 -36.550  12.377  1.00  0.00
ATOM   3203  NE  ARG   200     -12.810 -37.883  13.975  1.00  0.00
ATOM   3204  HE  ARG   200     -11.830 -38.080  13.828  1.00  0.00
ATOM   3205  CZ  ARG   200     -13.572 -38.754  14.628  1.00  0.00
ATOM   3206  NH1 ARG   200     -14.858 -38.498  14.823  1.00  0.00
ATOM   3207 HH11 ARG   200     -15.260 -37.640  14.475  1.00  0.00
ATOM   3208 HH12 ARG   200     -15.435 -39.161  15.320  1.00  0.00
ATOM   3209  NH2 ARG   200     -13.049 -39.882  15.086  1.00  0.00
ATOM   3210 HH21 ARG   200     -12.070 -40.081  14.939  1.00  0.00
ATOM   3211 HH22 ARG   200     -13.630 -40.543  15.582  1.00  0.00
ATOM   3212  C   ARG   200     -10.835 -33.821  15.725  1.00  0.00
ATOM   3213  O   ARG   200     -11.739 -33.263  16.358  1.00  0.00
ATOM   3214  N   ALA   201      -9.867 -34.514  16.329  1.00  0.00
ATOM   3215  H   ALA   201      -9.162 -34.982  15.778  1.00  0.00
ATOM   3216  CA  ALA   201      -9.817 -34.602  17.784  1.00  0.00
ATOM   3217  HA  ALA   201     -10.827 -34.788  18.149  1.00  0.00
ATOM   3218  CB  ALA   201      -8.932 -35.771  18.210  1.00  0.00
ATOM   3219  HB1 ALA   201      -8.902 -35.827  19.298  1.00  0.00
ATOM   3220  HB2 ALA   201      -9.339 -36.700  17.810  1.00  0.00
ATOM   3221  HB3 ALA   201      -7.923 -35.622  17.826  1.00  0.00
ATOM   3222  C   ALA   201      -9.317 -33.307  18.408  1.00  0.00
ATOM   3223  O   ALA   201      -9.624 -33.022  19.570  1.00  0.00
ATOM   3224  N   THR   202      -8.545 -32.518  17.659  1.00  0.00
ATOM   3225  H   THR   202      -8.284 -32.805  16.727  1.00  0.00
ATOM   3226  CA  THR   202      -8.069 -31.238  18.170  1.00  0.00
ATOM   3227  HA  THR   202      -7.676 -31.394  19.174  1.00  0.00
ATOM   3228  CB  THR   202      -6.937 -30.713  17.285  1.00  0.00
ATOM   3229  HB  THR   202      -7.227 -30.819  16.240  1.00  0.00
ATOM   3230  CG2 THR   202      -6.646 -29.245  17.571  1.00  0.00
ATOM   3231 HG21 THR   202      -5.837 -28.902  16.926  1.00  0.00
ATOM   3232 HG22 THR   202      -7.540 -28.652  17.378  1.00  0.00
ATOM   3233 HG23 THR   202      -6.352 -29.129  18.614  1.00  0.00
ATOM   3234  OG1 THR   202      -5.753 -31.481  17.518  1.00  0.00
ATOM   3235  HG1 THR   202      -5.767 -32.266  16.966  1.00  0.00
ATOM   3236  C   THR   202      -9.203 -30.226  18.251  1.00  0.00
ATOM   3237  O   THR   202      -9.295 -29.466  19.222  1.00  0.00
ATOM   3238  N   ALA   203     -10.083 -30.215  17.248  1.00  0.00
ATOM   3239  H   ALA   203     -10.021 -30.906  16.514  1.00  0.00
ATOM   3240  CA  ALA   203     -11.143 -29.215  17.191  1.00  0.00
ATOM   3241  HA  ALA   203     -10.681 -28.229  17.232  1.00  0.00
ATOM   3242  CB  ALA   203     -11.902 -29.330  15.869  1.00  0.00
ATOM   3243  HB1 ALA   203     -12.691 -28.579  15.836  1.00  0.00
ATOM   3244  HB2 ALA   203     -11.214 -29.169  15.039  1.00  0.00
ATOM   3245  HB3 ALA   203     -12.343 -30.324  15.788  1.00  0.00
ATOM   3246  C   ALA   203     -12.101 -29.337  18.367  1.00  0.00
ATOM   3247  O   ALA   203     -12.666 -28.332  18.807  1.00  0.00
ATOM   3248  N   GLN   204     -12.290 -30.549  18.893  1.00  0.00
ATOM   3249  H   GLN   204     -11.802 -31.347  18.512  1.00  0.00
ATOM   3250  CA  GLN   204     -13.201 -30.728  20.019  1.00  0.00
ATOM   3251  HA  GLN   204     -14.110 -30.162  19.815  1.00  0.00
ATOM   3252  CB  GLN   204     -13.579 -32.200  20.161  1.00  0.00
ATOM   3253  HB2 GLN   204     -12.689 -32.779  20.407  1.00  0.00
ATOM   3254  HB3 GLN   204     -14.238 -32.323  21.021  1.00  0.00
ATOM   3255  CG  GLN   204     -14.239 -32.792  18.936  1.00  0.00
ATOM   3256  HG2 GLN   204     -15.296 -32.525  18.929  1.00  0.00
ATOM   3257  HG3 GLN   204     -13.795 -32.358  18.040  1.00  0.00
ATOM   3258  CD  GLN   204     -14.101 -34.291  18.888  1.00  0.00
ATOM   3259  OE1 GLN   204     -14.041 -34.949  19.922  1.00  0.00
ATOM   3260  NE2 GLN   204     -14.035 -34.842  17.687  1.00  0.00
ATOM   3261 HE21 GLN   204     -14.078 -34.261  16.862  1.00  0.00
ATOM   3262 HE22 GLN   204     -13.942 -35.844  17.595  1.00  0.00
ATOM   3263  C   GLN   204     -12.597 -30.206  21.317  1.00  0.00
ATOM   3264  O   GLN   204     -13.310 -29.643  22.154  1.00  0.00
ATOM   3265  N   VAL   205     -11.291 -30.390  21.509  1.00  0.00
ATOM   3266  H   VAL   205     -10.744 -30.885  20.819  1.00  0.00
ATOM   3267  CA  VAL   205     -10.644 -29.880  22.713  1.00  0.00
ATOM   3268  HA  VAL   205     -11.277 -30.125  23.566  1.00  0.00
ATOM   3269  CB  VAL   205      -9.279 -30.561  22.921  1.00  0.00
ATOM   3270  HB  VAL   205      -8.610 -30.242  22.122  1.00  0.00
ATOM   3271  CG1 VAL   205      -8.676 -30.143  24.246  1.00  0.00
ATOM   3272 HG11 VAL   205      -7.711 -30.633  24.378  1.00  0.00
ATOM   3273 HG12 VAL   205      -8.538 -29.062  24.258  1.00  0.00
ATOM   3274 HG13 VAL   205      -9.344 -30.433  25.057  1.00  0.00
ATOM   3275  CG2 VAL   205      -9.419 -32.067  22.854  1.00  0.00
ATOM   3276 HG21 VAL   205      -8.444 -32.530  23.003  1.00  0.00
ATOM   3277 HG22 VAL   205     -10.104 -32.404  23.633  1.00  0.00
ATOM   3278 HG23 VAL   205      -9.811 -32.353  21.878  1.00  0.00
ATOM   3279  C   VAL   205     -10.510 -28.364  22.646  1.00  0.00
ATOM   3280  O   VAL   205     -10.705 -27.664  23.646  1.00  0.00
ATOM   3281  N   ALA   206     -10.168 -27.832  21.471  1.00  0.00
ATOM   3282  H   ALA   206      -9.985 -28.432  20.679  1.00  0.00
ATOM   3283  CA  ALA   206     -10.055 -26.387  21.316  1.00  0.00
ATOM   3284  HA  ALA   206      -9.394 -26.011  22.097  1.00  0.00
ATOM   3285  CB  ALA   206      -9.432 -26.052  19.963  1.00  0.00
ATOM   3286  HB1 ALA   206      -9.352 -24.970  19.857  1.00  0.00
ATOM   3287  HB2 ALA   206      -8.439 -26.497  19.899  1.00  0.00
ATOM   3288  HB3 ALA   206     -10.059 -26.449  19.165  1.00  0.00
ATOM   3289  C   ALA   206     -11.408 -25.704  21.468  1.00  0.00
ATOM   3290  O   ALA   206     -11.488 -24.584  21.985  1.00  0.00
ATOM   3291  N   ALA   207     -12.484 -26.357  21.018  1.00  0.00
ATOM   3292  H   ALA   207     -12.379 -27.259  20.576  1.00  0.00
ATOM   3293  CA  ALA   207     -13.811 -25.771  21.163  1.00  0.00
ATOM   3294  HA  ALA   207     -13.755 -24.726  20.858  1.00  0.00
ATOM   3295  CB  ALA   207     -14.811 -26.480  20.251  1.00  0.00
ATOM   3296  HB1 ALA   207     -15.796 -26.030  20.372  1.00  0.00
ATOM   3297  HB2 ALA   207     -14.491 -26.380  19.214  1.00  0.00
ATOM   3298  HB3 ALA   207     -14.860 -27.536  20.516  1.00  0.00
ATOM   3299  C   ALA   207     -14.291 -25.818  22.606  1.00  0.00
ATOM   3300  O   ALA   207     -15.082 -24.964  23.020  1.00  0.00
ATOM   3301  N   LEU   208     -13.832 -26.799  23.383  1.00  0.00
ATOM   3302  H   LEU   208     -13.201 -27.490  23.004  1.00  0.00
ATOM   3303  CA  LEU   208     -14.237 -26.879  24.781  1.00  0.00
ATOM   3304  HA  LEU   208     -15.306 -26.672  24.839  1.00  0.00
ATOM   3305  CB  LEU   208     -13.993 -28.287  25.318  1.00  0.00
ATOM   3306  HB2 LEU   208     -14.353 -29.016  24.592  1.00  0.00
ATOM   3307  HB3 LEU   208     -12.921 -28.483  25.339  1.00  0.00
ATOM   3308  CG  LEU   208     -14.590 -28.606  26.690  1.00  0.00
ATOM   3309  HG  LEU   208     -14.204 -27.880  27.406  1.00  0.00
ATOM   3310  CD1 LEU   208     -16.107 -28.483  26.659  1.00  0.00
ATOM   3311 HD11 LEU   208     -16.511 -28.714  27.645  1.00  0.00
ATOM   3312 HD12 LEU   208     -16.384 -27.466  26.383  1.00  0.00
ATOM   3313 HD13 LEU   208     -16.514 -29.181  25.927  1.00  0.00
ATOM   3314  CD2 LEU   208     -14.172 -29.991  27.148  1.00  0.00
ATOM   3315 HD21 LEU   208     -14.607 -30.198  28.126  1.00  0.00
ATOM   3316 HD22 LEU   208     -14.523 -30.733  26.430  1.00  0.00
ATOM   3317 HD23 LEU   208     -13.085 -30.039  27.217  1.00  0.00
ATOM   3318  C   LEU   208     -13.504 -25.844  25.625  1.00  0.00
ATOM   3319  O   LEU   208     -14.064 -25.314  26.590  1.00  0.00
ATOM   3320  N   VAL   209     -12.251 -25.545  25.276  1.00  0.00
ATOM   3321  H   VAL   209     -11.801 -26.051  24.526  1.00  0.00
ATOM   3322  CA  VAL   209     -11.517 -24.490  25.968  1.00  0.00
ATOM   3323  HA  VAL   209     -11.528 -24.713  27.035  1.00  0.00
ATOM   3324  CB  VAL   209     -10.049 -24.462  25.500  1.00  0.00
ATOM   3325  HB  VAL   209     -10.037 -24.418  24.411  1.00  0.00
ATOM   3326  CG1 VAL   209      -9.335 -23.232  26.036  1.00  0.00
ATOM   3327 HG11 VAL   209      -8.300 -23.233  25.693  1.00  0.00
ATOM   3328 HG12 VAL   209      -9.836 -22.334  25.674  1.00  0.00
ATOM   3329 HG13 VAL   209      -9.356 -23.245  27.126  1.00  0.00
ATOM   3330  CG2 VAL   209      -9.329 -25.724  25.935  1.00  0.00
ATOM   3331 HG21 VAL   209      -8.294 -25.687  25.596  1.00  0.00
ATOM   3332 HG22 VAL   209      -9.352 -25.800  27.022  1.00  0.00
ATOM   3333 HG23 VAL   209      -9.823 -26.593  25.500  1.00  0.00
ATOM   3334  C   VAL   209     -12.200 -23.147  25.758  1.00  0.00
ATOM   3335  O   VAL   209     -12.363 -22.362  26.699  1.00  0.00
ATOM   3336  N   THR   210     -12.619 -22.866  24.523  1.00  0.00
ATOM   3337  H   THR   210     -12.474 -23.531  23.777  1.00  0.00
ATOM   3338  CA  THR   210     -13.289 -21.604  24.230  1.00  0.00
ATOM   3339  HA  THR   210     -12.644 -20.789  24.560  1.00  0.00
ATOM   3340  CB  THR   210     -13.509 -21.463  22.724  1.00  0.00
ATOM   3341  HB  THR   210     -14.321 -22.123  22.418  1.00  0.00
ATOM   3342  CG2 THR   210     -13.870 -20.031  22.369  1.00  0.00
ATOM   3343 HG21 THR   210     -14.023 -19.950  21.293  1.00  0.00
ATOM   3344 HG22 THR   210     -14.786 -19.747  22.888  1.00  0.00
ATOM   3345 HG23 THR   210     -13.061 -19.366  22.671  1.00  0.00
ATOM   3346  OG1 THR   210     -12.315 -21.835  22.031  1.00  0.00
ATOM   3347  HG1 THR   210     -12.453 -21.747  21.085  1.00  0.00
ATOM   3348  C   THR   210     -14.615 -21.494  24.970  1.00  0.00
ATOM   3349  O   THR   210     -14.963 -20.422  25.474  1.00  0.00
ATOM   3350  N   LEU   211     -15.373 -22.587  25.035  1.00  0.00
ATOM   3351  H   LEU   211     -15.082 -23.432  24.565  1.00  0.00
ATOM   3352  CA  LEU   211     -16.626 -22.578  25.781  1.00  0.00
ATOM   3353  HA  LEU   211     -17.265 -21.798  25.368  1.00  0.00
ATOM   3354  CB  LEU   211     -17.339 -23.921  25.616  1.00  0.00
ATOM   3355  HB2 LEU   211     -17.487 -24.117  24.554  1.00  0.00
ATOM   3356  HB3 LEU   211     -16.644 -24.725  25.860  1.00  0.00
ATOM   3357  CG  LEU   211     -18.658 -24.159  26.356  1.00  0.00
ATOM   3358  HG  LEU   211     -19.151 -23.198  26.505  1.00  0.00
ATOM   3359  CD1 LEU   211     -19.557 -25.036  25.520  1.00  0.00
ATOM   3360 HD11 LEU   211     -20.495 -25.204  26.049  1.00  0.00
ATOM   3361 HD12 LEU   211     -19.760 -24.546  24.568  1.00  0.00
ATOM   3362 HD13 LEU   211     -19.066 -25.992  25.339  1.00  0.00
ATOM   3363  CD2 LEU   211     -18.432 -24.804  27.716  1.00  0.00
ATOM   3364 HD21 LEU   211     -19.391 -24.957  28.210  1.00  0.00
ATOM   3365 HD22 LEU   211     -17.934 -25.765  27.585  1.00  0.00
ATOM   3366 HD23 LEU   211     -17.808 -24.153  28.328  1.00  0.00
ATOM   3367  C   LEU   211     -16.385 -22.269  27.254  1.00  0.00
ATOM   3368  O   LEU   211     -17.034 -21.390  27.831  1.00  0.00
ATOM   3369  N   VAL   212     -15.453 -22.988  27.881  1.00  0.00
ATOM   3370  H   VAL   212     -14.894 -23.651  27.364  1.00  0.00
ATOM   3371  CA  VAL   212     -15.229 -22.829  29.314  1.00  0.00
ATOM   3372  HA  VAL   212     -16.192 -22.909  29.818  1.00  0.00
ATOM   3373  CB  VAL   212     -14.320 -23.957  29.839  1.00  0.00
ATOM   3374  HB  VAL   212     -13.427 -23.998  29.215  1.00  0.00
ATOM   3375  CG1 VAL   212     -13.893 -23.679  31.269  1.00  0.00
ATOM   3376 HG11 VAL   212     -13.252 -24.487  31.621  1.00  0.00
ATOM   3377 HG12 VAL   212     -13.345 -22.738  31.309  1.00  0.00
ATOM   3378 HG13 VAL   212     -14.775 -23.612  31.906  1.00  0.00
ATOM   3379  CG2 VAL   212     -15.029 -25.293  29.748  1.00  0.00
ATOM   3380 HG21 VAL   212     -14.373 -26.079  30.123  1.00  0.00
ATOM   3381 HG22 VAL   212     -15.939 -25.263  30.347  1.00  0.00
ATOM   3382 HG23 VAL   212     -15.285 -25.499  28.709  1.00  0.00
ATOM   3383  C   VAL   212     -14.650 -21.455  29.620  1.00  0.00
ATOM   3384  O   VAL   212     -15.042 -20.804  30.595  1.00  0.00
ATOM   3385  N   CYS   213     -13.724 -20.981  28.786  1.00  0.00
ATOM   3386  H   CYS   213     -13.486 -21.496  27.950  1.00  0.00
ATOM   3387  CA  CYS   213     -13.054 -19.721  29.079  1.00  0.00
ATOM   3388  HA  CYS   213     -12.827 -19.698  30.145  1.00  0.00
ATOM   3389  CB  CYS   213     -11.736 -19.641  28.312  1.00  0.00
ATOM   3390  HB2 CYS   213     -11.913 -19.880  27.263  1.00  0.00
ATOM   3391  HB3 CYS   213     -11.387 -18.609  28.301  1.00  0.00
ATOM   3392  SG  CYS   213     -10.427 -20.710  28.957  1.00  0.00
ATOM   3393  HG  CYS   213     -10.827 -21.984  28.909  1.00  0.00
ATOM   3394  C   CYS   213     -13.935 -18.523  28.758  1.00  0.00
ATOM   3395  O   CYS   213     -13.742 -17.447  29.331  1.00  0.00
ATOM   3396  N   PHE   214     -14.900 -18.685  27.852  1.00  0.00
ATOM   3397  H   PHE   214     -14.988 -19.562  27.360  1.00  0.00
ATOM   3398  CA  PHE   214     -15.835 -17.603  27.562  1.00  0.00
ATOM   3399  HA  PHE   214     -15.282 -16.664  27.566  1.00  0.00
ATOM   3400  CB  PHE   214     -16.440 -17.796  26.172  1.00  0.00
ATOM   3401  HB2 PHE   214     -15.646 -18.027  25.461  1.00  0.00
ATOM   3402  HB3 PHE   214     -17.078 -18.680  26.175  1.00  0.00
ATOM   3403  CG  PHE   214     -17.225 -16.617  25.675  1.00  0.00
ATOM   3404  CD1 PHE   214     -16.607 -15.400  25.444  1.00  0.00
ATOM   3405  HD1 PHE   214     -15.547 -15.290  25.622  1.00  0.00
ATOM   3406  CE1 PHE   214     -17.332 -14.317  24.986  1.00  0.00
ATOM   3407  HE1 PHE   214     -16.841 -13.370  24.819  1.00  0.00
ATOM   3408  CZ  PHE   214     -18.681 -14.446  24.742  1.00  0.00
ATOM   3409  HZ  PHE   214     -19.247 -13.601  24.379  1.00  0.00
ATOM   3410  CE2 PHE   214     -19.305 -15.652  24.961  1.00  0.00
ATOM   3411  HE2 PHE   214     -20.363 -15.753  24.770  1.00  0.00
ATOM   3412  CD2 PHE   214     -18.582 -16.730  25.424  1.00  0.00
ATOM   3413  HD2 PHE   214     -19.086 -17.671  25.591  1.00  0.00
ATOM   3414  C   PHE   214     -16.925 -17.519  28.623  1.00  0.00
ATOM   3415  O   PHE   214     -17.429 -16.431  28.916  1.00  0.00
ATOM   3416  N   ALA   215     -17.300 -18.655  29.212  1.00  0.00
ATOM   3417  H   ALA   215     -16.885 -19.531  28.929  1.00  0.00
ATOM   3418  CA  ALA   215     -18.309 -18.645  30.266  1.00  0.00
ATOM   3419  HA  ALA   215     -19.129 -18.002  29.946  1.00  0.00
ATOM   3420  CB  ALA   215     -18.861 -20.053  30.478  1.00  0.00
ATOM   3421  HB1 ALA   215     -19.613 -20.034  31.267  1.00  0.00
ATOM   3422  HB2 ALA   215     -19.314 -20.409  29.553  1.00  0.00
ATOM   3423  HB3 ALA   215     -18.050 -20.722  30.766  1.00  0.00
ATOM   3424  C   ALA   215     -17.747 -18.087  31.569  1.00  0.00
ATOM   3425  O   ALA   215     -18.455 -17.398  32.309  1.00  0.00
ATOM   3426  N   LEU   216     -16.481 -18.381  31.871  1.00  0.00
ATOM   3427  H   LEU   216     -15.951 -19.001  31.276  1.00  0.00
ATOM   3428  CA  LEU   216     -15.856 -17.810  33.060  1.00  0.00
ATOM   3429  HA  LEU   216     -16.557 -17.907  33.889  1.00  0.00
ATOM   3430  CB  LEU   216     -14.589 -18.586  33.419  1.00  0.00
ATOM   3431  HB2 LEU   216     -14.094 -18.907  32.503  1.00  0.00
ATOM   3432  HB3 LEU   216     -13.856 -17.899  33.842  1.00  0.00
ATOM   3433  CG  LEU   216     -14.749 -19.790  34.353  1.00  0.00
ATOM   3434  HG  LEU   216     -15.292 -19.460  35.238  1.00  0.00
ATOM   3435  CD1 LEU   216     -15.532 -20.926  33.718  1.00  0.00
ATOM   3436 HD11 LEU   216     -15.614 -21.751  34.425  1.00  0.00
ATOM   3437 HD12 LEU   216     -16.529 -20.576  33.452  1.00  0.00
ATOM   3438 HD13 LEU   216     -15.016 -21.267  32.821  1.00  0.00
ATOM   3439  CD2 LEU   216     -13.383 -20.278  34.796  1.00  0.00
ATOM   3440 HD21 LEU   216     -13.500 -21.134  35.460  1.00  0.00
ATOM   3441 HD22 LEU   216     -12.801 -20.573  33.923  1.00  0.00
ATOM   3442 HD23 LEU   216     -12.864 -19.478  35.324  1.00  0.00
ATOM   3443  C   LEU   216     -15.550 -16.329  32.873  1.00  0.00
ATOM   3444  O   LEU   216     -15.553 -15.564  33.843  1.00  0.00
ATOM   3445  N   ALA   217     -15.276 -15.907  31.637  1.00  0.00
ATOM   3446  H   ALA   217     -15.207 -16.572  30.880  1.00  0.00
ATOM   3447  CA  ALA   217     -15.076 -14.487  31.374  1.00  0.00
ATOM   3448  HA  ALA   217     -14.346 -14.107  32.089  1.00  0.00
ATOM   3449  CB  ALA   217     -14.517 -14.285  29.967  1.00  0.00
ATOM   3450  HB1 ALA   217     -14.372 -13.221  29.782  1.00  0.00
ATOM   3451  HB2 ALA   217     -13.562 -14.802  29.877  1.00  0.00
ATOM   3452  HB3 ALA   217     -15.218 -14.688  29.236  1.00  0.00
ATOM   3453  C   ALA   217     -16.370 -13.704  31.552  1.00  0.00
ATOM   3454  O   ALA   217     -16.344 -12.524  31.915  1.00  0.00
ATOM   3455  N   GLY   218     -17.513 -14.341  31.296  1.00  0.00
ATOM   3456  H   GLY   218     -17.497 -15.305  30.994  1.00  0.00
ATOM   3457  CA  GLY   218     -18.781 -13.650  31.451  1.00  0.00
ATOM   3458  HA2 GLY   218     -18.694 -12.639  31.053  1.00  0.00
ATOM   3459  HA3 GLY   218     -19.542 -14.152  30.854  1.00  0.00
ATOM   3460  C   GLY   218     -19.235 -13.585  32.894  1.00  0.00
ATOM   3461  O   GLY   218     -19.769 -12.567  33.339  1.00  0.00
ATOM   3462  N   VAL   219     -19.048 -14.676  33.641  1.00  0.00
ATOM   3463  H   VAL   219     -18.740 -15.536  33.210  1.00  0.00
ATOM   3464  CA  VAL   219     -19.284 -14.645  35.081  1.00  0.00
ATOM   3465  HA  VAL   219     -20.328 -14.382  35.250  1.00  0.00
ATOM   3466  CB  VAL   219     -19.033 -16.039  35.688  1.00  0.00
ATOM   3467  HB  VAL   219     -18.152 -16.466  35.209  1.00  0.00
ATOM   3468  CG1 VAL   219     -18.763 -15.945  37.184  1.00  0.00
ATOM   3469 HG11 VAL   219     -18.589 -16.943  37.586  1.00  0.00
ATOM   3470 HG12 VAL   219     -17.882 -15.326  37.357  1.00  0.00
ATOM   3471 HG13 VAL   219     -19.624 -15.498  37.682  1.00  0.00
ATOM   3472  CG2 VAL   219     -20.212 -16.955  35.418  1.00  0.00
ATOM   3473 HG21 VAL   219     -20.018 -17.935  35.853  1.00  0.00
ATOM   3474 HG22 VAL   219     -21.112 -16.531  35.864  1.00  0.00
ATOM   3475 HG23 VAL   219     -20.354 -17.058  34.342  1.00  0.00
ATOM   3476  C   VAL   219     -18.414 -13.579  35.729  1.00  0.00
ATOM   3477  O   VAL   219     -18.845 -12.873  36.648  1.00  0.00
ATOM   3478  N   TRP   220     -17.183 -13.433  35.239  1.00  0.00
ATOM   3479  H   TRP   220     -16.863 -14.031  34.490  1.00  0.00
ATOM   3480  CA  TRP   220     -16.271 -12.422  35.758  1.00  0.00
ATOM   3481  HA  TRP   220     -16.180 -12.560  36.835  1.00  0.00
ATOM   3482  CB  TRP   220     -14.894 -12.620  35.128  1.00  0.00
ATOM   3483  HB2 TRP   220     -14.723 -13.684  34.964  1.00  0.00
ATOM   3484  HB3 TRP   220     -14.896 -12.204  34.120  1.00  0.00
ATOM   3485  CG  TRP   220     -13.747 -12.048  35.896  1.00  0.00
ATOM   3486  CD1 TRP   220     -13.759 -10.947  36.698  1.00  0.00
ATOM   3487  HD1 TRP   220     -14.674 -10.389  36.836  1.00  0.00
ATOM   3488  NE1 TRP   220     -12.512 -10.731  37.224  1.00  0.00
ATOM   3489  HE1 TRP   220     -12.354  -9.951  37.846  1.00  0.00
ATOM   3490  CE2 TRP   220     -11.662 -11.699  36.760  1.00  0.00
ATOM   3491  CZ2 TRP   220     -10.308 -11.900  37.009  1.00  0.00
ATOM   3492  HZ2 TRP   220      -9.773 -11.225  37.661  1.00  0.00
ATOM   3493  CH2 TRP   220      -9.708 -12.967  36.402  1.00  0.00
ATOM   3494  HH2 TRP   220      -8.659 -13.163  36.568  1.00  0.00
ATOM   3495  CZ3 TRP   220     -10.421 -13.825  35.560  1.00  0.00
ATOM   3496  HZ3 TRP   220      -9.903 -14.654  35.100  1.00  0.00
ATOM   3497  CE3 TRP   220     -11.765 -13.628  35.312  1.00  0.00
ATOM   3498  HE3 TRP   220     -12.319 -14.289  34.661  1.00  0.00
ATOM   3499  CD2 TRP   220     -12.408 -12.548  35.922  1.00  0.00
ATOM   3500  C   TRP   220     -16.791 -11.014  35.495  1.00  0.00
ATOM   3501  O   TRP   220     -16.600 -10.111  36.316  1.00  0.00
ATOM   3502  N   VAL   221     -17.462 -10.808  34.360  1.00  0.00
ATOM   3503  H   VAL   221     -17.628 -11.576  33.725  1.00  0.00
ATOM   3504  CA  VAL   221     -17.960  -9.476  34.026  1.00  0.00
ATOM   3505  HA  VAL   221     -17.189  -8.754  34.295  1.00  0.00
ATOM   3506  CB  VAL   221     -18.211  -9.358  32.511  1.00  0.00
ATOM   3507  HB  VAL   221     -18.809 -10.211  32.191  1.00  0.00
ATOM   3508  CG1 VAL   221     -18.977  -8.087  32.197  1.00  0.00
ATOM   3509 HG11 VAL   221     -19.146  -8.020  31.122  1.00  0.00
ATOM   3510 HG12 VAL   221     -19.936  -8.103  32.714  1.00  0.00
ATOM   3511 HG13 VAL   221     -18.400  -7.223  32.528  1.00  0.00
ATOM   3512  CG2 VAL   221     -16.898  -9.378  31.753  1.00  0.00
ATOM   3513 HG21 VAL   221     -17.094  -9.294  30.684  1.00  0.00
ATOM   3514 HG22 VAL   221     -16.279  -8.541  32.076  1.00  0.00
ATOM   3515 HG23 VAL   221     -16.376 -10.314  31.954  1.00  0.00
ATOM   3516  C   VAL   221     -19.212  -9.146  34.831  1.00  0.00
ATOM   3517  O   VAL   221     -19.343  -8.040  35.369  1.00  0.00
ATOM   3518  N   MET   222     -20.153 -10.091  34.927  1.00  0.00
ATOM   3519  H   MET   222     -20.025 -10.980  34.465  1.00  0.00
ATOM   3520  CA  MET   222     -21.369  -9.846  35.697  1.00  0.00
ATOM   3521  HA  MET   222     -21.879  -8.986  35.262  1.00  0.00
ATOM   3522  CB  MET   222     -22.310 -11.046  35.619  1.00  0.00
ATOM   3523  HB2 MET   222     -21.883 -11.875  36.183  1.00  0.00
ATOM   3524  HB3 MET   222     -23.231 -10.817  36.156  1.00  0.00
ATOM   3525  CG  MET   222     -22.649 -11.513  34.225  1.00  0.00
ATOM   3526  HG2 MET   222     -23.074 -10.685  33.658  1.00  0.00
ATOM   3527  HG3 MET   222     -21.742 -11.852  33.725  1.00  0.00
ATOM   3528  SD  MET   222     -23.836 -12.864  34.294  1.00  0.00
ATOM   3529  CE  MET   222     -24.607 -12.734  32.689  1.00  0.00
ATOM   3530  HE1 MET   222     -25.367 -13.509  32.586  1.00  0.00
ATOM   3531  HE2 MET   222     -25.073 -11.754  32.587  1.00  0.00
ATOM   3532  HE3 MET   222     -23.853 -12.860  31.912  1.00  0.00
ATOM   3533  C   MET   222     -21.071  -9.533  37.156  1.00  0.00
ATOM   3534  O   MET   222     -21.778  -8.725  37.769  1.00  0.00
ATOM   3535  N   TYR   223     -20.051 -10.165  37.735  1.00  0.00
ATOM   3536  H   TYR   223     -19.501 -10.827  37.206  1.00  0.00
ATOM   3537  CA  TYR   223     -19.677  -9.945  39.131  1.00  0.00
ATOM   3538  HA  TYR   223     -20.203  -9.066  39.503  1.00  0.00
ATOM   3539  CB  TYR   223     -20.060 -11.150  39.989  1.00  0.00
ATOM   3540  HB2 TYR   223     -19.325 -11.942  39.848  1.00  0.00
ATOM   3541  HB3 TYR   223     -19.974 -10.885  41.043  1.00  0.00
ATOM   3542  CG  TYR   223     -21.441 -11.697  39.723  1.00  0.00
ATOM   3543  CD1 TYR   223     -22.571 -11.054  40.205  1.00  0.00
ATOM   3544  HD1 TYR   223     -22.471 -10.147  40.782  1.00  0.00
ATOM   3545  CE1 TYR   223     -23.832 -11.555  39.960  1.00  0.00
ATOM   3546  HE1 TYR   223     -24.701 -11.041  40.344  1.00  0.00
ATOM   3547  CZ  TYR   223     -23.975 -12.712  39.224  1.00  0.00
ATOM   3548  OH  TYR   223     -25.231 -13.215  38.976  1.00  0.00
ATOM   3549  HH  TYR   223     -25.890 -12.646  39.382  1.00  0.00
ATOM   3550  CE2 TYR   223     -22.867 -13.368  38.735  1.00  0.00
ATOM   3551  HE2 TYR   223     -22.978 -14.274  38.157  1.00  0.00
ATOM   3552  CD2 TYR   223     -21.612 -12.862  38.987  1.00  0.00
ATOM   3553  HD2 TYR   223     -20.751 -13.388  38.601  1.00  0.00
ATOM   3554  C   TYR   223     -18.176  -9.685  39.192  1.00  0.00
ATOM   3555  O   TYR   223     -17.398 -10.617  39.406  1.00  0.00
ATOM   3556  N   GLY   224     -17.764  -8.431  39.023  1.00  0.00
ATOM   3557  H   GLY   224     -18.422  -7.716  38.747  1.00  0.00
ATOM   3558  CA  GLY   224     -16.365  -8.116  39.242  1.00  0.00
ATOM   3559  HA2 GLY   224     -16.239  -7.743  40.258  1.00  0.00
ATOM   3560  HA3 GLY   224     -15.796  -9.044  39.300  1.00  0.00
ATOM   3561  C   GLY   224     -15.677  -7.172  38.279  1.00  0.00
ATOM   3562  O   GLY   224     -14.522  -6.807  38.508  1.00  0.00
ATOM   3563  N   ILE   225     -16.343  -6.768  37.203  1.00  0.00
ATOM   3564  H   ILE   225     -17.270  -7.124  37.020  1.00  0.00
ATOM   3565  CA  ILE   225     -15.782  -5.811  36.253  1.00  0.00
ATOM   3566  HA  ILE   225     -14.820  -5.468  36.633  1.00  0.00
ATOM   3567  CB  ILE   225     -15.566  -6.429  34.863  1.00  0.00
ATOM   3568  HB  ILE   225     -16.543  -6.629  34.422  1.00  0.00
ATOM   3569  CG2 ILE   225     -14.824  -5.448  33.958  1.00  0.00
ATOM   3570 HG21 ILE   225     -14.677  -5.898  32.976  1.00  0.00
ATOM   3571 HG22 ILE   225     -15.409  -4.534  33.854  1.00  0.00
ATOM   3572 HG23 ILE   225     -13.855  -5.210  34.396  1.00  0.00
ATOM   3573  CG1 ILE   225     -14.803  -7.753  34.960  1.00  0.00
ATOM   3574 HG12 ILE   225     -15.284  -8.394  35.699  1.00  0.00
ATOM   3575 HG13 ILE   225     -14.903  -8.297  34.021  1.00  0.00
ATOM   3576  CD1 ILE   225     -13.341  -7.609  35.300  1.00  0.00
ATOM   3577 HD11 ILE   225     -12.880  -8.595  35.348  1.00  0.00
ATOM   3578 HD12 ILE   225     -12.846  -7.014  34.533  1.00  0.00
ATOM   3579 HD13 ILE   225     -13.239  -7.113  36.265  1.00  0.00
ATOM   3580  C   ILE   225     -16.723  -4.619  36.172  1.00  0.00
ATOM   3581  O   ILE   225     -17.904  -4.775  35.837  1.00  0.00
ATOM   3582  N   ASP   226     -16.204  -3.434  36.478  1.00  0.00
ATOM   3583  H   ASP   226     -15.249  -3.369  36.799  1.00  0.00
ATOM   3584  CA  ASP   226     -16.983  -2.211  36.362  1.00  0.00
ATOM   3585  HA  ASP   226     -18.000  -2.412  36.700  1.00  0.00
ATOM   3586  CB  ASP   226     -16.388  -1.108  37.235  1.00  0.00
ATOM   3587  HB2 ASP   226     -15.300  -1.156  37.188  1.00  0.00
ATOM   3588  HB3 ASP   226     -16.669  -0.135  36.831  1.00  0.00
ATOM   3589  CG  ASP   226     -16.832  -1.200  38.675  1.00  0.00
ATOM   3590  OD1 ASP   226     -17.286  -2.284  39.096  1.00  0.00
ATOM   3591  OD2 ASP   226     -16.730  -0.182  39.389  1.00  0.00
ATOM   3592  C   ASP   226     -17.035  -1.742  34.915  1.00  0.00
ATOM   3593  O   ASP   226     -16.055  -1.850  34.173  1.00  0.00
ATOM   3594  N   GLY   227     -18.189  -1.209  34.519  1.00  0.00
ATOM   3595  H   GLY   227     -18.989  -1.221  35.136  1.00  0.00
ATOM   3596  CA  GLY   227     -18.362  -0.600  33.225  1.00  0.00
ATOM   3597  HA2 GLY   227     -17.566  -0.932  32.559  1.00  0.00
ATOM   3598  HA3 GLY   227     -19.298  -0.943  32.785  1.00  0.00
ATOM   3599  C   GLY   227     -18.363   0.915  33.294  1.00  0.00
ATOM   3600  O   GLY   227     -18.069   1.525  34.322  1.00  0.00
ATOM   3601  N   TYR   228     -18.717   1.522  32.167  1.00  0.00
ATOM   3602  H   TYR   228     -19.045   0.978  31.382  1.00  0.00
ATOM   3603  CA  TYR   228     -18.657   2.965  31.997  1.00  0.00
ATOM   3604  HA  TYR   228     -18.504   3.424  32.974  1.00  0.00
ATOM   3605  CB  TYR   228     -17.489   3.360  31.083  1.00  0.00
ATOM   3606  HB2 TYR   228     -17.582   2.839  30.130  1.00  0.00
ATOM   3607  HB3 TYR   228     -17.557   4.422  30.847  1.00  0.00
ATOM   3608  CG  TYR   228     -16.135   3.066  31.685  1.00  0.00
ATOM   3609  CD1 TYR   228     -15.644   1.767  31.747  1.00  0.00
ATOM   3610  HD1 TYR   228     -16.227   0.950  31.350  1.00  0.00
ATOM   3611  CE1 TYR   228     -14.418   1.494  32.309  1.00  0.00
ATOM   3612  HE1 TYR   228     -14.057   0.477  32.350  1.00  0.00
ATOM   3613  CZ  TYR   228     -13.661   2.526  32.815  1.00  0.00
ATOM   3614  OH  TYR   228     -12.436   2.265  33.375  1.00  0.00
ATOM   3615  HH  TYR   228     -12.193   1.352  33.203  1.00  0.00
ATOM   3616  CE2 TYR   228     -14.125   3.822  32.768  1.00  0.00
ATOM   3617  HE2 TYR   228     -13.530   4.631  33.165  1.00  0.00
ATOM   3618  CD2 TYR   228     -15.356   4.083  32.210  1.00  0.00
ATOM   3619  HD2 TYR   228     -15.711   5.103  32.186  1.00  0.00
ATOM   3620  C   TYR   228     -19.976   3.465  31.428  1.00  0.00
ATOM   3621  O   TYR   228     -20.558   2.831  30.544  1.00  0.00
ATOM   3622  N   VAL   229     -20.448   4.598  31.944  1.00  0.00
ATOM   3623  H   VAL   229     -19.906   5.106  32.628  1.00  0.00
ATOM   3624  CA  VAL   229     -21.739   5.168  31.571  1.00  0.00
ATOM   3625  HA  VAL   229     -22.122   4.631  30.703  1.00  0.00
ATOM   3626  CB  VAL   229     -22.767   5.058  32.717  1.00  0.00
ATOM   3627  HB  VAL   229     -22.470   5.753  33.503  1.00  0.00
ATOM   3628  CG1 VAL   229     -24.151   5.456  32.238  1.00  0.00
ATOM   3629 HG11 VAL   229     -24.860   5.371  33.062  1.00  0.00
ATOM   3630 HG12 VAL   229     -24.131   6.486  31.882  1.00  0.00
ATOM   3631 HG13 VAL   229     -24.458   4.797  31.426  1.00  0.00
ATOM   3632  CG2 VAL   229     -22.781   3.666  33.306  1.00  0.00
ATOM   3633 HG21 VAL   229     -23.515   3.619  34.111  1.00  0.00
ATOM   3634 HG22 VAL   229     -23.045   2.946  32.532  1.00  0.00
ATOM   3635 HG23 VAL   229     -21.793   3.428  33.701  1.00  0.00
ATOM   3636  C   VAL   229     -21.535   6.628  31.192  1.00  0.00
ATOM   3637  O   VAL   229     -20.859   7.368  31.912  1.00  0.00
ATOM   3638  N   VAL   230     -22.120   7.041  30.071  1.00  0.00
ATOM   3639  H   VAL   230     -22.541   6.370  29.444  1.00  0.00
ATOM   3640  CA  VAL   230     -22.172   8.456  29.715  1.00  0.00
ATOM   3641  HA  VAL   230     -21.257   8.936  30.062  1.00  0.00
ATOM   3642  CB  VAL   230     -22.285   8.656  28.197  1.00  0.00
ATOM   3643  HB  VAL   230     -23.165   8.120  27.842  1.00  0.00
ATOM   3644  CG1 VAL   230     -22.457  10.134  27.874  1.00  0.00
ATOM   3645 HG11 VAL   230     -22.536  10.264  26.795  1.00  0.00
ATOM   3646 HG12 VAL   230     -23.363  10.508  28.352  1.00  0.00
ATOM   3647 HG13 VAL   230     -21.596  10.690  28.244  1.00  0.00
ATOM   3648  CG2 VAL   230     -21.066   8.104  27.485  1.00  0.00
ATOM   3649 HG21 VAL   230     -21.171   8.258  26.411  1.00  0.00
ATOM   3650 HG22 VAL   230     -20.173   8.619  27.840  1.00  0.00
ATOM   3651 HG23 VAL   230     -20.976   7.037  27.691  1.00  0.00
ATOM   3652  C   VAL   230     -23.355   9.082  30.442  1.00  0.00
ATOM   3653  O   VAL   230     -24.506   8.691  30.227  1.00  0.00
ATOM   3654  N   LYS   231     -23.074  10.066  31.293  1.00  0.00
ATOM   3655  H   LYS   231     -22.149  10.471  31.309  1.00  0.00
ATOM   3656  CA  LYS   231     -24.056  10.602  32.224  1.00  0.00
ATOM   3657  HA  LYS   231     -24.843   9.858  32.346  1.00  0.00
ATOM   3658  CB  LYS   231     -23.409  10.829  33.590  1.00  0.00
ATOM   3659  HB2 LYS   231     -22.379  11.159  33.452  1.00  0.00
ATOM   3660  HB3 LYS   231     -23.909  11.656  34.094  1.00  0.00
ATOM   3661  CG  LYS   231     -23.430   9.613  34.483  1.00  0.00
ATOM   3662  HG2 LYS   231     -22.690   8.893  34.133  1.00  0.00
ATOM   3663  HG3 LYS   231     -23.162   9.904  35.499  1.00  0.00
ATOM   3664  CD  LYS   231     -24.799   8.966  34.489  1.00  0.00
ATOM   3665  HD2 LYS   231     -25.562   9.733  34.618  1.00  0.00
ATOM   3666  HD3 LYS   231     -24.974   8.479  33.530  1.00  0.00
ATOM   3667  CE  LYS   231     -24.917   7.946  35.601  1.00  0.00
ATOM   3668  HE2 LYS   231     -24.187   7.152  35.444  1.00  0.00
ATOM   3669  HE3 LYS   231     -24.687   8.421  36.555  1.00  0.00
ATOM   3670  NZ  LYS   231     -26.280   7.361  35.656  1.00  0.00
ATOM   3671  HZ1 LYS   231     -26.410   6.734  34.875  1.00  0.00
ATOM   3672  HZ2 LYS   231     -26.393   6.850  36.520  1.00  0.00
ATOM   3673  HZ3 LYS   231     -26.966   8.101  35.611  1.00  0.00
ATOM   3674  C   LYS   231     -24.704  11.892  31.740  1.00  0.00
ATOM   3675  O   LYS   231     -25.505  12.478  32.471  1.00  0.00
ATOM   3676  N   SER   232     -24.380  12.348  30.539  1.00  0.00
ATOM   3677  H   SER   232     -23.696  11.858  29.980  1.00  0.00
ATOM   3678  CA  SER   232     -24.979  13.548  29.981  1.00  0.00
ATOM   3679  HA  SER   232     -25.606  14.009  30.745  1.00  0.00
ATOM   3680  CB  SER   232     -23.905  14.558  29.559  1.00  0.00
ATOM   3681  HB2 SER   232     -24.351  15.311  28.909  1.00  0.00
ATOM   3682  HB3 SER   232     -23.518  15.067  30.442  1.00  0.00
ATOM   3683  OG  SER   232     -22.843  13.921  28.881  1.00  0.00
ATOM   3684  HG  SER   232     -22.072  13.889  29.452  1.00  0.00
ATOM   3685  C   SER   232     -25.857  13.180  28.793  1.00  0.00
ATOM   3686  O   SER   232     -25.883  12.034  28.337  1.00  0.00
ATOM   3687  N   THR   233     -26.591  14.171  28.297  1.00  0.00
ATOM   3688  H   THR   233     -26.603  15.070  28.758  1.00  0.00
ATOM   3689  CA  THR   233     -27.388  13.994  27.092  1.00  0.00
ATOM   3690  HA  THR   233     -27.815  12.991  27.100  1.00  0.00
ATOM   3691  CB  THR   233     -28.526  15.011  27.039  1.00  0.00
ATOM   3692  HB  THR   233     -29.101  14.856  26.126  1.00  0.00
ATOM   3693  CG2 THR   233     -29.442  14.843  28.238  1.00  0.00
ATOM   3694 HG21 THR   233     -30.248  15.575  28.186  1.00  0.00
ATOM   3695 HG22 THR   233     -29.864  13.838  28.236  1.00  0.00
ATOM   3696 HG23 THR   233     -28.873  14.995  29.155  1.00  0.00
ATOM   3697  OG1 THR   233     -27.991  16.339  27.036  1.00  0.00
ATOM   3698  HG1 THR   233     -27.134  16.338  26.604  1.00  0.00
ATOM   3699  C   THR   233     -26.478  14.128  25.878  1.00  0.00
ATOM   3700  O   THR   233     -25.814  15.155  25.703  1.00  0.00
ATOM   3701  N   MET   234     -26.437  13.089  25.051  1.00  0.00
ATOM   3702  H   MET   234     -27.051  12.301  25.199  1.00  0.00
ATOM   3703  CA  MET   234     -25.528  13.031  23.915  1.00  0.00
ATOM   3704  HA  MET   234     -24.692  13.704  24.104  1.00  0.00
ATOM   3705  CB  MET   234     -24.981  11.616  23.721  1.00  0.00
ATOM   3706  HB2 MET   234     -25.780  10.894  23.889  1.00  0.00
ATOM   3707  HB3 MET   234     -24.698  11.478  22.677  1.00  0.00
ATOM   3708  CG  MET   234     -23.800  11.276  24.611  1.00  0.00
ATOM   3709  HG2 MET   234     -23.066  12.081  24.563  1.00  0.00
ATOM   3710  HG3 MET   234     -24.131  11.225  25.648  1.00  0.00
ATOM   3711  SD  MET   234     -23.011   9.716  24.155  1.00  0.00
ATOM   3712  CE  MET   234     -21.414  10.295  23.587  1.00  0.00
ATOM   3713  HE1 MET   234     -20.810   9.445  23.271  1.00  0.00
ATOM   3714  HE2 MET   234     -21.551  10.975  22.746  1.00  0.00
ATOM   3715  HE3 MET   234     -20.907  10.818  24.398  1.00  0.00
ATOM   3716  C   MET   234     -26.253  13.498  22.661  1.00  0.00
ATOM   3717  O   MET   234     -27.307  12.960  22.310  1.00  0.00
ATOM   3718  N   ASP   235     -25.688  14.501  21.998  1.00  0.00
ATOM   3719  H   ASP   235     -24.897  14.987  22.396  1.00  0.00
ATOM   3720  CA  ASP   235     -26.163  14.946  20.694  1.00  0.00
ATOM   3721  HA  ASP   235     -27.219  14.693  20.597  1.00  0.00
ATOM   3722  CB  ASP   235     -26.001  16.456  20.547  1.00  0.00
ATOM   3723  HB2 ASP   235     -26.476  16.955  21.391  1.00  0.00
ATOM   3724  HB3 ASP   235     -24.943  16.713  20.594  1.00  0.00
ATOM   3725  CG  ASP   235     -26.591  16.982  19.253  1.00  0.00
ATOM   3726  OD1 ASP   235     -27.520  16.345  18.716  1.00  0.00
ATOM   3727  OD2 ASP   235     -26.124  18.034  18.770  1.00  0.00
ATOM   3728  C   ASP   235     -25.375  14.195  19.628  1.00  0.00
ATOM   3729  O   ASP   235     -24.214  14.521  19.359  1.00  0.00
ATOM   3730  N   HID   236     -26.003  13.192  19.018  1.00  0.00
ATOM   3731  H   HID   236     -26.969  12.994  19.236  1.00  0.00
ATOM   3732  CA  HID   236     -25.344  12.349  18.029  1.00  0.00
ATOM   3733  HA  HID   236     -24.382  12.041  18.439  1.00  0.00
ATOM   3734  CB  HID   236     -26.173  11.088  17.775  1.00  0.00
ATOM   3735  HB2 HID   236     -27.122  11.366  17.316  1.00  0.00
ATOM   3736  HB3 HID   236     -25.670  10.468  17.033  1.00  0.00
ATOM   3737  CG  HID   236     -26.435  10.276  19.005  1.00  0.00
ATOM   3738  ND1 HID   236     -27.420   9.315  19.063  1.00  0.00
ATOM   3739  HD1 HID   236     -27.998   9.135  18.255  1.00  0.00
ATOM   3740  CE1 HID   236     -27.424   8.764  20.263  1.00  0.00
ATOM   3741  HE1 HID   236     -28.134   7.984  20.497  1.00  0.00
ATOM   3742  NE2 HID   236     -26.477   9.333  20.985  1.00  0.00
ATOM   3743  CD2 HID   236     -25.843  10.282  20.222  1.00  0.00
ATOM   3744  HD2 HID   236     -25.029  10.962  20.423  1.00  0.00
ATOM   3745  C   HID   236     -25.083  13.067  16.710  1.00  0.00
ATOM   3746  O   HID   236     -24.645  12.426  15.751  1.00  0.00
ATOM   3747  N   TYR   237     -25.343  14.372  16.642  1.00  0.00
ATOM   3748  H   TYR   237     -25.773  14.843  17.426  1.00  0.00
ATOM   3749  CA  TYR   237     -25.037  15.184  15.474  1.00  0.00
ATOM   3750  HA  TYR   237     -24.695  14.521  14.679  1.00  0.00
ATOM   3751  CB  TYR   237     -26.296  15.907  14.984  1.00  0.00
ATOM   3752  HB2 TYR   237     -26.666  16.562  15.772  1.00  0.00
ATOM   3753  HB3 TYR   237     -26.033  16.574  14.163  1.00  0.00
ATOM   3754  CG  TYR   237     -27.401  14.982  14.543  1.00  0.00
ATOM   3755  CD1 TYR   237     -28.245  14.388  15.469  1.00  0.00
ATOM   3756  HD1 TYR   237     -28.117  14.588  16.523  1.00  0.00
ATOM   3757  CE1 TYR   237     -29.250  13.543  15.072  1.00  0.00
ATOM   3758  HE1 TYR   237     -29.895  13.087  15.809  1.00  0.00
ATOM   3759  CZ  TYR   237     -29.429  13.282  13.735  1.00  0.00
ATOM   3760  OH  TYR   237     -30.439  12.437  13.337  1.00  0.00
ATOM   3761  HH  TYR   237     -30.408  12.328  12.384  1.00  0.00
ATOM   3762  CE2 TYR   237     -28.606  13.860  12.795  1.00  0.00
ATOM   3763  HE2 TYR   237     -28.748  13.655  11.744  1.00  0.00
ATOM   3764  CD2 TYR   237     -27.599  14.702  13.201  1.00  0.00
ATOM   3765  HD2 TYR   237     -26.957  15.148  12.456  1.00  0.00
ATOM   3766  C   TYR   237     -23.944  16.204  15.743  1.00  0.00
ATOM   3767  O   TYR   237     -23.513  16.893  14.813  1.00  0.00
ATOM   3768  N   ALA   238     -23.488  16.318  16.986  1.00  0.00
ATOM   3769  H   ALA   238     -23.839  15.709  17.711  1.00  0.00
ATOM   3770  CA  ALA   238     -22.486  17.305  17.341  1.00  0.00
ATOM   3771  HA  ALA   238     -22.769  18.260  16.897  1.00  0.00
ATOM   3772  CB  ALA   238     -22.421  17.476  18.857  1.00  0.00
ATOM   3773  HB1 ALA   238     -21.665  18.220  19.107  1.00  0.00
ATOM   3774  HB2 ALA   238     -23.391  17.806  19.228  1.00  0.00
ATOM   3775  HB3 ALA   238     -22.161  16.524  19.320  1.00  0.00
ATOM   3776  C   ALA   238     -21.118  16.906  16.799  1.00  0.00
ATOM   3777  O   ALA   238     -20.851  15.741  16.500  1.00  0.00
ATOM   3778  N   ALA   239     -20.251  17.904  16.668  1.00  0.00
ATOM   3779  H   ALA   239     -20.534  18.850  16.880  1.00  0.00
ATOM   3780  CA  ALA   239     -18.887  17.671  16.222  1.00  0.00
ATOM   3781  HA  ALA   239     -18.918  17.158  15.261  1.00  0.00
ATOM   3782  CB  ALA   239     -18.159  19.002  16.040  1.00  0.00
ATOM   3783  HB1 ALA   239     -17.138  18.816  15.706  1.00  0.00
ATOM   3784  HB2 ALA   239     -18.681  19.603  15.295  1.00  0.00
ATOM   3785  HB3 ALA   239     -18.138  19.538  16.989  1.00  0.00
ATOM   3786  C   ALA   239     -18.139  16.793  17.218  1.00  0.00
ATOM   3787  O   ALA   239     -18.428  16.787  18.416  1.00  0.00
ATOM   3788  N   SER   240     -17.167  16.042  16.709  1.00  0.00
ATOM   3789  H   SER   240     -16.928  16.120  15.731  1.00  0.00
ATOM   3790  CA  SER   240     -16.428  15.096  17.538  1.00  0.00
ATOM   3791  HA  SER   240     -17.145  14.487  18.089  1.00  0.00
ATOM   3792  CB  SER   240     -15.583  14.175  16.667  1.00  0.00
ATOM   3793  HB2 SER   240     -14.752  14.739  16.242  1.00  0.00
ATOM   3794  HB3 SER   240     -15.169  13.375  17.280  1.00  0.00
ATOM   3795  OG  SER   240     -16.355  13.617  15.624  1.00  0.00
ATOM   3796  HG  SER   240     -15.786  13.109  15.041  1.00  0.00
ATOM   3797  C   SER   240     -15.562  15.849  18.541  1.00  0.00
ATOM   3798  O   SER   240     -14.645  16.582  18.160  1.00  0.00
ATOM   3799  N   ASN   241     -15.858  15.670  19.823  1.00  0.00
ATOM   3800  H   ASN   241     -16.669  15.127  20.083  1.00  0.00
ATOM   3801  CA  ASN   241     -15.076  16.216  20.921  1.00  0.00
ATOM   3802  HA  ASN   241     -14.022  16.205  20.642  1.00  0.00
ATOM   3803  CB  ASN   241     -15.489  17.654  21.231  1.00  0.00
ATOM   3804  HB2 ASN   241     -15.608  18.206  20.298  1.00  0.00
ATOM   3805  HB3 ASN   241     -16.467  17.654  21.713  1.00  0.00
ATOM   3806  CG  ASN   241     -14.489  18.373  22.118  1.00  0.00
ATOM   3807  OD1 ASN   241     -13.358  17.926  22.292  1.00  0.00
ATOM   3808  ND2 ASN   241     -14.907  19.496  22.681  1.00  0.00
ATOM   3809 HD21 ASN   241     -15.845  19.828  22.509  1.00  0.00
ATOM   3810 HD22 ASN   241     -14.288  20.020  23.282  1.00  0.00
ATOM   3811  C   ASN   241     -15.271  15.327  22.140  1.00  0.00
ATOM   3812  O   ASN   241     -16.312  15.403  22.803  1.00  0.00
ATOM   3813  N   PRO   242     -14.307  14.463  22.462  1.00  0.00
ATOM   3814  CD  PRO   242     -13.072  14.190  21.713  1.00  0.00
ATOM   3815  HD2 PRO   242     -12.266  14.806  22.113  1.00  0.00
ATOM   3816  HD3 PRO   242     -13.273  14.279  20.645  1.00  0.00
ATOM   3817  CG  PRO   242     -12.810  12.768  22.043  1.00  0.00
ATOM   3818  HG2 PRO   242     -11.738  12.578  21.997  1.00  0.00
ATOM   3819  HG3 PRO   242     -13.393  12.129  21.379  1.00  0.00
ATOM   3820  CB  PRO   242     -13.286  12.588  23.449  1.00  0.00
ATOM   3821  HB2 PRO   242     -12.487  12.858  24.139  1.00  0.00
ATOM   3822  HB3 PRO   242     -13.647  11.568  23.581  1.00  0.00
ATOM   3823  CA  PRO   242     -14.459  13.570  23.616  1.00  0.00
ATOM   3824  HA  PRO   242     -15.402  13.028  23.536  1.00  0.00
ATOM   3825  C   PRO   242     -14.388  14.269  24.965  1.00  0.00
ATOM   3826  O   PRO   242     -14.579  13.608  25.990  1.00  0.00
ATOM   3827  N   LEU   243     -14.130  15.575  24.999  1.00  0.00
ATOM   3828  H   LEU   243     -14.060  16.099  24.138  1.00  0.00
ATOM   3829  CA  LEU   243     -13.938  16.310  26.241  1.00  0.00
ATOM   3830  HA  LEU   243     -13.635  15.599  27.009  1.00  0.00
ATOM   3831  CB  LEU   243     -12.813  17.331  26.074  1.00  0.00
ATOM   3832  HB2 LEU   243     -12.882  17.782  25.084  1.00  0.00
ATOM   3833  HB3 LEU   243     -13.003  18.184  26.725  1.00  0.00
ATOM   3834  CG  LEU   243     -11.386  16.834  26.301  1.00  0.00
ATOM   3835  HG  LEU   243     -11.172  16.066  25.558  1.00  0.00
ATOM   3836  CD1 LEU   243     -10.395  17.970  26.106  1.00  0.00
ATOM   3837 HD11 LEU   243      -9.382  17.602  26.271  1.00  0.00
ATOM   3838 HD12 LEU   243     -10.480  18.356  25.090  1.00  0.00
ATOM   3839 HD13 LEU   243     -10.611  18.768  26.817  1.00  0.00
ATOM   3840  CD2 LEU   243     -11.238  16.213  27.679  1.00  0.00
ATOM   3841 HD21 LEU   243     -10.213  15.868  27.814  1.00  0.00
ATOM   3842 HD22 LEU   243     -11.474  16.956  28.440  1.00  0.00
ATOM   3843 HD23 LEU   243     -11.921  15.368  27.773  1.00  0.00
ATOM   3844  C   LEU   243     -15.207  17.007  26.720  1.00  0.00
ATOM   3845  O   LEU   243     -15.125  17.929  27.537  1.00  0.00
ATOM   3846  N   ASN   244     -16.373  16.588  26.236  1.00  0.00
ATOM   3847  H   ASN   244     -16.410  15.767  25.649  1.00  0.00
ATOM   3848  CA  ASN   244     -17.638  17.261  26.509  1.00  0.00
ATOM   3849  HA  ASN   244     -17.483  17.962  27.329  1.00  0.00
ATOM   3850  CB  ASN   244     -18.090  18.051  25.281  1.00  0.00
ATOM   3851  HB2 ASN   244     -17.229  18.548  24.833  1.00  0.00
ATOM   3852  HB3 ASN   244     -18.468  17.362  24.526  1.00  0.00
ATOM   3853  CG  ASN   244     -19.156  19.081  25.601  1.00  0.00
ATOM   3854  OD1 ASN   244     -19.035  19.843  26.560  1.00  0.00
ATOM   3855  ND2 ASN   244     -20.207  19.113  24.790  1.00  0.00
ATOM   3856 HD21 ASN   244     -20.263  18.473  24.011  1.00  0.00
ATOM   3857 HD22 ASN   244     -20.950  19.778  24.952  1.00  0.00
ATOM   3858  C   ASN   244     -18.701  16.256  26.933  1.00  0.00
ATOM   3859  O   ASN   244     -19.857  16.332  26.510  1.00  0.00
ATOM   3860  N   LYS   245     -18.330  15.297  27.780  1.00  0.00
ATOM   3861  H   LYS   245     -17.490  15.406  28.330  1.00  0.00
ATOM   3862  CA  LYS   245     -19.120  14.080  27.932  1.00  0.00
ATOM   3863  HA  LYS   245     -19.978  14.157  27.264  1.00  0.00
ATOM   3864  CB  LYS   245     -18.289  12.884  27.483  1.00  0.00
ATOM   3865  HB2 LYS   245     -17.511  13.222  26.799  1.00  0.00
ATOM   3866  HB3 LYS   245     -17.738  12.487  28.336  1.00  0.00
ATOM   3867  CG  LYS   245     -19.074  11.772  26.835  1.00  0.00
ATOM   3868  HG2 LYS   245     -19.787  11.365  27.552  1.00  0.00
ATOM   3869  HG3 LYS   245     -19.586  12.156  25.952  1.00  0.00
ATOM   3870  CD  LYS   245     -18.107  10.696  26.425  1.00  0.00
ATOM   3871  HD2 LYS   245     -17.792  10.136  27.306  1.00  0.00
ATOM   3872  HD3 LYS   245     -18.589  10.026  25.713  1.00  0.00
ATOM   3873  CE  LYS   245     -16.897  11.337  25.775  1.00  0.00
ATOM   3874  HE2 LYS   245     -17.129  11.582  24.739  1.00  0.00
ATOM   3875  HE3 LYS   245     -16.674  12.280  26.275  1.00  0.00
ATOM   3876  NZ  LYS   245     -15.718  10.473  25.818  1.00  0.00
ATOM   3877  HZ1 LYS   245     -15.964   9.550  25.489  1.00  0.00
ATOM   3878  HZ2 LYS   245     -14.995  10.859  25.227  1.00  0.00
ATOM   3879  HZ3 LYS   245     -15.379  10.412  26.768  1.00  0.00
ATOM   3880  C   LYS   245     -19.649  13.819  29.334  1.00  0.00
ATOM   3881  O   LYS   245     -20.824  13.471  29.471  1.00  0.00
ATOM   3882  N   GLU   246     -18.822  13.949  30.377  1.00  0.00
ATOM   3883  H   GLU   246     -17.898  14.335  30.244  1.00  0.00
ATOM   3884  CA  GLU   246     -19.212  13.545  31.730  1.00  0.00
ATOM   3885  HA  GLU   246     -18.366  13.748  32.387  1.00  0.00
ATOM   3886  CB  GLU   246     -20.394  14.386  32.230  1.00  0.00
ATOM   3887  HB2 GLU   246     -20.126  15.442  32.194  1.00  0.00
ATOM   3888  HB3 GLU   246     -21.221  14.300  31.526  1.00  0.00
ATOM   3889  CG  GLU   246     -20.885  14.039  33.628  1.00  0.00
ATOM   3890  HG2 GLU   246     -21.775  14.626  33.855  1.00  0.00
ATOM   3891  HG3 GLU   246     -21.196  12.995  33.654  1.00  0.00
ATOM   3892  CD  GLU   246     -19.842  14.278  34.691  1.00  0.00
ATOM   3893  OE1 GLU   246     -19.340  15.416  34.789  1.00  0.00
ATOM   3894  OE2 GLU   246     -19.519  13.324  35.428  1.00  0.00
ATOM   3895  C   GLU   246     -19.524  12.049  31.834  1.00  0.00
ATOM   3896  O   GLU   246     -20.690  11.647  31.880  1.00  0.00
ATOM   3897  N   VAL   247     -18.484  11.213  31.784  1.00  0.00
ATOM   3898  H   VAL   247     -17.559  11.568  31.587  1.00  0.00
ATOM   3899  CA  VAL   247     -18.585   9.770  32.000  1.00  0.00
ATOM   3900  HA  VAL   247     -19.604   9.455  31.774  1.00  0.00
ATOM   3901  CB  VAL   247     -17.618   9.018  31.062  1.00  0.00
ATOM   3902  HB  VAL   247     -16.630   9.465  31.172  1.00  0.00
ATOM   3903  CG1 VAL   247     -17.507   7.543  31.433  1.00  0.00
ATOM   3904 HG11 VAL   247     -16.817   7.047  30.750  1.00  0.00
ATOM   3905 HG12 VAL   247     -17.136   7.451  32.454  1.00  0.00
ATOM   3906 HG13 VAL   247     -18.489   7.075  31.361  1.00  0.00
ATOM   3907  CG2 VAL   247     -18.039   9.177  29.623  1.00  0.00
ATOM   3908 HG21 VAL   247     -17.344   8.639  28.979  1.00  0.00
ATOM   3909 HG22 VAL   247     -19.043   8.773  29.491  1.00  0.00
ATOM   3910 HG23 VAL   247     -18.036  10.234  29.358  1.00  0.00
ATOM   3911  C   VAL   247     -18.287   9.444  33.461  1.00  0.00
ATOM   3912  O   VAL   247     -17.425  10.074  34.083  1.00  0.00
ATOM   3913  N   VAL   248     -19.001   8.458  34.013  1.00  0.00
ATOM   3914  H   VAL   248     -19.805   8.084  33.529  1.00  0.00
ATOM   3915  CA  VAL   248     -18.679   7.874  35.310  1.00  0.00
ATOM   3916  HA  VAL   248     -17.744   8.311  35.660  1.00  0.00
ATOM   3917  CB  VAL   248     -19.766   8.133  36.379  1.00  0.00
ATOM   3918  HB  VAL   248     -19.393   7.750  37.329  1.00  0.00
ATOM   3919  CG1 VAL   248     -20.019   9.624  36.550  1.00  0.00
ATOM   3920 HG11 VAL   248     -20.788   9.778  37.307  1.00  0.00
ATOM   3921 HG12 VAL   248     -19.098  10.116  36.862  1.00  0.00
ATOM   3922 HG13 VAL   248     -20.353  10.047  35.603  1.00  0.00
ATOM   3923  CG2 VAL   248     -21.045   7.379  36.048  1.00  0.00
ATOM   3924 HG21 VAL   248     -21.794   7.578  36.815  1.00  0.00
ATOM   3925 HG22 VAL   248     -21.421   7.709  35.080  1.00  0.00
ATOM   3926 HG23 VAL   248     -20.838   6.309  36.012  1.00  0.00
ATOM   3927  C   VAL   248     -18.470   6.374  35.133  1.00  0.00
ATOM   3928  O   VAL   248     -18.946   5.762  34.176  1.00  0.00
ATOM   3929  N   ARG   249     -17.753   5.779  36.083  1.00  0.00
ATOM   3930  H   ARG   249     -17.375   6.323  36.845  1.00  0.00
ATOM   3931  CA  ARG   249     -17.476   4.348  36.084  1.00  0.00
ATOM   3932  HA  ARG   249     -17.689   3.950  35.092  1.00  0.00
ATOM   3933  CB  ARG   249     -16.009   4.077  36.416  1.00  0.00
ATOM   3934  HB2 ARG   249     -15.379   4.489  35.628  1.00  0.00
ATOM   3935  HB3 ARG   249     -15.729   4.644  37.304  1.00  0.00
ATOM   3936  CG  ARG   249     -15.662   2.618  36.624  1.00  0.00
ATOM   3937  HG2 ARG   249     -16.111   2.267  37.553  1.00  0.00
ATOM   3938  HG3 ARG   249     -16.069   2.028  35.803  1.00  0.00
ATOM   3939  CD  ARG   249     -14.159   2.428  36.686  1.00  0.00
ATOM   3940  HD2 ARG   249     -13.770   2.285  35.678  1.00  0.00
ATOM   3941  HD3 ARG   249     -13.695   3.334  37.076  1.00  0.00
ATOM   3942  NE  ARG   249     -13.779   1.292  37.518  1.00  0.00
ATOM   3943  HE  ARG   249     -14.486   0.963  38.159  1.00  0.00
ATOM   3944  CZ  ARG   249     -12.593   0.694  37.473  1.00  0.00
ATOM   3945  NH1 ARG   249     -11.662   1.120  36.633  1.00  0.00
ATOM   3946 HH11 ARG   249     -11.852   1.902  36.023  1.00  0.00
ATOM   3947 HH12 ARG   249     -10.762   0.663  36.602  1.00  0.00
ATOM   3948  NH2 ARG   249     -12.335  -0.332  38.269  1.00  0.00
ATOM   3949 HH21 ARG   249     -13.040  -0.662  38.912  1.00  0.00
ATOM   3950 HH22 ARG   249     -11.433  -0.785  38.233  1.00  0.00
ATOM   3951  C   ARG   249     -18.398   3.672  37.090  1.00  0.00
ATOM   3952  O   ARG   249     -18.416   4.044  38.266  1.00  0.00
ATOM   3953  N   GLU   250     -19.152   2.678  36.628  1.00  0.00
ATOM   3954  H   GLU   250     -18.953   2.271  35.725  1.00  0.00
ATOM   3955  CA  GLU   250     -20.277   2.131  37.372  1.00  0.00
ATOM   3956  HA  GLU   250     -20.186   2.432  38.416  1.00  0.00
ATOM   3957  CB  GLU   250     -21.596   2.681  36.815  1.00  0.00
ATOM   3958  HB2 GLU   250     -21.541   3.769  36.766  1.00  0.00
ATOM   3959  HB3 GLU   250     -21.699   2.382  35.772  1.00  0.00
ATOM   3960  CG  GLU   250     -22.837   2.278  37.575  1.00  0.00
ATOM   3961  HG2 GLU   250     -22.726   1.255  37.934  1.00  0.00
ATOM   3962  HG3 GLU   250     -22.946   2.913  38.454  1.00  0.00
ATOM   3963  CD  GLU   250     -24.084   2.380  36.723  1.00  0.00
ATOM   3964  OE1 GLU   250     -24.462   1.369  36.093  1.00  0.00
ATOM   3965  OE2 GLU   250     -24.684   3.475  36.676  1.00  0.00
ATOM   3966  C   GLU   250     -20.269   0.611  37.299  1.00  0.00
ATOM   3967  O   GLU   250     -19.959   0.032  36.256  1.00  0.00
ATOM   3968  N   ALA   251     -20.621  -0.032  38.409  1.00  0.00
ATOM   3969  H   ALA   251     -20.899   0.489  39.228  1.00  0.00
ATOM   3970  CA  ALA   251     -20.618  -1.487  38.479  1.00  0.00
ATOM   3971  HA  ALA   251     -19.746  -1.857  37.941  1.00  0.00
ATOM   3972  CB  ALA   251     -20.526  -1.954  39.930  1.00  0.00
ATOM   3973  HB1 ALA   251     -20.525  -3.044  39.962  1.00  0.00
ATOM   3974  HB2 ALA   251     -19.606  -1.577  40.376  1.00  0.00
ATOM   3975  HB3 ALA   251     -21.382  -1.575  40.489  1.00  0.00
ATOM   3976  C   ALA   251     -21.869  -2.051  37.818  1.00  0.00
ATOM   3977  O   ALA   251     -22.982  -1.576  38.066  1.00  0.00
ATOM   3978  N   GLY   252     -21.683  -3.065  36.977  1.00  0.00
ATOM   3979  H   GLY   252     -20.758  -3.449  36.846  1.00  0.00
ATOM   3980  CA  GLY   252     -22.786  -3.639  36.236  1.00  0.00
ATOM   3981  HA2 GLY   252     -22.545  -4.668  35.970  1.00  0.00
ATOM   3982  HA3 GLY   252     -23.652  -3.730  36.891  1.00  0.00
ATOM   3983  C   GLY   252     -23.178  -2.881  34.992  1.00  0.00
ATOM   3984  O   GLY   252     -24.237  -3.156  34.421  1.00  0.00
ATOM   3985  N   ALA   253     -22.352  -1.933  34.547  1.00  0.00
ATOM   3986  H   ALA   253     -21.462  -1.785  35.000  1.00  0.00
ATOM   3987  CA  ALA   253     -22.701  -1.093  33.411  1.00  0.00
ATOM   3988  HA  ALA   253     -23.739  -0.782  33.531  1.00  0.00
ATOM   3989  CB  ALA   253     -21.832   0.164  33.398  1.00  0.00
ATOM   3990  HB1 ALA   253     -22.102   0.784  32.544  1.00  0.00
ATOM   3991  HB2 ALA   253     -21.990   0.725  34.319  1.00  0.00
ATOM   3992  HB3 ALA   253     -20.782  -0.120  33.322  1.00  0.00
ATOM   3993  C   ALA   253     -22.580  -1.811  32.075  1.00  0.00
ATOM   3994  O   ALA   253     -23.236  -1.404  31.112  1.00  0.00
ATOM   3995  N   TRP   254     -21.769  -2.863  31.986  1.00  0.00
ATOM   3996  H   TRP   254     -21.231  -3.156  32.789  1.00  0.00
ATOM   3997  CA  TRP   254     -21.649  -3.600  30.735  1.00  0.00
ATOM   3998  HA  TRP   254     -21.647  -2.875  29.921  1.00  0.00
ATOM   3999  CB  TRP   254     -20.327  -4.375  30.675  1.00  0.00
ATOM   4000  HB2 TRP   254     -20.270  -5.052  31.527  1.00  0.00
ATOM   4001  HB3 TRP   254     -20.360  -5.075  29.840  1.00  0.00
ATOM   4002  CG  TRP   254     -19.043  -3.563  30.596  1.00  0.00
ATOM   4003  CD1 TRP   254     -17.834  -3.921  31.113  1.00  0.00
ATOM   4004  HD1 TRP   254     -17.730  -4.855  31.646  1.00  0.00
ATOM   4005  NE1 TRP   254     -16.896  -2.962  30.845  1.00  0.00
ATOM   4006  HE1 TRP   254     -15.944  -3.085  31.160  1.00  0.00
ATOM   4007  CE2 TRP   254     -17.486  -1.944  30.146  1.00  0.00
ATOM   4008  CZ2 TRP   254     -16.944  -0.759  29.661  1.00  0.00
ATOM   4009  HZ2 TRP   254     -15.898  -0.539  29.818  1.00  0.00
ATOM   4010  CH2 TRP   254     -17.781   0.089  28.994  1.00  0.00
ATOM   4011  HH2 TRP   254     -17.404   1.021  28.599  1.00  0.00
ATOM   4012  CZ3 TRP   254     -19.130  -0.217  28.804  1.00  0.00
ATOM   4013  HZ3 TRP   254     -19.752   0.489  28.274  1.00  0.00
ATOM   4014  CE3 TRP   254     -19.671  -1.392  29.278  1.00  0.00
ATOM   4015  HE3 TRP   254     -20.713  -1.633  29.126  1.00  0.00
ATOM   4016  CD2 TRP   254     -18.841  -2.282  29.969  1.00  0.00
ATOM   4017  C   TRP   254     -22.805  -4.565  30.497  1.00  0.00
ATOM   4018  O   TRP   254     -22.774  -5.313  29.518  1.00  0.00
ATOM   4019  N   LEU   255     -23.819  -4.568  31.358  1.00  0.00
ATOM   4020  H   LEU   255     -23.798  -3.962  32.165  1.00  0.00
ATOM   4021  CA  LEU   255     -24.986  -5.422  31.191  1.00  0.00
ATOM   4022  HA  LEU   255     -24.777  -6.120  30.380  1.00  0.00
ATOM   4023  CB  LEU   255     -25.236  -6.240  32.465  1.00  0.00
ATOM   4024  HB2 LEU   255     -25.128  -5.589  33.332  1.00  0.00
ATOM   4025  HB3 LEU   255     -26.299  -6.472  32.536  1.00  0.00
ATOM   4026  CG  LEU   255     -24.429  -7.521  32.698  1.00  0.00
ATOM   4027  HG  LEU   255     -24.442  -8.103  31.776  1.00  0.00
ATOM   4028  CD1 LEU   255     -22.983  -7.229  33.051  1.00  0.00
ATOM   4029 HD11 LEU   255     -22.450  -8.167  33.207  1.00  0.00
ATOM   4030 HD12 LEU   255     -22.514  -6.676  32.237  1.00  0.00
ATOM   4031 HD13 LEU   255     -22.944  -6.633  33.963  1.00  0.00
ATOM   4032  CD2 LEU   255     -25.081  -8.350  33.789  1.00  0.00
ATOM   4033 HD21 LEU   255     -24.502  -9.260  33.950  1.00  0.00
ATOM   4034 HD22 LEU   255     -25.115  -7.773  34.713  1.00  0.00
ATOM   4035 HD23 LEU   255     -26.095  -8.614  33.489  1.00  0.00
ATOM   4036  C   LEU   255     -26.245  -4.649  30.829  1.00  0.00
ATOM   4037  O   LEU   255     -27.288  -5.266  30.603  1.00  0.00
ATOM   4038  N   VAL   256     -26.174  -3.319  30.762  1.00  0.00
ATOM   4039  H   VAL   256     -25.279  -2.857  30.834  1.00  0.00
ATOM   4040  CA  VAL   256     -27.377  -2.513  30.585  1.00  0.00
ATOM   4041  HA  VAL   256     -28.134  -2.882  31.277  1.00  0.00
ATOM   4042  CB  VAL   256     -27.082  -1.045  30.941  1.00  0.00
ATOM   4043  HB  VAL   256     -26.334  -0.665  30.245  1.00  0.00
ATOM   4044  CG1 VAL   256     -28.333  -0.198  30.812  1.00  0.00
ATOM   4045 HG11 VAL   256     -28.101   0.836  31.068  1.00  0.00
ATOM   4046 HG12 VAL   256     -28.699  -0.244  29.786  1.00  0.00
ATOM   4047 HG13 VAL   256     -29.100  -0.576  31.488  1.00  0.00
ATOM   4048  CG2 VAL   256     -26.521  -0.952  32.346  1.00  0.00
ATOM   4049 HG21 VAL   256     -26.316   0.091  32.588  1.00  0.00
ATOM   4050 HG22 VAL   256     -27.246  -1.353  33.055  1.00  0.00
ATOM   4051 HG23 VAL   256     -25.597  -1.527  32.408  1.00  0.00
ATOM   4052  C   VAL   256     -27.926  -2.654  29.169  1.00  0.00
ATOM   4053  O   VAL   256     -29.144  -2.642  28.960  1.00  0.00
ATOM   4054  N   ASN   257     -27.044  -2.792  28.176  1.00  0.00
ATOM   4055  H   ASN   257     -26.055  -2.825  28.380  1.00  0.00
ATOM   4056  CA  ASN   257     -27.503  -2.896  26.793  1.00  0.00
ATOM   4057  HA  ASN   257     -28.178  -2.063  26.596  1.00  0.00
ATOM   4058  CB  ASN   257     -26.320  -2.785  25.833  1.00  0.00
ATOM   4059  HB2 ASN   257     -25.462  -3.311  26.253  1.00  0.00
ATOM   4060  HB3 ASN   257     -26.563  -3.290  24.898  1.00  0.00
ATOM   4061  CG  ASN   257     -25.938  -1.349  25.544  1.00  0.00
ATOM   4062  OD1 ASN   257     -26.700  -0.428  25.819  1.00  0.00
ATOM   4063  ND2 ASN   257     -24.754  -1.153  24.986  1.00  0.00
ATOM   4064 HD21 ASN   257     -24.158  -1.941  24.776  1.00  0.00
ATOM   4065 HD22 ASN   257     -24.446  -0.215  24.771  1.00  0.00
ATOM   4066  C   ASN   257     -28.267  -4.193  26.552  1.00  0.00
ATOM   4067  O   ASN   257     -29.262  -4.202  25.820  1.00  0.00
ATOM   4068  N   PHE   258     -27.817  -5.297  27.151  1.00  0.00
ATOM   4069  H   PHE   258     -26.984  -5.258  27.721  1.00  0.00
ATOM   4070  CA  PHE   258     -28.527  -6.561  26.983  1.00  0.00
ATOM   4071  HA  PHE   258     -28.735  -6.698  25.922  1.00  0.00
ATOM   4072  CB  PHE   258     -27.656  -7.726  27.456  1.00  0.00
ATOM   4073  HB2 PHE   258     -27.417  -7.593  28.511  1.00  0.00
ATOM   4074  HB3 PHE   258     -28.232  -8.650  27.409  1.00  0.00
ATOM   4075  CG  PHE   258     -26.388  -7.890  26.676  1.00  0.00
ATOM   4076  CD1 PHE   258     -26.411  -8.394  25.392  1.00  0.00
ATOM   4077  HD1 PHE   258     -27.350  -8.679  24.941  1.00  0.00
ATOM   4078  CE1 PHE   258     -25.248  -8.540  24.672  1.00  0.00
ATOM   4079  HE1 PHE   258     -25.281  -8.933  23.666  1.00  0.00
ATOM   4080  CZ  PHE   258     -24.045  -8.187  25.231  1.00  0.00
ATOM   4081  HZ  PHE   258     -23.132  -8.306  24.667  1.00  0.00
ATOM   4082  CE2 PHE   258     -24.005  -7.682  26.508  1.00  0.00
ATOM   4083  HE2 PHE   258     -23.060  -7.401  26.949  1.00  0.00
ATOM   4084  CD2 PHE   258     -25.170  -7.534  27.225  1.00  0.00
ATOM   4085  HD2 PHE   258     -25.126  -7.135  28.227  1.00  0.00
ATOM   4086  C   PHE   258     -29.851  -6.554  27.732  1.00  0.00
ATOM   4087  O   PHE   258     -30.853  -7.079  27.236  1.00  0.00
ATOM   4088  N   ASN   259     -29.877  -5.963  28.927  1.00  0.00
ATOM   4089  H   ASN   259     -29.049  -5.507  29.283  1.00  0.00
ATOM   4090  CA  ASN   259     -31.088  -5.963  29.737  1.00  0.00
ATOM   4091  HA  ASN   259     -31.479  -6.980  29.761  1.00  0.00
ATOM   4092  CB  ASN   259     -30.760  -5.548  31.171  1.00  0.00
ATOM   4093  HB2 ASN   259     -30.095  -4.684  31.155  1.00  0.00
ATOM   4094  HB3 ASN   259     -31.672  -5.225  31.672  1.00  0.00
ATOM   4095  CG  ASN   259     -30.118  -6.661  31.965  1.00  0.00
ATOM   4096  OD1 ASN   259     -30.413  -7.836  31.760  1.00  0.00
ATOM   4097  ND2 ASN   259     -29.233  -6.297  32.882  1.00  0.00
ATOM   4098 HD21 ASN   259     -29.021  -5.319  33.019  1.00  0.00
ATOM   4099 HD22 ASN   259     -28.771  -6.998  33.444  1.00  0.00
ATOM   4100  C   ASN   259     -32.169  -5.055  29.167  1.00  0.00
ATOM   4101  O   ASN   259     -33.357  -5.307  29.387  1.00  0.00
ATOM   4102  N   ASN   260     -31.789  -4.001  28.445  1.00  0.00
ATOM   4103  H   ASN   260     -30.807  -3.808  28.311  1.00  0.00
ATOM   4104  CA  ASN   260     -32.791  -3.125  27.848  1.00  0.00
ATOM   4105  HA  ASN   260     -33.573  -2.949  28.587  1.00  0.00
ATOM   4106  CB  ASN   260     -32.166  -1.780  27.484  1.00  0.00
ATOM   4107  HB2 ASN   260     -31.251  -1.948  26.916  1.00  0.00
ATOM   4108  HB3 ASN   260     -32.841  -1.233  26.825  1.00  0.00
ATOM   4109  CG  ASN   260     -31.854  -0.932  28.703  1.00  0.00
ATOM   4110  OD1 ASN   260     -32.405  -1.148  29.783  1.00  0.00
ATOM   4111  ND2 ASN   260     -30.966   0.040  28.535  1.00  0.00
ATOM   4112 HD21 ASN   260     -30.538   0.182  27.631  1.00  0.00
ATOM   4113 HD22 ASN   260     -30.718   0.637  29.311  1.00  0.00
ATOM   4114  C   ASN   260     -33.428  -3.771  26.625  1.00  0.00
ATOM   4115  O   ASN   260     -34.652  -3.727  26.459  1.00  0.00
ATOM   4116  N   THR   261     -32.612  -4.371  25.757  1.00  0.00
ATOM   4117  H   THR   261     -31.611  -4.310  25.880  1.00  0.00
ATOM   4118  CA  THR   261     -33.078  -5.135  24.603  1.00  0.00
ATOM   4119  HA  THR   261     -34.154  -4.997  24.498  1.00  0.00
ATOM   4120  CB  THR   261     -32.389  -4.665  23.320  1.00  0.00
ATOM   4121  HB  THR   261     -31.381  -5.078  23.283  1.00  0.00
ATOM   4122  CG2 THR   261     -33.161  -5.122  22.097  1.00  0.00
ATOM   4123 HG21 THR   261     -32.653  -4.777  21.196  1.00  0.00
ATOM   4124 HG22 THR   261     -33.217  -6.211  22.088  1.00  0.00
ATOM   4125 HG23 THR   261     -34.169  -4.707  22.127  1.00  0.00
ATOM   4126  OG1 THR   261     -32.312  -3.234  23.315  1.00  0.00
ATOM   4127  HG1 THR   261     -33.197  -2.865  23.356  1.00  0.00
ATOM   4128  C   THR   261     -32.791  -6.607  24.866  1.00  0.00
ATOM   4129  O   THR   261     -31.721  -7.111  24.499  1.00  0.00
ATOM   4130  N   PRO   262     -33.707  -7.342  25.505  1.00  0.00
ATOM   4131  CD  PRO   262     -35.001  -6.898  26.044  1.00  0.00
ATOM   4132  HD2 PRO   262     -35.777  -7.062  25.296  1.00  0.00
ATOM   4133  HD3 PRO   262     -34.900  -5.883  26.429  1.00  0.00
ATOM   4134  CG  PRO   262     -35.211  -7.836  27.183  1.00  0.00
ATOM   4135  HG2 PRO   262     -36.280  -7.958  27.358  1.00  0.00
ATOM   4136  HG3 PRO   262     -34.652  -7.483  28.050  1.00  0.00
ATOM   4137  CB  PRO   262     -34.636  -9.130  26.719  1.00  0.00
ATOM   4138  HB2 PRO   262     -35.354  -9.632  26.071  1.00  0.00
ATOM   4139  HB3 PRO   262     -34.318  -9.714  27.583  1.00  0.00
ATOM   4140  CA  PRO   262     -33.405  -8.728  25.897  1.00  0.00
ATOM   4141  HA  PRO   262     -32.524  -8.738  26.538  1.00  0.00
ATOM   4142  C   PRO   262     -33.190  -9.681  24.731  1.00  0.00
ATOM   4143  O   PRO   262     -32.722 -10.803  24.961  1.00  0.00
ATOM   4144  N   ILE   263     -33.511  -9.283  23.496  1.00  0.00
ATOM   4145  H   ILE   263     -33.996  -8.408  23.357  1.00  0.00
ATOM   4146  CA  ILE   263     -33.164 -10.108  22.346  1.00  0.00
ATOM   4147  HA  ILE   263     -33.496 -11.126  22.550  1.00  0.00
ATOM   4148  CB  ILE   263     -33.894  -9.613  21.080  1.00  0.00
ATOM   4149  HB  ILE   263     -34.922  -9.370  21.347  1.00  0.00
ATOM   4150  CG2 ILE   263     -33.237  -8.368  20.526  1.00  0.00
ATOM   4151 HG21 ILE   263     -33.771  -8.041  19.634  1.00  0.00
ATOM   4152 HG22 ILE   263     -33.265  -7.578  21.276  1.00  0.00
ATOM   4153 HG23 ILE   263     -32.201  -8.587  20.268  1.00  0.00
ATOM   4154  CG1 ILE   263     -33.917 -10.701  20.005  1.00  0.00
ATOM   4155 HG12 ILE   263     -34.392 -10.310  19.105  1.00  0.00
ATOM   4156 HG13 ILE   263     -32.895 -10.937  19.708  1.00  0.00
ATOM   4157  CD1 ILE   263     -34.617 -11.963  20.430  1.00  0.00
ATOM   4158 HD11 ILE   263     -34.591 -12.686  19.614  1.00  0.00
ATOM   4159 HD12 ILE   263     -34.114 -12.382  21.302  1.00  0.00
ATOM   4160 HD13 ILE   263     -35.653 -11.737  20.682  1.00  0.00
ATOM   4161  C   ILE   263     -31.657 -10.138  22.135  1.00  0.00
ATOM   4162  O   ILE   263     -31.141 -11.050  21.480  1.00  0.00
ATOM   4163  N   LEU   264     -30.931  -9.170  22.694  1.00  0.00
ATOM   4164  H   LEU   264     -31.386  -8.436  23.218  1.00  0.00
ATOM   4165  CA  LEU   264     -29.482  -9.124  22.580  1.00  0.00
ATOM   4166  HA  LEU   264     -29.220  -9.337  21.544  1.00  0.00
ATOM   4167  CB  LEU   264     -28.974  -7.720  22.916  1.00  0.00
ATOM   4168  HB2 LEU   264     -29.382  -7.409  23.878  1.00  0.00
ATOM   4169  HB3 LEU   264     -27.897  -7.756  23.081  1.00  0.00
ATOM   4170  CG  LEU   264     -29.290  -6.657  21.865  1.00  0.00
ATOM   4171  HG  LEU   264     -30.371  -6.632  21.724  1.00  0.00
ATOM   4172  CD1 LEU   264     -28.844  -5.282  22.326  1.00  0.00
ATOM   4173 HD11 LEU   264     -29.082  -4.546  21.558  1.00  0.00
ATOM   4174 HD12 LEU   264     -29.361  -5.022  23.250  1.00  0.00
ATOM   4175 HD13 LEU   264     -27.768  -5.288  22.502  1.00  0.00
ATOM   4176  CD2 LEU   264     -28.650  -7.019  20.536  1.00  0.00
ATOM   4177 HD21 LEU   264     -28.885  -6.252  19.798  1.00  0.00
ATOM   4178 HD22 LEU   264     -27.569  -7.086  20.659  1.00  0.00
ATOM   4179 HD23 LEU   264     -29.036  -7.980  20.196  1.00  0.00
ATOM   4180  C   LEU   264     -28.781 -10.149  23.461  1.00  0.00
ATOM   4181  O   LEU   264     -27.598 -10.417  23.238  1.00  0.00
ATOM   4182  N   TRP   265     -29.471 -10.725  24.447  1.00  0.00
ATOM   4183  H   TRP   265     -30.404 -10.404  24.665  1.00  0.00
ATOM   4184  CA  TRP   265     -28.916 -11.820  25.234  1.00  0.00
ATOM   4185  HA  TRP   265     -27.958 -11.495  25.641  1.00  0.00
ATOM   4186  CB  TRP   265     -29.843 -12.161  26.405  1.00  0.00
ATOM   4187  HB2 TRP   265     -30.880 -12.066  26.084  1.00  0.00
ATOM   4188  HB3 TRP   265     -29.733 -13.216  26.657  1.00  0.00
ATOM   4189  CG  TRP   265     -29.628 -11.336  27.629  1.00  0.00
ATOM   4190  CD1 TRP   265     -30.504 -10.456  28.185  1.00  0.00
ATOM   4191  HD1 TRP   265     -31.470 -10.296  27.730  1.00  0.00
ATOM   4192  NE1 TRP   265     -29.959  -9.890  29.306  1.00  0.00
ATOM   4193  HE1 TRP   265     -30.485  -9.208  29.834  1.00  0.00
ATOM   4194  CE2 TRP   265     -28.706 -10.408  29.499  1.00  0.00
ATOM   4195  CZ2 TRP   265     -27.768 -10.144  30.494  1.00  0.00
ATOM   4196  HZ2 TRP   265     -27.993  -9.430  31.273  1.00  0.00
ATOM   4197  CH2 TRP   265     -26.581 -10.818  30.433  1.00  0.00
ATOM   4198  HH2 TRP   265     -25.824 -10.647  31.184  1.00  0.00
ATOM   4199  CZ3 TRP   265     -26.312 -11.737  29.412  1.00  0.00
ATOM   4200  HZ3 TRP   265     -25.359 -12.245  29.406  1.00  0.00
ATOM   4201  CE3 TRP   265     -27.239 -11.998  28.425  1.00  0.00
ATOM   4202  HE3 TRP   265     -27.034 -12.705  27.635  1.00  0.00
ATOM   4203  CD2 TRP   265     -28.465 -11.325  28.461  1.00  0.00
ATOM   4204  C   TRP   265     -28.681 -13.080  24.412  1.00  0.00
ATOM   4205  O   TRP   265     -28.058 -14.018  24.917  1.00  0.00
ATOM   4206  N   ALA   266     -29.175 -13.130  23.174  1.00  0.00
ATOM   4207  H   ALA   266     -29.682 -12.340  22.800  1.00  0.00
ATOM   4208  CA  ALA   266     -28.999 -14.309  22.340  1.00  0.00
ATOM   4209  HA  ALA   266     -29.125 -15.191  22.968  1.00  0.00
ATOM   4210  CB  ALA   266     -30.069 -14.345  21.250  1.00  0.00
ATOM   4211  HB1 ALA   266     -29.928 -15.231  20.631  1.00  0.00
ATOM   4212  HB2 ALA   266     -31.056 -14.377  21.710  1.00  0.00
ATOM   4213  HB3 ALA   266     -29.987 -13.453  20.630  1.00  0.00
ATOM   4214  C   ALA   266     -27.619 -14.372  21.706  1.00  0.00
ATOM   4215  O   ALA   266     -27.197 -15.452  21.284  1.00  0.00
ATOM   4216  N   ILE   267     -26.910 -13.253  21.631  1.00  0.00
ATOM   4217  H   ILE   267     -27.284 -12.392  22.004  1.00  0.00
ATOM   4218  CA  ILE   267     -25.585 -13.221  21.017  1.00  0.00
ATOM   4219  HA  ILE   267     -25.605 -13.886  20.154  1.00  0.00
ATOM   4220  CB  ILE   267     -25.251 -11.809  20.509  1.00  0.00
ATOM   4221  HB  ILE   267     -25.223 -11.134  21.364  1.00  0.00
ATOM   4222  CG2 ILE   267     -23.890 -11.786  19.835  1.00  0.00
ATOM   4223 HG21 ILE   267     -23.675 -10.777  19.484  1.00  0.00
ATOM   4224 HG22 ILE   267     -23.125 -12.092  20.549  1.00  0.00
ATOM   4225 HG23 ILE   267     -23.892 -12.472  18.988  1.00  0.00
ATOM   4226  CG1 ILE   267     -26.353 -11.337  19.558  1.00  0.00
ATOM   4227 HG12 ILE   267     -26.564 -12.122  18.832  1.00  0.00
ATOM   4228 HG13 ILE   267     -27.284 -11.222  20.113  1.00  0.00
ATOM   4229  CD1 ILE   267     -26.046 -10.059  18.833  1.00  0.00
ATOM   4230 HD11 ILE   267     -26.881  -9.800  18.182  1.00  0.00
ATOM   4231 HD12 ILE   267     -25.889  -9.259  19.556  1.00  0.00
ATOM   4232 HD13 ILE   267     -25.145 -10.188  18.233  1.00  0.00
ATOM   4233  C   ILE   267     -24.534 -13.755  21.989  1.00  0.00
ATOM   4234  O   ILE   267     -23.689 -14.560  21.575  1.00  0.00
ATOM   4235  N   PRO   268     -24.524 -13.363  23.271  1.00  0.00
ATOM   4236  CD  PRO   268     -25.099 -12.151  23.882  1.00  0.00
ATOM   4237  HD2 PRO   268     -26.164 -12.104  23.655  1.00  0.00
ATOM   4238  HD3 PRO   268     -24.513 -11.283  23.580  1.00  0.00
ATOM   4239  CG  PRO   268     -24.917 -12.383  25.338  1.00  0.00
ATOM   4240  HG2 PRO   268     -25.763 -12.953  25.722  1.00  0.00
ATOM   4241  HG3 PRO   268     -24.787 -11.426  25.844  1.00  0.00
ATOM   4242  CB  PRO   268     -23.694 -13.176  25.475  1.00  0.00
ATOM   4243  HB2 PRO   268     -23.772 -13.811  26.357  1.00  0.00
ATOM   4244  HB3 PRO   268     -22.831 -12.510  25.492  1.00  0.00
ATOM   4245  CA  PRO   268     -23.635 -14.055  24.218  1.00  0.00
ATOM   4246  HA  PRO   268     -22.618 -14.060  23.825  1.00  0.00
ATOM   4247  C   PRO   268     -24.067 -15.475  24.519  1.00  0.00
ATOM   4248  O   PRO   268     -23.227 -16.282  24.931  1.00  0.00
ATOM   4249  N   ALA   269     -25.347 -15.806  24.333  1.00  0.00
ATOM   4250  H   ALA   269     -26.009 -15.108  24.025  1.00  0.00
ATOM   4251  CA  ALA   269     -25.800 -17.172  24.571  1.00  0.00
ATOM   4252  HA  ALA   269     -25.394 -17.506  25.526  1.00  0.00
ATOM   4253  CB  ALA   269     -27.323 -17.214  24.656  1.00  0.00
ATOM   4254  HB1 ALA   269     -27.649 -18.239  24.834  1.00  0.00
ATOM   4255  HB2 ALA   269     -27.659 -16.579  25.475  1.00  0.00
ATOM   4256  HB3 ALA   269     -27.750 -16.855  23.720  1.00  0.00
ATOM   4257  C   ALA   269     -25.300 -18.112  23.485  1.00  0.00
ATOM   4258  O   ALA   269     -24.917 -19.252  23.771  1.00  0.00
ATOM   4259  N   LEU   270     -25.290 -17.651  22.234  1.00  0.00
ATOM   4260  H   LEU   270     -25.668 -16.737  22.030  1.00  0.00
ATOM   4261  CA  LEU   270     -24.737 -18.456  21.153  1.00  0.00
ATOM   4262  HA  LEU   270     -25.159 -19.459  21.224  1.00  0.00
ATOM   4263  CB  LEU   270     -25.133 -17.866  19.802  1.00  0.00
ATOM   4264  HB2 LEU   270     -24.825 -16.821  19.764  1.00  0.00
ATOM   4265  HB3 LEU   270     -24.513 -18.308  19.022  1.00  0.00
ATOM   4266  CG  LEU   270     -26.603 -17.972  19.395  1.00  0.00
ATOM   4267  HG  LEU   270     -27.217 -17.798  20.278  1.00  0.00
ATOM   4268  CD1 LEU   270     -26.940 -16.912  18.361  1.00  0.00
ATOM   4269 HD11 LEU   270     -27.990 -16.999  18.080  1.00  0.00
ATOM   4270 HD12 LEU   270     -26.757 -15.923  18.781  1.00  0.00
ATOM   4271 HD13 LEU   270     -26.315 -17.053  17.479  1.00  0.00
ATOM   4272  CD2 LEU   270     -26.911 -19.354  18.865  1.00  0.00
ATOM   4273 HD21 LEU   270     -27.962 -19.409  18.581  1.00  0.00
ATOM   4274 HD22 LEU   270     -26.288 -19.557  17.993  1.00  0.00
ATOM   4275 HD23 LEU   270     -26.705 -20.094  19.638  1.00  0.00
ATOM   4276  C   LEU   270     -23.223 -18.568  21.259  1.00  0.00
ATOM   4277  O   LEU   270     -22.626 -19.458  20.648  1.00  0.00
ATOM   4278  N   GLY   271     -22.585 -17.680  22.022  1.00  0.00
ATOM   4279  H   GLY   271     -23.097 -16.924  22.453  1.00  0.00
ATOM   4280  CA  GLY   271     -21.155 -17.785  22.244  1.00  0.00
ATOM   4281  HA2 GLY   271     -20.639 -17.789  21.284  1.00  0.00
ATOM   4282  HA3 GLY   271     -20.802 -16.890  22.756  1.00  0.00
ATOM   4283  C   GLY   271     -20.750 -19.009  23.036  1.00  0.00
ATOM   4284  O   GLY   271     -19.598 -19.440  22.949  1.00  0.00
ATOM   4285  N   VAL   272     -21.669 -19.573  23.815  1.00  0.00
ATOM   4286  H   VAL   272     -22.578 -19.144  23.915  1.00  0.00
ATOM   4287  CA  VAL   272     -21.420 -20.810  24.548  1.00  0.00
ATOM   4288  HA  VAL   272     -20.361 -21.046  24.442  1.00  0.00
ATOM   4289  CB  VAL   272     -21.710 -20.643  26.055  1.00  0.00
ATOM   4290  HB  VAL   272     -21.635 -21.620  26.533  1.00  0.00
ATOM   4291  CG1 VAL   272     -20.692 -19.719  26.687  1.00  0.00
ATOM   4292 HG11 VAL   272     -20.909 -19.611  27.750  1.00  0.00
ATOM   4293 HG12 VAL   272     -19.693 -20.138  26.562  1.00  0.00
ATOM   4294 HG13 VAL   272     -20.739 -18.742  26.206  1.00  0.00
ATOM   4295  CG2 VAL   272     -23.109 -20.107  26.273  1.00  0.00
ATOM   4296 HG21 VAL   272     -23.294 -19.996  27.342  1.00  0.00
ATOM   4297 HG22 VAL   272     -23.207 -19.137  25.786  1.00  0.00
ATOM   4298 HG23 VAL   272     -23.835 -20.801  25.849  1.00  0.00
ATOM   4299  C   VAL   272     -22.208 -21.987  23.995  1.00  0.00
ATOM   4300  O   VAL   272     -21.852 -23.141  24.285  1.00  0.00
ATOM   4301  N   VAL   273     -23.254 -21.744  23.206  1.00  0.00
ATOM   4302  H   VAL   273     -23.516 -20.792  22.994  1.00  0.00
ATOM   4303  CA  VAL   273     -24.036 -22.836  22.637  1.00  0.00
ATOM   4304  HA  VAL   273     -24.010 -23.671  23.337  1.00  0.00
ATOM   4305  CB  VAL   273     -25.503 -22.396  22.474  1.00  0.00
ATOM   4306  HB  VAL   273     -25.516 -21.427  21.975  1.00  0.00
ATOM   4307  CG1 VAL   273     -26.278 -23.385  21.617  1.00  0.00
ATOM   4308 HG11 VAL   273     -27.311 -23.050  21.518  1.00  0.00
ATOM   4309 HG12 VAL   273     -25.821 -23.447  20.629  1.00  0.00
ATOM   4310 HG13 VAL   273     -26.259 -24.368  22.088  1.00  0.00
ATOM   4311  CG2 VAL   273     -26.159 -22.241  23.834  1.00  0.00
ATOM   4312 HG21 VAL   273     -27.196 -21.930  23.705  1.00  0.00
ATOM   4313 HG22 VAL   273     -26.130 -23.194  24.363  1.00  0.00
ATOM   4314 HG23 VAL   273     -25.624 -21.488  24.413  1.00  0.00
ATOM   4315  C   VAL   273     -23.432 -23.306  21.318  1.00  0.00
ATOM   4316  O   VAL   273     -23.390 -24.508  21.037  1.00  0.00
ATOM   4317  N   LEU   274     -22.950 -22.376  20.496  1.00  0.00
ATOM   4318  H   LEU   274     -23.003 -21.400  20.751  1.00  0.00
ATOM   4319  CA  LEU   274     -22.345 -22.762  19.226  1.00  0.00
ATOM   4320  HA  LEU   274     -23.063 -23.391  18.700  1.00  0.00
ATOM   4321  CB  LEU   274     -22.110 -21.513  18.364  1.00  0.00
ATOM   4322  HB2 LEU   274     -21.647 -20.737  18.974  1.00  0.00
ATOM   4323  HB3 LEU   274     -21.343 -21.729  17.620  1.00  0.00
ATOM   4324  CG  LEU   274     -23.343 -20.937  17.665  1.00  0.00
ATOM   4325  HG  LEU   274     -24.165 -20.927  18.381  1.00  0.00
ATOM   4326  CD1 LEU   274     -23.091 -19.512  17.218  1.00  0.00
ATOM   4327 HD11 LEU   274     -23.981 -19.123  16.724  1.00  0.00
ATOM   4328 HD12 LEU   274     -22.859 -18.894  18.085  1.00  0.00
ATOM   4329 HD13 LEU   274     -22.252 -19.492  16.523  1.00  0.00
ATOM   4330  CD2 LEU   274     -23.751 -21.799  16.493  1.00  0.00
ATOM   4331 HD21 LEU   274     -24.630 -21.368  16.013  1.00  0.00
ATOM   4332 HD22 LEU   274     -22.933 -21.848  15.775  1.00  0.00
ATOM   4333 HD23 LEU   274     -23.986 -22.804  16.845  1.00  0.00
ATOM   4334  C   LEU   274     -21.051 -23.563  19.365  1.00  0.00
ATOM   4335  O   LEU   274     -20.768 -24.359  18.453  1.00  0.00
ATOM   4336  N   PRO   275     -20.227 -23.404  20.410  1.00  0.00
ATOM   4337  CD  PRO   275     -20.064 -22.222  21.275  1.00  0.00
ATOM   4338  HD2 PRO   275     -20.770 -22.281  22.103  1.00  0.00
ATOM   4339  HD3 PRO   275     -20.128 -21.319  20.667  1.00  0.00
ATOM   4340  CG  PRO   275     -18.670 -22.365  21.803  1.00  0.00
ATOM   4341  HG2 PRO   275     -18.629 -21.988  22.825  1.00  0.00
ATOM   4342  HG3 PRO   275     -17.977 -21.842  21.144  1.00  0.00
ATOM   4343  CB  PRO   275     -18.361 -23.788  21.799  1.00  0.00
ATOM   4344  HB2 PRO   275     -18.752 -24.245  22.708  1.00  0.00
ATOM   4345  HB3 PRO   275     -17.289 -23.924  21.656  1.00  0.00
ATOM   4346  CA  PRO   275     -19.111 -24.348  20.585  1.00  0.00
ATOM   4347  HA  PRO   275     -18.463 -24.312  19.709  1.00  0.00
ATOM   4348  C   PRO   275     -19.559 -25.775  20.823  1.00  0.00
ATOM   4349  O   PRO   275     -18.834 -26.706  20.453  1.00  0.00
ATOM   4350  N   LEU   276     -20.727 -25.982  21.435  1.00  0.00
ATOM   4351  H   LEU   276     -21.266 -25.198  21.774  1.00  0.00
ATOM   4352  CA  LEU   276     -21.233 -27.339  21.619  1.00  0.00
ATOM   4353  HA  LEU   276     -20.439 -27.945  22.056  1.00  0.00
ATOM   4354  CB  LEU   276     -22.421 -27.336  22.583  1.00  0.00
ATOM   4355  HB2 LEU   276     -23.137 -26.577  22.266  1.00  0.00
ATOM   4356  HB3 LEU   276     -23.001 -28.248  22.439  1.00  0.00
ATOM   4357  CG  LEU   276     -22.129 -27.158  24.074  1.00  0.00
ATOM   4358  HG  LEU   276     -21.518 -26.263  24.195  1.00  0.00
ATOM   4359  CD1 LEU   276     -23.417 -26.959  24.853  1.00  0.00
ATOM   4360 HD11 LEU   276     -23.187 -26.834  25.911  1.00  0.00
ATOM   4361 HD12 LEU   276     -23.930 -26.070  24.486  1.00  0.00
ATOM   4362 HD13 LEU   276     -24.060 -27.829  24.722  1.00  0.00
ATOM   4363  CD2 LEU   276     -21.349 -28.340  24.622  1.00  0.00
ATOM   4364 HD21 LEU   276     -21.155 -28.187  25.684  1.00  0.00
ATOM   4365 HD22 LEU   276     -21.929 -29.253  24.487  1.00  0.00
ATOM   4366 HD23 LEU   276     -20.402 -28.430  24.089  1.00  0.00
ATOM   4367  C   LEU   276     -21.631 -27.960  20.288  1.00  0.00
ATOM   4368  O   LEU   276     -21.587 -29.184  20.129  1.00  0.00
ATOM   4369  N   LEU   277     -22.025 -27.131  19.322  1.00  0.00
ATOM   4370  H   LEU   277     -22.065 -26.137  19.495  1.00  0.00
ATOM   4371  CA  LEU   277     -22.402 -27.641  18.010  1.00  0.00
ATOM   4372  HA  LEU   277     -22.957 -28.569  18.151  1.00  0.00
ATOM   4373  CB  LEU   277     -23.312 -26.642  17.299  1.00  0.00
ATOM   4374  HB2 LEU   277     -23.047 -25.632  17.612  1.00  0.00
ATOM   4375  HB3 LEU   277     -23.047 -26.607  16.242  1.00  0.00
ATOM   4376  CG  LEU   277     -24.825 -26.827  17.431  1.00  0.00
ATOM   4377  HG  LEU   277     -25.116 -27.694  16.839  1.00  0.00
ATOM   4378  CD1 LEU   277     -25.228 -27.079  18.873  1.00  0.00
ATOM   4379 HD11 LEU   277     -26.309 -27.206  18.932  1.00  0.00
ATOM   4380 HD12 LEU   277     -24.736 -27.982  19.236  1.00  0.00
ATOM   4381 HD13 LEU   277     -24.928 -26.230  19.488  1.00  0.00
ATOM   4382  CD2 LEU   277     -25.548 -25.610  16.880  1.00  0.00
ATOM   4383 HD21 LEU   277     -26.624 -25.751  16.978  1.00  0.00
ATOM   4384 HD22 LEU   277     -25.246 -24.724  17.438  1.00  0.00
ATOM   4385 HD23 LEU   277     -25.294 -25.481  15.828  1.00  0.00
ATOM   4386  C   LEU   277     -21.179 -27.942  17.159  1.00  0.00
ATOM   4387  O   LEU   277     -21.251 -28.765  16.242  1.00  0.00
ATOM   4388  N   THR   278     -20.055 -27.282  17.440  1.00  0.00
ATOM   4389  H   THR   278     -20.056 -26.562  18.148  1.00  0.00
ATOM   4390  CA  THR   278     -18.819 -27.590  16.732  1.00  0.00
ATOM   4391  HA  THR   278     -19.045 -27.676  15.669  1.00  0.00
ATOM   4392  CB  THR   278     -17.812 -26.457  16.918  1.00  0.00
ATOM   4393  HB  THR   278     -17.443 -26.472  17.944  1.00  0.00
ATOM   4394  CG2 THR   278     -16.644 -26.619  15.969  1.00  0.00
ATOM   4395 HG21 THR   278     -15.938 -25.802  16.118  1.00  0.00
ATOM   4396 HG22 THR   278     -16.146 -27.569  16.164  1.00  0.00
ATOM   4397 HG23 THR   278     -17.006 -26.603  14.941  1.00  0.00
ATOM   4398  OG1 THR   278     -18.457 -25.204  16.671  1.00  0.00
ATOM   4399  HG1 THR   278     -18.794 -25.189  15.772  1.00  0.00
ATOM   4400  C   THR   278     -18.230 -28.912  17.205  1.00  0.00
ATOM   4401  O   THR   278     -17.742 -29.704  16.393  1.00  0.00
ATOM   4402  N   ILE   279     -18.261 -29.165  18.514  1.00  0.00
ATOM   4403  H   ILE   279     -18.611 -28.467  19.155  1.00  0.00
ATOM   4404  CA  ILE   279     -17.794 -30.445  19.040  1.00  0.00
ATOM   4405  HA  ILE   279     -16.764 -30.592  18.715  1.00  0.00
ATOM   4406  CB  ILE   279     -17.815 -30.428  20.580  1.00  0.00
ATOM   4407  HB  ILE   279     -18.828 -30.193  20.906  1.00  0.00
ATOM   4408  CG2 ILE   279     -17.440 -31.786  21.136  1.00  0.00
ATOM   4409 HG21 ILE   279     -17.461 -31.752  22.225  1.00  0.00
ATOM   4410 HG22 ILE   279     -18.151 -32.533  20.783  1.00  0.00
ATOM   4411 HG23 ILE   279     -16.438 -32.052  20.801  1.00  0.00
ATOM   4412  CG1 ILE   279     -16.875 -29.353  21.124  1.00  0.00
ATOM   4413 HG12 ILE   279     -15.845 -29.699  21.043  1.00  0.00
ATOM   4414 HG13 ILE   279     -16.933 -28.468  20.491  1.00  0.00
ATOM   4415  CD1 ILE   279     -17.163 -28.965  22.557  1.00  0.00
ATOM   4416 HD11 ILE   279     -16.457 -28.198  22.875  1.00  0.00
ATOM   4417 HD12 ILE   279     -18.179 -28.577  22.632  1.00  0.00
ATOM   4418 HD13 ILE   279     -17.061 -29.840  23.198  1.00  0.00
ATOM   4419  C   ILE   279     -18.636 -31.587  18.486  1.00  0.00
ATOM   4420  O   ILE   279     -18.120 -32.670  18.183  1.00  0.00
ATOM   4421  N   LEU   280     -19.942 -31.363  18.335  1.00  0.00
ATOM   4422  H   LEU   280     -20.318 -30.440  18.497  1.00  0.00
ATOM   4423  CA  LEU   280     -20.834 -32.445  17.936  1.00  0.00
ATOM   4424  HA  LEU   280     -20.536 -33.347  18.471  1.00  0.00
ATOM   4425  CB  LEU   280     -22.270 -32.109  18.332  1.00  0.00
ATOM   4426  HB2 LEU   280     -22.298 -31.842  19.388  1.00  0.00
ATOM   4427  HB3 LEU   280     -22.571 -31.184  17.841  1.00  0.00
ATOM   4428  CG  LEU   280     -23.317 -33.189  18.057  1.00  0.00
ATOM   4429  HG  LEU   280     -23.273 -33.442  16.998  1.00  0.00
ATOM   4430  CD1 LEU   280     -23.025 -34.448  18.857  1.00  0.00
ATOM   4431 HD11 LEU   280     -23.785 -35.200  18.643  1.00  0.00
ATOM   4432 HD12 LEU   280     -22.044 -34.835  18.581  1.00  0.00
ATOM   4433 HD13 LEU   280     -23.037 -34.214  19.921  1.00  0.00
ATOM   4434  CD2 LEU   280     -24.707 -32.672  18.360  1.00  0.00
ATOM   4435 HD21 LEU   280     -25.438 -33.455  18.158  1.00  0.00
ATOM   4436 HD22 LEU   280     -24.767 -32.381  19.409  1.00  0.00
ATOM   4437 HD23 LEU   280     -24.919 -31.807  17.731  1.00  0.00
ATOM   4438  C   LEU   280     -20.737 -32.725  16.443  1.00  0.00
ATOM   4439  O   LEU   280     -20.728 -33.888  16.025  1.00  0.00
ATOM   4440  N   THR   281     -20.660 -31.678  15.622  1.00  0.00
ATOM   4441  H   THR   281     -20.697 -30.740  15.995  1.00  0.00
ATOM   4442  CA  THR   281     -20.523 -31.865  14.185  1.00  0.00
ATOM   4443  HA  THR   281     -21.201 -32.663  13.883  1.00  0.00
ATOM   4444  CB  THR   281     -20.929 -30.591  13.441  1.00  0.00
ATOM   4445  HB  THR   281     -20.517 -30.623  12.432  1.00  0.00
ATOM   4446  CG2 THR   281     -22.441 -30.479  13.354  1.00  0.00
ATOM   4447 HG21 THR   281     -22.708 -29.566  12.821  1.00  0.00
ATOM   4448 HG22 THR   281     -22.840 -31.341  12.819  1.00  0.00
ATOM   4449 HG23 THR   281     -22.862 -30.449  14.359  1.00  0.00
ATOM   4450  OG1 THR   281     -20.405 -29.447  14.121  1.00  0.00
ATOM   4451  HG1 THR   281     -20.662 -28.650  13.652  1.00  0.00
ATOM   4452  C   THR   281     -19.112 -32.264  13.772  1.00  0.00
ATOM   4453  O   THR   281     -18.912 -32.664  12.622  1.00  0.00
ATOM   4454  N   ALA   282     -18.134 -32.167  14.673  1.00  0.00
ATOM   4455  H   ALA   282     -18.334 -31.818  15.599  1.00  0.00
ATOM   4456  CA  ALA   282     -16.776 -32.566  14.318  1.00  0.00
ATOM   4457  HA  ALA   282     -16.608 -32.304  13.273  1.00  0.00
ATOM   4458  CB  ALA   282     -15.758 -31.807  15.166  1.00  0.00
ATOM   4459  HB1 ALA   282     -14.750 -32.116  14.888  1.00  0.00
ATOM   4460  HB2 ALA   282     -15.869 -30.736  14.995  1.00  0.00
ATOM   4461  HB3 ALA   282     -15.927 -32.026  16.220  1.00  0.00
ATOM   4462  C   ALA   282     -16.584 -34.070  14.466  1.00  0.00
ATOM   4463  O   ALA   282     -15.908 -34.696  13.644  1.00  0.00
ATOM   4464  N   ARG   283     -17.169 -34.671  15.497  1.00  0.00
ATOM   4465  H   ARG   283     -17.676 -34.125  16.179  1.00  0.00
ATOM   4466  CA  ARG   283     -17.089 -36.114  15.659  1.00  0.00
ATOM   4467  HA  ARG   283     -16.108 -36.434  15.307  1.00  0.00
ATOM   4468  CB  ARG   283     -17.199 -36.493  17.138  1.00  0.00
ATOM   4469  HB2 ARG   283     -17.187 -37.579  17.234  1.00  0.00
ATOM   4470  HB3 ARG   283     -16.295 -36.178  17.659  1.00  0.00
ATOM   4471  CG  ARG   283     -18.404 -35.943  17.856  1.00  0.00
ATOM   4472  HG2 ARG   283     -18.399 -34.855  17.792  1.00  0.00
ATOM   4473  HG3 ARG   283     -19.311 -36.322  17.386  1.00  0.00
ATOM   4474  CD  ARG   283     -18.376 -36.364  19.313  1.00  0.00
ATOM   4475  HD2 ARG   283     -19.040 -35.720  19.890  1.00  0.00
ATOM   4476  HD3 ARG   283     -18.741 -37.387  19.402  1.00  0.00
ATOM   4477  NE  ARG   283     -17.023 -36.281  19.858  1.00  0.00
ATOM   4478  HE  ARG   283     -16.599 -35.365  19.839  1.00  0.00
ATOM   4479  CZ  ARG   283     -16.352 -37.314  20.358  1.00  0.00
ATOM   4480  NH1 ARG   283     -16.912 -38.516  20.396  1.00  0.00
ATOM   4481 HH11 ARG   283     -17.850 -38.648  20.045  1.00  0.00
ATOM   4482 HH12 ARG   283     -16.401 -39.300  20.776  1.00  0.00
ATOM   4483  NH2 ARG   283     -15.124 -37.144  20.827  1.00  0.00
ATOM   4484 HH21 ARG   283     -14.697 -36.229  20.805  1.00  0.00
ATOM   4485 HH22 ARG   283     -14.615 -37.930  21.207  1.00  0.00
ATOM   4486  C   ARG   283     -18.139 -36.855  14.842  1.00  0.00
ATOM   4487  O   ARG   283     -18.111 -38.089  14.794  1.00  0.00
ATOM   4488  N   MET   284     -19.058 -36.138  14.203  1.00  0.00
ATOM   4489  H   MET   284     -19.205 -35.170  14.451  1.00  0.00
ATOM   4490  CA  MET   284     -19.880 -36.695  13.140  1.00  0.00
ATOM   4491  HA  MET   284     -20.056 -37.748  13.361  1.00  0.00
ATOM   4492  CB  MET   284     -21.234 -35.983  13.087  1.00  0.00
ATOM   4493  HB2 MET   284     -21.080 -34.908  13.179  1.00  0.00
ATOM   4494  HB3 MET   284     -21.673 -36.115  12.098  1.00  0.00
ATOM   4495  CG  MET   284     -22.224 -36.442  14.142  1.00  0.00
ATOM   4496  HG2 MET   284     -22.170 -37.526  14.243  1.00  0.00
ATOM   4497  HG3 MET   284     -21.949 -36.017  15.107  1.00  0.00
ATOM   4498  SD  MET   284     -23.912 -35.961  13.735  1.00  0.00
ATOM   4499  CE  MET   284     -24.127 -34.535  14.791  1.00  0.00
ATOM   4500  HE1 MET   284     -25.127 -34.126  14.651  1.00  0.00
ATOM   4501  HE2 MET   284     -23.999 -34.831  15.832  1.00  0.00
ATOM   4502  HE3 MET   284     -23.386 -33.778  14.535  1.00  0.00
ATOM   4503  C   MET   284     -19.196 -36.600  11.785  1.00  0.00
ATOM   4504  O   MET   284     -19.738 -37.100  10.794  1.00  0.00
ATOM   4505  N   ASP   285     -18.028 -35.956  11.731  1.00  0.00
ATOM   4506  H   ASP   285     -17.639 -35.545  12.567  1.00  0.00
ATOM   4507  CA  ASP   285     -17.229 -35.786  10.518  1.00  0.00
ATOM   4508  HA  ASP   285     -16.321 -35.252  10.797  1.00  0.00
ATOM   4509  CB  ASP   285     -16.806 -37.134   9.928  1.00  0.00
ATOM   4510  HB2 ASP   285     -16.707 -37.865  10.730  1.00  0.00
ATOM   4511  HB3 ASP   285     -17.591 -37.503   9.268  1.00  0.00
ATOM   4512  CG  ASP   285     -15.501 -37.048   9.160  1.00  0.00
ATOM   4513  OD1 ASP   285     -14.942 -35.936   9.052  1.00  0.00
ATOM   4514  OD2 ASP   285     -15.026 -38.092   8.669  1.00  0.00
ATOM   4515  C   ASP   285     -17.953 -34.944   9.473  1.00  0.00
ATOM   4516  O   ASP   285     -17.738 -35.105   8.270  1.00  0.00
ATOM   4517  N   LYS   286     -18.814 -34.034   9.926  1.00  0.00
ATOM   4518  H   LYS   286     -19.070 -34.023  10.903  1.00  0.00
ATOM   4519  CA  LYS   286     -19.419 -33.028   9.054  1.00  0.00
ATOM   4520  HA  LYS   286     -19.355 -33.373   8.022  1.00  0.00
ATOM   4521  CB  LYS   286     -20.884 -32.814   9.411  1.00  0.00
ATOM   4522  HB2 LYS   286     -20.957 -32.454  10.437  1.00  0.00
ATOM   4523  HB3 LYS   286     -21.295 -32.018   8.791  1.00  0.00
ATOM   4524  CG  LYS   286     -21.730 -34.061   9.254  1.00  0.00
ATOM   4525  HG2 LYS   286     -21.461 -34.567   8.327  1.00  0.00
ATOM   4526  HG3 LYS   286     -21.515 -34.750  10.071  1.00  0.00
ATOM   4527  CD  LYS   286     -23.208 -33.740   9.242  1.00  0.00
ATOM   4528  HD2 LYS   286     -23.567 -33.646  10.267  1.00  0.00
ATOM   4529  HD3 LYS   286     -23.368 -32.787   8.737  1.00  0.00
ATOM   4530  CE  LYS   286     -23.992 -34.828   8.529  1.00  0.00
ATOM   4531  HE2 LYS   286     -25.052 -34.575   8.537  1.00  0.00
ATOM   4532  HE3 LYS   286     -23.684 -34.871   7.484  1.00  0.00
ATOM   4533  NZ  LYS   286     -23.796 -36.163   9.159  1.00  0.00
ATOM   4534  HZ1 LYS   286     -22.843 -36.246   9.484  1.00  0.00
ATOM   4535  HZ2 LYS   286     -24.428 -36.263   9.941  1.00  0.00
ATOM   4536  HZ3 LYS   286     -23.984 -36.887   8.480  1.00  0.00
ATOM   4537  C   LYS   286     -18.592 -31.755   9.199  1.00  0.00
ATOM   4538  O   LYS   286     -18.968 -30.805   9.882  1.00  0.00
ATOM   4539  N   ALA   287     -17.435 -31.751   8.536  1.00  0.00
ATOM   4540  H   ALA   287     -17.237 -32.476   7.862  1.00  0.00
ATOM   4541  CA  ALA   287     -16.437 -30.713   8.763  1.00  0.00
ATOM   4542  HA  ALA   287     -16.260 -30.644   9.836  1.00  0.00
ATOM   4543  CB  ALA   287     -15.120 -31.098   8.090  1.00  0.00
ATOM   4544  HB1 ALA   287     -14.380 -30.317   8.265  1.00  0.00
ATOM   4545  HB2 ALA   287     -14.760 -32.039   8.507  1.00  0.00
ATOM   4546  HB3 ALA   287     -15.279 -31.214   7.018  1.00  0.00
ATOM   4547  C   ALA   287     -16.889 -29.347   8.272  1.00  0.00
ATOM   4548  O   ALA   287     -16.436 -28.327   8.801  1.00  0.00
ATOM   4549  N   ALA   288     -17.770 -29.301   7.272  1.00  0.00
ATOM   4550  H   ALA   288     -18.107 -30.157   6.856  1.00  0.00
ATOM   4551  CA  ALA   288     -18.248 -28.015   6.777  1.00  0.00
ATOM   4552  HA  ALA   288     -17.386 -27.365   6.627  1.00  0.00
ATOM   4553  CB  ALA   288     -18.949 -28.197   5.433  1.00  0.00
ATOM   4554  HB1 ALA   288     -19.302 -27.231   5.073  1.00  0.00
ATOM   4555  HB2 ALA   288     -18.249 -28.620   4.712  1.00  0.00
ATOM   4556  HB3 ALA   288     -19.797 -28.871   5.553  1.00  0.00
ATOM   4557  C   ALA   288     -19.177 -27.349   7.783  1.00  0.00
ATOM   4558  O   ALA   288     -19.142 -26.127   7.953  1.00  0.00
ATOM   4559  N   TRP   289     -20.010 -28.138   8.463  1.00  0.00
ATOM   4560  H   TRP   289     -20.040 -29.129   8.268  1.00  0.00
ATOM   4561  CA  TRP   289     -20.883 -27.582   9.491  1.00  0.00
ATOM   4562  HA  TRP   289     -21.386 -26.709   9.076  1.00  0.00
ATOM   4563  CB  TRP   289     -21.948 -28.605   9.887  1.00  0.00
ATOM   4564  HB2 TRP   289     -21.506 -29.601   9.900  1.00  0.00
ATOM   4565  HB3 TRP   289     -22.268 -28.416  10.912  1.00  0.00
ATOM   4566  CG  TRP   289     -23.140 -28.604   8.987  1.00  0.00
ATOM   4567  CD1 TRP   289     -23.583 -29.635   8.213  1.00  0.00
ATOM   4568  HD1 TRP   289     -23.054 -30.577   8.214  1.00  0.00
ATOM   4569  NE1 TRP   289     -24.706 -29.260   7.521  1.00  0.00
ATOM   4570  HE1 TRP   289     -25.158 -29.915   6.899  1.00  0.00
ATOM   4571  CE2 TRP   289     -25.013 -27.964   7.841  1.00  0.00
ATOM   4572  CZ2 TRP   289     -26.053 -27.153   7.399  1.00  0.00
ATOM   4573  HZ2 TRP   289     -26.774 -27.537   6.692  1.00  0.00
ATOM   4574  CH2 TRP   289     -26.112 -25.879   7.894  1.00  0.00
ATOM   4575  HH2 TRP   289     -26.901 -25.213   7.578  1.00  0.00
ATOM   4576  CZ3 TRP   289     -25.166 -25.405   8.811  1.00  0.00
ATOM   4577  HZ3 TRP   289     -25.255 -24.392   9.175  1.00  0.00
ATOM   4578  CE3 TRP   289     -24.133 -26.208   9.250  1.00  0.00
ATOM   4579  HE3 TRP   289     -23.401 -25.845   9.957  1.00  0.00
ATOM   4580  CD2 TRP   289     -24.045 -27.516   8.761  1.00  0.00
ATOM   4581  C   TRP   289     -20.089 -27.139  10.713  1.00  0.00
ATOM   4582  O   TRP   289     -20.389 -26.099  11.309  1.00  0.00
ATOM   4583  N   ALA   290     -19.082 -27.922  11.108  1.00  0.00
ATOM   4584  H   ALA   290     -18.886 -28.780  10.613  1.00  0.00
ATOM   4585  CA  ALA   290     -18.257 -27.551  12.252  1.00  0.00
ATOM   4586  HA  ALA   290     -18.915 -27.363  13.100  1.00  0.00
ATOM   4587  CB  ALA   290     -17.322 -28.702  12.619  1.00  0.00
ATOM   4588  HB1 ALA   290     -16.710 -28.415  13.474  1.00  0.00
ATOM   4589  HB2 ALA   290     -17.912 -29.583  12.874  1.00  0.00
ATOM   4590  HB3 ALA   290     -16.676 -28.931  11.771  1.00  0.00
ATOM   4591  C   ALA   290     -17.462 -26.281  11.974  1.00  0.00
ATOM   4592  O   ALA   290     -17.271 -25.454  12.871  1.00  0.00
ATOM   4593  N   PHE   291     -16.987 -26.112  10.739  1.00  0.00
ATOM   4594  H   PHE   291     -17.092 -26.846  10.053  1.00  0.00
ATOM   4595  CA  PHE   291     -16.315 -24.873  10.369  1.00  0.00
ATOM   4596  HA  PHE   291     -15.545 -24.667  11.113  1.00  0.00
ATOM   4597  CB  PHE   291     -15.637 -25.027   9.008  1.00  0.00
ATOM   4598  HB2 PHE   291     -14.862 -25.791   9.074  1.00  0.00
ATOM   4599  HB3 PHE   291     -16.358 -25.409   8.286  1.00  0.00
ATOM   4600  CG  PHE   291     -15.038 -23.754   8.487  1.00  0.00
ATOM   4601  CD1 PHE   291     -13.812 -23.313   8.949  1.00  0.00
ATOM   4602  HD1 PHE   291     -13.274 -23.889   9.687  1.00  0.00
ATOM   4603  CE1 PHE   291     -13.262 -22.143   8.480  1.00  0.00
ATOM   4604  HE1 PHE   291     -12.302 -21.812   8.847  1.00  0.00
ATOM   4605  CZ  PHE   291     -13.936 -21.396   7.544  1.00  0.00
ATOM   4606  HZ  PHE   291     -13.505 -20.477   7.174  1.00  0.00
ATOM   4607  CE2 PHE   291     -15.162 -21.820   7.077  1.00  0.00
ATOM   4608  HE2 PHE   291     -15.694 -21.232   6.344  1.00  0.00
ATOM   4609  CD2 PHE   291     -15.707 -22.992   7.545  1.00  0.00
ATOM   4610  HD2 PHE   291     -16.667 -23.317   7.171  1.00  0.00
ATOM   4611  C   PHE   291     -17.289 -23.702  10.353  1.00  0.00
ATOM   4612  O   PHE   291     -16.909 -22.567  10.661  1.00  0.00
ATOM   4613  N   VAL   292     -18.548 -23.957   9.991  1.00  0.00
ATOM   4614  H   VAL   292     -18.814 -24.891   9.713  1.00  0.00
ATOM   4615  CA  VAL   292     -19.554 -22.900   9.990  1.00  0.00
ATOM   4616  HA  VAL   292     -19.134 -22.033   9.480  1.00  0.00
ATOM   4617  CB  VAL   292     -20.803 -23.355   9.210  1.00  0.00
ATOM   4618  HB  VAL   292     -21.019 -24.388   9.482  1.00  0.00
ATOM   4619  CG1 VAL   292     -22.011 -22.505   9.565  1.00  0.00
ATOM   4620 HG11 VAL   292     -22.877 -22.849   9.000  1.00  0.00
ATOM   4621 HG12 VAL   292     -22.216 -22.592  10.632  1.00  0.00
ATOM   4622 HG13 VAL   292     -21.808 -21.463   9.319  1.00  0.00
ATOM   4623  CG2 VAL   292     -20.544 -23.300   7.718  1.00  0.00
ATOM   4624 HG21 VAL   292     -21.436 -23.624   7.182  1.00  0.00
ATOM   4625 HG22 VAL   292     -20.298 -22.278   7.429  1.00  0.00
ATOM   4626 HG23 VAL   292     -19.711 -23.958   7.469  1.00  0.00
ATOM   4627  C   VAL   292     -19.892 -22.492  11.418  1.00  0.00
ATOM   4628  O   VAL   292     -20.036 -21.303  11.722  1.00  0.00
ATOM   4629  N   PHE   293     -19.998 -23.469  12.321  1.00  0.00
ATOM   4630  H   PHE   293     -19.842 -24.429  12.047  1.00  0.00
ATOM   4631  CA  PHE   293     -20.339 -23.163  13.705  1.00  0.00
ATOM   4632  HA  PHE   293     -21.151 -22.436  13.702  1.00  0.00
ATOM   4633  CB  PHE   293     -20.831 -24.422  14.418  1.00  0.00
ATOM   4634  HB2 PHE   293     -20.118 -25.230  14.258  1.00  0.00
ATOM   4635  HB3 PHE   293     -20.830 -24.251  15.495  1.00  0.00
ATOM   4636  CG  PHE   293     -22.198 -24.871  13.986  1.00  0.00
ATOM   4637  CD1 PHE   293     -23.201 -23.949  13.740  1.00  0.00
ATOM   4638  HD1 PHE   293     -23.006 -22.894  13.861  1.00  0.00
ATOM   4639  CE1 PHE   293     -24.459 -24.362  13.339  1.00  0.00
ATOM   4640  HE1 PHE   293     -25.232 -23.632  13.148  1.00  0.00
ATOM   4641  CZ  PHE   293     -24.723 -25.707  13.184  1.00  0.00
ATOM   4642  HZ  PHE   293     -25.705 -26.032  12.873  1.00  0.00
ATOM   4643  CE2 PHE   293     -23.733 -26.635  13.426  1.00  0.00
ATOM   4644  HE2 PHE   293     -23.937 -27.689  13.304  1.00  0.00
ATOM   4645  CD2 PHE   293     -22.481 -26.217  13.824  1.00  0.00
ATOM   4646  HD2 PHE   293     -21.716 -26.956  14.010  1.00  0.00
ATOM   4647  C   PHE   293     -19.161 -22.555  14.453  1.00  0.00
ATOM   4648  O   PHE   293     -19.359 -21.882  15.469  1.00  0.00
ATOM   4649  N   SER   294     -17.936 -22.786  13.977  1.00  0.00
ATOM   4650  H   SER   294     -17.803 -23.447  13.225  1.00  0.00
ATOM   4651  CA  SER   294     -16.782 -22.089  14.535  1.00  0.00
ATOM   4652  HA  SER   294     -16.836 -22.150  15.622  1.00  0.00
ATOM   4653  CB  SER   294     -15.487 -22.758  14.079  1.00  0.00
ATOM   4654  HB2 SER   294     -15.460 -22.791  12.990  1.00  0.00
ATOM   4655  HB3 SER   294     -14.635 -22.164  14.411  1.00  0.00
ATOM   4656  OG  SER   294     -15.375 -24.064  14.590  1.00  0.00
ATOM   4657  HG  SER   294     -15.961 -24.649  14.105  1.00  0.00
ATOM   4658  C   SER   294     -16.781 -20.620  14.136  1.00  0.00
ATOM   4659  O   SER   294     -16.398 -19.754  14.929  1.00  0.00
ATOM   4660  N   SER   295     -17.208 -20.322  12.907  1.00  0.00
ATOM   4661  H   SER   295     -17.550 -21.053  12.300  1.00  0.00
ATOM   4662  CA  SER   295     -17.189 -18.946  12.421  1.00  0.00
ATOM   4663  HA  SER   295     -16.218 -18.512  12.660  1.00  0.00
ATOM   4664  CB  SER   295     -17.363 -18.924  10.903  1.00  0.00
ATOM   4665  HB2 SER   295     -18.290 -19.431  10.637  1.00  0.00
ATOM   4666  HB3 SER   295     -17.441 -17.892  10.562  1.00  0.00
ATOM   4667  OG  SER   295     -16.277 -19.555  10.251  1.00  0.00
ATOM   4668  HG  SER   295     -16.373 -20.508  10.318  1.00  0.00
ATOM   4669  C   SER   295     -18.267 -18.107  13.094  1.00  0.00
ATOM   4670  O   SER   295     -18.070 -16.911  13.337  1.00  0.00
ATOM   4671  N   LEU   296     -19.417 -18.712  13.396  1.00  0.00
ATOM   4672  H   LEU   296     -19.569 -19.672  13.123  1.00  0.00
ATOM   4673  CA  LEU   296     -20.456 -17.989  14.120  1.00  0.00
ATOM   4674  HA  LEU   296     -20.532 -16.987  13.697  1.00  0.00
ATOM   4675  CB  LEU   296     -21.806 -18.683  13.950  1.00  0.00
ATOM   4676  HB2 LEU   296     -21.787 -19.638  14.475  1.00  0.00
ATOM   4677  HB3 LEU   296     -22.565 -18.132  14.506  1.00  0.00
ATOM   4678  CG  LEU   296     -22.294 -18.906  12.521  1.00  0.00
ATOM   4679  HG  LEU   296     -21.490 -19.377  11.955  1.00  0.00
ATOM   4680  CD1 LEU   296     -23.490 -19.838  12.511  1.00  0.00
ATOM   4681 HD11 LEU   296     -23.826 -19.987  11.485  1.00  0.00
ATOM   4682 HD12 LEU   296     -23.207 -20.798  12.943  1.00  0.00
ATOM   4683 HD13 LEU   296     -24.298 -19.400  13.098  1.00  0.00
ATOM   4684  CD2 LEU   296     -22.629 -17.585  11.860  1.00  0.00
ATOM   4685 HD21 LEU   296     -22.975 -17.765  10.842  1.00  0.00
ATOM   4686 HD22 LEU   296     -23.413 -17.083  12.427  1.00  0.00
ATOM   4687 HD23 LEU   296     -21.740 -16.955  11.835  1.00  0.00
ATOM   4688  C   LEU   296     -20.114 -17.858  15.596  1.00  0.00
ATOM   4689  O   LEU   296     -20.598 -16.938  16.263  1.00  0.00
ATOM   4690  N   THR   297     -19.298 -18.771  16.124  1.00  0.00
ATOM   4691  H   THR   297     -19.010 -19.569  15.575  1.00  0.00
ATOM   4692  CA  THR   297     -18.813 -18.632  17.492  1.00  0.00
ATOM   4693  HA  THR   297     -19.669 -18.466  18.145  1.00  0.00
ATOM   4694  CB  THR   297     -18.112 -19.917  17.933  1.00  0.00
ATOM   4695  HB  THR   297     -17.188 -20.031  17.367  1.00  0.00
ATOM   4696  CG2 THR   297     -17.784 -19.867  19.411  1.00  0.00
ATOM   4697 HG21 THR   297     -17.286 -20.791  19.705  1.00  0.00
ATOM   4698 HG22 THR   297     -17.126 -19.021  19.609  1.00  0.00
ATOM   4699 HG23 THR   297     -18.704 -19.753  19.984  1.00  0.00
ATOM   4700  OG1 THR   297     -18.962 -21.039  17.673  1.00  0.00
ATOM   4701  HG1 THR   297     -18.984 -21.212  16.729  1.00  0.00
ATOM   4702  C   THR   297     -17.877 -17.438  17.613  1.00  0.00
ATOM   4703  O   THR   297     -17.980 -16.647  18.556  1.00  0.00
ATOM   4704  N   LEU   298     -16.949 -17.297  16.662  1.00  0.00
ATOM   4705  H   LEU   298     -16.837 -18.011  15.956  1.00  0.00
ATOM   4706  CA  LEU   298     -16.086 -16.121  16.623  1.00  0.00
ATOM   4707  HA  LEU   298     -15.479 -16.107  17.528  1.00  0.00
ATOM   4708  CB  LEU   298     -15.154 -16.191  15.414  1.00  0.00
ATOM   4709  HB2 LEU   298     -15.754 -16.214  14.504  1.00  0.00
ATOM   4710  HB3 LEU   298     -14.668 -15.224  15.284  1.00  0.00
ATOM   4711  CG  LEU   298     -14.101 -17.289  15.341  1.00  0.00
ATOM   4712  HG  LEU   298     -14.481 -18.183  15.836  1.00  0.00
ATOM   4713  CD1 LEU   298     -13.799 -17.611  13.901  1.00  0.00
ATOM   4714 HD11 LEU   298     -13.045 -18.397  13.854  1.00  0.00
ATOM   4715 HD12 LEU   298     -14.709 -17.951  13.406  1.00  0.00
ATOM   4716 HD13 LEU   298     -13.424 -16.719  13.399  1.00  0.00
ATOM   4717  CD2 LEU   298     -12.859 -16.833  16.036  1.00  0.00
ATOM   4718 HD21 LEU   298     -12.104 -17.618  15.985  1.00  0.00
ATOM   4719 HD22 LEU   298     -12.480 -15.933  15.551  1.00  0.00
ATOM   4720 HD23 LEU   298     -13.085 -16.615  17.080  1.00  0.00
ATOM   4721  C   LEU   298     -16.900 -14.838  16.567  1.00  0.00
ATOM   4722  O   LEU   298     -16.597 -13.869  17.271  1.00  0.00
ATOM   4723  N   ALA   299     -17.934 -14.813  15.723  1.00  0.00
ATOM   4724  H   ALA   299     -18.189 -15.646  15.212  1.00  0.00
ATOM   4725  CA  ALA   299     -18.709 -13.595  15.524  1.00  0.00
ATOM   4726  HA  ALA   299     -18.019 -12.789  15.273  1.00  0.00
ATOM   4727  CB  ALA   299     -19.675 -13.779  14.354  1.00  0.00
ATOM   4728  HB1 ALA   299     -20.251 -12.865  14.211  1.00  0.00
ATOM   4729  HB2 ALA   299     -19.111 -13.998  13.447  1.00  0.00
ATOM   4730  HB3 ALA   299     -20.353 -14.605  14.568  1.00  0.00
ATOM   4731  C   ALA   299     -19.464 -13.200  16.786  1.00  0.00
ATOM   4732  O   ALA   299     -19.550 -12.014  17.116  1.00  0.00
ATOM   4733  N   CYS   300     -20.005 -14.179  17.512  1.00  0.00
ATOM   4734  H   CYS   300     -19.879 -15.142  17.235  1.00  0.00
ATOM   4735  CA  CYS   300     -20.781 -13.871  18.708  1.00  0.00
ATOM   4736  HA  CYS   300     -21.453 -13.045  18.472  1.00  0.00
ATOM   4737  CB  CYS   300     -21.631 -15.074  19.110  1.00  0.00
ATOM   4738  HB2 CYS   300     -20.989 -15.947  19.227  1.00  0.00
ATOM   4739  HB3 CYS   300     -22.046 -14.907  20.104  1.00  0.00
ATOM   4740  SG  CYS   300     -22.965 -15.465  17.965  1.00  0.00
ATOM   4741  HG  CYS   300     -22.478 -16.163  16.935  1.00  0.00
ATOM   4742  C   CYS   300     -19.893 -13.442  19.868  1.00  0.00
ATOM   4743  O   CYS   300     -20.364 -12.762  20.784  1.00  0.00
ATOM   4744  N   ILE   301     -18.618 -13.825  19.850  1.00  0.00
ATOM   4745  H   ILE   301     -18.280 -14.421  19.108  1.00  0.00
ATOM   4746  CA  ILE   301     -17.697 -13.392  20.895  1.00  0.00
ATOM   4747  HA  ILE   301     -18.227 -13.421  21.847  1.00  0.00
ATOM   4748  CB  ILE   301     -16.500 -14.358  20.983  1.00  0.00
ATOM   4749  HB  ILE   301     -16.177 -14.591  19.968  1.00  0.00
ATOM   4750  CG2 ILE   301     -15.329 -13.714  21.717  1.00  0.00
ATOM   4751 HG21 ILE   301     -14.498 -14.418  21.765  1.00  0.00
ATOM   4752 HG22 ILE   301     -15.015 -12.817  21.184  1.00  0.00
ATOM   4753 HG23 ILE   301     -15.636 -13.446  22.728  1.00  0.00
ATOM   4754  CG1 ILE   301     -16.927 -15.663  21.659  1.00  0.00
ATOM   4755 HG12 ILE   301     -17.130 -15.474  22.713  1.00  0.00
ATOM   4756 HG13 ILE   301     -17.882 -15.988  21.246  1.00  0.00
ATOM   4757  CD1 ILE   301     -15.925 -16.777  21.536  1.00  0.00
ATOM   4758 HD11 ILE   301     -16.304 -17.665  22.042  1.00  0.00
ATOM   4759 HD12 ILE   301     -15.759 -17.002  20.483  1.00  0.00
ATOM   4760 HD13 ILE   301     -14.984 -16.472  21.995  1.00  0.00
ATOM   4761  C   ILE   301     -17.250 -11.956  20.644  1.00  0.00
ATOM   4762  O   ILE   301     -17.163 -11.143  21.571  1.00  0.00
ATOM   4763  N   ILE   302     -16.969 -11.621  19.385  1.00  0.00
ATOM   4764  H   ILE   302     -17.007 -12.319  18.656  1.00  0.00
ATOM   4765  CA  ILE   302     -16.605 -10.251  19.043  1.00  0.00
ATOM   4766  HA  ILE   302     -15.857  -9.910  19.758  1.00  0.00
ATOM   4767  CB  ILE   302     -15.979 -10.208  17.636  1.00  0.00
ATOM   4768  HB  ILE   302     -16.692 -10.637  16.932  1.00  0.00
ATOM   4769  CG2 ILE   302     -15.691  -8.782  17.210  1.00  0.00
ATOM   4770 HG21 ILE   302     -15.250  -8.782  16.213  1.00  0.00
ATOM   4771 HG22 ILE   302     -16.620  -8.212  17.195  1.00  0.00
ATOM   4772 HG23 ILE   302     -14.996  -8.325  17.914  1.00  0.00
ATOM   4773  CG1 ILE   302     -14.701 -11.048  17.594  1.00  0.00
ATOM   4774 HG12 ILE   302     -13.905 -10.522  18.122  1.00  0.00
ATOM   4775 HG13 ILE   302     -14.855 -11.968  18.157  1.00  0.00
ATOM   4776  CD1 ILE   302     -14.237 -11.387  16.197  1.00  0.00
ATOM   4777 HD11 ILE   302     -13.326 -11.984  16.251  1.00  0.00
ATOM   4778 HD12 ILE   302     -15.013 -11.955  15.684  1.00  0.00
ATOM   4779 HD13 ILE   302     -14.036 -10.468  15.647  1.00  0.00
ATOM   4780  C   ILE   302     -17.820  -9.336  19.153  1.00  0.00
ATOM   4781  O   ILE   302     -17.702  -8.165  19.534  1.00  0.00
ATOM   4782  N   LEU   303     -19.006  -9.857  18.834  1.00  0.00
ATOM   4783  H   LEU   303     -19.068 -10.812  18.512  1.00  0.00
ATOM   4784  CA  LEU   303     -20.221  -9.060  18.945  1.00  0.00
ATOM   4785  HA  LEU   303     -20.030  -8.082  18.503  1.00  0.00
ATOM   4786  CB  LEU   303     -21.359  -9.722  18.168  1.00  0.00
ATOM   4787  HB2 LEU   303     -21.237 -10.804  18.208  1.00  0.00
ATOM   4788  HB3 LEU   303     -22.293  -9.583  18.713  1.00  0.00
ATOM   4789  CG  LEU   303     -21.556  -9.292  16.716  1.00  0.00
ATOM   4790  HG  LEU   303     -20.580  -9.259  16.232  1.00  0.00
ATOM   4791  CD1 LEU   303     -22.422 -10.297  15.979  1.00  0.00
ATOM   4792 HD11 LEU   303     -22.553  -9.976  14.946  1.00  0.00
ATOM   4793 HD12 LEU   303     -21.940 -11.275  15.997  1.00  0.00
ATOM   4794 HD13 LEU   303     -23.396 -10.363  16.464  1.00  0.00
ATOM   4795  CD2 LEU   303     -22.168  -7.907  16.651  1.00  0.00
ATOM   4796 HD21 LEU   303     -22.301  -7.617  15.609  1.00  0.00
ATOM   4797 HD22 LEU   303     -23.136  -7.913  17.153  1.00  0.00
ATOM   4798 HD23 LEU   303     -21.508  -7.194  17.145  1.00  0.00
ATOM   4799  C   LEU   303     -20.629  -8.856  20.396  1.00  0.00
ATOM   4800  O   LEU   303     -21.287  -7.863  20.717  1.00  0.00
ATOM   4801  N   THR   304     -20.257  -9.780  21.280  1.00  0.00
ATOM   4802  H   THR   304     -19.727 -10.585  20.977  1.00  0.00
ATOM   4803  CA  THR   304     -20.608  -9.641  22.688  1.00  0.00
ATOM   4804  HA  THR   304     -21.671  -9.409  22.756  1.00  0.00
ATOM   4805  CB  THR   304     -20.353 -10.959  23.423  1.00  0.00
ATOM   4806  HB  THR   304     -19.294 -11.208  23.353  1.00  0.00
ATOM   4807  CG2 THR   304     -20.744 -10.853  24.884  1.00  0.00
ATOM   4808 HG21 THR   304     -20.552 -11.804  25.382  1.00  0.00
ATOM   4809 HG22 THR   304     -20.157 -10.068  25.362  1.00  0.00
ATOM   4810 HG23 THR   304     -21.804 -10.611  24.960  1.00  0.00
ATOM   4811  OG1 THR   304     -21.121 -11.999  22.809  1.00  0.00
ATOM   4812  HG1 THR   304     -20.719 -12.242  21.972  1.00  0.00
ATOM   4813  C   THR   304     -19.827  -8.505  23.331  1.00  0.00
ATOM   4814  O   THR   304     -20.382  -7.713  24.100  1.00  0.00
ATOM   4815  N   ALA   305     -18.535  -8.406  23.018  1.00  0.00
ATOM   4816  H   ALA   305     -18.115  -9.076  22.390  1.00  0.00
ATOM   4817  CA  ALA   305     -17.718  -7.336  23.575  1.00  0.00
ATOM   4818  HA  ALA   305     -17.881  -7.308  24.652  1.00  0.00
ATOM   4819  CB  ALA   305     -16.240  -7.624  23.323  1.00  0.00
ATOM   4820  HB1 ALA   305     -15.636  -6.819  23.742  1.00  0.00
ATOM   4821  HB2 ALA   305     -15.967  -8.567  23.796  1.00  0.00
ATOM   4822  HB3 ALA   305     -16.060  -7.691  22.250  1.00  0.00
ATOM   4823  C   ALA   305     -18.111  -5.982  22.998  1.00  0.00
ATOM   4824  O   ALA   305     -17.941  -4.948  23.654  1.00  0.00
ATOM   4825  N   GLY   306     -18.641  -5.966  21.775  1.00  0.00
ATOM   4826  H   GLY   306     -18.790  -6.832  21.278  1.00  0.00
ATOM   4827  CA  GLY   306     -19.006  -4.704  21.153  1.00  0.00
ATOM   4828  HA2 GLY   306     -18.230  -3.964  21.353  1.00  0.00
ATOM   4829  HA3 GLY   306     -19.027  -4.827  20.070  1.00  0.00
ATOM   4830  C   GLY   306     -20.345  -4.170  21.626  1.00  0.00
ATOM   4831  O   GLY   306     -20.507  -2.963  21.815  1.00  0.00
ATOM   4832  N   ILE   307     -21.325  -5.055  21.812  1.00  0.00
ATOM   4833  H   ILE   307     -21.163  -6.034  21.625  1.00  0.00
ATOM   4834  CA  ILE   307     -22.633  -4.616  22.285  1.00  0.00
ATOM   4835  HA  ILE   307     -22.883  -3.690  21.767  1.00  0.00
ATOM   4836  CB  ILE   307     -23.703  -5.662  21.927  1.00  0.00
ATOM   4837  HB  ILE   307     -23.407  -6.620  22.354  1.00  0.00
ATOM   4838  CG2 ILE   307     -25.059  -5.281  22.493  1.00  0.00
ATOM   4839 HG21 ILE   307     -25.793  -6.040  22.222  1.00  0.00
ATOM   4840 HG22 ILE   307     -24.993  -5.211  23.579  1.00  0.00
ATOM   4841 HG23 ILE   307     -25.366  -4.318  22.085  1.00  0.00
ATOM   4842  CG1 ILE   307     -23.802  -5.817  20.411  1.00  0.00
ATOM   4843 HG12 ILE   307     -24.386  -4.993  20.001  1.00  0.00
ATOM   4844 HG13 ILE   307     -22.809  -5.717  19.972  1.00  0.00
ATOM   4845  CD1 ILE   307     -24.408  -7.119  19.981  1.00  0.00
ATOM   4846 HD11 ILE   307     -24.447  -7.160  18.892  1.00  0.00
ATOM   4847 HD12 ILE   307     -23.801  -7.944  20.354  1.00  0.00
ATOM   4848 HD13 ILE   307     -25.418  -7.201  20.384  1.00  0.00
ATOM   4849  C   ILE   307     -22.606  -4.324  23.782  1.00  0.00
ATOM   4850  O   ILE   307     -23.358  -3.471  24.266  1.00  0.00
ATOM   4851  N   ALA   308     -21.742  -5.004  24.536  1.00  0.00
ATOM   4852  H   ALA   308     -21.172  -5.728  24.123  1.00  0.00
ATOM   4853  CA  ALA   308     -21.622  -4.701  25.957  1.00  0.00
ATOM   4854  HA  ALA   308     -22.618  -4.734  26.398  1.00  0.00
ATOM   4855  CB  ALA   308     -20.757  -5.750  26.651  1.00  0.00
ATOM   4856  HB1 ALA   308     -20.676  -5.511  27.711  1.00  0.00
ATOM   4857  HB2 ALA   308     -21.213  -6.733  26.534  1.00  0.00
ATOM   4858  HB3 ALA   308     -19.763  -5.756  26.204  1.00  0.00
ATOM   4859  C   ALA   308     -21.049  -3.308  26.176  1.00  0.00
ATOM   4860  O   ALA   308     -21.539  -2.555  27.024  1.00  0.00
ATOM   4861  N   MET   309     -20.023  -2.944  25.412  1.00  0.00
ATOM   4862  H   MET   309     -19.690  -3.562  24.685  1.00  0.00
ATOM   4863  CA  MET   309     -19.353  -1.666  25.590  1.00  0.00
ATOM   4864  HA  MET   309     -19.297  -1.459  26.659  1.00  0.00
ATOM   4865  CB  MET   309     -17.926  -1.743  25.047  1.00  0.00
ATOM   4866  HB2 MET   309     -17.934  -2.247  24.081  1.00  0.00
ATOM   4867  HB3 MET   309     -17.568  -0.737  24.830  1.00  0.00
ATOM   4868  CG  MET   309     -16.945  -2.437  25.966  1.00  0.00
ATOM   4869  HG2 MET   309     -16.777  -1.820  26.849  1.00  0.00
ATOM   4870  HG3 MET   309     -17.374  -3.378  26.310  1.00  0.00
ATOM   4871  SD  MET   309     -15.372  -2.758  25.151  1.00  0.00
ATOM   4872  CE  MET   309     -14.737  -1.100  24.989  1.00  0.00
ATOM   4873  HE1 MET   309     -13.763  -1.129  24.500  1.00  0.00
ATOM   4874  HE2 MET   309     -15.425  -0.504  24.390  1.00  0.00
ATOM   4875  HE3 MET   309     -14.634  -0.652  25.977  1.00  0.00
ATOM   4876  C   MET   309     -20.076  -0.508  24.923  1.00  0.00
ATOM   4877  O   MET   309     -19.751   0.643  25.221  1.00  0.00
ATOM   4878  N   PHE   310     -21.037  -0.781  24.047  1.00  0.00
ATOM   4879  H   PHE   310     -21.342  -1.734  23.913  1.00  0.00
ATOM   4880  CA  PHE   310     -21.673   0.269  23.262  1.00  0.00
ATOM   4881  HA  PHE   310     -20.924   0.716  22.608  1.00  0.00
ATOM   4882  CB  PHE   310     -22.785  -0.323  22.397  1.00  0.00
ATOM   4883  HB2 PHE   310     -22.411  -1.209  21.884  1.00  0.00
ATOM   4884  HB3 PHE   310     -23.588  -0.685  23.039  1.00  0.00
ATOM   4885  CG  PHE   310     -23.348   0.635  21.388  1.00  0.00
ATOM   4886  CD1 PHE   310     -22.826   0.694  20.110  1.00  0.00
ATOM   4887  HD1 PHE   310     -22.006   0.049  19.831  1.00  0.00
ATOM   4888  CE1 PHE   310     -23.339   1.568  19.181  1.00  0.00
ATOM   4889  HE1 PHE   310     -22.922   1.604  18.185  1.00  0.00
ATOM   4890  CZ  PHE   310     -24.388   2.401  19.522  1.00  0.00
ATOM   4891  HZ  PHE   310     -24.790   3.089  18.793  1.00  0.00
ATOM   4892  CE2 PHE   310     -24.917   2.352  20.789  1.00  0.00
ATOM   4893  HE2 PHE   310     -25.736   3.003  21.059  1.00  0.00
ATOM   4894  CD2 PHE   310     -24.403   1.473  21.715  1.00  0.00
ATOM   4895  HD2 PHE   310     -24.831   1.441  22.706  1.00  0.00
ATOM   4896  C   PHE   310     -22.235   1.356  24.175  1.00  0.00
ATOM   4897  O   PHE   310     -22.934   1.041  25.146  1.00  0.00
ATOM   4898  N   PRO   311     -21.972   2.642  23.894  1.00  0.00
ATOM   4899  CD  PRO   311     -22.516   3.741  24.708  1.00  0.00
ATOM   4900  HD2 PRO   311     -21.924   3.843  25.618  1.00  0.00
ATOM   4901  HD3 PRO   311     -23.584   3.583  24.859  1.00  0.00
ATOM   4902  CG  PRO   311     -22.310   4.956  23.842  1.00  0.00
ATOM   4903  HG2 PRO   311     -21.505   5.563  24.255  1.00  0.00
ATOM   4904  HG3 PRO   311     -23.239   5.524  23.787  1.00  0.00
ATOM   4905  CB  PRO   311     -21.931   4.490  22.477  1.00  0.00
ATOM   4906  HB2 PRO   311     -21.208   5.184  22.047  1.00  0.00
ATOM   4907  HB3 PRO   311     -22.833   4.339  21.884  1.00  0.00
ATOM   4908  CA  PRO   311     -21.257   3.146  22.719  1.00  0.00
ATOM   4909  HA  PRO   311     -21.439   2.487  21.870  1.00  0.00
ATOM   4910  C   PRO   311     -19.751   3.339  22.906  1.00  0.00
ATOM   4911  O   PRO   311     -19.119   3.979  22.071  1.00  0.00
ATOM   4912  N   PHE   312     -19.187   2.801  23.982  1.00  0.00
ATOM   4913  H   PHE   312     -19.748   2.275  24.637  1.00  0.00
ATOM   4914  CA  PHE   312     -17.763   2.962  24.228  1.00  0.00
ATOM   4915  HA  PHE   312     -17.486   3.991  24.001  1.00  0.00
ATOM   4916  CB  PHE   312     -17.429   2.680  25.691  1.00  0.00
ATOM   4917  HB2 PHE   312     -17.887   1.738  25.991  1.00  0.00
ATOM   4918  HB3 PHE   312     -16.356   2.517  25.792  1.00  0.00
ATOM   4919  CG  PHE   312     -17.857   3.762  26.632  1.00  0.00
ATOM   4920  CD1 PHE   312     -19.098   3.714  27.245  1.00  0.00
ATOM   4921  HD1 PHE   312     -19.769   2.892  27.042  1.00  0.00
ATOM   4922  CE1 PHE   312     -19.490   4.704  28.113  1.00  0.00
ATOM   4923  HE1 PHE   312     -20.461   4.657  28.583  1.00  0.00
ATOM   4924  CZ  PHE   312     -18.645   5.753  28.382  1.00  0.00
ATOM   4925  HZ  PHE   312     -18.951   6.531  29.066  1.00  0.00
ATOM   4926  CE2 PHE   312     -17.410   5.814  27.782  1.00  0.00
ATOM   4927  HE2 PHE   312     -16.748   6.641  27.993  1.00  0.00
ATOM   4928  CD2 PHE   312     -17.017   4.822  26.913  1.00  0.00
ATOM   4929  HD2 PHE   312     -16.043   4.877  26.449  1.00  0.00
ATOM   4930  C   PHE   312     -16.953   2.034  23.336  1.00  0.00
ATOM   4931  O   PHE   312     -17.319   0.878  23.114  1.00  0.00
ATOM   4932  N   VAL   313     -15.848   2.554  22.811  1.00  0.00
ATOM   4933  H   VAL   313     -15.675   3.547  22.880  1.00  0.00
ATOM   4934  CA  VAL   313     -14.867   1.732  22.132  1.00  0.00
ATOM   4935  HA  VAL   313     -15.246   0.710  22.122  1.00  0.00
ATOM   4936  CB  VAL   313     -14.691   2.176  20.662  1.00  0.00
ATOM   4937  HB  VAL   313     -14.007   1.483  20.172  1.00  0.00
ATOM   4938  CG1 VAL   313     -16.025   2.130  19.937  1.00  0.00
ATOM   4939 HG11 VAL   313     -15.888   2.445  18.903  1.00  0.00
ATOM   4940 HG12 VAL   313     -16.416   1.113  19.958  1.00  0.00
ATOM   4941 HG13 VAL   313     -16.730   2.799  20.430  1.00  0.00
ATOM   4942  CG2 VAL   313     -14.105   3.568  20.577  1.00  0.00
ATOM   4943 HG21 VAL   313     -13.993   3.852  19.531  1.00  0.00
ATOM   4944 HG22 VAL   313     -14.770   4.274  21.076  1.00  0.00
ATOM   4945 HG23 VAL   313     -13.130   3.582  21.063  1.00  0.00
ATOM   4946  C   VAL   313     -13.528   1.717  22.863  1.00  0.00
ATOM   4947  O   VAL   313     -12.804   0.720  22.781  1.00  0.00
ATOM   4948  N   MET   314     -13.198   2.773  23.605  1.00  0.00
ATOM   4949  H   MET   314     -13.814   3.573  23.647  1.00  0.00
ATOM   4950  CA  MET   314     -11.958   2.827  24.377  1.00  0.00
ATOM   4951  HA  MET   314     -11.693   1.813  24.676  1.00  0.00
ATOM   4952  CB  MET   314     -10.811   3.404  23.553  1.00  0.00
ATOM   4953  HB2 MET   314     -10.840   2.982  22.548  1.00  0.00
ATOM   4954  HB3 MET   314     -10.967   4.474  23.416  1.00  0.00
ATOM   4955  CG  MET   314      -9.444   3.170  24.156  1.00  0.00
ATOM   4956  HG2 MET   314      -9.324   3.801  25.037  1.00  0.00
ATOM   4957  HG3 MET   314      -9.374   2.140  24.506  1.00  0.00
ATOM   4958  SD  MET   314      -8.110   3.500  22.999  1.00  0.00
ATOM   4959  CE  MET   314      -6.719   3.580  24.117  1.00  0.00
ATOM   4960  HE1 MET   314      -5.809   3.780  23.552  1.00  0.00
ATOM   4961  HE2 MET   314      -6.879   4.379  24.841  1.00  0.00
ATOM   4962  HE3 MET   314      -6.619   2.630  24.642  1.00  0.00
ATOM   4963  C   MET   314     -12.187   3.655  25.632  1.00  0.00
ATOM   4964  O   MET   314     -11.965   4.872  25.642  1.00  0.00
ATOM   4965  N   PRO   315     -12.629   3.025  26.719  1.00  0.00
ATOM   4966  CD  PRO   315     -13.130   1.646  26.805  1.00  0.00
ATOM   4967  HD2 PRO   315     -12.302   0.977  27.038  1.00  0.00
ATOM   4968  HD3 PRO   315     -13.699   1.413  25.905  1.00  0.00
ATOM   4969  CG  PRO   315     -14.057   1.704  27.970  1.00  0.00
ATOM   4970  HG2 PRO   315     -14.038   0.750  28.496  1.00  0.00
ATOM   4971  HG3 PRO   315     -15.060   1.955  27.624  1.00  0.00
ATOM   4972  CB  PRO   315     -13.562   2.778  28.874  1.00  0.00
ATOM   4973  HB2 PRO   315     -12.895   2.345  29.619  1.00  0.00
ATOM   4974  HB3 PRO   315     -14.411   3.300  29.316  1.00  0.00
ATOM   4975  CA  PRO   315     -12.773   3.749  27.987  1.00  0.00
ATOM   4976  HA  PRO   315     -13.347   4.663  27.832  1.00  0.00
ATOM   4977  C   PRO   315     -11.423   4.080  28.607  1.00  0.00
ATOM   4978  O   PRO   315     -10.403   3.448  28.330  1.00  0.00
ATOM   4979  N   SER   316     -11.435   5.095  29.466  1.00  0.00
ATOM   4980  H   SER   316     -12.300   5.574  29.669  1.00  0.00
ATOM   4981  CA  SER   316     -10.244   5.575  30.154  1.00  0.00
ATOM   4982  HA  SER   316      -9.378   5.036  29.769  1.00  0.00
ATOM   4983  CB  SER   316     -10.036   7.070  29.914  1.00  0.00
ATOM   4984  HB2 SER   316     -10.244   7.302  28.870  1.00  0.00
ATOM   4985  HB3 SER   316     -10.736   7.637  30.528  1.00  0.00
ATOM   4986  OG  SER   316      -8.712   7.458  30.228  1.00  0.00
ATOM   4987  HG  SER   316      -8.171   7.422  29.436  1.00  0.00
ATOM   4988  C   SER   316     -10.365   5.299  31.646  1.00  0.00
ATOM   4989  O   SER   316     -11.374   5.649  32.265  1.00  0.00
ATOM   4990  N   SER   317      -9.338   4.667  32.217  1.00  0.00
ATOM   4991  H   SER   317      -8.553   4.368  31.655  1.00  0.00
ATOM   4992  CA  SER   317      -9.338   4.402  33.652  1.00  0.00
ATOM   4993  HA  SER   317     -10.325   4.032  33.930  1.00  0.00
ATOM   4994  CB  SER   317      -8.310   3.327  33.997  1.00  0.00
ATOM   4995  HB2 SER   317      -7.342   3.604  33.580  1.00  0.00
ATOM   4996  HB3 SER   317      -8.197   3.267  35.079  1.00  0.00
ATOM   4997  OG  SER   317      -8.694   2.068  33.496  1.00  0.00
ATOM   4998  HG  SER   317      -8.776   2.115  32.541  1.00  0.00
ATOM   4999  C   SER   317      -9.057   5.663  34.459  1.00  0.00
ATOM   5000  O   SER   317      -9.654   5.868  35.521  1.00  0.00
ATOM   5001  N   THR   318      -8.147   6.512  33.986  1.00  0.00
ATOM   5002  H   THR   318      -7.783   6.393  33.052  1.00  0.00
ATOM   5003  CA  THR   318      -7.672   7.616  34.812  1.00  0.00
ATOM   5004  HA  THR   318      -7.789   7.329  35.857  1.00  0.00
ATOM   5005  CB  THR   318      -6.180   7.861  34.553  1.00  0.00
ATOM   5006  HB  THR   318      -5.856   8.731  35.125  1.00  0.00
ATOM   5007  CG2 THR   318      -5.365   6.658  34.974  1.00  0.00
ATOM   5008 HG21 THR   318      -4.309   6.849  34.783  1.00  0.00
ATOM   5009 HG22 THR   318      -5.514   6.472  36.038  1.00  0.00
ATOM   5010 HG23 THR   318      -5.684   5.785  34.405  1.00  0.00
ATOM   5011  OG1 THR   318      -5.965   8.108  33.161  1.00  0.00
ATOM   5012  HG1 THR   318      -5.030   8.261  33.003  1.00  0.00
ATOM   5013  C   THR   318      -8.476   8.894  34.582  1.00  0.00
ATOM   5014  O   THR   318      -9.122   9.397  35.506  1.00  0.00
ATOM   5015  N   MET   319      -8.470   9.415  33.356  1.00  0.00
ATOM   5016  H   MET   319      -7.954   8.960  32.616  1.00  0.00
ATOM   5017  CA  MET   319      -9.212  10.643  33.092  1.00  0.00
ATOM   5018  HA  MET   319      -9.007  11.345  33.900  1.00  0.00
ATOM   5019  CB  MET   319      -8.748  11.274  31.784  1.00  0.00
ATOM   5020  HB2 MET   319      -7.660  11.229  31.726  1.00  0.00
ATOM   5021  HB3 MET   319      -9.119  10.684  30.946  1.00  0.00
ATOM   5022  CG  MET   319      -9.200  12.705  31.628  1.00  0.00
ATOM   5023  HG2 MET   319     -10.261  12.724  31.377  1.00  0.00
ATOM   5024  HG3 MET   319      -9.117  13.217  32.586  1.00  0.00
ATOM   5025  SD  MET   319      -8.278  13.612  30.386  1.00  0.00
ATOM   5026  CE  MET   319      -8.893  15.255  30.676  1.00  0.00
ATOM   5027  HE1 MET   319      -8.418  15.949  29.982  1.00  0.00
ATOM   5028  HE2 MET   319      -9.972  15.272  30.524  1.00  0.00
ATOM   5029  HE3 MET   319      -8.666  15.553  31.700  1.00  0.00
ATOM   5030  C   MET   319     -10.710  10.373  33.066  1.00  0.00
ATOM   5031  O   MET   319     -11.493  11.093  33.699  1.00  0.00
ATOM   5032  N   MET   320     -11.126   9.364  32.303  1.00  0.00
ATOM   5033  H   MET   320     -10.516   8.981  31.595  1.00  0.00
ATOM   5034  CA  MET   320     -12.440   8.739  32.406  1.00  0.00
ATOM   5035  HA  MET   320     -12.417   7.818  31.824  1.00  0.00
ATOM   5036  CB  MET   320     -12.728   8.365  33.864  1.00  0.00
ATOM   5037  HB2 MET   320     -11.834   7.926  34.307  1.00  0.00
ATOM   5038  HB3 MET   320     -12.880   9.274  34.446  1.00  0.00
ATOM   5039  CG  MET   320     -13.904   7.430  34.078  1.00  0.00
ATOM   5040  HG2 MET   320     -14.794   7.855  33.615  1.00  0.00
ATOM   5041  HG3 MET   320     -13.706   6.480  33.582  1.00  0.00
ATOM   5042  SD  MET   320     -14.219   7.140  35.823  1.00  0.00
ATOM   5043  CE  MET   320     -14.816   8.747  36.324  1.00  0.00
ATOM   5044  HE1 MET   320     -15.056   8.731  37.387  1.00  0.00
ATOM   5045  HE2 MET   320     -14.046   9.496  36.137  1.00  0.00
ATOM   5046  HE3 MET   320     -15.711   8.997  35.754  1.00  0.00
ATOM   5047  C   MET   320     -13.559   9.611  31.854  1.00  0.00
ATOM   5048  O   MET   320     -14.673   9.128  31.663  1.00  0.00
ATOM   5049  N   ASN   321     -13.275  10.871  31.543  1.00  0.00
ATOM   5050  H   ASN   321     -12.385  11.268  31.809  1.00  0.00
ATOM   5051  CA  ASN   321     -14.228  11.701  30.820  1.00  0.00
ATOM   5052  HA  ASN   321     -15.213  11.243  30.909  1.00  0.00
ATOM   5053  CB  ASN   321     -14.300  13.108  31.426  1.00  0.00
ATOM   5054  HB2 ASN   321     -13.369  13.325  31.949  1.00  0.00
ATOM   5055  HB3 ASN   321     -14.379  13.844  30.625  1.00  0.00
ATOM   5056  CG  ASN   321     -15.463  13.276  32.379  1.00  0.00
ATOM   5057  OD1 ASN   321     -16.091  12.306  32.786  1.00  0.00
ATOM   5058  ND2 ASN   321     -15.761  14.516  32.732  1.00  0.00
ATOM   5059 HD21 ASN   321     -15.222  15.288  32.367  1.00  0.00
ATOM   5060 HD22 ASN   321     -16.528  14.690  33.366  1.00  0.00
ATOM   5061  C   ASN   321     -13.892  11.814  29.344  1.00  0.00
ATOM   5062  O   ASN   321     -14.776  12.133  28.544  1.00  0.00
ATOM   5063  N   ALA   322     -12.636  11.563  28.976  1.00  0.00
ATOM   5064  H   ALA   322     -11.933  11.372  29.676  1.00  0.00
ATOM   5065  CA  ALA   322     -12.189  11.544  27.592  1.00  0.00
ATOM   5066  HA  ALA   322     -12.879  12.154  27.008  1.00  0.00
ATOM   5067  CB  ALA   322     -10.800  12.172  27.484  1.00  0.00
ATOM   5068  HB1 ALA   322     -10.472  12.154  26.445  1.00  0.00
ATOM   5069  HB2 ALA   322     -10.839  13.203  27.834  1.00  0.00
ATOM   5070  HB3 ALA   322     -10.097  11.607  28.096  1.00  0.00
ATOM   5071  C   ALA   322     -12.191  10.141  27.003  1.00  0.00
ATOM   5072  O   ALA   322     -11.482   9.883  26.024  1.00  0.00
ATOM   5073  N   SER   323     -12.953   9.225  27.599  1.00  0.00
ATOM   5074  H   SER   323     -13.397   9.434  28.482  1.00  0.00
ATOM   5075  CA  SER   323     -13.174   7.911  27.015  1.00  0.00
ATOM   5076  HA  SER   323     -12.226   7.374  26.989  1.00  0.00
ATOM   5077  CB  SER   323     -14.168   7.117  27.861  1.00  0.00
ATOM   5078  HB2 SER   323     -15.174   7.502  27.696  1.00  0.00
ATOM   5079  HB3 SER   323     -14.162   6.074  27.545  1.00  0.00
ATOM   5080  OG  SER   323     -13.856   7.193  29.236  1.00  0.00
ATOM   5081  HG  SER   323     -14.317   7.938  29.628  1.00  0.00
ATOM   5082  C   SER   323     -13.700   8.049  25.593  1.00  0.00
ATOM   5083  O   SER   323     -14.471   8.954  25.280  1.00  0.00
ATOM   5084  N   LEU   324     -13.279   7.145  24.722  1.00  0.00
ATOM   5085  H   LEU   324     -12.714   6.368  25.034  1.00  0.00
ATOM   5086  CA  LEU   324     -13.610   7.238  23.309  1.00  0.00
ATOM   5087  HA  LEU   324     -13.750   8.290  23.059  1.00  0.00
ATOM   5088  CB  LEU   324     -12.472   6.688  22.449  1.00  0.00
ATOM   5089  HB2 LEU   324     -12.341   5.626  22.658  1.00  0.00
ATOM   5090  HB3 LEU   324     -12.754   6.743  21.398  1.00  0.00
ATOM   5091  CG  LEU   324     -11.139   7.415  22.657  1.00  0.00
ATOM   5092  HG  LEU   324     -10.796   7.197  23.668  1.00  0.00
ATOM   5093  CD1 LEU   324     -10.076   6.925  21.692  1.00  0.00
ATOM   5094 HD11 LEU   324      -9.146   7.464  21.871  1.00  0.00
ATOM   5095 HD12 LEU   324      -9.912   5.858  21.843  1.00  0.00
ATOM   5096 HD13 LEU   324     -10.406   7.100  20.668  1.00  0.00
ATOM   5097  CD2 LEU   324     -11.313   8.921  22.542  1.00  0.00
ATOM   5098 HD21 LEU   324     -10.351   9.411  22.694  1.00  0.00
ATOM   5099 HD22 LEU   324     -11.694   9.169  21.551  1.00  0.00
ATOM   5100 HD23 LEU   324     -12.019   9.265  23.298  1.00  0.00
ATOM   5101  C   LEU   324     -14.914   6.502  23.029  1.00  0.00
ATOM   5102  O   LEU   324     -15.059   5.324  23.367  1.00  0.00
ATOM   5103  N   THR   325     -15.854   7.211  22.415  1.00  0.00
ATOM   5104  H   THR   325     -15.665   8.161  22.131  1.00  0.00
ATOM   5105  CA  THR   325     -17.185   6.719  22.104  1.00  0.00
ATOM   5106  HA  THR   325     -17.262   5.679  22.422  1.00  0.00
ATOM   5107  CB  THR   325     -18.246   7.559  22.864  1.00  0.00
ATOM   5108  HB  THR   325     -18.008   8.616  22.741  1.00  0.00
ATOM   5109  CG2 THR   325     -19.651   7.317  22.361  1.00  0.00
ATOM   5110 HG21 THR   325     -20.351   7.930  22.928  1.00  0.00
ATOM   5111 HG22 THR   325     -19.710   7.581  21.305  1.00  0.00
ATOM   5112 HG23 THR   325     -19.906   6.265  22.486  1.00  0.00
ATOM   5113  OG1 THR   325     -18.202   7.238  24.260  1.00  0.00
ATOM   5114  HG1 THR   325     -17.329   7.437  24.607  1.00  0.00
ATOM   5115  C   THR   325     -17.378   6.792  20.593  1.00  0.00
ATOM   5116  O   THR   325     -16.728   7.592  19.917  1.00  0.00
ATOM   5117  N   MET   326     -18.251   5.941  20.052  1.00  0.00
ATOM   5118  H   MET   326     -18.720   5.261  20.633  1.00  0.00
ATOM   5119  CA  MET   326     -18.529   5.991  18.620  1.00  0.00
ATOM   5120  HA  MET   326     -17.586   6.187  18.110  1.00  0.00
ATOM   5121  CB  MET   326     -19.052   4.634  18.119  1.00  0.00
ATOM   5122  HB2 MET   326     -19.375   4.735  17.083  1.00  0.00
ATOM   5123  HB3 MET   326     -18.217   3.938  18.031  1.00  0.00
ATOM   5124  CG  MET   326     -20.169   3.979  18.932  1.00  0.00
ATOM   5125  HG2 MET   326     -20.323   2.960  18.576  1.00  0.00
ATOM   5126  HG3 MET   326     -19.830   3.834  19.958  1.00  0.00
ATOM   5127  SD  MET   326     -21.750   4.851  18.945  1.00  0.00
ATOM   5128  CE  MET   326     -22.253   4.720  17.236  1.00  0.00
ATOM   5129  HE1 MET   326     -23.214   5.216  17.101  1.00  0.00
ATOM   5130  HE2 MET   326     -21.507   5.195  16.600  1.00  0.00
ATOM   5131  HE3 MET   326     -22.346   3.669  16.964  1.00  0.00
ATOM   5132  C   MET   326     -19.499   7.105  18.235  1.00  0.00
ATOM   5133  O   MET   326     -19.925   7.156  17.079  1.00  0.00
ATOM   5134  N   TRP   327     -19.857   7.995  19.162  1.00  0.00
ATOM   5135  H   TRP   327     -19.595   7.852  20.127  1.00  0.00
ATOM   5136  CA  TRP   327     -20.626   9.185  18.822  1.00  0.00
ATOM   5137  HA  TRP   327     -21.072   9.028  17.840  1.00  0.00
ATOM   5138  CB  TRP   327     -21.764   9.410  19.829  1.00  0.00
ATOM   5139  HB2 TRP   327     -21.344   9.512  20.830  1.00  0.00
ATOM   5140  HB3 TRP   327     -22.221  10.382  19.644  1.00  0.00
ATOM   5141  CG  TRP   327     -22.830   8.356  19.844  1.00  0.00
ATOM   5142  CD1 TRP   327     -23.208   7.599  20.907  1.00  0.00
ATOM   5143  HD1 TRP   327     -22.719   7.726  21.861  1.00  0.00
ATOM   5144  NE1 TRP   327     -24.218   6.747  20.549  1.00  0.00
ATOM   5145  HE1 TRP   327     -24.608   6.112  21.230  1.00  0.00
ATOM   5146  CE2 TRP   327     -24.519   6.946  19.229  1.00  0.00
ATOM   5147  CZ2 TRP   327     -25.465   6.324  18.421  1.00  0.00
ATOM   5148  HZ2 TRP   327     -26.102   5.553  18.830  1.00  0.00
ATOM   5149  CH2 TRP   327     -25.543   6.729  17.119  1.00  0.00
ATOM   5150  HH2 TRP   327     -26.261   6.273  16.454  1.00  0.00
ATOM   5151  CZ3 TRP   327     -24.709   7.731  16.615  1.00  0.00
ATOM   5152  HZ3 TRP   327     -24.810   8.018  15.579  1.00  0.00
ATOM   5153  CE3 TRP   327     -23.770   8.350  17.414  1.00  0.00
ATOM   5154  HE3 TRP   327     -23.123   9.123  17.027  1.00  0.00
ATOM   5155  CD2 TRP   327     -23.666   7.957  18.751  1.00  0.00
ATOM   5156  C   TRP   327     -19.787  10.454  18.760  1.00  0.00
ATOM   5157  O   TRP   327     -20.230  11.434  18.157  1.00  0.00
ATOM   5158  N   ASP   328     -18.595  10.471  19.368  1.00  0.00
ATOM   5159  H   ASP   328     -18.224   9.625  19.775  1.00  0.00
ATOM   5160  CA  ASP   328     -17.830  11.710  19.444  1.00  0.00
ATOM   5161  HA  ASP   328     -18.225  12.389  18.688  1.00  0.00
ATOM   5162  CB  ASP   328     -18.011  12.384  20.816  1.00  0.00
ATOM   5163  HB2 ASP   328     -17.392  13.280  20.864  1.00  0.00
ATOM   5164  HB3 ASP   328     -19.040  12.730  20.916  1.00  0.00
ATOM   5165  CG  ASP   328     -17.669  11.470  21.986  1.00  0.00
ATOM   5166  OD1 ASP   328     -16.678  10.718  21.925  1.00  0.00
ATOM   5167  OD2 ASP   328     -18.407  11.511  22.987  1.00  0.00
ATOM   5168  C   ASP   328     -16.344  11.521  19.163  1.00  0.00
ATOM   5169  O   ASP   328     -15.541  12.378  19.547  1.00  0.00
ATOM   5170  N   ALA   329     -15.954  10.434  18.507  1.00  0.00
ATOM   5171  H   ALA   329     -16.634   9.741  18.229  1.00  0.00
ATOM   5172  CA  ALA   329     -14.563  10.180  18.158  1.00  0.00
ATOM   5173  HA  ALA   329     -14.009  11.112  18.271  1.00  0.00
ATOM   5174  CB  ALA   329     -13.946   9.144  19.094  1.00  0.00
ATOM   5175  HB1 ALA   329     -12.907   8.972  18.812  1.00  0.00
ATOM   5176  HB2 ALA   329     -13.988   9.510  20.120  1.00  0.00
ATOM   5177  HB3 ALA   329     -14.502   8.209  19.019  1.00  0.00
ATOM   5178  C   ALA   329     -14.453   9.738  16.708  1.00  0.00
ATOM   5179  O   ALA   329     -13.634   8.887  16.356  1.00  0.00
ATOM   5180  N   THR   330     -15.277  10.317  15.846  1.00  0.00
ATOM   5181  H   THR   330     -15.866  11.081  16.146  1.00  0.00
ATOM   5182  CA  THR   330     -15.390   9.910  14.455  1.00  0.00
ATOM   5183  HA  THR   330     -14.746   9.045  14.295  1.00  0.00
ATOM   5184  CB  THR   330     -16.835   9.508  14.129  1.00  0.00
ATOM   5185  HB  THR   330     -16.839   8.856  13.255  1.00  0.00
ATOM   5186  CG2 THR   330     -17.463   8.780  15.299  1.00  0.00
ATOM   5187 HG21 THR   330     -18.487   8.503  15.048  1.00  0.00
ATOM   5188 HG22 THR   330     -16.888   7.881  15.519  1.00  0.00
ATOM   5189 HG23 THR   330     -17.467   9.431  16.173  1.00  0.00
ATOM   5190  OG1 THR   330     -17.606  10.679  13.849  1.00  0.00
ATOM   5191  HG1 THR   330     -17.234  11.134  13.090  1.00  0.00
ATOM   5192  C   THR   330     -14.929  11.033  13.534  1.00  0.00
ATOM   5193  O   THR   330     -14.673  12.159  13.963  1.00  0.00
ATOM   5194  N   SER   331     -14.818  10.707  12.249  1.00  0.00
ATOM   5195  H   SER   331     -14.946   9.748  11.958  1.00  0.00
ATOM   5196  CA  SER   331     -14.513  11.701  11.232  1.00  0.00
ATOM   5197  HA  SER   331     -13.687  12.316  11.590  1.00  0.00
ATOM   5198  CB  SER   331     -14.079  11.024   9.934  1.00  0.00
ATOM   5199  HB2 SER   331     -14.834  10.297   9.634  1.00  0.00
ATOM   5200  HB3 SER   331     -14.009  11.769   9.142  1.00  0.00
ATOM   5201  OG  SER   331     -12.832  10.374  10.080  1.00  0.00
ATOM   5202  HG  SER   331     -12.819   9.580   9.540  1.00  0.00
ATOM   5203  C   SER   331     -15.720  12.608  10.997  1.00  0.00
ATOM   5204  O   SER   331     -16.802  12.409  11.552  1.00  0.00
ATOM   5205  N   SER   332     -15.526  13.627  10.164  1.00  0.00
ATOM   5206  H   SER   332     -14.614  13.781   9.759  1.00  0.00
ATOM   5207  CA  SER   332     -16.605  14.536   9.817  1.00  0.00
ATOM   5208  HA  SER   332     -17.109  14.836  10.735  1.00  0.00
ATOM   5209  CB  SER   332     -16.053  15.790   9.139  1.00  0.00
ATOM   5210  HB2 SER   332     -16.868  16.489   8.951  1.00  0.00
ATOM   5211  HB3 SER   332     -15.352  16.286   9.810  1.00  0.00
ATOM   5212  OG  SER   332     -15.402  15.486   7.919  1.00  0.00
ATOM   5213  HG  SER   332     -14.455  15.427   8.067  1.00  0.00
ATOM   5214  C   SER   332     -17.622  13.834   8.917  1.00  0.00
ATOM   5215  O   SER   332     -17.407  12.719   8.438  1.00  0.00
ATOM   5216  N   GLN   333     -18.754  14.508   8.696  1.00  0.00
ATOM   5217  H   GLN   333     -18.857  15.450   9.044  1.00  0.00
ATOM   5218  CA  GLN   333     -19.851  13.896   7.953  1.00  0.00
ATOM   5219  HA  GLN   333     -20.083  12.939   8.420  1.00  0.00
ATOM   5220  CB  GLN   333     -21.097  14.778   8.036  1.00  0.00
ATOM   5221  HB2 GLN   333     -21.300  15.019   9.079  1.00  0.00
ATOM   5222  HB3 GLN   333     -20.893  15.738   7.561  1.00  0.00
ATOM   5223  CG  GLN   333     -22.333  14.163   7.413  1.00  0.00
ATOM   5224  HG2 GLN   333     -22.144  13.959   6.359  1.00  0.00
ATOM   5225  HG3 GLN   333     -22.531  13.197   7.878  1.00  0.00
ATOM   5226  CD  GLN   333     -23.553  15.042   7.543  1.00  0.00
ATOM   5227  OE1 GLN   333     -23.500  16.109   8.148  1.00  0.00
ATOM   5228  NE2 GLN   333     -24.667  14.595   6.978  1.00  0.00
ATOM   5229 HE21 GLN   333     -24.667  13.709   6.493  1.00  0.00
ATOM   5230 HE22 GLN   333     -25.515  15.141   7.033  1.00  0.00
ATOM   5231  C   GLN   333     -19.479  13.634   6.500  1.00  0.00
ATOM   5232  O   GLN   333     -19.917  12.632   5.924  1.00  0.00
ATOM   5233  N   LEU   334     -18.680  14.513   5.896  1.00  0.00
ATOM   5234  H   LEU   334     -18.357  15.329   6.396  1.00  0.00
ATOM   5235  CA  LEU   334     -18.264  14.309   4.514  1.00  0.00
ATOM   5236  HA  LEU   334     -19.158  14.177   3.904  1.00  0.00
ATOM   5237  CB  LEU   334     -17.516  15.541   4.006  1.00  0.00
ATOM   5238  HB2 LEU   334     -18.132  16.426   4.165  1.00  0.00
ATOM   5239  HB3 LEU   334     -16.658  15.731   4.651  1.00  0.00
ATOM   5240  CG  LEU   334     -17.053  15.505   2.549  1.00  0.00
ATOM   5241  HG  LEU   334     -16.270  14.752   2.460  1.00  0.00
ATOM   5242  CD1 LEU   334     -18.200  15.108   1.630  1.00  0.00
ATOM   5243 HD11 LEU   334     -17.849  15.088   0.598  1.00  0.00
ATOM   5244 HD12 LEU   334     -18.564  14.119   1.908  1.00  0.00
ATOM   5245 HD13 LEU   334     -19.009  15.832   1.725  1.00  0.00
ATOM   5246  CD2 LEU   334     -16.474  16.839   2.134  1.00  0.00
ATOM   5247 HD21 LEU   334     -16.152  16.788   1.094  1.00  0.00
ATOM   5248 HD22 LEU   334     -17.233  17.614   2.241  1.00  0.00
ATOM   5249 HD23 LEU   334     -15.619  17.078   2.767  1.00  0.00
ATOM   5250  C   LEU   334     -17.401  13.061   4.372  1.00  0.00
ATOM   5251  O   LEU   334     -17.530  12.320   3.393  1.00  0.00
ATOM   5252  N   THR   335     -16.521  12.810   5.343  1.00  0.00
ATOM   5253  H   THR   335     -16.463  13.424   6.143  1.00  0.00
ATOM   5254  CA  THR   335     -15.634  11.654   5.267  1.00  0.00
ATOM   5255  HA  THR   335     -15.160  11.650   4.285  1.00  0.00
ATOM   5256  CB  THR   335     -14.540  11.771   6.327  1.00  0.00
ATOM   5257  HB  THR   335     -14.984  11.644   7.314  1.00  0.00
ATOM   5258  CG2 THR   335     -13.470  10.709   6.121  1.00  0.00
ATOM   5259 HG21 THR   335     -12.702  10.813   6.888  1.00  0.00
ATOM   5260 HG22 THR   335     -13.921   9.719   6.191  1.00  0.00
ATOM   5261 HG23 THR   335     -13.019  10.833   5.137  1.00  0.00
ATOM   5262  OG1 THR   335     -13.941  13.067   6.245  1.00  0.00
ATOM   5263  HG1 THR   335     -13.253  13.145   6.910  1.00  0.00
ATOM   5264  C   THR   335     -16.400  10.347   5.433  1.00  0.00
ATOM   5265  O   THR   335     -16.145   9.379   4.710  1.00  0.00
ATOM   5266  N   LEU   336     -17.336  10.296   6.382  1.00  0.00
ATOM   5267  H   LEU   336     -17.505  11.101   6.968  1.00  0.00
ATOM   5268  CA  LEU   336     -18.120   9.081   6.579  1.00  0.00
ATOM   5269  HA  LEU   336     -17.432   8.237   6.634  1.00  0.00
ATOM   5270  CB  LEU   336     -18.888   9.157   7.897  1.00  0.00
ATOM   5271  HB2 LEU   336     -19.608   9.973   7.846  1.00  0.00
ATOM   5272  HB3 LEU   336     -19.536   8.285   7.985  1.00  0.00
ATOM   5273  CG  LEU   336     -18.058   9.298   9.173  1.00  0.00
ATOM   5274  HG  LEU   336     -17.591  10.283   9.167  1.00  0.00
ATOM   5275  CD1 LEU   336     -18.952   9.206  10.395  1.00  0.00
ATOM   5276 HD11 LEU   336     -18.348   9.308  11.296  1.00  0.00
ATOM   5277 HD12 LEU   336     -19.694  10.004  10.364  1.00  0.00
ATOM   5278 HD13 LEU   336     -19.457   8.240  10.404  1.00  0.00
ATOM   5279  CD2 LEU   336     -16.956   8.250   9.222  1.00  0.00
ATOM   5280 HD21 LEU   336     -16.379   8.371  10.139  1.00  0.00
ATOM   5281 HD22 LEU   336     -17.399   7.254   9.201  1.00  0.00
ATOM   5282 HD23 LEU   336     -16.299   8.373   8.361  1.00  0.00
ATOM   5283  C   LEU   336     -19.078   8.839   5.422  1.00  0.00
ATOM   5284  O   LEU   336     -19.388   7.686   5.107  1.00  0.00
ATOM   5285  N   ASN   337     -19.555   9.905   4.781  1.00  0.00
ATOM   5286  H   ASN   337     -19.317  10.834   5.099  1.00  0.00
ATOM   5287  CA  ASN   337     -20.421   9.750   3.619  1.00  0.00
ATOM   5288  HA  ASN   337     -21.209   9.040   3.872  1.00  0.00
ATOM   5289  CB  ASN   337     -21.073  11.087   3.274  1.00  0.00
ATOM   5290  HB2 ASN   337     -21.424  11.566   4.188  1.00  0.00
ATOM   5291  HB3 ASN   337     -20.326  11.754   2.844  1.00  0.00
ATOM   5292  CG  ASN   337     -22.225  10.938   2.312  1.00  0.00
ATOM   5293  OD1 ASN   337     -23.252  10.359   2.646  1.00  0.00
ATOM   5294  ND2 ASN   337     -22.061  11.464   1.108  1.00  0.00
ATOM   5295 HD21 ASN   337     -21.198  11.934   0.876  1.00  0.00
ATOM   5296 HD22 ASN   337     -22.799  11.395   0.422  1.00  0.00
ATOM   5297  C   ASN   337     -19.647   9.201   2.428  1.00  0.00
ATOM   5298  O   ASN   337     -20.147   8.344   1.691  1.00  0.00
ATOM   5299  N   VAL   338     -18.424   9.690   2.217  1.00  0.00
ATOM   5300  H   VAL   338     -18.067  10.429   2.805  1.00  0.00
ATOM   5301  CA  VAL   338     -17.591   9.165   1.139  1.00  0.00
ATOM   5302  HA  VAL   338     -18.166   9.208   0.214  1.00  0.00
ATOM   5303  CB  VAL   338     -16.329  10.029   0.959  1.00  0.00
ATOM   5304  HB  VAL   338     -15.882  10.193   1.939  1.00  0.00
ATOM   5305  CG1 VAL   338     -15.315   9.311   0.083  1.00  0.00
ATOM   5306 HG11 VAL   338     -14.429   9.935  -0.034  1.00  0.00
ATOM   5307 HG12 VAL   338     -15.035   8.367   0.550  1.00  0.00
ATOM   5308 HG13 VAL   338     -15.753   9.116  -0.896  1.00  0.00
ATOM   5309  CG2 VAL   338     -16.686  11.376   0.366  1.00  0.00
ATOM   5310 HG21 VAL   338     -15.781  11.972   0.246  1.00  0.00
ATOM   5311 HG22 VAL   338     -17.157  11.232  -0.606  1.00  0.00
ATOM   5312 HG23 VAL   338     -17.377  11.895   1.031  1.00  0.00
ATOM   5313  C   VAL   338     -17.236   7.708   1.409  1.00  0.00
ATOM   5314  O   VAL   338     -17.375   6.844   0.536  1.00  0.00
ATOM   5315  N   MET   339     -16.780   7.416   2.629  1.00  0.00
ATOM   5316  H   MET   339     -16.729   8.136   3.335  1.00  0.00
ATOM   5317  CA  MET   339     -16.349   6.065   2.967  1.00  0.00
ATOM   5318  HA  MET   339     -15.579   5.766   2.256  1.00  0.00
ATOM   5319  CB  MET   339     -15.739   6.046   4.369  1.00  0.00
ATOM   5320  HB2 MET   339     -16.384   6.600   5.051  1.00  0.00
ATOM   5321  HB3 MET   339     -15.756   5.027   4.756  1.00  0.00
ATOM   5322  CG  MET   339     -14.322   6.595   4.459  1.00  0.00
ATOM   5323  HG2 MET   339     -14.361   7.676   4.596  1.00  0.00
ATOM   5324  HG3 MET   339     -13.844   6.214   5.361  1.00  0.00
ATOM   5325  SD  MET   339     -13.293   6.210   3.029  1.00  0.00
ATOM   5326  CE  MET   339     -13.004   4.459   3.264  1.00  0.00
ATOM   5327  HE1 MET   339     -12.381   4.081   2.454  1.00  0.00
ATOM   5328  HE2 MET   339     -12.498   4.298   4.216  1.00  0.00
ATOM   5329  HE3 MET   339     -13.957   3.930   3.266  1.00  0.00
ATOM   5330  C   MET   339     -17.490   5.063   2.881  1.00  0.00
ATOM   5331  O   MET   339     -17.257   3.889   2.579  1.00  0.00
ATOM   5332  N   THR   340     -18.723   5.502   3.141  1.00  0.00
ATOM   5333  H   THR   340     -18.876   6.475   3.363  1.00  0.00
ATOM   5334  CA  THR   340     -19.861   4.588   3.109  1.00  0.00
ATOM   5335  HA  THR   340     -19.600   3.699   3.683  1.00  0.00
ATOM   5336  CB  THR   340     -21.073   5.245   3.769  1.00  0.00
ATOM   5337  HB  THR   340     -21.392   6.094   3.165  1.00  0.00
ATOM   5338  CG2 THR   340     -22.225   4.263   3.895  1.00  0.00
ATOM   5339 HG21 THR   340     -23.074   4.757   4.368  1.00  0.00
ATOM   5340 HG22 THR   340     -22.515   3.913   2.904  1.00  0.00
ATOM   5341 HG23 THR   340     -21.914   3.414   4.504  1.00  0.00
ATOM   5342  OG1 THR   340     -20.708   5.707   5.072  1.00  0.00
ATOM   5343  HG1 THR   340     -20.180   6.505   4.993  1.00  0.00
ATOM   5344  C   THR   340     -20.189   4.157   1.685  1.00  0.00
ATOM   5345  O   THR   340     -20.579   3.009   1.455  1.00  0.00
ATOM   5346  N   TRP   341     -20.026   5.054   0.714  1.00  0.00
ATOM   5347  H   TRP   341     -19.713   5.988   0.937  1.00  0.00
ATOM   5348  CA  TRP   341     -20.299   4.687  -0.670  1.00  0.00
ATOM   5349  HA  TRP   341     -21.217   4.100  -0.692  1.00  0.00
ATOM   5350  CB  TRP   341     -20.514   5.939  -1.517  1.00  0.00
ATOM   5351  HB2 TRP   341     -19.677   6.622  -1.371  1.00  0.00
ATOM   5352  HB3 TRP   341     -20.489   5.670  -2.573  1.00  0.00
ATOM   5353  CG  TRP   341     -21.794   6.651  -1.217  1.00  0.00
ATOM   5354  CD1 TRP   341     -21.933   7.941  -0.805  1.00  0.00
ATOM   5355  HD1 TRP   341     -21.059   8.560  -0.665  1.00  0.00
ATOM   5356  NE1 TRP   341     -23.259   8.242  -0.629  1.00  0.00
ATOM   5357  HE1 TRP   341     -23.531   9.165  -0.323  1.00  0.00
ATOM   5358  CE2 TRP   341     -24.008   7.136  -0.929  1.00  0.00
ATOM   5359  CZ2 TRP   341     -25.388   6.952  -0.904  1.00  0.00
ATOM   5360  HZ2 TRP   341     -26.036   7.765  -0.612  1.00  0.00
ATOM   5361  CH2 TRP   341     -25.866   5.722  -1.259  1.00  0.00
ATOM   5362  HH2 TRP   341     -26.929   5.533  -1.252  1.00  0.00
ATOM   5363  CZ3 TRP   341     -25.005   4.684  -1.637  1.00  0.00
ATOM   5364  HZ3 TRP   341     -25.430   3.729  -1.910  1.00  0.00
ATOM   5365  CE3 TRP   341     -23.637   4.864  -1.664  1.00  0.00
ATOM   5366  HE3 TRP   341     -22.971   4.065  -1.956  1.00  0.00
ATOM   5367  CD2 TRP   341     -23.117   6.112  -1.303  1.00  0.00
ATOM   5368  C   TRP   341     -19.178   3.838  -1.249  1.00  0.00
ATOM   5369  O   TRP   341     -19.419   3.023  -2.145  1.00  0.00
ATOM   5370  N   VAL   342     -17.954   4.022  -0.757  1.00  0.00
ATOM   5371  H   VAL   342     -17.780   4.772  -0.104  1.00  0.00
ATOM   5372  CA  VAL   342     -16.845   3.158  -1.141  1.00  0.00
ATOM   5373  HA  VAL   342     -16.826   3.091  -2.229  1.00  0.00
ATOM   5374  CB  VAL   342     -15.517   3.783  -0.673  1.00  0.00
ATOM   5375  HB  VAL   342     -15.594   3.981   0.396  1.00  0.00
ATOM   5376  CG1 VAL   342     -14.354   2.832  -0.894  1.00  0.00
ATOM   5377 HG11 VAL   342     -13.431   3.301  -0.554  1.00  0.00
ATOM   5378 HG12 VAL   342     -14.523   1.914  -0.331  1.00  0.00
ATOM   5379 HG13 VAL   342     -14.272   2.597  -1.955  1.00  0.00
ATOM   5380  CG2 VAL   342     -15.275   5.104  -1.381  1.00  0.00
ATOM   5381 HG21 VAL   342     -14.333   5.533  -1.039  1.00  0.00
ATOM   5382 HG22 VAL   342     -15.228   4.937  -2.457  1.00  0.00
ATOM   5383 HG23 VAL   342     -16.090   5.792  -1.156  1.00  0.00
ATOM   5384  C   VAL   342     -17.043   1.754  -0.580  1.00  0.00
ATOM   5385  O   VAL   342     -16.658   0.760  -1.205  1.00  0.00
ATOM   5386  N   ALA   343     -17.662   1.648   0.597  1.00  0.00
ATOM   5387  H   ALA   343     -18.074   2.464   1.026  1.00  0.00
ATOM   5388  CA  ALA   343     -17.750   0.358   1.273  1.00  0.00
ATOM   5389  HA  ALA   343     -16.836  -0.197   1.062  1.00  0.00
ATOM   5390  CB  ALA   343     -17.842   0.562   2.784  1.00  0.00
ATOM   5391  HB1 ALA   343     -17.907  -0.407   3.279  1.00  0.00
ATOM   5392  HB2 ALA   343     -16.955   1.089   3.135  1.00  0.00
ATOM   5393  HB3 ALA   343     -18.730   1.150   3.018  1.00  0.00
ATOM   5394  C   ALA   343     -18.929  -0.467   0.771  1.00  0.00
ATOM   5395  O   ALA   343     -18.888  -1.700   0.817  1.00  0.00
ATOM   5396  N   VAL   344     -19.995   0.182   0.294  1.00  0.00
ATOM   5397  H   VAL   344     -20.017   1.192   0.303  1.00  0.00
ATOM   5398  CA  VAL   344     -21.123  -0.574  -0.238  1.00  0.00
ATOM   5399  HA  VAL   344     -21.191  -1.504   0.327  1.00  0.00
ATOM   5400  CB  VAL   344     -22.460   0.178  -0.058  1.00  0.00
ATOM   5401  HB  VAL   344     -23.269  -0.516  -0.286  1.00  0.00
ATOM   5402  CG1 VAL   344     -22.628   0.633   1.378  1.00  0.00
ATOM   5403 HG11 VAL   344     -23.576   1.161   1.484  1.00  0.00
ATOM   5404 HG12 VAL   344     -22.620  -0.235   2.038  1.00  0.00
ATOM   5405 HG13 VAL   344     -21.809   1.301   1.646  1.00  0.00
ATOM   5406  CG2 VAL   344     -22.566   1.350  -1.018  1.00  0.00
ATOM   5407 HG21 VAL   344     -23.518   1.859  -0.867  1.00  0.00
ATOM   5408 HG22 VAL   344     -21.748   2.047  -0.833  1.00  0.00
ATOM   5409 HG23 VAL   344     -22.508   0.986  -2.044  1.00  0.00
ATOM   5410  C   VAL   344     -20.935  -0.939  -1.700  1.00  0.00
ATOM   5411  O   VAL   344     -21.710  -1.737  -2.235  1.00  0.00
ATOM   5412  N   VAL   345     -19.926  -0.381  -2.358  1.00  0.00
ATOM   5413  H   VAL   345     -19.382   0.351  -1.923  1.00  0.00
ATOM   5414  CA  VAL   345     -19.580  -0.804  -3.709  1.00  0.00
ATOM   5415  HA  VAL   345     -20.468  -1.247  -4.160  1.00  0.00
ATOM   5416  CB  VAL   345     -19.175   0.417  -4.559  1.00  0.00
ATOM   5417  HB  VAL   345     -18.396   0.964  -4.029  1.00  0.00
ATOM   5418  CG1 VAL   345     -18.622  -0.026  -5.906  1.00  0.00
ATOM   5419 HG11 VAL   345     -18.342   0.850  -6.490  1.00  0.00
ATOM   5420 HG12 VAL   345     -17.745  -0.654  -5.750  1.00  0.00
ATOM   5421 HG13 VAL   345     -19.383  -0.592  -6.443  1.00  0.00
ATOM   5422  CG2 VAL   345     -20.361   1.339  -4.755  1.00  0.00
ATOM   5423 HG21 VAL   345     -20.060   2.196  -5.357  1.00  0.00
ATOM   5424 HG22 VAL   345     -21.160   0.801  -5.265  1.00  0.00
ATOM   5425 HG23 VAL   345     -20.718   1.684  -3.785  1.00  0.00
ATOM   5426  C   VAL   345     -18.483  -1.863  -3.694  1.00  0.00
ATOM   5427  O   VAL   345     -18.568  -2.858  -4.414  1.00  0.00
ATOM   5428  N   LEU   346     -17.458  -1.687  -2.858  1.00  0.00
ATOM   5429  H   LEU   346     -17.489  -0.949  -2.169  1.00  0.00
ATOM   5430  CA  LEU   346     -16.285  -2.552  -2.927  1.00  0.00
ATOM   5431  HA  LEU   346     -16.123  -2.815  -3.972  1.00  0.00
ATOM   5432  CB  LEU   346     -15.047  -1.804  -2.433  1.00  0.00
ATOM   5433  HB2 LEU   346     -15.256  -1.368  -1.456  1.00  0.00
ATOM   5434  HB3 LEU   346     -14.254  -2.521  -2.221  1.00  0.00
ATOM   5435  CG  LEU   346     -14.510  -0.720  -3.364  1.00  0.00
ATOM   5436  HG  LEU   346     -15.273   0.052  -3.468  1.00  0.00
ATOM   5437  CD1 LEU   346     -13.272  -0.088  -2.771  1.00  0.00
ATOM   5438 HD11 LEU   346     -12.899   0.683  -3.445  1.00  0.00
ATOM   5439 HD12 LEU   346     -13.518   0.359  -1.808  1.00  0.00
ATOM   5440 HD13 LEU   346     -12.505  -0.850  -2.632  1.00  0.00
ATOM   5441  CD2 LEU   346     -14.220  -1.293  -4.737  1.00  0.00
ATOM   5442 HD21 LEU   346     -13.838  -0.505  -5.387  1.00  0.00
ATOM   5443 HD22 LEU   346     -13.476  -2.085  -4.651  1.00  0.00
ATOM   5444 HD23 LEU   346     -15.137  -1.701  -5.162  1.00  0.00
ATOM   5445  C   LEU   346     -16.450  -3.844  -2.138  1.00  0.00
ATOM   5446  O   LEU   346     -16.036  -4.904  -2.615  1.00  0.00
ATOM   5447  N   VAL   347     -17.034  -3.784  -0.946  1.00  0.00
ATOM   5448  H   VAL   347     -17.414  -2.909  -0.613  1.00  0.00
ATOM   5449  CA  VAL   347     -17.150  -4.959  -0.082  1.00  0.00
ATOM   5450  HA  VAL   347     -16.143  -5.336   0.100  1.00  0.00
ATOM   5451  CB  VAL   347     -17.763  -4.592   1.281  1.00  0.00
ATOM   5452  HB  VAL   347     -18.598  -3.912   1.110  1.00  0.00
ATOM   5453  CG1 VAL   347     -18.291  -5.831   1.986  1.00  0.00
ATOM   5454 HG11 VAL   347     -18.720  -5.548   2.947  1.00  0.00
ATOM   5455 HG12 VAL   347     -19.058  -6.300   1.371  1.00  0.00
ATOM   5456 HG13 VAL   347     -17.474  -6.534   2.146  1.00  0.00
ATOM   5457  CG2 VAL   347     -16.737  -3.883   2.149  1.00  0.00
ATOM   5458 HG21 VAL   347     -17.186  -3.630   3.110  1.00  0.00
ATOM   5459 HG22 VAL   347     -15.881  -4.539   2.310  1.00  0.00
ATOM   5460 HG23 VAL   347     -16.407  -2.971   1.651  1.00  0.00
ATOM   5461  C   VAL   347     -17.942  -6.069  -0.770  1.00  0.00
ATOM   5462  O   VAL   347     -17.504  -7.227  -0.731  1.00  0.00
ATOM   5463  N   PRO   348     -19.087  -5.798  -1.414  1.00  0.00
ATOM   5464  CD  PRO   348     -19.900  -4.569  -1.450  1.00  0.00
ATOM   5465  HD2 PRO   348     -19.595  -3.961  -2.301  1.00  0.00
ATOM   5466  HD3 PRO   348     -19.863  -4.085  -0.474  1.00  0.00
ATOM   5467  CG  PRO   348     -21.272  -5.090  -1.687  1.00  0.00
ATOM   5468  HG2 PRO   348     -21.864  -4.330  -2.198  1.00  0.00
ATOM   5469  HG3 PRO   348     -21.698  -5.428  -0.742  1.00  0.00
ATOM   5470  CB  PRO   348     -21.085  -6.254  -2.586  1.00  0.00
ATOM   5471  HB2 PRO   348     -20.984  -5.904  -3.613  1.00  0.00
ATOM   5472  HB3 PRO   348     -21.898  -6.963  -2.433  1.00  0.00
ATOM   5473  CA  PRO   348     -19.763  -6.890  -2.133  1.00  0.00
ATOM   5474  HA  PRO   348     -19.972  -7.705  -1.440  1.00  0.00
ATOM   5475  C   PRO   348     -18.964  -7.420  -3.310  1.00  0.00
ATOM   5476  O   PRO   348     -19.090  -8.604  -3.640  1.00  0.00
ATOM   5477  N   ILE   349     -18.143  -6.587  -3.952  1.00  0.00
ATOM   5478  H   ILE   349     -18.090  -5.617  -3.675  1.00  0.00
ATOM   5479  CA  ILE   349     -17.316  -7.063  -5.055  1.00  0.00
ATOM   5480  HA  ILE   349     -17.939  -7.683  -5.700  1.00  0.00
ATOM   5481  CB  ILE   349     -16.801  -5.877  -5.890  1.00  0.00
ATOM   5482  HB  ILE   349     -16.257  -5.201  -5.230  1.00  0.00
ATOM   5483  CG2 ILE   349     -15.851  -6.352  -6.983  1.00  0.00
ATOM   5484 HG21 ILE   349     -15.501  -5.495  -7.559  1.00  0.00
ATOM   5485 HG22 ILE   349     -14.998  -6.857  -6.530  1.00  0.00
ATOM   5486 HG23 ILE   349     -16.373  -7.044  -7.644  1.00  0.00
ATOM   5487  CG1 ILE   349     -17.974  -5.113  -6.505  1.00  0.00
ATOM   5488 HG12 ILE   349     -18.574  -5.796  -7.107  1.00  0.00
ATOM   5489 HG13 ILE   349     -18.640  -4.774  -5.712  1.00  0.00
ATOM   5490  CD1 ILE   349     -17.559  -3.930  -7.352  1.00  0.00
ATOM   5491 HD11 ILE   349     -18.446  -3.440  -7.753  1.00  0.00
ATOM   5492 HD12 ILE   349     -16.999  -3.223  -6.740  1.00  0.00
ATOM   5493 HD13 ILE   349     -16.932  -4.274  -8.175  1.00  0.00
ATOM   5494  C   ILE   349     -16.174  -7.926  -4.534  1.00  0.00
ATOM   5495  O   ILE   349     -15.815  -8.938  -5.147  1.00  0.00
ATOM   5496  N   ILE   350     -15.592  -7.550  -3.393  1.00  0.00
ATOM   5497  H   ILE   350     -15.886  -6.701  -2.932  1.00  0.00
ATOM   5498  CA  ILE   350     -14.527  -8.350  -2.792  1.00  0.00
ATOM   5499  HA  ILE   350     -13.723  -8.449  -3.521  1.00  0.00
ATOM   5500  CB  ILE   350     -13.961  -7.645  -1.545  1.00  0.00
ATOM   5501  HB  ILE   350     -14.793  -7.409  -0.882  1.00  0.00
ATOM   5502  CG2 ILE   350     -13.000  -8.555  -0.793  1.00  0.00
ATOM   5503 HG21 ILE   350     -12.615  -8.033   0.083  1.00  0.00
ATOM   5504 HG22 ILE   350     -13.525  -9.456  -0.477  1.00  0.00
ATOM   5505 HG23 ILE   350     -12.171  -8.828  -1.446  1.00  0.00
ATOM   5506  CG1 ILE   350     -13.269  -6.338  -1.923  1.00  0.00
ATOM   5507 HG12 ILE   350     -12.277  -6.555  -2.318  1.00  0.00
ATOM   5508 HG13 ILE   350     -13.816  -5.861  -2.737  1.00  0.00
ATOM   5509  CD1 ILE   350     -13.149  -5.377  -0.771  1.00  0.00
ATOM   5510 HD11 ILE   350     -12.648  -4.468  -1.106  1.00  0.00
ATOM   5511 HD12 ILE   350     -14.143  -5.128  -0.400  1.00  0.00
ATOM   5512 HD13 ILE   350     -12.568  -5.838   0.028  1.00  0.00
ATOM   5513  C   ILE   350     -15.038  -9.744  -2.455  1.00  0.00
ATOM   5514  O   ILE   350     -14.352 -10.747  -2.675  1.00  0.00
ATOM   5515  N   LEU   351     -16.256  -9.826  -1.920  1.00  0.00
ATOM   5516  H   LEU   351     -16.812  -8.991  -1.800  1.00  0.00
ATOM   5517  CA  LEU   351     -16.796 -11.115  -1.504  1.00  0.00
ATOM   5518  HA  LEU   351     -16.037 -11.626  -0.911  1.00  0.00
ATOM   5519  CB  LEU   351     -18.027 -10.906  -0.624  1.00  0.00
ATOM   5520  HB2 LEU   351     -18.773 -10.337  -1.179  1.00  0.00
ATOM   5521  HB3 LEU   351     -18.525 -11.863  -0.470  1.00  0.00
ATOM   5522  CG  LEU   351     -17.789 -10.238   0.732  1.00  0.00
ATOM   5523  HG  LEU   351     -17.235  -9.314   0.563  1.00  0.00
ATOM   5524  CD1 LEU   351     -19.107  -9.885   1.395  1.00  0.00
ATOM   5525 HD11 LEU   351     -18.915  -9.411   2.358  1.00  0.00
ATOM   5526 HD12 LEU   351     -19.663  -9.198   0.757  1.00  0.00
ATOM   5527 HD13 LEU   351     -19.692 -10.792   1.547  1.00  0.00
ATOM   5528  CD2 LEU   351     -16.957 -11.130   1.637  1.00  0.00
ATOM   5529 HD21 LEU   351     -16.802 -10.633   2.595  1.00  0.00
ATOM   5530 HD22 LEU   351     -17.479 -12.073   1.798  1.00  0.00
ATOM   5531 HD23 LEU   351     -15.992 -11.325   1.169  1.00  0.00
ATOM   5532  C   LEU   351     -17.134 -11.995  -2.702  1.00  0.00
ATOM   5533  O   LEU   351     -17.187 -13.223  -2.580  1.00  0.00
ATOM   5534  N   LEU   352     -17.361 -11.391  -3.869  1.00  0.00
ATOM   5535  H   LEU   352     -17.278 -10.387  -3.943  1.00  0.00
ATOM   5536  CA  LEU   352     -17.729 -12.175  -5.042  1.00  0.00
ATOM   5537  HA  LEU   352     -18.384 -12.983  -4.716  1.00  0.00
ATOM   5538  CB  LEU   352     -18.503 -11.310  -6.037  1.00  0.00
ATOM   5539  HB2 LEU   352     -17.947 -10.391  -6.224  1.00  0.00
ATOM   5540  HB3 LEU   352     -18.511 -11.801  -7.010  1.00  0.00
ATOM   5541  CG  LEU   352     -19.936 -10.960  -5.636  1.00  0.00
ATOM   5542  HG  LEU   352     -19.894 -10.348  -4.735  1.00  0.00
ATOM   5543  CD1 LEU   352     -20.622 -10.152  -6.721  1.00  0.00
ATOM   5544 HD11 LEU   352     -21.640  -9.916  -6.411  1.00  0.00
ATOM   5545 HD12 LEU   352     -20.071  -9.227  -6.889  1.00  0.00
ATOM   5546 HD13 LEU   352     -20.649 -10.731  -7.644  1.00  0.00
ATOM   5547  CD2 LEU   352     -20.728 -12.220  -5.314  1.00  0.00
ATOM   5548 HD21 LEU   352     -21.745 -11.948  -5.031  1.00  0.00
ATOM   5549 HD22 LEU   352     -20.756 -12.866  -6.191  1.00  0.00
ATOM   5550 HD23 LEU   352     -20.251 -12.749  -4.489  1.00  0.00
ATOM   5551  C   LEU   352     -16.507 -12.798  -5.706  1.00  0.00
ATOM   5552  O   LEU   352     -16.547 -13.961  -6.121  1.00  0.00
ATOM   5553  N   TYR   353     -15.409 -12.045  -5.827  1.00  0.00
ATOM   5554  H   TYR   353     -15.409 -11.094  -5.487  1.00  0.00
ATOM   5555  CA  TYR   353     -14.231 -12.629  -6.454  1.00  0.00
ATOM   5556  HA  TYR   353     -14.582 -13.335  -7.207  1.00  0.00
ATOM   5557  CB  TYR   353     -13.394 -11.562  -7.183  1.00  0.00
ATOM   5558  HB2 TYR   353     -12.655 -12.057  -7.813  1.00  0.00
ATOM   5559  HB3 TYR   353     -14.013 -11.078  -7.939  1.00  0.00
ATOM   5560  CG  TYR   353     -12.703 -10.496  -6.350  1.00  0.00
ATOM   5561  CD1 TYR   353     -13.059  -9.161  -6.474  1.00  0.00
ATOM   5562  HD1 TYR   353     -13.845  -8.873  -7.156  1.00  0.00
ATOM   5563  CE1 TYR   353     -12.425  -8.181  -5.737  1.00  0.00
ATOM   5564  HE1 TYR   353     -12.725  -7.149  -5.840  1.00  0.00
ATOM   5565  CZ  TYR   353     -11.410  -8.530  -4.872  1.00  0.00
ATOM   5566  OH  TYR   353     -10.773  -7.563  -4.134  1.00  0.00
ATOM   5567  HH  TYR   353      -9.905  -7.879  -3.873  1.00  0.00
ATOM   5568  CE2 TYR   353     -11.030  -9.846  -4.739  1.00  0.00
ATOM   5569  HE2 TYR   353     -10.239 -10.120  -4.056  1.00  0.00
ATOM   5570  CD2 TYR   353     -11.665 -10.816  -5.483  1.00  0.00
ATOM   5571  HD2 TYR   353     -11.342 -11.842  -5.383  1.00  0.00
ATOM   5572  C   TYR   353     -13.373 -13.409  -5.467  1.00  0.00
ATOM   5573  O   TYR   353     -12.537 -14.207  -5.897  1.00  0.00
ATOM   5574  N   THR   354     -13.564 -13.206  -4.164  1.00  0.00
ATOM   5575  H   THR   354     -14.163 -12.455  -3.852  1.00  0.00
ATOM   5576  CA  THR   354     -12.911 -14.064  -3.183  1.00  0.00
ATOM   5577  HA  THR   354     -11.868 -14.185  -3.474  1.00  0.00
ATOM   5578  CB  THR   354     -12.952 -13.414  -1.798  1.00  0.00
ATOM   5579  HB  THR   354     -13.988 -13.200  -1.536  1.00  0.00
ATOM   5580  CG2 THR   354     -12.354 -14.331  -0.746  1.00  0.00
ATOM   5581 HG21 THR   354     -12.396 -13.844   0.228  1.00  0.00
ATOM   5582 HG22 THR   354     -12.920 -15.262  -0.711  1.00  0.00
ATOM   5583 HG23 THR   354     -11.316 -14.547  -0.999  1.00  0.00
ATOM   5584  OG1 THR   354     -12.215 -12.189  -1.823  1.00  0.00
ATOM   5585  HG1 THR   354     -12.789 -11.476  -2.112  1.00  0.00
ATOM   5586  C   THR   354     -13.562 -15.439  -3.150  1.00  0.00
ATOM   5587  O   THR   354     -12.868 -16.459  -3.073  1.00  0.00
ATOM   5588  N   ALA   355     -14.895 -15.486  -3.211  1.00  0.00
ATOM   5589  H   ALA   355     -15.432 -14.631  -3.194  1.00  0.00
ATOM   5590  CA  ALA   355     -15.591 -16.764  -3.302  1.00  0.00
ATOM   5591  HA  ALA   355     -15.298 -17.374  -2.447  1.00  0.00
ATOM   5592  CB  ALA   355     -17.102 -16.546  -3.238  1.00  0.00
ATOM   5593  HB1 ALA   355     -17.612 -17.507  -3.307  1.00  0.00
ATOM   5594  HB2 ALA   355     -17.361 -16.065  -2.295  1.00  0.00
ATOM   5595  HB3 ALA   355     -17.413 -15.910  -4.067  1.00  0.00
ATOM   5596  C   ALA   355     -15.217 -17.513  -4.572  1.00  0.00
ATOM   5597  O   ALA   355     -15.199 -18.748  -4.579  1.00  0.00
ATOM   5598  N   TRP   356     -14.915 -16.785  -5.647  1.00  0.00
ATOM   5599  H   TRP   356     -14.976 -15.778  -5.608  1.00  0.00
ATOM   5600  CA  TRP   356     -14.494 -17.417  -6.890  1.00  0.00
ATOM   5601  HA  TRP   356     -15.219 -18.191  -7.143  1.00  0.00
ATOM   5602  CB  TRP   356     -14.488 -16.379  -8.014  1.00  0.00
ATOM   5603  HB2 TRP   356     -15.454 -15.875  -8.045  1.00  0.00
ATOM   5604  HB3 TRP   356     -13.781 -15.587  -7.769  1.00  0.00
ATOM   5605  CG  TRP   356     -14.170 -16.926  -9.374  1.00  0.00
ATOM   5606  CD1 TRP   356     -15.033 -17.537 -10.232  1.00  0.00
ATOM   5607  HD1 TRP   356     -16.067 -17.676  -9.951  1.00  0.00
ATOM   5608  NE1 TRP   356     -14.382 -17.892 -11.385  1.00  0.00
ATOM   5609  HE1 TRP   356     -14.885 -18.359 -12.126  1.00  0.00
ATOM   5610  CE2 TRP   356     -13.070 -17.509 -11.291  1.00  0.00
ATOM   5611  CZ2 TRP   356     -12.025 -17.650 -12.200  1.00  0.00
ATOM   5612  HZ2 TRP   356     -12.199 -18.127 -13.153  1.00  0.00
ATOM   5613  CH2 TRP   356     -10.802 -17.166 -11.832  1.00  0.00
ATOM   5614  HH2 TRP   356      -9.962 -17.254 -12.505  1.00  0.00
ATOM   5615  CZ3 TRP   356     -10.603 -16.550 -10.591  1.00  0.00
ATOM   5616  HZ3 TRP   356      -9.617 -16.184 -10.345  1.00  0.00
ATOM   5617  CE3 TRP   356     -11.637 -16.406  -9.690  1.00  0.00
ATOM   5618  HE3 TRP   356     -11.486 -15.929  -8.733  1.00  0.00
ATOM   5619  CD2 TRP   356     -12.901 -16.892 -10.037  1.00  0.00
ATOM   5620  C   TRP   356     -13.125 -18.072  -6.744  1.00  0.00
ATOM   5621  O   TRP   356     -12.870 -19.124  -7.340  1.00  0.00
ATOM   5622  N   CYS   357     -12.231 -17.467  -5.958  1.00  0.00
ATOM   5623  H   CYS   357     -12.465 -16.596  -5.504  1.00  0.00
ATOM   5624  CA  CYS   357     -10.912 -18.056  -5.747  1.00  0.00
ATOM   5625  HA  CYS   357     -10.542 -18.409  -6.709  1.00  0.00
ATOM   5626  CB  CYS   357      -9.936 -17.005  -5.220  1.00  0.00
ATOM   5627  HB2 CYS   357     -10.203 -16.747  -4.195  1.00  0.00
ATOM   5628  HB3 CYS   357      -8.947 -17.452  -5.118  1.00  0.00
ATOM   5629  SG  CYS   357      -9.810 -15.499  -6.198  1.00  0.00
ATOM   5630  HG  CYS   357     -10.967 -14.833  -6.143  1.00  0.00
ATOM   5631  C   CYS   357     -10.964 -19.244  -4.797  1.00  0.00
ATOM   5632  O   CYS   357     -10.225 -20.215  -4.985  1.00  0.00
ATOM   5633  N   TYR   358     -11.817 -19.190  -3.774  1.00  0.00
ATOM   5634  H   TYR   358     -12.375 -18.361  -3.625  1.00  0.00
ATOM   5635  CA  TYR   358     -11.947 -20.325  -2.870  1.00  0.00
ATOM   5636  HA  TYR   358     -10.948 -20.643  -2.572  1.00  0.00
ATOM   5637  CB  TYR   358     -12.716 -19.918  -1.617  1.00  0.00
ATOM   5638  HB2 TYR   358     -13.478 -19.186  -1.883  1.00  0.00
ATOM   5639  HB3 TYR   358     -13.278 -20.774  -1.244  1.00  0.00
ATOM   5640  CG  TYR   358     -11.857 -19.364  -0.510  1.00  0.00
ATOM   5641  CD1 TYR   358     -11.248 -20.204   0.411  1.00  0.00
ATOM   5642  HD1 TYR   358     -11.380 -21.273   0.337  1.00  0.00
ATOM   5643  CE1 TYR   358     -10.470 -19.696   1.429  1.00  0.00
ATOM   5644  HE1 TYR   358     -10.002 -20.365   2.137  1.00  0.00
ATOM   5645  CZ  TYR   358     -10.296 -18.334   1.534  1.00  0.00
ATOM   5646  OH  TYR   358      -9.523 -17.810   2.540  1.00  0.00
ATOM   5647  HH  TYR   358      -9.790 -16.904   2.710  1.00  0.00
ATOM   5648  CE2 TYR   358     -10.891 -17.485   0.635  1.00  0.00
ATOM   5649  HE2 TYR   358     -10.752 -16.417   0.719  1.00  0.00
ATOM   5650  CD2 TYR   358     -11.667 -18.000  -0.376  1.00  0.00
ATOM   5651  HD2 TYR   358     -12.132 -17.319  -1.073  1.00  0.00
ATOM   5652  C   TYR   358     -12.640 -21.497  -3.546  1.00  0.00
ATOM   5653  O   TYR   358     -12.439 -22.650  -3.150  1.00  0.00
ATOM   5654  N   TRP   359     -13.459 -21.221  -4.559  1.00  0.00
ATOM   5655  H   TRP   359     -13.622 -20.262  -4.830  1.00  0.00
ATOM   5656  CA  TRP   359     -14.136 -22.275  -5.299  1.00  0.00
ATOM   5657  HA  TRP   359     -14.395 -23.070  -4.599  1.00  0.00
ATOM   5658  CB  TRP   359     -15.432 -21.723  -5.895  1.00  0.00
ATOM   5659  HB2 TRP   359     -16.151 -21.546  -5.095  1.00  0.00
ATOM   5660  HB3 TRP   359     -15.244 -20.734  -6.313  1.00  0.00
ATOM   5661  CG  TRP   359     -16.055 -22.588  -6.935  1.00  0.00
ATOM   5662  CD1 TRP   359     -16.646 -23.799  -6.746  1.00  0.00
ATOM   5663  HD1 TRP   359     -16.694 -24.228  -5.756  1.00  0.00
ATOM   5664  NE1 TRP   359     -17.107 -24.290  -7.940  1.00  0.00
ATOM   5665  HE1 TRP   359     -17.573 -25.185  -7.972  1.00  0.00
ATOM   5666  CE2 TRP   359     -16.817 -23.391  -8.931  1.00  0.00
ATOM   5667  CZ2 TRP   359     -17.083 -23.442 -10.296  1.00  0.00
ATOM   5668  HZ2 TRP   359     -17.597 -24.295 -10.715  1.00  0.00
ATOM   5669  CH2 TRP   359     -16.671 -22.385 -11.057  1.00  0.00
ATOM   5670  HH2 TRP   359     -16.855 -22.382 -12.121  1.00  0.00
ATOM   5671  CZ3 TRP   359     -16.008 -21.290 -10.489  1.00  0.00
ATOM   5672  HZ3 TRP   359     -15.701 -20.477 -11.130  1.00  0.00
ATOM   5673  CE3 TRP   359     -15.745 -21.238  -9.136  1.00  0.00
ATOM   5674  HE3 TRP   359     -15.233 -20.395  -8.696  1.00  0.00
ATOM   5675  CD2 TRP   359     -16.155 -22.304  -8.332  1.00  0.00
ATOM   5676  C   TRP   359     -13.246 -22.867  -6.384  1.00  0.00
ATOM   5677  O   TRP   359     -13.370 -24.054  -6.701  1.00  0.00
ATOM   5678  N   LYS   360     -12.339 -22.068  -6.949  1.00  0.00
ATOM   5679  H   LYS   360     -12.281 -21.097  -6.676  1.00  0.00
ATOM   5680  CA  LYS   360     -11.425 -22.584  -7.962  1.00  0.00
ATOM   5681  HA  LYS   360     -12.006 -23.163  -8.680  1.00  0.00
ATOM   5682  CB  LYS   360     -10.763 -21.427  -8.708  1.00  0.00
ATOM   5683  HB2 LYS   360     -10.519 -20.634  -8.001  1.00  0.00
ATOM   5684  HB3 LYS   360      -9.803 -21.756  -9.107  1.00  0.00
ATOM   5685  CG  LYS   360     -11.606 -20.857  -9.832  1.00  0.00
ATOM   5686  HG2 LYS   360     -12.467 -20.337  -9.412  1.00  0.00
ATOM   5687  HG3 LYS   360     -11.016 -20.138 -10.400  1.00  0.00
ATOM   5688  CD  LYS   360     -12.083 -21.958 -10.755  1.00  0.00
ATOM   5689  HD2 LYS   360     -11.278 -22.677 -10.909  1.00  0.00
ATOM   5690  HD3 LYS   360     -12.912 -22.490 -10.287  1.00  0.00
ATOM   5691  CE  LYS   360     -12.529 -21.407 -12.093  1.00  0.00
ATOM   5692  HE2 LYS   360     -13.538 -21.004 -12.001  1.00  0.00
ATOM   5693  HE3 LYS   360     -11.871 -20.589 -12.386  1.00  0.00
ATOM   5694  NZ  LYS   360     -12.510 -22.458 -13.143  1.00  0.00
ATOM   5695  HZ1 LYS   360     -12.516 -22.024 -14.055  1.00  0.00
ATOM   5696  HZ2 LYS   360     -11.676 -23.019 -13.043  1.00  0.00
ATOM   5697  HZ3 LYS   360     -13.325 -23.047 -13.045  1.00  0.00
ATOM   5698  C   LYS   360     -10.366 -23.499  -7.360  1.00  0.00
ATOM   5699  O   LYS   360      -9.942 -24.462  -8.008  1.00  0.00
ATOM   5700  N   MET   361      -9.927 -23.218  -6.135  1.00  0.00
ATOM   5701  H   MET   361     -10.284 -22.411  -5.643  1.00  0.00
ATOM   5702  CA  MET   361      -8.935 -24.027  -5.442  1.00  0.00
ATOM   5703  HA  MET   361      -8.349 -24.559  -6.192  1.00  0.00
ATOM   5704  CB  MET   361      -7.986 -23.130  -4.647  1.00  0.00
ATOM   5705  HB2 MET   361      -8.521 -22.697  -3.802  1.00  0.00
ATOM   5706  HB3 MET   361      -7.202 -23.740  -4.200  1.00  0.00
ATOM   5707  CG  MET   361      -7.354 -22.019  -5.465  1.00  0.00
ATOM   5708  HG2 MET   361      -8.136 -21.369  -5.858  1.00  0.00
ATOM   5709  HG3 MET   361      -6.745 -21.392  -4.814  1.00  0.00
ATOM   5710  SD  MET   361      -6.343 -22.628  -6.825  1.00  0.00
ATOM   5711  CE  MET   361      -5.218 -23.721  -5.964  1.00  0.00
ATOM   5712  HE1 MET   361      -4.530 -24.172  -6.679  1.00  0.00
ATOM   5713  HE2 MET   361      -4.652 -23.153  -5.226  1.00  0.00
ATOM   5714  HE3 MET   361      -5.785 -24.505  -5.462  1.00  0.00
ATOM   5715  C   MET   361      -9.578 -25.058  -4.527  1.00  0.00
ATOM   5716  O   MET   361      -8.877 -25.730  -3.765  1.00  0.00
ATOM   5717  N   PHE   362     -10.900 -25.179  -4.592  1.00  0.00
ATOM   5718  H   PHE   362     -11.429 -24.606  -5.234  1.00  0.00
ATOM   5719  CA  PHE   362     -11.654 -26.115  -3.770  1.00  0.00
ATOM   5720  HA  PHE   362     -11.573 -25.808  -2.727  1.00  0.00
ATOM   5721  CB  PHE   362     -13.126 -26.046  -4.190  1.00  0.00
ATOM   5722  HB2 PHE   362     -13.510 -25.045  -3.995  1.00  0.00
ATOM   5723  HB3 PHE   362     -13.198 -26.155  -5.272  1.00  0.00
ATOM   5724  CG  PHE   362     -14.013 -27.054  -3.531  1.00  0.00
ATOM   5725  CD1 PHE   362     -14.691 -26.739  -2.370  1.00  0.00
ATOM   5726  HD1 PHE   362     -14.570 -25.764  -1.922  1.00  0.00
ATOM   5727  CE1 PHE   362     -15.525 -27.657  -1.771  1.00  0.00
ATOM   5728  HE1 PHE   362     -16.042 -27.401  -0.858  1.00  0.00
ATOM   5729  CZ  PHE   362     -15.699 -28.903  -2.338  1.00  0.00
ATOM   5730  HZ  PHE   362     -16.353 -29.623  -1.869  1.00  0.00
ATOM   5731  CE2 PHE   362     -15.039 -29.228  -3.500  1.00  0.00
ATOM   5732  HE2 PHE   362     -15.168 -30.204  -3.944  1.00  0.00
ATOM   5733  CD2 PHE   362     -14.211 -28.303  -4.098  1.00  0.00
ATOM   5734  HD2 PHE   362     -13.713 -28.562  -5.021  1.00  0.00
ATOM   5735  C   PHE   362     -11.110 -27.534  -3.905  1.00  0.00
ATOM   5736  O   PHE   362     -10.805 -27.999  -5.006  1.00  0.00
ATOM   5737  N   GLY   363     -10.981 -28.216  -2.779  1.00  0.00
ATOM   5738  H   GLY   363     -11.171 -27.769  -1.893  1.00  0.00
ATOM   5739  CA  GLY   363     -10.569 -29.607  -2.779  1.00  0.00
ATOM   5740  HA2 GLY   363     -11.445 -30.245  -2.893  1.00  0.00
ATOM   5741  HA3 GLY   363      -9.912 -29.791  -3.629  1.00  0.00
ATOM   5742  C   GLY   363      -9.847 -29.967  -1.497  1.00  0.00
ATOM   5743  O   GLY   363      -9.758 -29.183  -0.560  1.00  0.00
ATOM   5744  N   ARG   364      -9.330 -31.192  -1.480  1.00  0.00
ATOM   5745  H   ARG   364      -9.485 -31.816  -2.259  1.00  0.00
ATOM   5746  CA  ARG   364      -8.530 -31.709  -0.379  1.00  0.00
ATOM   5747  HA  ARG   364      -8.548 -30.985   0.436  1.00  0.00
ATOM   5748  CB  ARG   364      -9.083 -33.040   0.134  1.00  0.00
ATOM   5749  HB2 ARG   364      -9.160 -33.743  -0.696  1.00  0.00
ATOM   5750  HB3 ARG   364      -8.358 -33.496   0.808  1.00  0.00
ATOM   5751  CG  ARG   364     -10.422 -32.941   0.832  1.00  0.00
ATOM   5752  HG2 ARG   364     -10.369 -32.182   1.613  1.00  0.00
ATOM   5753  HG3 ARG   364     -11.184 -32.637   0.114  1.00  0.00
ATOM   5754  CD  ARG   364     -10.810 -34.271   1.446  1.00  0.00
ATOM   5755  HD2 ARG   364     -10.740 -35.053   0.690  1.00  0.00
ATOM   5756  HD3 ARG   364     -10.100 -34.528   2.232  1.00  0.00
ATOM   5757  NE  ARG   364     -12.160 -34.250   1.999  1.00  0.00
ATOM   5758  HE  ARG   364     -12.909 -34.305   1.324  1.00  0.00
ATOM   5759  CZ  ARG   364     -12.438 -34.166   3.294  1.00  0.00
ATOM   5760  NH1 ARG   364     -13.697 -34.155   3.703  1.00  0.00
ATOM   5761 HH11 ARG   364     -14.447 -34.211   3.029  1.00  0.00
ATOM   5762 HH12 ARG   364     -13.907 -34.091   4.689  1.00  0.00
ATOM   5763  NH2 ARG   364     -11.457 -34.093   4.182  1.00  0.00
ATOM   5764 HH21 ARG   364     -10.495 -34.101   3.874  1.00  0.00
ATOM   5765 HH22 ARG   364     -11.671 -34.029   5.167  1.00  0.00
ATOM   5766  C   ARG   364      -7.089 -31.900  -0.832  1.00  0.00
ATOM   5767  O   ARG   364      -6.836 -32.274  -1.981  1.00  0.00
ATOM   5768  N   ILE   365      -6.149 -31.642   0.073  1.00  0.00
ATOM   5769  H   ILE   365      -6.409 -31.301   0.988  1.00  0.00
ATOM   5770  CA  ILE   365      -4.726 -31.830  -0.191  1.00  0.00
ATOM   5771  HA  ILE   365      -4.579 -31.897  -1.269  1.00  0.00
ATOM   5772  CB  ILE   365      -3.885 -30.660   0.346  1.00  0.00
ATOM   5773  HB  ILE   365      -4.098 -30.539   1.408  1.00  0.00
ATOM   5774  CG2 ILE   365      -2.405 -30.952   0.181  1.00  0.00
ATOM   5775 HG21 ILE   365      -1.824 -30.114   0.566  1.00  0.00
ATOM   5776 HG22 ILE   365      -2.149 -31.856   0.734  1.00  0.00
ATOM   5777 HG23 ILE   365      -2.178 -31.096  -0.875  1.00  0.00
ATOM   5778  CG1 ILE   365      -4.240 -29.357  -0.372  1.00  0.00
ATOM   5779 HG12 ILE   365      -3.328 -28.794  -0.571  1.00  0.00
ATOM   5780 HG13 ILE   365      -4.650 -29.586  -1.356  1.00  0.00
ATOM   5781  CD1 ILE   365      -5.207 -28.488   0.380  1.00  0.00
ATOM   5782 HD11 ILE   365      -5.407 -27.584  -0.195  1.00  0.00
ATOM   5783 HD12 ILE   365      -6.138 -29.032   0.537  1.00  0.00
ATOM   5784 HD13 ILE   365      -4.778 -28.216   1.345  1.00  0.00
ATOM   5785  C   ILE   365      -4.296 -33.146   0.439  1.00  0.00
ATOM   5786  O   ILE   365      -4.412 -33.331   1.656  1.00  0.00
ATOM   5787  N   THR   366      -3.798 -34.059  -0.387  1.00  0.00
ATOM   5788  H   THR   366      -3.705 -33.853  -1.371  1.00  0.00
ATOM   5789  CA  THR   366      -3.369 -35.371   0.062  1.00  0.00
ATOM   5790  HA  THR   366      -3.711 -35.510   1.088  1.00  0.00
ATOM   5791  CB  THR   366      -3.994 -36.464  -0.805  1.00  0.00
ATOM   5792  HB  THR   366      -3.859 -37.430  -0.318  1.00  0.00
ATOM   5793  CG2 THR   366      -5.475 -36.203  -0.994  1.00  0.00
ATOM   5794 HG21 THR   366      -5.907 -36.989  -1.613  1.00  0.00
ATOM   5795 HG22 THR   366      -5.970 -36.193  -0.023  1.00  0.00
ATOM   5796 HG23 THR   366      -5.615 -35.239  -1.482  1.00  0.00
ATOM   5797  OG1 THR   366      -3.355 -36.488  -2.086  1.00  0.00
ATOM   5798  HG1 THR   366      -3.585 -35.694  -2.574  1.00  0.00
ATOM   5799  C   THR   366      -1.845 -35.463   0.048  1.00  0.00
ATOM   5800  O   THR   366      -1.142 -34.568  -0.428  1.00  0.00
ATOM   5801  N   LYS   367      -1.334 -36.574   0.584  1.00  0.00
ATOM   5802  H   LYS   367      -1.949 -37.292   0.941  1.00  0.00
ATOM   5803  CA  LYS   367       0.109 -36.769   0.663  1.00  0.00
ATOM   5804  HA  LYS   367       0.538 -35.928   1.207  1.00  0.00
ATOM   5805  CB  LYS   367       0.417 -38.048   1.439  1.00  0.00
ATOM   5806  HB2 LYS   367       0.075 -37.937   2.468  1.00  0.00
ATOM   5807  HB3 LYS   367      -0.176 -38.868   1.034  1.00  0.00
ATOM   5808  CG  LYS   367       1.878 -38.437   1.435  1.00  0.00
ATOM   5809  HG2 LYS   367       2.301 -38.248   0.449  1.00  0.00
ATOM   5810  HG3 LYS   367       2.419 -37.821   2.153  1.00  0.00
ATOM   5811  CD  LYS   367       2.057 -39.898   1.788  1.00  0.00
ATOM   5812  HD2 LYS   367       1.436 -40.142   2.650  1.00  0.00
ATOM   5813  HD3 LYS   367       1.730 -40.516   0.952  1.00  0.00
ATOM   5814  CE  LYS   367       3.510 -40.207   2.108  1.00  0.00
ATOM   5815  HE2 LYS   367       3.745 -41.220   1.783  1.00  0.00
ATOM   5816  HE3 LYS   367       4.156 -39.542   1.535  1.00  0.00
ATOM   5817  NZ  LYS   367       3.818 -40.069   3.557  1.00  0.00
ATOM   5818  HZ1 LYS   367       3.759 -39.096   3.823  1.00  0.00
ATOM   5819  HZ2 LYS   367       3.153 -40.605   4.096  1.00  0.00
ATOM   5820  HZ3 LYS   367       4.751 -40.411   3.737  1.00  0.00
ATOM   5821  C   LYS   367       0.740 -36.814  -0.722  1.00  0.00
ATOM   5822  O   LYS   367       1.774 -36.182  -0.956  1.00  0.00
ATOM   5823  N   GLU   368       0.116 -37.530  -1.660  1.00  0.00
ATOM   5824  H   GLU   368      -0.741 -38.016  -1.437  1.00  0.00
ATOM   5825  CA  GLU   368       0.632 -37.640  -3.019  1.00  0.00
ATOM   5826  HA  GLU   368       1.696 -37.869  -2.956  1.00  0.00
ATOM   5827  CB  GLU   368      -0.056 -38.800  -3.741  1.00  0.00
ATOM   5828  HB2 GLU   368       0.475 -39.013  -4.669  1.00  0.00
ATOM   5829  HB3 GLU   368       0.051 -39.708  -3.148  1.00  0.00
ATOM   5830  CG  GLU   368      -1.525 -38.567  -4.044  1.00  0.00
ATOM   5831  HG2 GLU   368      -1.955 -37.923  -3.277  1.00  0.00
ATOM   5832  HG3 GLU   368      -1.620 -38.031  -4.988  1.00  0.00
ATOM   5833  CD  GLU   368      -2.314 -39.860  -4.117  1.00  0.00
ATOM   5834  OE1 GLU   368      -1.688 -40.940  -4.141  1.00  0.00
ATOM   5835  OE2 GLU   368      -3.561 -39.798  -4.138  1.00  0.00
ATOM   5836  C   GLU   368       0.476 -36.355  -3.823  1.00  0.00
ATOM   5837  O   GLU   368       1.144 -36.206  -4.850  1.00  0.00
ATOM   5838  N   ASP   369      -0.382 -35.430  -3.386  1.00  0.00
ATOM   5839  H   ASP   369      -0.985 -35.631  -2.601  1.00  0.00
ATOM   5840  CA  ASP   369      -0.460 -34.124  -4.032  1.00  0.00
ATOM   5841  HA  ASP   369      -0.635 -34.278  -5.097  1.00  0.00
ATOM   5842  CB  ASP   369      -1.629 -33.322  -3.464  1.00  0.00
ATOM   5843  HB2 ASP   369      -1.708 -33.507  -2.393  1.00  0.00
ATOM   5844  HB3 ASP   369      -1.425 -32.257  -3.575  1.00  0.00
ATOM   5845  CG  ASP   369      -2.944 -33.653  -4.129  1.00  0.00
ATOM   5846  OD1 ASP   369      -2.937 -34.401  -5.128  1.00  0.00
ATOM   5847  OD2 ASP   369      -3.986 -33.160  -3.652  1.00  0.00
ATOM   5848  C   ASP   369       0.834 -33.337  -3.867  1.00  0.00
ATOM   5849  O   ASP   369       1.157 -32.495  -4.711  1.00  0.00
ATOM   5850  N   ILE   370       1.577 -33.587  -2.787  1.00  0.00
ATOM   5851  H   ILE   370       1.307 -34.320  -2.147  1.00  0.00
ATOM   5852  CA  ILE   370       2.783 -32.811  -2.516  1.00  0.00
ATOM   5853  HA  ILE   370       2.567 -31.766  -2.737  1.00  0.00
ATOM   5854  CB  ILE   370       3.151 -32.914  -1.024  1.00  0.00
ATOM   5855  HB  ILE   370       3.327 -33.963  -0.787  1.00  0.00
ATOM   5856  CG2 ILE   370       4.424 -32.136  -0.722  1.00  0.00
ATOM   5857 HG21 ILE   370       4.662 -32.225   0.338  1.00  0.00
ATOM   5858 HG22 ILE   370       5.246 -32.539  -1.313  1.00  0.00
ATOM   5859 HG23 ILE   370       4.277 -31.086  -0.974  1.00  0.00
ATOM   5860  CG1 ILE   370       1.998 -32.411  -0.152  1.00  0.00
ATOM   5861 HG12 ILE   370       1.095 -32.976  -0.386  1.00  0.00
ATOM   5862 HG13 ILE   370       2.207 -32.644   0.892  1.00  0.00
ATOM   5863  CD1 ILE   370       1.713 -30.931  -0.288  1.00  0.00
ATOM   5864 HD11 ILE   370       0.883 -30.659   0.363  1.00  0.00
ATOM   5865 HD12 ILE   370       2.598 -30.362  -0.004  1.00  0.00
ATOM   5866 HD13 ILE   370       1.452 -30.704  -1.322  1.00  0.00
ATOM   5867  C   ILE   370       3.932 -33.254  -3.416  1.00  0.00
ATOM   5868  O   ILE   370       4.746 -32.431  -3.844  1.00  0.00
ATOM   5869  N   GLU   371       4.013 -34.551  -3.738  1.00  0.00
ATOM   5870  H   GLU   371       3.293 -35.192  -3.437  1.00  0.00
ATOM   5871  CA  GLU   371       5.146 -35.034  -4.526  1.00  0.00
ATOM   5872  HA  GLU   371       6.049 -34.582  -4.115  1.00  0.00
ATOM   5873  CB  GLU   371       5.295 -36.551  -4.408  1.00  0.00
ATOM   5874  HB2 GLU   371       4.310 -37.015  -4.452  1.00  0.00
ATOM   5875  HB3 GLU   371       5.825 -36.931  -5.281  1.00  0.00
ATOM   5876  CG  GLU   371       6.011 -37.007  -3.146  1.00  0.00
ATOM   5877  HG2 GLU   371       6.526 -37.948  -3.342  1.00  0.00
ATOM   5878  HG3 GLU   371       6.792 -36.289  -2.894  1.00  0.00
ATOM   5879  CD  GLU   371       5.090 -37.177  -1.970  1.00  0.00
ATOM   5880  OE1 GLU   371       3.869 -37.069  -2.168  1.00  0.00
ATOM   5881  OE2 GLU   371       5.588 -37.411  -0.850  1.00  0.00
ATOM   5882  C   GLU   371       5.058 -34.630  -5.993  1.00  0.00
ATOM   5883  O   GLU   371       6.093 -34.356  -6.612  1.00  0.00
ATOM   5884  N   ARG   372       3.856 -34.599  -6.575  1.00  0.00
ATOM   5885  H   ARG   372       3.036 -34.875  -6.055  1.00  0.00
ATOM   5886  CA  ARG   372       3.742 -34.164  -7.964  1.00  0.00
ATOM   5887  HA  ARG   372       4.379 -34.805  -8.573  1.00  0.00
ATOM   5888  CB  ARG   372       2.305 -34.308  -8.464  1.00  0.00
ATOM   5889  HB2 ARG   372       1.652 -33.665  -7.874  1.00  0.00
ATOM   5890  HB3 ARG   372       2.232 -33.901  -9.473  1.00  0.00
ATOM   5891  CG  ARG   372       1.757 -35.726  -8.453  1.00  0.00
ATOM   5892  HG2 ARG   372       2.424 -36.377  -9.018  1.00  0.00
ATOM   5893  HG3 ARG   372       1.712 -36.090  -7.427  1.00  0.00
ATOM   5894  CD  ARG   372       0.364 -35.771  -9.068  1.00  0.00
ATOM   5895  HD2 ARG   372      -0.010 -34.755  -9.192  1.00  0.00
ATOM   5896  HD3 ARG   372       0.423 -36.203 -10.067  1.00  0.00
ATOM   5897  NE  ARG   372      -0.578 -36.540  -8.261  1.00  0.00
ATOM   5898  HE  ARG   372      -0.437 -37.540  -8.255  1.00  0.00
ATOM   5899  CZ  ARG   372      -1.573 -36.005  -7.561  1.00  0.00
ATOM   5900  NH1 ARG   372      -1.765 -34.694  -7.573  1.00  0.00
ATOM   5901 HH11 ARG   372      -1.155 -34.099  -8.115  1.00  0.00
ATOM   5902 HH12 ARG   372      -2.522 -34.290  -7.040  1.00  0.00
ATOM   5903  NH2 ARG   372      -2.383 -36.780  -6.855  1.00  0.00
ATOM   5904 HH21 ARG   372      -2.245 -37.781  -6.848  1.00  0.00
ATOM   5905 HH22 ARG   372      -3.138 -36.370  -6.324  1.00  0.00
ATOM   5906  C   ARG   372       4.209 -32.725  -8.142  1.00  0.00
ATOM   5907  O   ARG   372       4.778 -32.384  -9.186  1.00  0.00
ATOM   5908  N   ASN   373       3.990 -31.872  -7.142  1.00  0.00
ATOM   5909  H   ASN   373       3.540 -32.191  -6.296  1.00  0.00
ATOM   5910  CA  ASN   373       4.388 -30.474  -7.238  1.00  0.00
ATOM   5911  HA  ASN   373       4.934 -30.337  -8.171  1.00  0.00
ATOM   5912  CB  ASN   373       3.155 -29.570  -7.267  1.00  0.00
ATOM   5913  HB2 ASN   373       2.699 -29.547  -6.277  1.00  0.00
ATOM   5914  HB3 ASN   373       3.461 -28.547  -7.489  1.00  0.00
ATOM   5915  CG  ASN   373       2.126 -30.020  -8.285  1.00  0.00
ATOM   5916  OD1 ASN   373       2.230 -29.706  -9.470  1.00  0.00
ATOM   5917  ND2 ASN   373       1.124 -30.758  -7.825  1.00  0.00
ATOM   5918 HD21 ASN   373       1.077 -30.991  -6.843  1.00  0.00
ATOM   5919 HD22 ASN   373       0.408 -31.087  -8.457  1.00  0.00
ATOM   5920  C   ASN   373       5.303 -30.078  -6.086  1.00  0.00
ATOM   5921  O   ASN   373       5.122 -29.016  -5.484  1.00  0.00
ATOM   5922  N   THR   374       6.294 -30.916  -5.777  1.00  0.00
ATOM   5923  H   THR   374       6.433 -31.756  -6.320  1.00  0.00
ATOM   5924  CA  THR   374       7.189 -30.639  -4.660  1.00  0.00
ATOM   5925  HA  THR   374       6.576 -30.418  -3.786  1.00  0.00
ATOM   5926  CB  THR   374       8.035 -31.873  -4.341  1.00  0.00
ATOM   5927  HB  THR   374       7.382 -32.742  -4.255  1.00  0.00
ATOM   5928  CG2 THR   374       9.056 -32.123  -5.438  1.00  0.00
ATOM   5929 HG21 THR   374       9.647 -33.005  -5.191  1.00  0.00
ATOM   5930 HG22 THR   374       8.541 -32.285  -6.385  1.00  0.00
ATOM   5931 HG23 THR   374       9.714 -31.259  -5.526  1.00  0.00
ATOM   5932  OG1 THR   374       8.721 -31.677  -3.100  1.00  0.00
ATOM   5933  HG1 THR   374       9.292 -30.908  -3.167  1.00  0.00
ATOM   5934  C   THR   374       8.100 -29.444  -4.907  1.00  0.00
ATOM   5935  O   THR   374       8.752 -28.983  -3.965  1.00  0.00
ATOM   5936  N   HIE   375       8.163 -28.931  -6.136  1.00  0.00
ATOM   5937  H   HIE   375       7.670 -29.378  -6.896  1.00  0.00
ATOM   5938  CA  HIE   375       8.930 -27.730  -6.425  1.00  0.00
ATOM   5939  HA  HIE   375       9.580 -27.534  -5.572  1.00  0.00
ATOM   5940  CB  HIE   375       9.820 -27.949  -7.657  1.00  0.00
ATOM   5941  HB2 HIE   375       9.192 -28.122  -8.531  1.00  0.00
ATOM   5942  HB3 HIE   375      10.371 -27.034  -7.872  1.00  0.00
ATOM   5943  CG  HIE   375      10.782 -29.084  -7.505  1.00  0.00
ATOM   5944  ND1 HIE   375      10.818 -30.307  -8.085  1.00  0.00
ATOM   5945  CE1 HIE   375      11.913 -30.964  -7.579  1.00  0.00
ATOM   5946  HE1 HIE   375      12.126 -31.902  -7.887  1.00  0.00
ATOM   5947  NE2 HIE   375      12.525 -30.174  -6.715  1.00  0.00
ATOM   5948  HE2 HIE   375      13.410 -30.319  -6.113  1.00  0.00
ATOM   5949  CD2 HIE   375      11.861 -29.034  -6.649  1.00  0.00
ATOM   5950  HD2 HIE   375      12.031 -28.205  -6.098  1.00  0.00
ATOM   5951  C   HIE   375       8.063 -26.502  -6.645  1.00  0.00
ATOM   5952  O   HIE   375       8.578 -25.383  -6.569  1.00  0.00
ATOM   5953  N   SER   376       6.770 -26.682  -6.905  1.00  0.00
ATOM   5954  H   SER   376       6.395 -27.617  -6.979  1.00  0.00
ATOM   5955  CA  SER   376       5.853 -25.567  -7.092  1.00  0.00
ATOM   5956  HA  SER   376       6.422 -24.716  -7.467  1.00  0.00
ATOM   5957  CB  SER   376       4.792 -25.930  -8.134  1.00  0.00
ATOM   5958  HB2 SER   376       4.251 -26.818  -7.807  1.00  0.00
ATOM   5959  HB3 SER   376       4.076 -25.113  -8.222  1.00  0.00
ATOM   5960  OG  SER   376       5.382 -26.177  -9.395  1.00  0.00
ATOM   5961  HG  SER   376       6.002 -26.906  -9.321  1.00  0.00
ATOM   5962  C   SER   376       5.167 -25.149  -5.799  1.00  0.00
ATOM   5963  O   SER   376       4.916 -23.956  -5.596  1.00  0.00
ATOM   5964  N   LEU   377       4.865 -26.099  -4.923  1.00  0.00
ATOM   5965  H   LEU   377       5.134 -27.056  -5.103  1.00  0.00
ATOM   5966  CA  LEU   377       4.150 -25.828  -3.688  1.00  0.00
ATOM   5967  HA  LEU   377       3.379 -25.085  -3.891  1.00  0.00
ATOM   5968  CB  LEU   377       3.475 -27.100  -3.175  1.00  0.00
ATOM   5969  HB2 LEU   377       4.238 -27.839  -2.931  1.00  0.00
[truncated: 8,780,542 more chars]
