# Supplementary material for: Data for molecular dynamics simulations of Escherichia coli cytochrome bd oxidase with the Amber force field
Source: Data Brief. 2021 Sep 23;38:107401. doi: 10.1016/j.dib.2021.107401 (PMC8481974; doi:10.1016/j.dib.2021.107401)
Supplement: Supplementary Data S1 — Supplementary Raw Research Data. This is open data under the CC BY license http://creativecommons.org/licenses/by/4.0/ [file mmc1.zip › protein_solv.rst7]

default_name
132900
  27.7979127  72.1281028  62.7838484  27.8139127  71.6891028  61.8738484
  27.2049127  72.9451028  62.7528484  27.8519127  71.6071028  61.9198484
  27.2799127  71.1881028  63.7678484  26.2549127  70.9391028  63.4948484
  28.1059127  69.8841028  63.7858484  29.1379127  70.1341028  64.0308484
  27.5839127  68.9141028  64.8378484  28.1859127  68.0061028  64.8258484
  27.6459127  69.3771028  65.8228484  26.5459127  68.6641028  64.6188484
  28.0839127  69.2241028  62.4058484  27.0619127  69.2101028  62.0288484
  28.6339127  69.8451028  61.6988484  28.6459127  67.8221028  62.3828484
  28.5939127  67.4261028  61.3688484  29.6849127  67.8411028  62.7118484
  28.0649127  67.1861028  63.0508484  27.2589127  71.8561028  65.1338484
  28.1429127  72.6471028  65.4588484  26.2219127  71.5501028  65.9118484
  25.4739127  70.9741028  65.5528484  26.1229127  72.0231028  67.2858484
  26.0039127  73.1061028  67.2758484  24.8989127  71.4011028  67.9558484
  24.0149127  71.5951028  67.3478484  25.0149127  70.3181028  67.9888484
  24.6709127  71.9231028  69.3528484  24.8429127  71.1491028  70.3178484
  24.3039127  73.1051028  69.4818484  27.3879127  71.6761028  68.0608484
  27.9909127  70.6201028  67.8588484  27.7869127  72.5771028  68.9558484
  27.1859127  73.3531028  69.1938484  29.0839127  72.4661028  69.6058484
  29.7669127  72.0001028  68.8948484  29.6109127  73.8741028  69.8918484
  29.5259127  74.4801028  68.9898484  28.9439127  74.3721028  70.5958484
  31.0229127  73.9461028  70.4088484  32.0389127  73.2191028  69.7998484
  31.8129127  72.5651028  68.9708484  33.3419127  73.3171028  70.2378484
  34.1069127  72.6931028  69.7998484  33.6589127  74.2111028  71.2318484
  34.9599127  74.3211028  71.6598484  35.5159127  73.7261028  71.1518484
  32.6779127  74.9871028  71.8078484  32.9279127  75.6881028  72.5898484
  31.3749127  74.8661028  71.3828484  30.6209127  75.5031028  71.8218484
  29.0509127  71.5871028  70.8508484  30.0819127  71.0111028  71.2098484
  27.8989127  71.4641028  71.5128484  27.1409127  72.1071028  71.3318484
  27.7399127  70.4001028  72.4968484  28.5899127  70.4351028  73.1788484
  26.4639127  70.6061028  73.3098484  26.4369127  71.6281028  73.6888484
  25.5979127  70.5071028  72.6558484  26.3339127  69.6351028  74.4678484
  26.7669127  68.6751028  74.1858484  26.9339127  69.9891028  75.3058484
  24.9079127  69.4271028  74.9238484  23.9839127  69.9411028  74.2618484
  24.7129127  68.7421028  75.9488484  27.7159127  69.0301028  71.8328484
  28.1929127  68.0511028  72.4168484  27.1669127  68.9431028  70.6188484
  26.7699127  69.7641028  70.1838484  27.1269127  67.6761028  69.8968484
  26.7649127  66.9081028  70.5808484  26.1399127  67.7691028  68.7158484
  26.4329127  68.6091028  68.0858484  26.1749127  66.5021028  67.8788484
  25.4699127  66.5921028  67.0518484  27.1799127  66.3541028  67.4838484
  25.8999127  65.6491028  68.4988484  24.7369127  68.0151028  69.2228484
  24.0509127  68.0781028  68.3778484  24.4359127  67.1941028  69.8738484
  24.7109127  68.9501028  69.7828484  28.5229127  67.2791028  69.4368484
  28.9099127  66.1101028  69.5258484  29.3019127  68.2461028  68.9478484
  28.9539127  69.1921028  68.8848484  30.6599127  67.9651028  68.4968484
  30.6129127  67.1911028  67.7308484  31.2729127  69.2171028  67.8758484
  31.0919127  70.0681028  68.5328484  32.3599127  69.1401028  67.9128484
  30.8449127  69.5811028  66.4558484  29.7579127  69.6651028  66.4368484
  31.4329127  70.9221028  66.0668484  31.1229127  71.1751028  65.0528484
  31.0789127  71.6881028  66.7558484  32.5209127  70.8691028  66.1118484
  31.2559127  68.5021028  65.4708484  30.9389127  68.7861028  64.4668484
  32.3399127  68.3851028  65.4898484  30.7849127  67.5591028  65.7468484
  31.5409127  67.4621028  69.6308484  32.4359127  66.6421028  69.3998484
  31.3049127  67.9381028  70.8538484  30.5519127  68.5941028  71.0038484
  32.1169127  67.5301028  71.9918484  33.1589127  67.5101028  71.6728484
  31.9869127  68.5571028  73.1158484  30.9429127  68.8521028  73.2168484
  32.2519127  68.0911028  74.0648484  32.8379127  69.7881028  72.9068484
  33.8879127  69.5301028  73.0408484  32.7229127  70.1391028  71.8808484
  32.4679127  70.8951028  73.8598484  31.5999127  71.4301028  73.4748484
  32.1919127  70.4671028  74.8238484  33.5709127  71.8281028  74.0418484
  34.4869127  71.4691028  73.8128484  33.4359127  73.0751028  74.4758484
  32.2369127  73.5511028  74.7728484  31.4209127  72.9651028  74.6698484
  32.1379127  74.5001028  75.1028484  34.5029127  73.8471028  74.6088484
  35.4189127  73.4871028  74.3798484  34.4019127  74.7961028  74.9388484
  31.7529127  66.1401028  72.4948484  32.6259127  65.4201028  72.9868484
  30.4879127  65.7401028  72.3848484  29.7809127  66.3841028  72.0588484
  30.1289127  64.3721028  72.7368484  30.6919127  64.0951028  73.6278484
  28.6409127  64.2751028  73.0698484  28.3729127  65.0711028  73.7648484
  28.0559127  64.4621028  72.1698484  28.2459127  62.9511028  73.6538484
  28.4939127  62.6671028  74.9838484  28.9659127  63.4061028  75.6148484
  28.1459127  61.4481028  75.5198484  28.3459127  61.2391028  76.5598484
  27.5449127  60.4991028  74.7318484  27.2699127  59.5431028  75.1528484
  27.2929127  60.7651028  73.4068484  26.8209127  60.0171028  72.7868484
  27.6419127  61.9831028  72.8708484  27.4399127  62.1801028  71.8278484
  30.4859127  63.3881028  71.6308484  30.7769127  62.2221028  71.9148484
  30.4669127  63.8371028  70.3748484  30.1699127  64.7831028  70.1808484
  30.8709127  62.9821028  69.2638484  30.2589127  62.0801028  69.2898484
  30.6139127  63.6971028  67.9228484  30.8419127  64.7551028  68.0548484
  31.5169127  63.1541028  66.8248484  31.3109127  63.6791028  65.8918484
  32.5599127  63.3051028  67.1038484  31.3279127  62.0891028  66.6918484
  29.1459127  63.5761028  67.5188484  28.9229127  62.5381028  67.2728484
  28.5139127  63.8161028  68.3738484  28.7699127  64.4551028  66.3588484
  27.7139127  64.3181028  66.1258484  28.9519127  65.4981028  66.6188484
  29.3709127  64.1871028  65.4898484  32.3289127  62.5701028  69.4128484
  32.6899127  61.4131028  69.1698484  33.1849127  63.4991028  69.8398484
  32.8429127  64.4001028  70.1418484  34.6129127  63.2201028  69.8728484
  34.8289127  62.5191028  69.0658484  35.4029127  64.4961028  69.5958484
  34.8129127  65.3611028  69.8978484  36.3309127  64.4801028  70.1678484
  35.7149127  64.5921028  68.1508484  35.1299127  65.4131028  67.2358484
  34.3629127  66.1071028  67.5458484  35.6639127  65.1901028  65.9938484
  35.3449127  65.7301028  65.2028484  36.6009127  64.1961028  66.0848484
  37.4009127  63.6221028  65.1028484  37.3269127  63.9611028  64.0798484
  38.2609127  62.6351028  65.4908484  38.9039127  62.1631028  64.7638484
  38.3349127  62.2101028  66.8248484  39.0279127  61.4231028  67.0838484
  37.5439127  62.7771028  67.7968484  37.6009127  62.4551028  68.8258484
  36.6529127  63.7901028  67.4298484  35.0639127  62.5731028  71.1728484
  36.1859127  62.0651028  71.2348484  34.2229127  62.5681028  72.2028484
  33.4359127  63.2011028  72.2158484  34.4449127  61.6461028  73.3068484
  35.4909127  61.7131028  73.6058484  33.5769127  62.0351028  74.5018484
  33.7949127  63.0641028  74.7868484  32.5289127  62.0351028  74.2028484
  33.7539127  61.1421028  75.6908484  34.7709127  61.1751028  76.5918484
  35.5629127  61.9021028  76.4858484  34.5929127  60.2061028  77.5428484
  35.2689127  60.0971028  78.2858484  33.4379127  59.5241028  77.2698484
  32.8409127  58.4621028  77.9438484  33.3029127  58.0591028  78.8328484
  31.6729127  57.9711028  77.4348484  31.1739127  57.1481028  77.9248484
  31.0949127  58.5111028  76.2788484  30.1699127  58.0901028  75.9128484
  31.6859127  59.5621028  75.6108484  31.2419127  59.9811028  74.7198484
  32.8829127  60.0861028  76.1078484  34.1599127  60.2151028  72.8698484
  34.8779127  59.2861028  73.2528484  33.1189127  60.0251028  72.0548484
  32.5399127  60.8071028  71.7838484  32.7929127  58.7001028  71.5398484
  32.7499127  58.0051028  72.3778484  31.4249127  58.7231028  70.8588484
  31.3849127  59.5681028  70.1718484  31.3739127  57.9071028  70.1388484
  30.1579127  58.7151028  71.7088484  30.2299127  59.5141028  72.4468484
  28.9589127  58.9821028  70.8258484  28.0529127  58.9771028  71.4318484
  29.0689127  59.9551028  70.3468484  28.8899127  58.2071028  70.0618484
  30.0029127  57.3971028  72.4388484  29.0919127  57.4171028  73.0378484
  29.9429127  56.5851028  71.7148484  30.8619127  57.2391028  73.0908484
  33.8499127  58.2091028  70.5608484  34.1649127  57.0151028  70.5238484
  34.3979127  59.1171028  69.7508484  34.1429127  60.0901028  69.8378484
  35.3669127  58.7241028  68.7338484  34.9769127  57.8521028  68.2098484
  35.5449127  59.8521028  67.7198484  35.6899127  60.7931028  68.2508484
  36.4929127  59.7201028  67.1978484  34.4229127  60.0191028  66.6938484
  33.4849127  60.1411028  67.2358484  34.6359127  61.2501028  65.8448484
  33.8219127  61.3411028  65.1258484  34.6559127  62.1331028  66.4828484
  35.5829127  61.1651028  65.3118484  34.3049127  58.7851028  65.8238484
  33.5009127  58.9251028  65.1008484  35.2439127  58.6221028  65.2948484
  34.0849127  57.9191028  66.4488484  36.7039127  58.3481028  69.3558484
  37.3829127  57.4361028  68.8708484  37.1049127  59.0451028  70.4208484
  36.5719127  59.8441028  70.7308484  38.3119127  58.6661028  71.1488484
  39.1469127  58.6741028  70.4478484  38.6109127  59.6931028  72.2608484
  37.6769127  59.9271028  72.7708484  39.5859127  59.1281028  73.2838484
  39.7769127  59.8741028  74.0548484  39.1579127  58.2361028  73.7408484
  40.5219127  58.8691028  72.7898484  39.1619127  60.9771028  71.6628484
  39.3679127  61.6911028  72.4608484  40.0839127  60.7611028  71.1228484
  38.4299127  61.4021028  70.9758484  38.1719127  57.2541028  71.7008484
  39.1189127  56.4601028  71.6668484  36.9819127  56.9101028  72.1938484
  36.2269127  57.5811028  72.2058484  36.7639127  55.5711028  72.7158484
  37.5499127  55.3291028  73.4318484  35.8309127  55.5491028  73.2788484
  36.7239127  54.5091028  71.6338484  37.0279127  53.3421028  71.8898484
  36.3489127  54.8941028  70.4138484  36.0839127  55.8541028  70.2468484
  36.3149127  53.9431028  69.3068484  35.8719127  53.0161028  69.6698484
  35.4269127  54.4851028  68.1698484  35.6479127  55.5451028  68.0418484
  35.7279127  53.7751028  66.8558484  35.0879127  54.1761028  66.0708484
  36.7729127  53.9331028  66.5878484  35.5389127  52.7071028  66.9678484
  33.9609127  54.3481028  68.5298484  33.3489127  54.7361028  67.7158484
  33.7229127  53.2971028  68.6938484  33.7549127  54.9131028  69.4388484
  37.7269127  53.6351028  68.8228484  38.0599127  52.4801028  68.5348484
  38.5809127  54.6571028  68.7288484  38.2699127  55.5961028  68.9328484
  39.9669127  54.4311028  68.3318484  39.9699127  53.8281028  67.4238484
  40.6519127  55.7621028  68.0268484  40.7099127  56.3541028  68.9408484
  41.7029127  55.5811028  67.7998484  40.0359127  56.6111028  66.9158484
  38.9949127  56.8071028  67.1728484  40.7569127  57.9341028  66.8148484
  40.3109127  58.5321028  66.0198484  40.6729127  58.4681028  67.7618484
  41.8089127  57.7591028  66.5898484  40.0689127  55.8791028  65.5868484
  39.6239127  56.5071028  64.8148484  41.1019127  55.6541028  65.3208484
  39.5049127  54.9501028  65.6688484  40.7329127  53.6771028  69.4088484
  41.6659127  52.9251028  69.1058484  40.3559127  53.8681028  70.6728484
  39.6219127  54.5281028  70.8868484  40.9909127  53.1331028  71.7598484
  42.0699127  53.1601028  71.6088484  40.6749127  53.8071028  73.0938484
  39.7459127  54.3691028  72.9968484  40.3599127  53.0481028  73.8098484
  41.7329127  54.7001028  73.7458484  42.5409127  54.0651028  74.1088484
  42.3139127  55.6991028  72.7688484  43.0599127  56.3111028  73.2748484
  42.7819127  55.1681028  71.9398484  41.5189127  56.3391028  72.3868484
  41.1199127  55.4181028  74.9338484  41.8709127  56.0551028  75.4008484
  40.2829127  56.0301028  74.5968484  40.7649127  54.6851028  75.6578484
  40.5459127  51.6791028  71.7728484  41.3659127  50.7741028  71.9648484
  39.2489127  51.4351028  71.5788484  38.5989127  52.2031028  71.4878484
  38.7509127  50.0671028  71.4958484  39.1299127  49.5161028  72.3568484
  37.2109127  50.0631028  71.5648484  36.8399127  50.8761028  70.9398484
  36.6339127  48.7541028  71.0368484  35.5459127  48.7841028  71.0998484
  36.9339127  48.6171028  69.9978484  37.0089127  47.9241028  71.6348484
  36.7419127  50.3101028  72.9998484  36.8909127  49.4061028  73.5898484
  37.3819127  51.0601028  73.4648484  35.2989127  50.7461028  73.1078484
  35.0429127  50.9011028  74.1558484  35.1579127  51.6771028  72.5588484
  34.6539127  49.9751028  72.6868484  39.2709127  49.3881028  70.2338484
  39.5829127  48.1921028  70.2388484  39.3969127  50.1451028  69.1418484
  39.1249127  51.1171028  69.1668484  39.9249127  49.5761028  67.9128484
  39.3169127  48.7201028  67.6198484  39.8309127  50.3041028  67.1068484
  41.3729127  49.1471028  68.0368484  41.8089127  48.2041028  67.3748484
  42.1379127  49.8321028  68.8888484  41.7509127  50.6131028  69.3988484
  43.5359127  49.4681028  69.0978484  43.9839127  49.2591028  68.1258484
  44.2899127  50.6381028  69.7318484  44.5019127  51.3871028  68.9688484
  43.6419127  51.1391028  70.4508484  45.5689127  50.2411028  70.4078484
  46.6979127  49.9451028  69.6658484  46.6659127  50.0021028  68.5878484
  47.8729127  49.5761028  70.2858484  48.7479127  49.3501028  69.6938484
  47.9289127  49.4961028  71.6568484  48.8489127  49.2071028  72.1438484
  46.8129127  49.7841028  72.4078484  46.8549127  49.7181028  73.4848484
  45.6429127  50.1561028  71.7868484  44.7759127  50.3831028  72.3888484
  43.6549127  48.2151028  69.9588484  44.4929127  47.3441028  69.6988484
  42.8269127  48.1091028  70.9978484  42.1509127  48.8361028  71.1808484
  42.8859127  46.9501028  71.8778484  43.9299127  46.7781028  72.1398484
  42.1149127  47.2281028  73.1668484  42.1659127  46.3551028  73.8168484
  42.5549127  48.0861028  73.6758484  41.0729127  47.4431028  72.9288484
  42.3519127  45.6871028  71.2158484  42.6789127  44.5841028  71.6628484
  41.5439127  45.8191028  70.1658484  41.2999127  46.7391028  69.8288484
  41.0029127  44.6441028  69.4908484  40.9119127  43.8461028  70.2278484
  39.5949127  44.9441028  68.9398484  39.6239127  45.9041028  68.4248484
  39.1669127  43.8781028  67.9448484  38.1709127  44.1101028  67.5688484
  39.8709127  43.8521028  67.1138484  39.1519127  42.9061028  68.4378484
  38.5959127  45.0381028  70.0738484  37.6059127  45.2501028  69.6698484
  38.5719127  44.0931028  70.6168484  38.8899127  45.8391028  70.7528484
  41.9489127  44.1661028  68.3948484  42.2479127  42.9711028  68.2968484
  42.4489127  45.0841028  67.5668484  42.2539127  46.0631028  67.7208484
  43.2789127  44.6821028  66.4358484  42.9329127  43.7091028  66.0888484
  43.1329127  45.6791028  65.2858484  43.6549127  45.2931028  64.4108484
  41.6689127  45.8811028  64.9408484  41.5829127  46.5941028  64.1208484
  41.2309127  44.9291028  64.6418484  41.1399127  46.2661028  65.8128484
  43.7129127  46.9341028  65.6618484  43.1099127  47.4051028  66.2418484
  44.7429127  44.5521028  66.8338484  45.3459127  43.4871028  66.6758484
  45.3349127  45.6241028  67.3518484  44.8259127  46.4921028  67.4328484
  46.7149127  45.5501028  67.8028484  47.2779127  44.9611028  67.0788484
  47.3189127  46.9561028  67.8468484  46.9249127  47.5451028  67.0188484
  46.9969127  47.4601028  68.7578484  48.8319127  46.9481028  67.7838484
  49.4189127  45.8591028  67.6528484  49.4379127  48.0331028  67.8668484
  46.8319127  44.8711028  69.1628484  47.9359127  44.7821028  69.7068484
  45.7149127  44.3961028  69.7168484  44.8239127  44.5501028  69.2678484
  45.7659127  43.6571028  70.9648484  46.5449127  44.0761028  71.6018484
  44.8279127  43.7911028  71.5038484  46.0229127  42.1761028  70.7618484
  46.5519127  41.5051028  71.6508484  45.6469127  41.6381028  69.5968484
  45.1039127  42.1821028  68.9418484  46.0349127  40.2661028  69.2988484
  46.0909127  39.7321028  70.2478484  44.9699127  39.5601028  68.4378484
  45.1959127  38.4951028  68.3868484  44.0099127  39.5951028  68.9518484
  44.8069127  40.1041028  67.0378484  45.7819127  39.9171028  66.0688484
  46.6869127  39.3801028  66.3098484  45.6139127  40.4091028  64.7938484
  46.3919127  40.2761028  64.0568484  44.4539127  41.0701028  64.4598484
  44.3189127  41.4511028  63.4578484  43.4689127  41.2451028  65.4018484
  42.5599127  41.7671028  65.1418484  43.6419127  40.7541028  66.6798484
  42.8509127  40.8841028  67.4038484  47.4169127  40.1991028  68.6598484
  47.9549127  39.1061028  68.4748484  48.0039127  41.3461028  68.3178484
  47.4699127  42.2031028  68.3088484  49.4169127  41.3671028  67.9558484
  49.6249127  40.5081028  67.3178484  49.7489127  42.6401028  67.1808484
  49.4589127  43.5091028  67.7708484  50.8289127  42.7131028  67.0498484
  49.0769127  42.7021028  65.8348484  48.7459127  41.6401028  65.2758484
  48.8799127  43.8241028  65.3348484  50.2899127  41.2711028  69.1988484
  51.2729127  40.5241028  69.2298484  49.9429127  42.0331028  70.2368484
  49.1159127  42.6111028  70.1848484  50.7399127  42.0481028  71.4538484
  51.7929127  42.0681028  71.1718484  50.4359127  43.3121028  72.2558484
  49.3559127  43.4411028  72.3328484  50.7869127  43.1841028  73.2798484
  51.0499127  44.5631028  71.6668484  52.1369127  44.4831028  71.7008484
  50.7939127  44.6281028  70.6088484  50.5359127  46.0731028  72.4998484
  51.5719127  47.2691028  71.6658484  51.3759127  48.2631028  72.0668484
  52.6199127  47.0151028  71.8228484  51.3519127  47.2591028  70.5978484
  50.4979127  40.8071028  72.2968484  51.3769127  40.3981028  73.0608484
  49.3179127  40.2001028  72.1778484  48.5929127  40.6121028  71.6078484
  49.0769127  38.9471028  72.8688484  49.4079127  39.0341028  73.9038484
  48.0049127  38.7501028  72.8998484  49.7839127  37.7811028  72.2108484
  50.2229127  36.8501028  72.8888484  49.9049127  37.8141028  70.8838484
  49.4769127  38.5611028  70.3558484  50.6519127  36.7801028  70.1758484
  50.3459127  35.8111028  70.5698484  50.3129127  36.8141028  68.6718484
  50.2619127  37.8561028  68.3568484  51.3889127  36.1211028  67.8518484
  51.1229127  36.1601028  66.7958484  52.3439127  36.6241028  68.0048484
  51.4729127  35.0811028  68.1658484  48.9619127  36.1741028  68.4178484
  48.7389127  36.2071028  67.3518484  48.9819127  35.1371028  68.7528484
  48.1929127  36.7181028  68.9668484  52.1459127  36.9421028  70.4258484
  52.8689127  35.9561028  70.6118484  52.6269127  38.1871028  70.4558484
  52.0049127  38.9721028  70.3258484  54.0429127  38.4251028  70.6748484
  54.6229127  37.8241028  69.9748484  54.2769127  39.4621028  70.4328484
  54.4949127  38.1251028  72.0888484  55.6879127  37.9271028  72.3328484
  53.5609127  38.1001028  73.0388484  52.6119127  38.3681028  72.8208484
  53.8979127  37.6881028  74.3948484  54.8799127  38.0911028  74.6438484
  52.8799127  38.2531028  75.3828484  51.8929127  38.2571028  74.9208484
  52.7809127  37.5721028  76.2278484  53.1989127  39.6391028  75.8928484
  54.2489127  39.6871028  76.1798484  53.0649127  40.3611028  75.0878484
  52.1709127  40.1101028  77.2988484  50.6219127  40.5041028  76.4928484
  49.8909127  40.8121028  77.2408484  50.7779127  41.3161028  75.7818484
  50.2529127  39.6251028  75.9648484  53.9559127  36.1721028  74.5168484
  54.6729127  35.6461028  75.3748484  53.2089127  35.4601028  73.6778484
  52.6579127  35.9271028  72.9718484  53.1419127  34.0091028  73.7248484
  53.3259127  33.6971028  74.7528484  51.7379127  33.5401028  73.3318484
  51.5269127  33.8541028  72.3098484  51.7299127  32.4531028  73.2578484
  50.5949127  33.9931028  74.2448484  50.7059127  35.0641028  74.4128484
  49.2469127  33.7621028  73.5828484  48.4519127  34.0921028  74.2518484
  49.1969127  34.3281028  72.6528484  49.1239127  32.7001028  73.3688484
  50.6609127  33.3011028  75.5958484  49.8359127  33.6441028  76.2208484
  50.5869127  32.2231028  75.4558484  51.6069127  33.5401028  76.0808484
  54.1749127  33.3311028  72.8358484  54.3179127  32.1071028  72.9058484
  54.8979127  34.0871028  72.0078484  54.7689127  35.0891028  71.9958484
  55.8779127  33.4781028  71.1148484  55.3969127  32.6451028  70.6018484
  56.3199127  34.4951028  70.0608484  56.7479127  35.3651028  70.5588484
  57.3549127  33.8961028  69.1258484  57.6519127  34.6401028  68.3868484
  58.2279127  33.5871028  69.6998484  56.9289127  33.0301028  68.6188484
  55.1859127  34.9051028  69.2898484  54.4999127  35.2311028  69.8768484
  57.0789127  32.9331028  71.8798484  57.6439127  31.9051028  71.4928484
  57.4749127  33.5931028  72.9698484  57.0149127  34.4521028  73.2348484
  58.5719127  33.0841028  73.7868484  59.4349127  32.9211028  73.1408484
  58.9579127  34.1091028  74.8578484  58.0559127  34.4671028  75.3548484
  59.5029127  33.6071028  75.6568484  59.7669127  35.2981028  74.3698484
  59.1749127  35.8701028  73.6548484  59.9719127  35.9651028  75.2068484
  61.0739127  34.8831028  73.7238484  60.8659127  34.3361028  72.8038484
  61.6339127  35.7721028  73.4348484  61.8939127  34.0591028  74.6018484
  61.4599127  33.7691028  75.4668484  63.1389127  33.6871028  74.3258484
  63.7129127  34.0671028  73.1958484  63.2039127  34.6421028  72.5398484
  64.6599127  33.7821028  72.9898484  63.8109127  32.9301028  75.1818484
  63.3759127  32.6361028  76.0448484  64.7579127  32.6481028  74.9708484
  58.2079127  31.7601028  74.4458484  59.0299127  30.8381028  74.4928484
  56.9829127  31.6421028  74.9538484  56.2729127  32.3231028  74.7238484
  56.6229127  30.5471028  75.8458484  57.5479127  30.0981028  76.2078484
  55.8729127  31.1041028  77.0578484  54.8769127  31.4251028  76.7518484
  55.7229127  30.3091028  77.7878484  56.5879127  32.2511028  77.7098484
  57.6479127  32.0221028  78.5698484  57.9569127  31.0111028  78.7888484
  58.3199127  33.0731028  79.1548484  59.1389127  32.8801028  79.8328484
  57.9469127  34.3691028  78.8748484  58.4729127  35.1931028  79.3328484
  56.9039127  34.6101028  78.0108484  56.6099127  35.6261028  77.7908484
  56.2339127  33.5571028  77.4268484  55.4249127  33.7611028  76.7418484
  55.8079127  29.4501028  75.1798484  56.0379127  28.2721028  75.4668484
  54.8679127  29.7871028  74.3078484  54.5369127  30.7401028  74.2648484
  54.3049127  28.7951028  73.4078484  54.2329127  27.8441028  73.9348484
  52.9109127  29.1971028  72.9218484  53.0069127  30.0061028  72.1978484
  52.5229127  28.4141028  72.2698484  51.8379127  29.5701028  73.9448484
  52.1239127  30.5121028  74.4128484  50.5049127  29.7701028  73.2468484
  49.7449127  30.0361028  73.9818484  50.5949127  30.5711028  72.5128484
  50.2159127  28.8471028  72.7438484  51.7169127  28.5151028  75.0318484
  50.9449127  28.8121028  75.7428484  51.4479127  27.5591028  74.5828484
  52.6699127  28.4171028  75.5508484  55.2449127  28.6291028  72.2228484
  55.9369127  29.5671028  71.8198484  55.2809127  27.4211028  71.6768484
  54.6669127  26.6951028  72.0168484  56.2019127  27.1491028  70.5938484
  55.7429127  26.4501028  69.8948484  56.4029127  28.0711028  70.0488484
  57.5039127  26.5711028  71.1028484  58.2649127  27.2521028  71.7948484
  57.7719127  25.3131028  70.7638484  57.1799127  24.8311028  70.1018484
  58.9079127  24.5991028  71.3248484  59.1839127  25.0881028  72.2598484
  58.5069127  23.1561028  71.6468484  58.4159127  22.5901028  70.7198484
  59.3089127  22.6741028  72.2058484  57.2099127  23.0491028  72.4318484
  56.3909127  23.4531028  71.8368484  56.9919127  22.0001028  72.6308484
  57.3009127  23.8041028  73.7448484  58.3279127  23.7771028  74.1078484
  57.0509127  24.8521028  73.5788484  56.4119127  23.2481028  74.7598484
  56.5779127  22.2821028  75.0048484  55.4349127  23.9251028  75.3528484
  55.2159127  25.1951028  75.0388484  55.7929127  25.6511028  74.3468484
  54.4719127  25.7061028  75.4918484  54.6769127  23.3351028  76.2648484
  54.8419127  22.3691028  76.5098484  53.9339127  23.8511028  76.7148484
  60.1309127  24.5931028  70.4208484  61.2349127  24.3241028  70.9048484
  59.9679127  24.8791028  69.1338484  59.0449127  25.0771028  68.7738484
  61.0759127  24.9231028  68.1938484  62.0049127  24.9371028  68.7648484
  61.0879127  23.6801028  67.2918484  61.9159127  23.7531028  66.5858484
  61.2839127  22.7951028  67.8978484  59.7919127  23.4921028  66.5298484
  58.8869127  24.3131028  66.6088484  59.7039127  22.4051028  65.7768484
  60.4769127  21.7561028  65.7348484  58.8639127  22.2251028  65.2458484
  60.9989127  26.2091028  67.3808484  60.0739127  27.0121028  67.5278484
  61.9949127  26.4011028  66.5148484  62.7109127  25.6981028  66.4048484
  62.0719127  27.6181028  65.7148484  62.0159127  28.4731028  66.3888484
  63.4139127  27.6711028  64.9868484  64.2229127  27.5661028  65.7098484
  63.4939127  26.8181028  64.3128484  63.6039127  28.9491028  64.2038484
  63.3749127  30.0331028  64.7738484  63.9849127  28.8721028  63.0178484
  60.9229127  27.7191028  64.7198484  60.5519127  28.8261028  64.3178484
  60.3479127  26.5841028  64.3168484  60.6509127  25.7001028  64.7008484
  59.2819127  26.6101028  63.3218484  59.5459127  27.3431028  62.5598484
  59.1689127  25.2411028  62.6468484  59.0019127  24.4811028  63.4098484
  58.0149127  25.2101028  61.6538484  57.9599127  24.2251028  61.1908484
  57.0809127  25.4181028  62.1748484  58.1769127  25.9641028  60.8838484
  60.3909127  24.9511028  61.9588484  60.3239127  24.0931028  61.5338484
  57.9519127  27.0251028  63.9388484  57.1979127  27.7951028  63.3348484
  57.6499127  26.5391028  65.1448484  58.2719127  25.8831028  65.5948484
  56.4229127  26.9501028  65.8198484  55.5889127  26.7811028  65.1378484
  56.1929127  26.1001028  67.0698484  57.0989127  26.0951028  67.6748484
  55.4409127  26.5771028  67.6978484  55.7739127  24.6721028  66.7808484
  54.8369127  24.6751028  66.2238484  56.5139127  24.2011028  66.1328484
  55.6079127  23.8441028  68.0418484  55.9739127  24.3351028  69.1288484
  55.1059127  22.7041028  67.9498484  56.4459127  28.4291028  66.1798484
  55.3929127  29.0721028  66.2098484  57.6279127  28.9811028  66.4578484
  58.4589127  28.4071028  66.4878484  57.7319127  30.4111028  66.7198484
  56.9779127  30.6791028  67.4598484  59.1079127  30.7421028  67.2938484
  59.8719127  30.2021028  66.7348484  59.3299127  31.7941028  67.1148484
  59.2599127  30.4411028  68.7688484  58.4409127  30.9031028  69.3198484
  59.2109127  29.3641028  68.9258484  60.5809127  30.9681028  69.2918484
  61.3979127  30.5311028  68.7178484  60.6279127  32.0461028  69.1368484
  60.7699127  30.6731028  70.7078484  60.0609127  30.0951028  71.1358484
  61.7929127  31.1141028  71.4308484  62.7249127  31.8711028  70.8708484
  62.6579127  32.1141028  69.8928484  63.5019127  32.2061028  71.4218484
  61.8859127  30.7961028  72.7128484  61.1779127  30.2171028  73.1418484
  62.6649127  31.1321028  73.2608484  57.4789127  31.2291028  65.4618484
  56.9699127  32.3511028  65.5468484  57.8239127  30.6891028  64.2928484
  58.2629127  29.7801028  64.2668484  57.5849127  31.3781028  63.0318484
  57.8029127  32.4361028  63.1788484  58.5309127  30.8441028  61.9548484
  58.4779127  29.7551028  61.9338484  58.1819127  31.1681028  60.9738484
  59.9699127  31.2731028  62.1428484  60.0149127  32.3581028  62.2408484
  60.3579127  30.8451028  63.0668484  60.8349127  30.8361028  60.9838484
  61.8739127  30.7821028  61.3078484  60.5519127  29.8281028  60.6798484
  60.7299127  31.7351028  59.8398484  60.3719127  32.6591028  60.0328484
  61.0729127  31.4011028  58.6018484  61.5399127  30.1881028  58.3498484
  61.6349127  29.5181028  59.0988484  61.8009127  29.9331028  57.4078484
  60.9489127  32.2761028  57.6178484  60.5919127  33.2021028  57.8068484
  61.2109127  32.0181028  56.6768484  56.1449127  31.2551028  62.5558484
  55.6819127  32.1191028  61.8058484  55.4339127  30.2031028  62.9628484
  55.8809127  29.4631028  63.4848484  54.0099127  30.1111028  62.6598484
  53.8779127  30.2701028  61.5898484  53.4829127  28.7071028  63.0058484
  53.8779127  28.4271028  63.9828484  51.9629127  28.6991028  63.0888484
  51.6169127  27.6951028  63.3348484  51.6369127  29.3941028  63.8628484
  51.5449127  29.0021028  62.1288484  53.9719127  27.6831028  61.9838484
  53.3329127  27.7191028  61.1018484  54.9659127  27.9651028  61.6368484
  54.0089127  26.2751028  62.5178484  54.3659127  25.6001028  61.7398484
  54.6809127  26.2281028  63.3748484  53.0069127  25.9761028  62.8258484
  53.2439127  31.1971028  63.3998484  52.3279127  31.8191028  62.8498484
  53.6149127  31.4511028  64.6558484  54.3579127  30.9151028  65.0808484
  52.9609127  32.4971028  65.4318484  51.8829127  32.3581028  65.3558484
  53.3599127  32.3751028  66.8998484  54.4139127  32.1071028  66.9668484
  53.2859127  33.3521028  67.3768484  52.5389127  31.3751028  67.6768484
  51.4919127  31.6771028  67.6638484  52.5939127  30.4021028  67.1878484
  53.0949127  31.2211028  69.3778484  54.3379127  29.9611028  69.1708484
  54.7929127  29.7371028  70.1358484  53.8779127  29.0581028  68.7688484
  55.1039127  30.3161028  68.4818484  53.3049127  33.8801028  64.8998484
  52.4419127  34.7631028  64.8498484  54.5589127  34.0871028  64.4998484
  55.2329127  33.3361028  64.5418484  54.9719127  35.3931028  63.9988484
  54.6189127  36.1501028  64.6988484  56.5089127  35.4741028  63.9428484
  56.8839127  34.5541028  63.4938484  56.9679127  36.6471028  63.0858484
  58.0569127  36.6781028  63.0648484  56.5889127  36.5261028  62.0708484
  56.5859127  37.5771028  63.5068484  57.0859127  35.5891028  65.3528484
  56.8779127  36.5831028  65.7488484  56.5619127  34.9001028  66.0148484
  58.5699127  35.3221028  65.4248484  58.9079127  35.4221028  66.4558484
  58.7749127  34.3111028  65.0718484  59.0999127  36.0401028  64.7978484
  54.3379127  35.6731028  62.6428484  53.9899127  36.8161028  62.3298484
  54.1539127  34.6401028  61.8278484  54.3959127  33.7081028  62.1318484
  53.6039127  34.8381028  60.4948484  53.9279127  35.8181028  60.1438484
  54.1669127  33.7891028  59.5338484  54.2079127  32.8231028  60.0358484
  53.4909127  33.6731028  58.6868484  55.5469127  34.1541028  59.0298484
  55.6049127  35.1261028  58.1338484  56.5499127  33.5841028  59.4528484
  56.4619127  32.8581028  60.1488484  57.4619127  33.8421028  59.1038484
  52.0829127  34.8161028  60.4688484  51.4969127  35.0521028  59.4078484
  51.4329127  34.5541028  61.6018484  51.9439127  34.2531028  62.4188484
  49.9849127  34.6961028  61.6818484  49.5519127  34.2801028  60.7718484
  49.4439127  33.9041028  62.8718484  48.3539127  33.9251028  62.8568484
  49.7599127  32.8641028  62.7888484  49.9079127  34.4411028  64.0958484
  50.8669127  34.4091028  64.1168484  49.5629127  36.1551028  61.7848484
  48.4489127  36.5021028  61.3828484  50.4289127  37.0151028  62.3188484
  51.3189127  36.6861028  62.6648484  50.1609127  38.4431028  62.4368484
  49.1399127  38.6151028  62.0978484  50.2499127  38.9131028  63.9018484
  50.0419127  39.9831028  63.9308484  49.2199127  38.2031028  64.7628484
  49.3029127  38.5521028  65.7918484  48.2199127  38.4191028  64.3858484
  49.3959127  37.1281028  64.7288484  51.6589127  38.6831028  64.4498484
  51.7129127  37.6941028  64.9048484  52.3679127  38.6551028  63.6228484
  52.0999127  39.7181028  65.4518484  53.1089127  39.4871028  65.7938484
  52.0919127  40.7031028  64.9848484  51.4189127  39.7141028  66.3028484
  51.0799127  39.2771028  61.5638484  50.9459127  40.5071028  61.5428484
  52.0079127  38.6501028  60.8408484  52.0439127  37.6411028  60.8308484
  52.9819127  39.4031028  60.0558484  53.5269127  40.0471028  60.7458484
  53.9989127  38.4361028  59.4338484  54.7259127  38.9991028  58.8478484
  54.5149127  37.8921028  60.2248484  53.4799127  37.7291028  58.7858484
  52.3699127  40.3001028  58.9828484  52.8199127  41.4521028  58.8628484
  51.3869127  39.8721028  58.1818484  50.8219127  38.5131028  58.0638484
  50.3599127  38.2311028  59.0098484  51.5929127  37.8331028  57.7008484
  49.7649127  38.6591028  57.0238484  48.8089127  38.8671028  57.5048484
  49.7309127  37.7571028  56.4128484  50.1479127  39.7981028  56.1888484
  49.2509127  40.2711028  55.7898484  50.8569127  39.4671028  55.4298484
  50.8479127  40.7671028  57.1508484  51.6709127  41.2601028  56.6328484
  49.8709127  41.8151028  57.6598484  49.4129127  42.6371028  56.8608484
  49.5359127  41.8251028  58.9508484  49.9779127  41.1821028  59.5918484
  48.5379127  42.7491028  59.4718484  48.2719127  43.4351028  58.6678484
  47.2639127  41.9941028  59.8808484  47.4739127  41.3771028  60.7548484
  46.5109127  42.7091028  60.2128484  46.6919127  41.1391028  58.7958484
  46.5489127  39.7971028  58.7008484  45.9579127  39.5381028  57.4898484
  45.7569127  38.5861028  57.2198484  45.7499127  40.6801028  56.8608484
  45.3169127  40.8981028  55.8958484  46.1799127  41.6631028  57.6288484
  46.1799127  42.6621028  57.4808484  48.9969127  43.5831028  60.6568484
  48.3189127  44.5611028  60.9848484  50.1119127  43.2371028  61.3058484
  50.6859127  42.4831028  60.9568484  50.5179127  43.9361028  62.5218484
  49.7109127  43.8461028  63.2488484  51.7669127  43.2721028  63.1148484
  51.7449127  43.3641028  64.2008484  51.7409127  42.2021028  62.9078484
  53.0489127  43.8501028  62.5918484  53.7729127  43.4091028  61.5278484
  53.4429127  42.5441028  60.9718484  54.8739127  44.2051028  61.3418484
  55.5169127  44.0101028  60.5878484  54.8789127  45.1861028  62.2968484
  55.7819127  46.2161028  62.5188484  56.6449127  46.3251028  61.8778484
  55.5269127  47.0601028  63.5628484  56.1989127  47.8791028  63.7718484
  54.4069127  46.8951028  64.3818484  54.2499127  47.5871028  65.1958484
  53.5129127  45.8751028  64.1658484  52.6459127  45.7461028  64.7958484
  53.7439127  44.9931028  63.1038484  50.7699127  45.4211028  62.2758484
  50.5659127  46.2391028  63.1778484  51.2019127  45.7881028  61.0688484
  51.2009127  45.1231028  60.3088484  51.6789127  47.1461028  60.8328484
  52.2759127  47.4531028  61.6918484  52.5739127  47.1671028  59.5968484
  52.9769127  46.1691028  59.4238484  51.9749127  47.4101028  58.7198484
  53.7119127  48.1541028  59.7168484  53.5929127  49.1181028  60.4998484
  54.7349127  47.9591028  59.0308484  50.5229127  48.1261028  60.6798484
  50.6029127  49.2651028  61.1538484  49.4419127  47.7081028  60.0188484
  49.4539127  46.8171028  59.5438484  48.2449127  48.5231028  59.9748484
  48.5159127  49.5501028  59.7298484  47.6139127  48.1941028  59.1488484
  47.4429127  48.5081028  61.2538484  46.7349127  49.4771028  61.5408484
  47.5309127  47.4221028  62.0228484  48.0299127  46.6091028  61.6928484
  46.9149127  47.3851028  63.3428484  45.8529127  47.6061028  63.2328484
  47.0559127  45.9881028  63.9438484  48.0889127  45.6541028  63.8458484
  46.8519127  46.0321028  65.0138484  46.1359127  44.9731028  63.2968484
  45.1509127  45.3271028  62.6548484  46.4589127  43.7011028  63.4598484
  47.2809127  43.4531028  63.9918484  45.8839127  42.9781028  63.0518484
  47.5269127  48.4201028  64.2758484  46.8359127  48.9561028  65.1458484
  48.8159127  48.7171028  64.1038484  49.3329127  48.3011028  63.3418484
  49.5169127  49.6351028  64.9898484  49.2169127  49.4141028  66.0138484
  51.0229127  49.4021028  64.8738484  51.2099127  48.3491028  64.6618484
  51.4019127  49.9231028  63.9948484  51.8249127  49.8181028  66.0868484
  51.3289127  50.6541028  66.5808484  51.8479127  48.9981028  66.8048484
  53.2369127  50.2131028  65.7298484  54.1979127  49.7881028  66.5428484
  53.4639127  50.8871028  64.7288484  52.7019127  51.1821028  64.1358484
  54.4129127  51.1461028  64.4988484  49.1889127  51.0941028  64.7028484
  49.5099127  51.9601028  65.5218484  48.5659127  51.3891028  63.5588484
  48.3839127  50.6631028  62.8808484  48.1409127  52.7531028  63.2688484
  48.9739127  53.4201028  63.4928484  47.8139127  52.8881028  61.7658484
  46.9519127  52.2581028  61.5458484  47.4629127  54.3251028  61.3968484
  47.2389127  54.3831028  60.3318484  46.5919127  54.6451028  61.9688484
  48.3069127  54.9761028  61.6258484  48.9799127  52.4071028  60.9278484
  48.7349127  52.5081028  59.8708484  49.8619127  53.0061028  61.1548484
  49.1839127  51.3601028  61.1548484  46.9639127  53.1581028  64.1478484
  46.6909127  54.3521028  64.3048484  46.2679127  52.1911028  64.7468484
  46.4829127  51.2221028  64.5578484  45.1919127  52.5141028  65.6778484
  44.4879127  53.1751028  65.1718484  44.4489127  51.2441028  66.0838484
  45.1709127  50.4671028  66.3348484  43.8969127  51.4271028  67.0058484
  43.5179127  50.7341028  65.0458484  43.7739127  49.7681028  64.1218484
  44.7409127  49.2871028  64.0968484  42.6729127  49.5671028  63.3318484
  42.7009127  48.8801028  62.5918484  41.6749127  50.4091028  63.7398484
  40.3839127  50.5721028  63.2528484  40.0409127  49.9741028  62.4218484
  39.5929127  51.5041028  63.8648484  38.5829127  51.6661028  63.5188484
  40.0599127  52.2661028  64.9418484  39.3979127  52.9891028  65.3958484
  41.3409127  52.1061028  65.4248484  41.7059127  52.6941028  66.2538484
  42.1729127  51.1601028  64.8198484  45.7229127  53.2341028  66.9098484
  45.0179127  54.0551028  67.5068484  46.9579127  52.9291028  67.3128484
  47.4759127  52.1991028  66.8448484  47.5729127  53.6411028  68.4268484
  46.8209127  53.7741028  69.2048484  48.7209127  52.8171028  69.0048484
  48.3229127  51.8981028  69.4348484  49.3429127  52.4471028  68.1898484
  49.6069127  53.5141028  70.0388484  49.8929127  54.4891028  69.6438484
  48.8439127  53.7291028  71.3338484  49.4889127  54.2261028  72.0578484
  47.9689127  54.3501028  71.1418484  48.5249127  52.7661028  71.7328484
  50.8649127  52.7121028  70.2828484  51.4839127  53.2221028  71.0208484
  50.5989127  51.7221028  70.6538484  51.4199127  52.6131028  69.3498484
  48.0669127  55.0171028  67.9998484  47.9609127  55.9841028  68.7608484
  48.6159127  55.1221028  66.7898484  48.7169127  54.3031028  66.2078484
  49.0769127  56.4141028  66.2908484  49.7249127  56.8591028  67.0468484
  49.9009127  56.2231028  65.0038484  49.2919127  55.6721028  64.2868484
  50.2629127  57.5621028  64.3898484  50.8449127  57.4011028  63.4818484
  49.3519127  58.1081028  64.1448484  50.8529127  58.1411028  65.1008484
  51.1579127  55.4021028  65.2948484  51.9769127  56.0731028  65.5538484
  50.9919127  54.7881028  66.1798484  51.5769127  54.5231028  64.1498484
  52.4749127  53.9701028  64.4258484  50.7759127  53.8221028  63.9178484
  51.7849127  55.1391028  63.2748484  47.8959127  57.3481028  66.0678484
  47.9599127  58.5411028  66.3858484  46.7969127  56.8211028  65.5308484
  46.7719127  55.8401028  65.2918484  45.6229127  57.6471028  65.2818484
  45.9499127  58.5631028  64.7898484  44.6589127  56.9181028  64.3418484
  44.2919127  56.0141028  64.8268484  43.4869127  57.8091028  63.9798484
  42.8139127  57.2721028  63.3108484  42.9499127  58.0901028  64.8858484
  43.8529127  58.7071028  63.4818484  45.3449127  56.5681028  63.1378484
  45.8969127  55.7981028  63.2958484  44.9189127  58.0281028  66.5768484
  44.3569127  59.1241028  66.6698484  44.9479127  57.1521028  67.5818484
  45.3409127  56.2331028  67.4388484  44.4149127  57.5131028  68.8898484
  43.3769127  57.8201028  68.7628484  44.4469127  56.3041028  69.8228484
  44.0469127  56.5851028  70.7968484  43.8419127  55.5021028  69.3998484
  45.4749127  55.9611028  69.9388484  45.1869127  58.6771028  69.4958484
  44.5889127  59.6051028  70.0508484  46.5159127  58.6461028  69.3958484
  46.9699127  57.8671028  68.9398484  47.3159127  59.7301028  69.9408484
  46.9829127  59.9511028  70.9548484  48.3539127  59.4081028  70.0238484
  47.2449127  60.9901028  69.1008484  47.4139127  62.0981028  69.6158484
  47.0009127  60.8421028  67.7988484  46.9189127  59.9171028  67.4028484
  46.8519127  62.0101028  66.9468484  47.5949127  62.7581028  67.2238484
  47.0609127  61.7341028  65.9138484  45.4669127  62.6201028  67.0348484
  45.3039127  63.8331028  66.8868484  44.4499127  61.7891028  67.2748484
  44.6049127  60.7911028  67.2838484  43.1129127  62.3141028  67.5248484
  42.9229127  63.1161028  66.8118484  42.0639127  61.2261028  67.3108484
  41.0719127  61.6351028  67.5018484  42.1169127  60.8671028  66.2828484
  42.2529127  60.3991028  67.9948484  42.9959127  62.8881028  68.9278484
  42.1349127  63.7371028  69.1758484  43.8399127  62.4331028  69.8548484
  44.4169127  61.6271028  69.6608484  43.9359127  63.0931028  71.1508484
  42.9399127  63.1391028  71.5908484  44.8439127  62.2931028  72.0848484
  45.6499127  61.8471028  71.5028484  45.4059127  62.9831028  72.7138484
  44.2099127  61.2191028  72.9648484  43.8399127  60.4211028  72.3218484
  45.2509127  60.6361028  73.9028484  44.7899127  59.8701028  74.5268484
  46.0579127  60.1921028  73.3198484  45.6539127  61.4271028  74.5358484
  43.0419127  61.7871028  73.7448484  42.6039127  61.0051028  74.3658484
  43.3899127  62.6021028  74.3798484  42.2899127  62.1631028  73.0518484
  44.4599127  64.5111028  70.9928484  43.9249127  65.4551028  71.5778484
  45.5069127  64.6781028  70.1888484  45.8799127  63.8921028  69.6758484
  46.1289127  65.9851028  70.0338484  46.1979127  66.4371028  71.0238484
  47.5549127  65.7881028  69.5138484  48.1099127  65.1601028  70.2108484
  47.5259127  65.2131028  68.5888484  48.3089127  67.0581028  69.2838484
  48.3109127  68.0641028  70.2288484  47.7399127  67.9521028  71.1388484
  49.0319127  69.2161028  70.0338484  48.9659127  70.0221028  70.7498484
  49.8309127  69.3411028  68.9358484  50.4139127  70.2381028  68.7918484
  49.8899127  68.3191028  68.0138484  50.5199127  68.4181028  67.1418484
  49.1499127  67.1761028  68.2008484  49.2319127  66.3671028  67.4898484
  45.2939127  66.9151028  69.1598484  45.3739127  68.1391028  69.3068484
  44.4719127  66.3641028  68.2668484  44.4499127  65.3611028  68.1518484
  43.6029127  67.2091028  67.4548484  44.1689127  68.0911028  67.1548484
  43.1759127  66.4631028  66.1928484  42.5279127  67.1031028  65.5938484
  44.0589127  66.1961028  65.6118484  42.6359127  65.5581028  66.4708484
  42.3859127  67.6711028  68.2478484  42.0349127  68.8551028  68.2308484
  41.7339127  66.7511028  68.9568484  42.1039127  65.8141028  69.0298484
  40.4839127  67.0481028  69.6448484  39.9619127  67.8181028  69.0768484
  39.5959127  65.8021028  69.6758484  38.6639127  66.0321028  70.1918484
  39.3779127  65.4851028  68.6558484  40.1129127  65.0001028  70.2018484
  40.6909127  67.5691028  71.0628484  39.9999127  68.5041028  71.4768484
  41.6179127  66.9821028  71.8188484  42.1889127  66.2431028  71.4348484
  41.8699127  67.3501028  73.2138484  41.2529127  68.2131028  73.4628484
  41.5139127  66.2041028  74.1628484  42.1969127  65.3721028  73.9938484
  41.7329127  66.5041028  75.1878484  40.0979127  65.7071028  74.0838484
  39.0229127  66.3641028  73.5658484  39.1429127  67.3541028  73.1518484
  37.8969127  65.5901028  73.6718484  37.0129127  65.9351028  73.3278484
  38.2269127  64.4051028  74.2738484  37.4309127  63.3091028  74.5988484
  36.3749127  63.3221028  74.3708484  38.0409127  62.2471028  75.2048484
  37.4639127  61.3751028  75.4738484  39.4129127  62.2561028  75.4918484
  39.8499127  61.3941028  75.9728484  40.2019127  63.3411028  75.1708484
  41.2589127  63.3501028  75.3908484  39.6079127  64.4441028  74.5488484
  43.3359127  67.7361028  73.3778484  44.1159127  67.0011028  73.9938484
  43.7439127  68.8921028  72.8438484  42.9289127  69.9331028  72.1998484
  42.5039127  70.5821028  72.9658484  42.2169127  69.4641028  71.5208484
  43.9269127  70.6961028  71.4118484  43.6229127  71.7411028  71.3568484
  44.0299127  70.2461028  70.4248484  45.2219127  70.5941028  72.1408484
  45.2979127  71.4101028  72.8598484  46.0409127  70.5741028  71.4218484
  45.1709127  69.2551028  72.8928484  45.7519127  68.5121028  72.3468484
  45.7259127  69.3931028  74.2998484  46.9389127  69.2461028  74.4898484
  44.8779127  69.6701028  75.2898484  43.8919127  69.7711028  75.0968484
  45.3529127  69.8311028  76.6588484  46.3439127  70.2851028  76.6288484
  44.4159127  70.7661028  77.4198484  44.1529127  71.6101028  76.7828484
  43.4679127  70.2591028  77.5998484  44.9669127  71.2821028  78.7338484
  44.1579127  71.7201028  79.3188484  45.3449127  70.4451028  79.3218484
  46.2729127  72.4981028  78.5178484  46.4309127  73.1041028  80.1898484
  47.2059127  73.8701028  80.2278484  45.4819127  73.5321028  80.5128484
  46.7019127  72.2811028  80.8508484  45.4609127  68.4861028  77.3618484
  46.3149127  68.2991028  78.2338484  44.5919127  67.5421028  76.9998484
  43.8569127  67.7581028  76.3418484  44.6819127  66.1921028  77.5398484
  44.8209127  66.2641028  78.6188484  43.3689127  65.4341028  77.2708484
  43.2479127  65.3411028  76.1918484  43.4149127  64.0391028  77.8598484
  42.4749127  63.5261028  77.6548484  44.2369127  63.4821028  77.4118484
  43.5659127  64.1041028  78.9378484  42.1919127  66.2161028  77.8088484
  41.2699127  65.6681028  77.6118484  42.3079127  66.3551028  78.8838484
  42.1469127  67.1891028  77.3198484  45.8849127  65.4711028  76.9508484
  46.5379127  64.6661028  77.6238484  46.1989127  65.7581028  75.6868484
  45.6139127  66.3831028  75.1508484  47.3789127  65.1871028  75.0508484
  47.3469127  64.1041028  75.1728484  47.3529127  65.5061028  73.5548484
  46.5059127  64.9991028  73.0928484  47.1299127  66.5641028  73.4158484
  48.6149127  65.1581028  72.8008484  48.8509127  63.8631028  72.3668484
  48.1299127  63.0851028  72.5708484  49.9969127  63.5461028  71.6738484
  50.1639127  62.5321028  71.3418484  50.9239127  64.5281028  71.4088484
  52.0689127  64.2211028  70.7198484  52.0689127  63.2871028  70.4978484
  50.7129127  65.8201028  71.8298484  51.4409127  66.5901028  71.6208484
  49.5689127  66.1281028  72.5188484  49.4159127  67.1461028  72.8438484
  48.6549127  65.7081028  75.6998484  49.6339127  64.9721028  75.8538484
  48.6619127  66.9831028  76.0828484  47.8409127  67.5561028  75.9458484
  49.8489127  67.5641028  76.7008484  50.7219127  67.2481028  76.1288484
  49.7669127  69.0881028  76.6488484  50.6559127  69.5161028  77.1118484
  49.7059127  69.4141028  75.6108484  48.8799127  69.4231028  77.1868484
  50.0169127  67.0811028  78.1358484  51.1229127  66.7291028  78.5598484
  48.9239127  67.0541028  78.9008484  48.0209127  67.2641028  78.4998484
  49.0179127  66.7221028  80.3188484  49.8199127  67.3181028  80.7538484
  47.7159127  67.0871028  81.0278484  47.7949127  66.8361028  82.0858484
  47.5309127  68.1561028  80.9218484  46.8909127  66.5301028  80.5828484
  49.3499127  65.2521028  80.5348484  50.0959127  64.9111028  81.4588484
  48.8089127  64.3661028  79.6998484  48.2609127  64.6831028  78.9128484
  49.0079127  62.9381028  79.9218484  48.8389127  62.7341028  80.9788484
  47.9929127  62.1311028  79.1158484  48.1529127  61.0671028  79.2908484
  46.9839127  62.4021028  79.4258484  48.1169127  62.3471028  78.0548484
  50.4239127  62.4971028  79.5768484  51.0079127  61.6861028  80.2998484
  50.9979127  63.0201028  78.4978484  50.5359127  63.7591028  77.9878484
  52.2919127  62.5401028  78.0358484  52.3499127  61.4761028  78.2638484
  52.3879127  62.6951028  76.5158484  52.1279127  63.7171028  76.2388484
  53.4229127  62.5561028  76.2028484  51.5099127  61.7391028  75.7688484
  51.8659127  60.4141028  75.6408484  52.7929127  60.0601028  76.0678484
  51.0499127  59.5271028  74.9708484  51.3419127  58.4921028  74.8738484
  49.8649127  59.9601028  74.4258484  49.2269127  59.2661028  73.8988484
  49.4959127  61.2711028  74.5528484  48.5639127  61.6141028  74.1278484
  50.3129127  62.1541028  75.2228484  50.0049127  63.1851028  75.3178484
  53.4709127  63.2221028  78.7168484  54.5479127  62.6241028  78.7958484
  53.2979127  64.4431028  79.2178484  52.4469127  64.9521028  79.0248484
  54.3229127  65.0631028  80.0458484  55.2959127  64.7211028  79.6918484
  54.2759127  66.5871028  79.9068484  54.8729127  67.0421028  80.6968484
  54.7099127  66.8781028  78.9498484  52.9489127  67.0641028  79.9858484
  52.5579127  67.0691028  79.1088484  54.1969127  64.6861028  81.5148484
  55.1929127  64.7481028  82.2438484  53.0049127  64.3001028  81.9598484
  52.2039127  64.3261028  81.3458484  52.8019127  63.8341028  83.3148484
  53.3489127  64.4771028  84.0048484  51.7469127  63.9231028  83.5748484
  53.2469127  62.4001028  83.5028484  53.8179127  62.0451028  84.5348484
  53.0049127  61.5711028  82.4898484  52.4779127  61.8911028  81.6898484
  53.4619127  60.1841028  82.4488484  53.6599127  59.8581028  83.4698484
  52.3869127  59.2771028  81.8558484  52.1759127  59.5881028  80.8328484
  52.7789127  58.2641028  81.7638484  51.1069127  59.2451028  82.6398484
  51.1209127  59.1411028  84.0178484  52.0619127  59.0841028  84.5458484
  49.9419127  59.1091028  84.7348484  49.9669127  59.0351028  85.8118484
  48.7329127  59.1721028  84.0778484  47.8109127  59.1431028  84.6398484
  48.7039127  59.2721028  82.7038484  47.7579127  59.3251028  82.1848484
  49.8839127  59.3041028  81.9918484  49.8459127  59.3761028  80.9148484
  54.7489127  60.0621028  81.6508484  54.9419127  59.0891028  80.9218484
  55.6289127  61.0591028  81.7728484  55.5029127  61.7591028  82.4898484
  56.7899127  61.1861028  80.8968484  56.4329127  61.3751028  79.8848484
  57.6339127  62.3821028  81.3368484  57.0139127  63.2791028  81.3438484
  57.9389127  62.2461028  82.3748484  58.8549127  62.6251028  80.4838484
  58.7549127  63.2801028  79.2678484  57.7939127  63.6271028  78.9188484
  59.8669127  63.5011028  78.4848484  59.7689127  64.0151028  77.5398484
  61.0969127  63.0631028  78.9168484  62.2079127  63.2801028  78.1428484
  62.9799127  62.9171028  78.5818484  61.2209127  62.4061028  80.1188484
  62.1869127  62.0601028  80.4548484  60.1069127  62.1911028  80.8938484
  60.2179127  61.6751028  81.8358484  57.6319127  59.9141028  80.8748484
  57.7979127  59.2861028  79.8258484  58.1829127  59.5271028  82.0268484
  58.0109127  60.0541028  82.8708484  59.0379127  58.3431028  82.0898484
  59.8549127  58.4781028  81.3808484  59.6479127  58.2021028  83.4988484
  58.8549127  58.3551028  84.2308484  60.2299127  56.8111028  83.7088484
  60.6529127  56.7411028  84.7108484  59.4429127  56.0661028  83.5948484
  61.0119127  56.6291028  82.9718484  60.7139127  59.2571028  83.7248484
  61.1329127  59.1421028  84.7248484  61.5049127  59.1401028  82.9838484
  60.2709127  60.2481028  83.6288484  58.2599127  57.0981028  81.6818484
  58.7759127  56.2331028  80.9648484  57.0029127  56.9931028  82.1188484
  56.6179127  57.7031028  82.7258484  56.1699127  55.8591028  81.7298484
  56.6899127  54.9421028  82.0068484  54.8409127  55.9031028  82.4828484
  54.2259127  55.0531028  82.1858484  55.0289127  55.8581028  83.5558484
  54.3179127  56.8291028  82.2448484  55.9299127  55.8371028  80.2258484
  55.8029127  54.7631028  79.6278484  55.8539127  57.0131028  79.6008484
  55.9129127  57.8711028  80.1298484  55.6849127  57.0781028  78.1528484
  54.9099127  56.3661028  77.8668484  55.2289127  58.4761028  77.7358484
  55.8329127  59.2221028  78.2528484  55.4499127  58.6281028  76.6788484
  53.7559127  58.7571028  77.9878484  53.5959127  58.9211028  79.0538484
  53.4809127  59.6991028  77.5128484  52.6519127  57.4511028  77.4108484
  52.1939127  56.6791028  78.9578484  51.5119127  55.8511028  78.7638484
  53.0879127  56.3031028  79.4558484  51.7029127  57.4111028  79.5988484
  56.9689127  56.7031028  77.4268484  56.9269127  56.0331028  76.3908484
  58.1159127  57.1411028  77.9478484  58.1089127  57.6861028  78.7978484
  59.3939127  56.8461028  77.3088484  59.3309127  57.1581028  76.2668484
  60.5169127  57.6591028  77.9838484  60.5579127  57.3741028  79.0348484
  61.8689127  57.3611028  77.3588484  62.6379127  57.9501028  77.8578484
  62.0949127  56.3011028  77.4698484  61.8449127  57.6181028  76.2998484
  60.2169127  59.1591028  77.9078484  59.2789127  59.3661028  78.4238484
  60.9689127  59.7071028  78.4768484  60.1489127  59.7131028  76.5058484
  59.9329127  60.7811028  76.5468484  61.1049127  59.5551028  76.0058484
  59.3609127  59.2041028  75.9508484  59.6789127  55.3501028  77.3368484
  60.3179127  54.8151028  76.4258484  59.1929127  54.6471028  78.3598484
  58.6749127  55.1121028  79.0918484  59.4049127  53.2061028  78.4298484
  60.4329127  52.9991028  78.1328484  59.2169127  52.7211028  79.8648484
  58.2189127  52.9931028  80.2098484  59.2179127  51.6311028  79.8808484
  60.2549127  53.2421028  80.8578484  60.2629127  54.3301028  80.7998484
  59.8939127  52.8481028  82.2798484  60.6489127  53.2311028  82.9668484
  58.9219127  53.2681028  82.5378484  59.8519127  51.7621028  82.3568484
  61.6389127  52.7411028  80.4898484  62.3659127  53.1211028  81.2068484
  61.6479127  51.6511028  80.5068484  61.8979127  53.0901028  79.4908484
  58.4759127  52.4621028  77.4778484  58.8839127  51.4791028  76.8498484
  57.2249127  52.9111028  77.3648484  56.8949127  53.6461028  77.9748484
  56.3129127  52.3561028  76.3668484  56.2199127  51.2851028  76.5458484
  54.9169127  52.9921028  76.5028484  55.0409127  54.0571028  76.6968484
  54.1179127  52.8271028  75.2178484  53.1359127  53.2841028  75.3388484
  54.6449127  53.3121028  74.3968484  53.9999127  51.7661028  74.9968484
  54.1739127  52.3811028  77.6588484  53.1889127  52.8411028  77.7418484
  54.0609127  51.3101028  77.4938484  54.7319127  52.5491028  78.5798484
  56.8789127  52.5591028  74.9698484  56.8899127  51.6401028  74.1428484
  57.3589127  53.7701028  74.6928484  57.3489127  54.4911028  75.3998484
  57.9069127  54.0941028  73.3818484  57.1389127  53.9071028  72.6308484
  58.2709127  55.5771028  73.3418484  57.3979127  56.1651028  73.6248484
  58.9299127  55.8041028  74.1798484  58.8699127  56.1581028  72.0668484
  59.7149127  55.5411028  71.7618484  57.8399127  56.1551028  70.9608484
  58.2779127  56.5721028  70.0538484  57.5149127  55.1321028  70.7688484
  56.9829127  56.7581028  71.2598484  59.3629127  57.5601028  72.3408484
  59.7919127  57.9791028  71.4308484  58.5289127  58.1811028  72.6678484
  60.1229127  57.5321028  73.1218484  59.1169127  53.2271028  73.0598484
  59.2179127  52.6661028  71.9638484  60.0479127  53.1051028  74.0068484
  59.9309127  53.5741028  74.8938484  61.2419127  52.3001028  73.7808484
  61.7269127  52.6601028  72.8738484  62.2179127  52.4751028  74.9428484
  63.1069127  51.8701028  74.7658484  62.5029127  53.5241028  75.0238484
  61.7409127  52.1561028  75.8698484  60.9039127  50.8291028  73.5858484
  61.6049127  50.1271028  72.8508484  59.8489127  50.3421028  74.2398484
  59.3559127  50.9201028  74.9058484  59.3939127  48.9761028  74.0048484
  60.2389127  48.3021028  74.1468484  58.3089127  48.6061028  75.0118484
  57.5079127  49.3441028  74.9698484  57.8949127  47.6301028  74.7568484
  58.8409127  48.5641028  76.3168484  58.9259127  49.4581028  76.6568484
  58.8769127  48.8061028  72.5848484  59.1679127  47.8031028  71.9268484
  58.1139127  49.7821028  72.0928484  57.8909127  50.5851028  72.6638484
  57.5799127  49.7351028  70.7398484  57.0519127  48.7891028  70.6188484
  56.5709127  50.8671028  70.5448484  57.0639127  51.8231028  70.7218484
  56.2809127  50.9141028  69.4948484  55.3129127  50.7771028  71.4148484
  55.6279127  50.6271028  72.4478484  54.5179127  52.0671028  71.3508484
  53.6299127  51.9781028  71.9768484  55.1339127  52.8921028  71.7098484
  54.2179127  52.2591028  70.3208484  54.4569127  49.5911028  71.0098484
  53.5699127  49.5491028  71.6428484  54.1549127  49.6991028  69.9678484
  55.0299127  48.6711028  71.1278484  58.6619127  49.8101028  69.6708484
  58.3579127  49.5691028  68.5008484  59.9029127  50.1411028  70.0348484
  60.0939127  50.4151028  70.9878484  60.9949127  50.1121028  69.0658484
  60.7089127  50.7171028  68.2048484  62.2689127  50.7031028  69.6728484
  62.5269127  50.1521028  70.5768484  63.1059127  50.5301028  68.9958484
  62.1819127  52.1631028  69.9898484  61.1699127  52.9491028  69.4698484
  60.4269127  52.5121028  68.8198484  61.0979127  54.2901028  69.7728484
  60.3009127  54.8941028  69.3648484  62.0449127  54.8631028  70.5988484
  61.9889127  55.9151028  70.8368484  63.0589127  54.0941028  71.1178484
  63.8019127  54.5391028  71.7628484  63.1259127  52.7531028  70.8138484
  63.9279127  52.1601028  71.2268484  61.2839127  48.6971028  68.5868484
  61.6669127  48.5001028  67.4308484  61.1039127  47.7051028  69.4588484
  60.6289127  47.8811028  70.3328484  61.5739127  46.3541028  69.1948484
  62.5399127  46.4251028  68.6938484  61.7789127  45.6111028  70.5118484
  60.8879127  45.7191028  71.1308484  61.8609127  44.5421028  70.3148484
  62.9759127  46.0661028  71.2828484  64.2209127  45.5161028  71.0408484
  64.3359127  44.7521028  70.2868484  65.3239127  45.9321028  71.7528484
  66.2919127  45.4961028  71.5528484  65.1929127  46.9051028  72.7208484
  66.0579127  47.2311028  73.2788484  63.9589127  47.4591028  72.9738484
  63.8529127  48.2221028  73.7308484  62.8569127  47.0391028  72.2588484
  61.8929127  47.4791028  72.4678484  60.6409127  45.5471028  68.3048484
  61.0609127  44.5141028  67.7778484  59.3899127  45.9791028  68.1308484
  59.0819127  46.8301028  68.5798484  58.4759127  45.2101028  67.2868484
  58.6299127  44.1561028  67.5178484  57.0249127  45.5471028  67.6398484
  56.9699127  46.5741028  67.9998484  56.4189127  45.5301028  66.7338484
  56.4129127  44.6181028  68.6718484  56.0739127  43.7051028  68.1828484
  57.1699127  44.3411028  69.4058484  55.2459127  45.2751028  69.3758484
  55.0849127  44.7911028  70.3388484  55.4929127  46.3141028  69.5928484
  54.0149127  45.2221028  68.5948484  53.6969127  44.2991028  68.3358484
  53.3219127  46.2911028  68.2238484  53.7419127  47.5001028  68.5538484
  54.5909127  47.6111028  69.0888484  53.2139127  48.3131028  68.2708484
  52.2149127  46.1541028  67.5168484  51.8929127  45.2331028  67.2568484
  51.6909127  46.9701028  67.2368484  58.7589127  45.3941028  65.8018484
  58.9179127  44.3791028  65.1018484  58.8349127  46.6151028  65.2508484
  58.6779127  47.9451028  65.8618484  59.6269127  48.2541028  66.3008484
  57.8239127  47.9311028  66.5388484  58.3689127  48.8161028  64.6998484
  58.7389127  49.8231028  64.8938484  57.2979127  48.7851028  64.4988484
  59.0959127  48.2401028  63.5608484  60.1239127  48.6011028  63.5678484
  58.5579127  48.4621028  62.6388484  59.0869127  46.7241028  63.8028484
  58.2569127  46.2751028  63.2568484  60.3859127  46.0761028  63.3668484
  60.3919127  45.3231028  62.3868484  61.4889127  46.3391028  64.0698484
  61.4469127  46.9701028  64.8568484  62.7589127  45.7191028  63.7078484
  62.8569127  45.7751028  62.6238484  63.9469127  46.4791028  64.3248484
  64.8679127  45.9931028  64.0018484  63.9679127  47.9121028  63.8298484
  64.8129127  48.4381028  64.2738484  64.0649127  47.9211028  62.7438484
  63.0409127  48.4091028  64.1148484  63.8949127  46.4371028  65.8458484
  64.7459127  46.9821028  66.2538484  62.9699127  46.8981028  66.1908484
  63.9319127  45.4011028  66.1828484  62.8149127  44.2501028  64.1018484
  63.5019127  43.4701028  63.4378484  62.1069127  43.8431028  65.1488484
  61.5519127  44.5051028  65.6708484  62.1119127  42.4561028  65.5648484
  63.1379127  42.1361028  65.7448484  61.6139127  42.3661028  66.5298484
  61.4599127  41.5151028  64.5738484  61.9859127  40.4331028  64.3118484
  60.3159127  41.9101028  64.0118484  59.9109127  42.8011028  64.2628484
  59.6429127  41.0601028  63.0328484  59.5139127  40.0711028  63.4718484
  58.2609127  41.6211028  62.7028484  58.3629127  42.6431028  62.3378484
  57.8329127  41.0621028  61.8708484  57.3089127  41.5991028  63.8568484
  57.2109127  40.4851028  64.6688484  57.8209127  39.6171028  64.4698484
  56.3389127  40.4691028  65.7348484  56.2699127  39.5931028  66.3628484
  55.5549127  41.5711028  65.9978484  54.8709127  41.5601028  66.8338484
  55.6429127  42.6831028  65.1968484  55.0279127  43.5471028  65.4008484
  56.5149127  42.6961028  64.1338484  56.5749127  43.5771028  63.5118484
  60.4659127  40.9131028  61.7608484  60.6199127  39.8041028  61.2398484
  61.0019127  42.0201028  61.2478484  60.9199127  42.8971028  61.7428484
  61.7109127  41.9921028  59.9748484  61.1159127  41.4141028  59.2678484
  61.8419127  43.4171028  59.4318484  60.8679127  43.9061028  59.4598484
  62.4929127  43.9961028  60.0868484  62.3859127  43.4581028  58.0178484
  61.6749127  43.0251028  57.0908484  63.5259127  43.9261028  57.8318484
  63.0819127  41.3311028  60.0928484  63.5089127  40.6241028  59.1738484
  63.7819127  41.5391028  61.2088484  63.3489127  41.9951028  61.9988484
  65.1749127  41.1271028  61.3388484  65.6209127  41.1301028  60.3448484
  65.9579127  42.1191028  62.2138484  65.5139127  42.1491028  63.2088484
  66.9559127  41.7231028  62.4008484  66.0729127  43.5311028  61.6748484
  65.3939127  43.9251028  60.5298484  64.7719127  43.2181028  60.0008484
  65.4949127  45.2091028  60.0468484  64.9579127  45.4941028  59.1538484
  66.2799127  46.1201028  60.7068484  66.3779127  47.3991028  60.2248484
  65.8419127  47.4851028  59.4328484  66.9649127  45.7601028  61.8458484
  67.5839127  46.4781028  62.3638484  66.8559127  44.4731028  62.3238484
  67.3939127  44.2031028  63.2208484  65.3479127  39.7351028  61.9278484
  66.4499127  39.1861028  61.8508484  64.2959127  39.1571028  62.5098484
  63.3749127  39.5561028  62.3978484  64.4479127  37.9481028  63.3138484
  65.1829127  38.1501028  64.0928484  63.1179127  37.6141028  63.9928484
  62.6989127  38.5211028  64.4288484  62.3859127  37.3391028  63.2338484
  63.1739127  36.5281028  65.0528484  64.1849127  36.4651028  65.4548484
  62.5099127  36.7911028  65.8768484  62.7719127  35.1861028  64.4928484
  61.8189127  35.2811028  63.9728484  63.5059127  34.8671028  63.7528484
  62.6579127  34.1711028  65.5298484  62.7219127  34.5021028  66.4818484
  62.4799127  32.8791028  65.2868484  62.3969127  32.4431028  64.0408484
  62.4689127  33.0941028  63.2718484  62.2609127  31.4591028  63.8578484
  62.3879127  32.0231028  66.2898484  62.4529127  32.3521028  67.2428484
  62.2519127  31.0401028  66.1038484  64.9489127  36.7701028  62.4848484
  65.7119127  35.9371028  62.9848484  64.5439127  36.6821028  61.2178484
  63.9789127  37.4171028  60.8158484  64.8929127  35.5441028  60.3758484
  65.3969127  34.8091028  61.0028484  63.6299127  34.8911028  59.8158484
  63.0969127  35.6081028  59.1918484  63.9069127  34.0401028  59.1938484
  62.7819127  34.4541028  60.8618484  61.8669127  34.5131028  60.5778484
  65.8419127  35.9171028  59.2438484  65.9449127  35.1801028  58.2598484
  66.5459127  37.0391028  59.3648484  66.4149127  37.6331028  60.1718484
  67.5069127  37.4151028  58.3358484  67.0899127  37.1431028  57.3658484
  67.7239127  38.9271028  58.3538484  68.0099127  39.2391028  59.3578484
  68.5749127  39.1781028  57.7198484  66.5159127  39.7181028  57.9078484
  65.6179127  39.2891028  58.3518484  66.6029127  40.7451028  58.2628484
  66.3829127  39.7161028  56.4008484  67.3559127  39.9111028  55.9508484
  66.0599127  38.7301028  56.0668484  65.3869127  40.7621028  55.9268484
  65.6599127  41.7351028  56.3358484  65.4359127  40.8431028  54.8408484
  63.9969127  40.4261028  56.3358484  63.9449127  40.3731028  57.3428484
  63.3659127  41.1411028  56.0038484  63.7349127  39.5351028  55.9378484
  68.8329127  36.6871028  58.5018484  69.5389127  36.4631028  57.5128484
  69.1829127  36.3081028  59.7278484  68.5849127  36.5231028  60.5128484
  70.4099127  35.5811028  60.0258484  70.9759127  35.4541028  59.1028484
  71.2829127  36.3381028  61.0428484  70.6679127  36.5671028  61.9128484
  72.4549127  35.4891028  61.5038484  73.0519127  36.0521028  62.2208484
  72.0819127  34.5801028  61.9758484  73.0729127  35.2251028  60.6458484
  71.7789127  37.6541028  60.4528484  72.2839127  37.4591028  59.5068484
  70.9249127  38.2881028  60.2128484  72.7039127  38.3921028  61.3668484
  73.0219127  39.3201028  60.8908484  72.1879127  38.6211028  62.2988484
  73.5769127  37.7741028  61.5778484  70.0289127  34.2081028  60.5608484
  69.1089127  34.0901028  61.3768484  70.7329127  33.1751028  60.0988484
  71.4429127  33.3221028  59.3958484  70.5159127  31.8101028  60.5778484
  69.5119127  31.7491028  60.9978484  70.6159127  30.8201028  59.4248484
  71.4449127  31.1041028  58.7758484  70.8899127  29.8391028  59.8138484
  69.3479127  30.6981028  58.5978484  68.8669127  31.6731028  58.5268484
  69.6069127  30.4111028  57.5788484  68.3679127  29.6941028  59.1708484
  67.3769127  29.3741028  58.4838484  68.5879127  29.2221028  60.3058484
  71.5219127  31.4931028  61.6848484  72.4849127  30.7441028  61.5138484
  71.2749127  32.0921028  62.8458484  70.4759127  32.7031028  62.9388484
  72.1169127  31.9091028  64.0198484  72.5759127  30.9211028  63.9718484
  73.2239127  32.9631028  64.0768484  74.0259127  32.6811028  63.3948484
  72.8469127  33.9051028  63.6788484  73.7989127  33.1971028  65.4588484
  72.9869127  33.2561028  66.1838484  74.4139127  32.3441028  65.7448484
  74.6279127  34.4601028  65.5278484  74.8519127  35.0781028  64.4678484
  75.0549127  34.8361028  66.6388484  71.2409127  31.9801028  65.2588484
  70.5279127  32.9661028  65.4588484  71.2969127  30.9291028  66.0828484
  72.0049127  30.2211028  65.9508484  70.3489127  30.7771028  67.1838484
  69.3419127  30.7781028  66.7658484  70.5699127  29.4381028  67.8838484
  69.9289127  29.3851028  68.7638484  70.2329127  28.2871028  66.9538484
  70.3969127  27.3421028  67.4708484  69.1889127  28.3581028  66.6498484
  70.8709127  28.3331028  66.0718484  71.9389127  29.3341028  68.2928484
  72.0789127  28.4921028  68.7328484  70.4409127  31.9111028  68.1968484
  69.4299127  32.2681028  68.8088484  71.6279127  32.4881028  68.3898484
  72.4329127  32.1751028  67.8658484  71.7629127  33.5711028  69.3588484
  71.1779127  33.3121028  70.2408484  73.2249127  33.7141028  69.7818484
  73.5819127  32.7621028  70.1738484  73.8399127  33.8941028  68.8998484
  73.4799127  34.8071028  70.8048484  74.5539127  34.9311028  70.9428484
  73.0879127  35.7531028  70.4308484  72.8319127  34.4841028  72.1408484
  71.7599127  34.3481028  71.9998484  73.2289127  33.5421028  72.5178484
  73.0629127  35.5381028  73.1258484  73.8889127  35.4291028  73.6958484
  72.2689127  36.5911028  73.2998484  71.1749127  36.7291028  72.5648484
  70.9419127  36.0341028  71.8698484  70.5739127  37.5301028  72.6988484
  72.5639127  37.5001028  74.2188484  73.3919127  37.3931028  74.7868484
  71.9609127  38.2991028  74.3508484  71.2279127  34.8851028  68.8038484
  70.7259127  35.7211028  69.5638484  71.3199127  35.0821028  67.4878484
  71.8099127  34.4141028  66.9098484  70.7209127  36.2551028  66.8608484
  71.0289127  37.1391028  67.4198484  71.2329127  36.3881028  65.4248484
  72.2569127  36.7611028  65.4408484  71.3319127  35.3961028  64.9848484
  70.4019127  37.2551028  64.5148484  69.2859127  36.8841028  63.8218484
  68.9089127  35.8761028  63.9058484  68.8099127  37.9391028  63.0888484
  67.9799127  37.8281028  62.5238484  69.6249127  39.0211028  63.2888484
  69.5549127  40.3081028  62.7588484  68.7609127  40.5681028  62.0748484
  70.5179127  41.1991028  63.1408484  70.4999127  42.2091028  62.7598484
  71.5409127  40.8351028  64.0238484  72.2829127  41.5731028  64.2928484
  71.6129127  39.5591028  64.5498484  72.3999127  39.2771028  65.2338484
  70.6409127  38.6261028  64.1798484  69.2009127  36.1711028  66.8938484
  68.5199127  37.1601028  67.1838484  68.6519127  34.9901028  66.6018484
  69.2409127  34.1991028  66.3858484  67.2039127  34.8271028  66.5908484
  66.7729127  35.6551028  66.0288484  66.8249127  33.5261028  65.8888484
  67.3099127  32.6891028  66.3918484  65.7549127  33.3521028  66.0028484
  67.1819127  33.5051028  64.4238484  66.6359127  34.2941028  63.9068484
  68.2429127  33.7251028  64.3058484  66.8699127  32.1711028  63.7788484
  67.5399127  31.4091028  64.1778484  65.8469127  31.8821028  64.0198484
  67.0259127  32.2441028  62.3298484  67.9179127  32.5861028  62.0008484
  66.0869127  31.8961028  61.4588484  64.9189127  31.4371028  61.8868484
  64.7419127  31.3521028  62.8778484  64.2059127  31.1731028  61.2218484
  66.3169127  32.0011028  60.1588484  67.2069127  32.3461028  59.8298484
  65.6019127  31.7361028  59.4968484  66.6219127  34.8521028  67.9948484
  65.4759127  35.2691028  68.1778484  67.3909127  34.4221028  68.9938484
  68.3389127  34.1271028  68.8098484  66.8699127  34.3751028  70.3538484
  65.8869127  33.9051028  70.3268484  67.7809127  33.5261028  71.2368484
  68.8129127  33.6341028  70.9028484  67.7469127  33.9021028  72.2598484
  67.3999127  32.0621028  71.2258484  66.2919127  31.7021028  70.8328484
  68.3199127  31.2071028  71.6558484  69.2189127  31.5471028  71.9678484
  68.1209127  30.2171028  71.6708484  66.7149127  35.7711028  70.9348484
  65.7799127  36.0301028  71.7008484  67.6149127  36.6871028  70.5768484
  68.3419127  36.4501028  69.9178484  67.5469127  38.0291028  71.1378484
  67.3399127  37.9351028  72.2038484  68.8949127  38.7341028  70.9818484
  68.9829127  39.5151028  71.7378484  69.6959127  38.0401028  71.2368484
  69.1629127  39.3271028  69.6178484  69.5349127  38.5491028  68.9508484
  68.2289127  39.6951028  69.1928484  70.3569127  40.6721028  69.6948484
  70.3429127  41.2301028  67.9968484  71.0349127  42.0641028  67.8818484
  70.6479127  40.4131028  67.3428484  69.3369127  41.5541028  67.7288484
  66.4239127  38.8491028  70.5148484  65.8429127  39.7041028  71.1908484
  66.0929127  38.6071028  69.2428484  66.6069127  37.9201028  68.7088484
  64.9879127  39.3411028  68.6358484  65.0809127  40.3881028  68.9258484
  65.0619127  39.2661028  67.1118484  65.1989127  38.2291028  66.8068484
  64.1079127  39.5781028  66.6868484  66.1569127  40.1011028  66.5368484
  67.2329127  39.6601028  65.8338484  67.3529127  38.6051028  65.6358484
  68.0299127  40.7151028  65.4768484  68.8739127  40.5531028  64.9458484
  67.4749127  41.8721028  65.9518484  67.9119127  43.1881028  65.8458484
  68.8269127  43.4121028  65.3168484  67.1419127  44.1531028  66.4308484
  67.4399127  45.1901028  66.3738484  65.9629127  43.8361028  67.1108484
  65.3899127  44.6351028  67.5578484  65.5289127  42.5351028  67.2168484
  64.6179127  42.2881028  67.7418484  66.2929127  41.5231028  66.6288484
  63.6409127  38.8351028  69.1308484  62.6659127  39.5931028  69.1448484
  63.5629127  37.5671028  69.5398484  64.3389127  36.9391028  69.3888484
  62.3579127  37.0871028  70.2048484  61.4969127  37.4161028  69.6238484
  62.3449127  35.5591028  70.2498484  63.3009127  35.2001028  70.6318484
  61.5859127  35.2241028  70.9568484  62.0789127  34.9381028  68.8938484
  60.9429127  35.0711028  68.3918484  62.9889127  34.2951028  68.3378484
  62.2279127  37.6601028  71.6098484  61.1169127  37.7371028  72.1448484
  63.3429127  38.0591028  72.2238484  64.2429127  37.8831028  71.8008484
  63.2689127  38.7501028  73.5058484  62.5279127  38.2441028  74.1248484
  64.6159127  38.6881028  74.2228484  65.4159127  38.6301028  73.4848484
  64.7839127  39.6221028  74.7588484  64.7349127  37.5451028  75.1718484
  65.7169127  36.6031028  75.1948484  66.5189127  36.6411028  74.4718484
  65.4919127  35.7091028  76.2088484  66.1349127  34.9461028  76.3608484
  64.3439127  36.0611028  76.8658484  63.7109127  35.4641028  77.9518484
  64.1329127  34.5781028  78.4028484  62.5589127  36.0421028  78.4048484
  62.0339127  35.6131028  79.2458484  62.0309127  37.1881028  77.8048484
  61.1169127  37.6081028  78.1988484  62.6549127  37.7831028  76.7278484
  62.2499127  38.6691028  76.2618484  63.8369127  37.2141028  76.2398484
  62.8319127  40.1951028  73.3238484  62.1459127  40.7551028  74.1848484
  63.2209127  40.8171028  72.2128484  63.8389127  40.3511028  71.5628484
  62.7569127  42.1641028  71.9358484  62.9089127  42.7881028  72.8168484
  63.3599127  42.5981028  71.1378484  61.2959127  42.2001028  71.5398484
  60.5709127  43.1331028  71.8908484  60.8419127  41.1841028  70.8048484
  61.4759127  40.4611028  70.4968484  59.4309127  41.1061028  70.4388484
  59.1529127  42.0471028  69.9638484  59.2029127  39.9721028  69.4208484
  59.7639127  39.0971028  69.7508484  57.7299127  39.5931028  69.3378484
  57.6009127  38.7911028  68.6118484  57.3849127  39.2561028  70.3158484
  57.1479127  40.4611028  69.0268484  59.7209127  40.3821028  68.0398484
  59.0409127  41.1121028  67.6008484  60.6719127  40.9041028  68.1508484
  59.8939127  39.2211028  67.0878484  60.2639127  39.5881028  66.1298484
  60.6089127  38.5121028  67.5048484  58.9349127  38.7251028  66.9408484
  58.5709127  40.9331028  71.6828484  57.4769127  41.4991028  71.7828484
  59.0599127  40.1651028  72.6578484  59.9589127  39.7191028  72.5458484
  58.2999127  39.9671028  73.8868484  57.2979127  39.6331028  73.6178484
  58.9509127  38.8831028  74.7478484  58.8689127  37.9211028  74.2418484
  60.0189127  39.0821028  74.8328484  58.3529127  38.7761028  76.1208484
  57.1779127  38.0751028  76.3228484  56.6919127  37.5851028  75.4918484
  56.6149127  37.9921028  77.5758484  55.6989127  37.4381028  77.7208484
  57.2209127  38.6161028  78.6428484  56.7829127  38.5491028  79.6278484
  58.3869127  39.3271028  78.4538484  58.8599127  39.8221028  79.2888484
  58.9469127  39.4051028  77.2018484  59.8609127  39.9651028  77.0658484
  58.1739127  41.2641028  74.6768484  57.1189127  41.5451028  75.2548484
  59.2399127  42.0641028  74.7128484  60.0699127  41.8231028  74.1898484
  59.2359127  43.2931028  75.4988484  58.8069127  43.0681028  76.4748484
  60.6819127  43.7801028  75.7138484  61.2059127  43.7251028  74.7598484
  60.7179127  45.2231028  76.1948484  61.7529127  45.5341028  76.3358484
  60.2439127  45.8661028  75.4528484  60.1819127  45.3051028  77.1408484
  61.4039127  42.8691028  76.7088484  61.1829127  43.1961028  77.7248484
  60.9949127  41.8611028  76.6388484  62.8979127  42.8171028  76.5148484
  63.3379127  42.1511028  77.2568484  63.1219127  42.4451028  75.5148484
  63.3149127  43.8171028  76.6318484  58.3649127  44.3541028  74.8338484
  57.6509127  45.1031028  75.5088484  58.3999127  44.4271028  73.5028484
  59.0439127  43.8491028  72.9818484  57.5209127  45.3311028  72.7838484
  57.6399127  46.3401028  73.1778484  57.8419127  45.3961028  71.7438484
  56.0599127  44.9421028  72.8348484  55.2009127  45.7501028  72.4728484
  55.7599127  43.7271028  73.2778484  56.4959127  43.1011028  73.5718484
  54.3889127  43.2491028  73.3598484  53.7539127  43.9391028  72.8038484
  54.2779127  41.8671028  72.7108484  54.9499127  41.1741028  73.2158484
  53.2609127  41.4921028  72.8278484  54.6039127  41.9211028  71.3358484
  55.5499127  41.8001028  71.2258484  53.8719127  43.1731028  74.7878484
  52.6589127  43.0591028  74.9878484  54.7579127  43.2221028  75.7788484
  55.7369127  43.3611028  75.5738484  54.3759127  43.0821028  77.1778484
  53.3979127  42.6021028  77.2138484  55.3749127  42.1791028  77.9108484
  55.3309127  41.1751028  77.4898484  56.3889127  42.5281028  77.7158484
  55.1499127  42.1081028  79.3918484  54.0689127  41.4171028  79.9098484
  53.3799127  40.9161028  79.2458484  53.8549127  41.3571028  81.2678484
  53.0059127  40.8151028  81.6568484  54.7239127  41.9881028  82.1288484
  54.5569127  41.9411028  83.1948484  55.8079127  42.6801028  81.6288484
  56.4929127  43.1741028  82.3018484  56.0149127  42.7401028  80.2678484
  56.8639127  43.2881028  79.8868484  54.2739127  44.4131028  77.9058484
  53.3479127  44.6081028  78.6978484  55.1969127  45.3321028  77.6458484
  55.8599127  45.1841028  76.8988484  55.3099127  46.5781028  78.4008484
  55.1559127  46.3391028  79.4528484  56.7219127  47.1751028  78.2628484
  56.9899127  47.1711028  77.2068484  56.7629127  48.6151028  78.7568484
  57.7729127  49.0091028  78.6468484  56.0709127  49.2201028  78.1708484
  56.4739127  48.6481028  79.8068484  57.7309127  46.3221028  79.0098484
  58.7249127  46.7571028  78.9028484  57.4639127  46.2831028  80.0658484
  57.7299127  45.3131028  78.5978484  54.2329127  47.5831028  77.9958484
  53.6459127  48.2151028  78.8848484  53.9249127  47.7821028  76.7108484
  54.6739127  47.3601028  75.5088484  54.3769127  46.3471028  75.2358484
  55.7409127  47.5021028  75.6808484  54.2129127  48.3111028  74.4538484
  54.1929127  47.8021028  73.4908484  54.8609127  49.1871028  74.4478484
  52.8519127  48.7141028  74.8198484  52.1469127  47.9571028  74.4758484
  52.6589127  49.7181028  74.4428484  52.8609127  48.7401028  76.3568484
  53.1369127  49.7361028  76.7038484  51.5109127  48.3531028  76.9408484
  50.7899127  49.2311028  77.4328484  51.1099127  47.0701028  76.9218484
  51.5649127  45.9361028  76.0948484  52.3739127  45.4181028  76.6088484
  51.7939127  46.2921028  75.0908484  50.3689127  45.0501028  76.0418484
  50.6909127  44.0131028  75.9508484  49.7159127  45.3711028  75.2298484
  49.6879127  45.2331028  77.3078484  50.1869127  44.6411028  78.0748484
  48.6279127  45.0121028  77.1828484  49.8619127  46.7231028  77.6238484
  49.0339127  47.2841028  77.1908484  49.9119127  46.9721028  79.1208484
  48.8909127  47.3311028  79.7188484  51.0729127  46.7861028  79.7478484
  51.9059127  46.5771028  79.2168484  51.1549127  46.8811028  81.2008484
  50.2849127  46.3791028  81.6248484  52.4089127  46.1631028  81.6978484
  52.3459127  45.1081028  81.4318484  53.2639127  46.4831028  81.1028484
  52.7559127  46.2861028  83.1798484  52.6679127  47.3341028  83.4648484
  51.7969127  45.4791028  84.0348484  52.0679127  45.5851028  85.0848484
  50.7809127  45.8431028  83.8838484  51.8519127  44.4281028  83.7508484
  54.1879127  45.8491028  83.4128484  54.4279127  45.9401028  84.4718484
  54.3069127  44.8111028  83.1008484  54.8599127  46.4811028  82.8328484
  51.1409127  48.3321028  81.6658484  50.4419127  48.6781028  82.6228484
  51.8989127  49.1991028  80.9958484  52.4069127  48.8981028  80.1768484
  51.9939127  50.5821028  81.4458484  52.1359127  50.5711028  82.5268484
  53.2219127  51.2631028  80.8178484  53.0879127  51.2881028  79.7368484
  53.3569127  52.6871028  81.3188484  54.2309127  53.1521028  80.8628484
  52.4649127  53.2531028  81.0518484  53.4719127  52.6821028  82.4028484
  54.4819127  50.4791028  81.1278484  55.3399127  50.9761028  80.6758484
  54.6209127  50.4261028  82.2078484  54.3919127  49.4711028  80.7238484
  50.7099127  51.3531028  81.1528484  50.3229127  52.2301028  81.9328484
  50.0239127  51.0481028  80.0488484  50.3869127  50.3631028  79.4018484
  48.7479127  51.7021028  79.7708484  48.9049127  52.7801028  79.8188484
  48.2559127  51.3561028  78.3518484  48.2169127  50.2711028  78.2568484
  46.8609127  51.9081028  78.1138484  46.5349127  51.6511028  77.1058484
  46.1709127  51.4771028  78.8388484  46.8749127  52.9921028  78.2258484
  49.2179127  51.8991028  77.2908484  50.0689127  51.2251028  77.1968484
  48.7349127  51.8661028  76.3148484  49.7159127  53.3001028  77.5548484
  50.3909127  53.6031028  76.7538484  48.8699127  53.9861028  77.5948484
  50.2479127  53.3241028  78.5058484  47.7179127  51.3311028  80.8298484
  46.8969127  52.1621028  81.2358484  47.7489127  50.0851028  81.3018484
  48.3859127  49.4101028  80.9038484  46.8669127  49.6951028  82.3888484
  45.8329127  49.8911028  82.1048484  46.9429127  48.6201028  82.5488484
  47.1799127  50.4211028  83.6828484  46.2729127  50.8291028  84.4108484
  48.4669127  50.5941028  83.9858484  49.1829127  50.2151028  83.3828484
  48.8609127  51.3281028  85.1838484  48.3269127  50.9001028  86.0318484
  50.3729127  51.1641028  85.4398484  50.9089127  51.5271028  84.5628484
  50.8109127  51.9871028  86.6398484  51.8809127  51.8551028  86.8008484
  50.5989127  53.0401028  86.4558484  50.2679127  51.6571028  87.5248484
  50.7299127  49.7031028  85.6428484  51.8009127  49.6121028  85.8218484
  50.1839127  49.3111028  86.5008484  50.4609127  49.1361028  84.7518484
  48.4659127  52.7961028  85.0698484  48.0769127  53.4271028  86.0578484
  48.5509127  53.3621028  83.8648484  48.8599127  52.8181028  83.0718484
  48.1989127  54.7661028  83.6858484  48.6659127  55.3391028  84.4858484
  48.7399127  55.2781028  82.3528484  48.4709127  56.3271028  82.2298484
  49.8249127  55.1771028  82.3378484  48.3099127  54.6961028  81.5378484
  46.6919127  54.9731028  83.7688484  46.2289127  56.0171028  84.2408484
  45.9099127  53.9931028  83.3118484  46.3219127  53.1801028  82.8758484
  44.4609127  54.0871028  83.4368484  44.1609127  55.0971028  83.1588484
  43.7869127  53.1101028  82.4778484  44.4689127  52.2881028  82.2598484
  42.9319127  52.6501028  82.9728484  43.3399127  53.7371028  81.1958484
  42.0389127  54.1781028  81.0458484  41.3349127  54.0681028  81.8568484
  41.6239127  54.7591028  79.8698484  40.6029127  55.0951028  79.7648484
  42.5119127  54.9111028  78.8278484  42.1879127  55.3681028  77.9038484
  43.8129127  54.4801028  78.9658484  44.5119127  54.5991028  78.1508484
  44.2219127  53.8971028  80.1438484  45.2439127  53.5631028  80.2408484
  44.0009127  53.8321028  84.8638484  42.9909127  54.3971028  85.2968484
  44.7139127  52.9831028  85.6048484  45.4759127  52.4671028  85.1888484
  44.3979127  52.7981028  87.0088484  43.3509127  52.5111028  87.1098484
  44.9799127  51.9651028  87.4038484  44.6619127  54.0341028  87.8388484
  44.0629127  54.2111028  88.9018484  45.5529127  54.9051028  87.3688484
  46.0339127  54.7171028  86.5008484  45.8609127  56.1371028  88.0758484
  45.6959127  55.9661028  89.1398484  47.3339127  56.4981028  87.8768484
  47.6329127  56.2521028  86.8578484  47.4609127  57.5751028  87.9848484
  48.2439127  55.7831028  88.8548484  48.4519127  56.3871028  90.0138484
  48.7519127  54.7021028  88.5718484  48.5659127  54.2761028  87.6758484
  49.3559127  54.2391028  89.2358484  44.9789127  57.2981028  87.6438484
  44.8779127  58.2841028  88.3778484  44.3439127  57.2111028  86.4728484
  44.5329127  56.4371028  85.8518484  43.3769127  58.2321028  86.0868484
  43.8349127  59.2101028  86.2348484  43.0089127  58.0941028  84.6108484
  42.6419127  57.0841028  84.4288484  42.1029127  58.6671028  84.4148484
  44.0569127  58.4421028  83.5558484  44.9319127  57.8141028  83.7238484
  43.5109127  58.1361028  82.1738484  44.2609127  58.3851028  81.4228484
  43.2669127  57.0761028  82.1058484  42.6119127  58.7271028  81.9988484
  44.4849127  59.8911028  83.6598484  45.2309127  60.1061028  82.8948484
  43.6199127  60.5371028  83.5138484  44.9129127  60.0741028  84.6458484
  42.1229127  58.1581028  86.9438484  41.5299127  59.1921028  87.2638484
  41.7079127  56.9511028  87.3268484  42.1869127  56.1251028  86.9988484
  40.5669127  56.7941028  88.2168484  39.7289127  57.3471028  87.7938484
  40.1719127  55.3211028  88.2968484  41.0679127  54.7131028  88.4208484
  39.5949127  55.1511028  89.2058484  39.3799127  54.8161028  87.0918484
  39.7939127  55.2771028  86.1948484  39.5099127  53.3091028  86.9528484
  38.9379127  52.9731028  86.0878484  40.5589127  53.0451028  86.8188484
  39.1269127  52.8261028  87.8518484  37.9259127  55.2321028  87.2088484
  37.3719127  54.8661028  86.3438484  37.4989127  54.8101028  88.1188484
  37.8609127  56.3191028  87.2478484  40.8399127  57.3401028  89.6108484
  39.8989127  57.7371028  90.3028484  42.1009127  57.3691028  90.0358484
  42.8389127  56.9981028  89.4538484  42.4659127  57.9251028  91.3298484
  41.6119127  57.8171028  91.9988484  43.6409127  57.1441028  91.9248484
  44.5019127  57.2271028  91.2618484  43.9619127  57.6231028  92.8498484
  43.3519127  55.6821028  92.1918484  42.6309127  55.5981028  93.0048484
  42.8819127  55.2391028  91.3138484  44.5999127  54.8991028  92.5428484
  44.8479127  54.5981028  93.7078484  45.3939127  54.5641028  91.5348484
  45.1529127  54.8321028  90.5908484  46.2399127  54.0411028  91.7108484
  42.8319127  59.4011028  91.2628484  42.8579127  60.0641028  92.3048484
  43.1089127  59.9281028  90.0738484  42.9769127  59.3801028  89.2358484
  43.6009127  61.2821028  89.9348484  43.2599127  61.6961028  88.9858484
  43.1889127  61.9011028  90.7308484  45.1109127  61.3301028  89.9908484
  45.7259127  60.5971028  90.7678484  45.7249127  62.1831028  89.1798484
  45.1829127  62.7851028  88.5758484  47.1809127  62.2791028  89.1338484
  47.5919127  61.5501028  89.8318484  47.7129127  61.9501028  87.7278484
  48.7829127  62.1591028  87.7078484  47.5069127  60.4771028  87.4218484
  47.8869127  60.2561028  86.4248484  48.0419127  59.8751028  88.1558484
  46.4439127  60.2421028  87.4648484  47.0359127  62.8161028  86.6808484
  47.4269127  62.5671028  85.6948484  45.9609127  62.6371028  86.7008484
  47.2329127  63.8661028  86.8948484  47.6099127  63.6691028  89.5898484
  46.8719127  64.6431028  89.3858484  48.7879127  63.8121028  90.2128484
  49.7379127  62.7331028  90.5318484  50.0829127  62.2721028  89.6058484
  49.2849127  62.0581028  91.2578484  50.8789127  63.4621028  91.1778484
  51.5909127  63.7711028  90.4128484  51.3219127  62.8311028  91.9488484
  50.2819127  64.6641028  91.8088484  51.0399127  65.4431028  91.8878484
  49.8059127  64.3791028  92.7468484  49.2089127  65.1021028  90.8098484
  48.3699127  65.5381028  91.3518484  49.7579127  66.1281028  89.8208484
  50.9549127  66.2781028  89.6068484  48.8529127  66.8721028  89.1948484
  47.8689127  66.7021028  89.3448484  49.2329127  67.9401028  88.2858484
  50.2859127  68.1671028  88.4518484  49.0619127  67.5131028  86.8118484
  49.6909127  68.1391028  86.1788484  49.4569127  66.5061028  86.6798484
  47.6449127  67.5631028  86.3098484  46.8049127  66.4761028  86.4588484
  47.1599127  65.5831028  86.9508484  45.5129127  66.5151028  85.9858484
  44.8649127  65.6611028  86.1148484  45.0449127  67.6411028  85.3488484
  44.0309127  67.6701028  84.9788484  45.8709127  68.7291028  85.1838484
  45.5059127  69.6161028  84.6868484  47.1659127  68.6861028  85.6538484
  47.8099127  69.5411028  85.5058484  48.4259127  69.1941028  88.5918484
  47.3089127  69.1251028  89.1098484  49.0199127  70.3451028  88.2888484
  49.9579127  70.3461028  87.9148484  48.3779127  71.6371028  88.4708484
  47.3089127  71.4711028  88.6008484  48.9069127  72.3671028  89.7188484
  48.3129127  73.2651028  89.8918484  48.7609127  71.7371028  90.5958484
  50.3709127  72.7451028  89.6088484  51.2509127  71.9621028  89.9548484
  50.6359127  73.9531028  89.1388484  49.8799127  74.5691028  88.8748484
  51.5939127  74.2591028  89.0438484  48.5799127  72.4821028  87.2208484
  49.3879127  72.1641028  86.3468484  47.8199127  73.5701028  87.1428484
  47.2159127  73.8201028  87.9128484  47.8039127  74.4501028  85.9808484
  48.6749127  74.2321028  85.3628484  46.5299127  74.2401028  85.1358484
  45.6669127  74.2871028  85.7998484  46.3879127  75.3211028  84.0998484
  45.4829127  75.1501028  83.5178484  46.3249127  76.2911028  84.5928484
  47.2539127  75.3061028  83.4378484  46.5469127  72.8731028  84.4698484
  45.6399127  72.7451028  83.8788484  47.4179127  72.7961028  83.8188484
  46.5949127  72.0971028  85.2338484  47.8989127  75.8861028  86.4708484
  47.1649127  76.2821028  87.3808484  48.7979127  76.6671028  85.8748484
  49.3839127  76.2941028  85.1408484  48.9629127  78.0651028  86.2568484
  48.8059127  78.1391028  87.3328484  50.3869127  78.5361028  85.9558484
  50.5919127  79.4491028  86.5148484  51.0979127  77.7951028  86.3218484
  50.6319127  78.7841028  84.4798484  49.8919127  78.2351028  83.6428484
  51.5739127  79.5301028  84.1508484  47.8949127  78.9151028  85.5658484
  46.9829127  78.4021028  84.9128484  47.9979127  80.2391028  85.6998484
  48.7889127  80.6371028  86.1848484  46.9739127  81.1211028  85.1498484
  45.9989127  80.7321028  85.4428484  47.1189127  82.5281028  85.7328484
  48.1099127  82.9161028  85.4968484  46.4319127  83.2031028  85.2218484
  46.8889127  82.6151028  87.2298484  47.5939127  81.9611028  87.7428484
  47.1129127  83.6251028  87.5728484  45.4729127  82.2471028  87.6348484
  44.5399127  82.4601028  86.8318484  45.2919127  81.7551028  88.7668484
  47.0149127  81.1981028  83.6298484  46.0079127  81.5571028  83.0148484
  48.1509127  80.8781028  83.0108484  48.9629127  80.6141028  83.5498484
  48.2849127  80.8901028  81.5618484  47.5039127  81.5351028  81.1598484
  49.6339127  81.4891028  81.1678484  50.4359127  80.9031028  81.6168484
  49.7609127  81.4171028  80.0878484  49.7669127  82.9311028  81.5938484
  49.0339127  83.9291028  80.9658484  48.3659127  83.6791028  80.1548484
  49.1389127  85.2461028  81.3558484  48.5639127  86.0071028  80.8488484
  49.9799127  85.5801028  82.3928484  50.0899127  86.8921028  82.7858484
  49.5199127  87.4391028  82.2398484  50.7149127  84.6081028  83.0378484
  51.3749127  84.8721028  83.8508484  50.6039127  83.2941028  82.6398484
  51.1809127  82.5411028  83.1558484  48.1059127  79.5071028  80.9518484
  48.4459127  79.3041028  79.7818484  47.5809127  78.5581028  81.7298484
  47.3739127  78.7561028  82.6988484  47.2699127  77.2021028  81.2718484
  46.7609127  76.6921028  82.0888484  46.3129127  77.2181028  80.0758484
  46.7749127  77.7601028  79.2508484  46.1839127  76.2021028  79.7028484
  44.9409127  77.8261028  80.3778484  45.0909127  78.8681028  80.6618484
  44.0489127  77.8001028  79.1548484  43.0819127  78.2381028  79.4008484
  44.5139127  78.3731028  78.3528484  43.9079127  76.7691028  78.8288484
  44.2769127  77.1141028  81.5458484  43.3039127  77.5641028  81.7408484
  44.1469127  76.0601028  81.3028484  44.9039127  77.2071028  82.4328484
  48.5369127  76.4091028  80.9588484  48.5749127  75.6051028  80.0278484
  49.5759127  76.6301028  81.7568484  49.5319127  77.3611028  82.4528484
  50.8079127  75.8581028  81.6838484  50.8999127  75.4421028  80.6808484
  52.0259127  76.7381028  81.9618484  52.0109127  77.5981028  81.2928484
  51.9439127  77.1631028  82.9618484  53.3479127  76.0251028  81.8288484
  53.3749127  75.1801028  82.5168484  53.4469127  75.6301028  80.8178484
  54.5039127  76.9491028  82.1218484  54.3899127  77.3661028  83.1218484
  55.4329127  76.3801028  82.1178484  54.5949127  78.0321028  81.1528484
  54.1729127  78.9061028  81.4328484  55.1819127  77.9291028  79.9678484
  55.7339127  76.7851028  79.5948484  55.7089127  75.9871028  80.2128484
  56.1799127  76.7101028  78.6918484  55.2169127  78.9721028  79.1548484
  54.7969127  79.8461028  79.4368484  55.6639127  78.8941028  78.2528484
  50.7459127  74.7111028  82.6828484  50.2349127  74.8691028  83.7938484
  51.2729127  73.5591028  82.2838484  51.7989127  73.5161028  81.4228484
  51.1209127  72.3341028  83.0508484  50.2569127  72.4441028  83.7058484
  50.8679127  71.1521028  82.1158484  51.5869127  71.1801028  81.2968484
  51.0959127  70.2231028  82.6388484  49.4539127  71.0771028  81.5448484
  49.0909127  72.0941028  81.3958484  49.4599127  70.3761028  80.2058484
  48.4439127  70.3321028  79.8138484  50.0939127  70.9261028  79.5098484
  49.8469127  69.3641028  80.3268484  48.5299127  70.3821028  82.5278484
  47.5239127  70.3341028  82.1098484  48.8929127  69.3721028  82.7168484
  48.5079127  70.9401028  83.4638484  52.3429127  72.0581028  83.9128484
  53.4819127  72.2561028  83.4868484  52.0879127  71.6011028  85.1338484
  51.1339127  71.5351028  85.4598484  53.1159127  71.1741028  86.0668484
  54.0569127  71.0611028  85.5288484  53.3099127  72.1871028  87.2008484
  52.3909127  72.2581028  87.7828484  54.0549127  71.8081028  87.9008484
  53.7159127  73.5641028  86.7358484  55.0529127  73.9111028  86.6288484
  55.8189127  73.1931028  86.8818484  55.4299127  75.1651028  86.2028484
  56.4769127  75.4161028  86.1248484  54.4639127  76.0921028  85.8788484
  54.8379127  77.3451028  85.4548484  55.7959127  77.4061028  85.4418484
  53.1289127  75.7731028  85.9778484  52.3719127  76.5001028  85.7218484
  52.7609127  74.5181028  86.4068484  51.7099127  74.2801028  86.4858484
  52.7129127  69.8281028  86.6428484  51.5349127  69.5921028  86.9148484
  53.6879127  68.9481028  86.8198484  54.6299127  69.1741028  86.5358484
  53.4679127  67.6401028  87.4168484  52.4309127  67.5751028  87.7468484
  53.7349127  66.5221028  86.4048484  53.3679127  66.8271028  85.4248484
  54.8109127  66.3991028  86.2778484  53.1209127  65.1971028  86.7788484
  53.8599127  64.2321028  87.4478484  54.8909127  64.4251028  87.7068484
  53.3049127  63.0241028  87.7918484  53.8979127  62.2851028  88.3098484
  51.9939127  62.7641028  87.4728484  51.4429127  61.5571028  87.8168484
  50.5279127  61.5281028  87.5278484  51.2369127  63.7031028  86.8138484
  50.2069127  63.4971028  86.5638484  51.7989127  64.9121028  86.4718484
  51.1939127  65.6441028  85.9568484  54.3769127  67.5051028  88.6278484
  55.5839127  67.7441028  88.5288484  53.8019127  67.1281028  89.7668484
  52.8269127  66.8631028  89.7768484  54.5409127  67.0831028  91.0188484
  55.5159127  67.5381028  90.8448484  53.8249127  67.9121028  92.0918484
  54.3949127  67.8631028  93.0198484  53.7169127  69.3611028  91.6518484
  53.2069127  69.9381028  92.4228484  54.7149127  69.7691028  91.4948484
  53.1509127  69.4181028  90.7218484  52.5119127  67.3871028  92.3198484
  52.0699127  67.9101028  92.9918484  54.7749127  65.6701028  91.5328484
  55.3859127  65.5071028  92.5928484  54.3139127  64.6471028  90.8148484
  53.7329127  64.8181028  90.0068484  54.6159127  63.2751028  91.1488484
  54.7989127  63.1941028  92.2208484  53.7549127  62.6481028  90.9188484
  55.8299127  62.7651028  90.3888484  56.5079127  63.4921028  89.6678484
  56.0989127  61.4761028  90.5658484  55.5529127  60.9311028  91.2178484
  57.1699127  60.8091028  89.8408484  57.4399127  61.4301028  88.9868484
  58.4209127  60.6301028  90.7158484  59.1839127  60.0951028  90.1508484
  58.8459127  61.6071028  90.9448484  58.1379127  59.8891028  92.0068484
  57.8649127  58.6921028  92.0008484  58.2149127  60.5981028  93.1238484
  58.4519127  61.5791028  93.0838484  58.0369127  60.1571028  94.0148484
  56.6579127  59.4731028  89.3128484  55.5189127  59.0711028  89.5668484
  57.5179127  58.7861028  88.5588484  58.4539127  59.1361028  88.4148484
  57.1299127  57.5281028  87.9328484  56.2049127  57.6941028  87.3808484
  58.2059127  57.0941028  86.9378484  58.1339127  57.7051028  86.0378484
  59.1899127  57.3141028  87.3508484  58.1369127  55.6421028  86.5608484
  57.1549127  55.1841028  85.7018484  56.4289127  55.8731028  85.2948484
  57.0879127  53.8531028  85.3548484  56.3149127  53.5081028  84.6838484
  58.0079127  52.9601028  85.8638484  57.9549127  51.9161028  85.5918484
  58.9929127  53.4031028  86.7188484  59.7149127  52.7071028  87.1198484
  59.0569127  54.7371028  87.0628484  59.8359127  55.0731028  87.7318484
  56.8799127  56.4301028  88.9598484  56.0319127  55.5591028  88.7378484
  57.5959127  56.4521028  90.0818484  58.2469127  57.2051028  90.2508484
  57.4549127  55.4001028  91.0788484  57.3699127  54.4501028  90.5518484
  58.7099127  55.3411028  91.9488484  58.8799127  56.3161028  92.4048484
  58.5429127  54.6551028  92.7788484  59.9379127  54.9221028  91.1958484
  60.1079127  53.6071028  90.8028484  59.3569127  52.8701028  91.0458484
  61.2329127  53.2191028  90.0988484  61.3549127  52.1881028  89.8018484
  62.1959127  54.1481028  89.7778484  63.0759127  53.8461028  89.2298484
  62.0359127  55.4621028  90.1558484  62.7909127  56.1921028  89.9028484
  60.9109127  55.8471028  90.8578484  60.7949127  56.8821028  91.1438484
  56.2159127  55.5641028  91.9458484  55.8409127  54.6171028  92.6428484
  55.5709127  56.7291028  91.9118484  55.9609127  57.5071028  91.3998484
  54.3029127  56.9221028  92.5978484  54.3609127  56.4201028  93.5638484
  54.0609127  58.4091028  92.8508484  54.1979127  58.9611028  91.9208484
  53.0149127  58.5651028  93.1158484  54.9429127  59.0071028  93.9218484
  54.6929127  58.5651028  94.8858484  55.9829127  58.7481028  93.7218484
  54.8069127  60.5111028  94.0078484  55.7979127  61.2291028  94.1298484
  53.5749127  60.9971028  93.9428484  52.7899127  60.3701028  93.8408484
  53.4219127  61.9941028  93.9948484  53.1249127  56.3391028  91.8318484
  52.0379127  56.2131028  92.4038484  53.3109127  55.9901028  90.5588484
  54.1959127  56.1761028  90.1078484  52.2609127  55.3401028  89.7898484
  51.3189127  55.8441028  90.0048484  52.5439127  55.4701028  88.2918484
  53.3829127  54.8261028  88.0288484  51.7329127  55.0041028  87.7328484
  52.7949127  56.8721028  87.7358484  53.6019127  57.3251028  88.3118484
  53.2369127  56.7961028  86.2828484  53.4109127  57.8021028  85.9028484
  54.1579127  56.2171028  86.2128484  52.4589127  56.3141028  85.6908484
  51.5609127  57.7481028  87.8818484  51.7679127  58.7391028  87.4778484
  50.7299127  57.3001028  87.3358484  51.2979127  57.8331028  88.9358484
  52.1079127  53.8711028  90.1478484  51.0379127  53.2971028  89.9188484
  53.1429127  53.2571028  90.7078484  53.9839127  53.7751028  90.9188484
  53.1219127  51.8361028  91.0398484  52.4609127  51.3321028  90.3348484
  54.5179127  51.2451028  90.8878484  55.1089127  51.4821028  91.7728484
  54.4509127  50.1571028  90.8778484  55.2619127  51.7181028  89.6408484
  55.1839127  52.8041028  89.5908484  56.7339127  51.3541028  89.7198484
  57.2429127  51.7011028  88.8208484  57.1789127  51.8271028  90.5948484
  56.8369127  50.2721028  89.8008484  54.6259127  51.1401028  88.3848484
  55.1709127  51.4891028  87.5078484  54.6639127  50.0511028  88.4258484
  53.5879127  51.4651028  88.3198484  52.5709127  51.6211028  92.4478484
  53.2469127  51.1371028  93.3528484  51.3179127  52.0071028  92.6138484
  50.8409127  52.5061028  91.8758484  50.5259127  51.7721028  93.8078484
  51.1989127  51.5181028  94.6268484  49.7639127  53.0471028  94.1798484
  48.9859127  52.8051028  94.9038484  50.4389127  53.7381028  94.6848484
  49.1409127  53.7361028  92.9818484  48.2449127  53.2011028  92.3518484
  49.6189127  54.9311028  92.6678484  50.3619127  55.3381028  93.2178484
  49.2399127  55.4351028  91.8788484  49.5819127  50.5971028  93.5728484
  49.4089127  50.1561028  92.4328484  48.9739127  50.0381028  94.6318484
  49.1019127  50.3861028  96.0578484  48.4009127  51.1851028  96.2978484
  50.1479127  50.5881028  96.2858484  48.6779127  49.1321028  96.7538484
  48.1989127  49.3871028  97.6988484  49.5389127  48.4751028  96.8718484
  47.6989127  48.4961028  95.8688484  46.7299127  48.9781028  95.9968484
  47.6979127  47.4201028  96.0458484  48.2239127  48.7781028  94.4558484
  48.9179127  47.9881028  94.1698484  47.0949127  48.8401028  93.4368484
  46.9289127  47.8921028  92.6608484  46.3019127  49.9081028  93.4198484
  46.3919127  50.6151028  94.1358484  45.2929127  50.0921028  92.3848484
  44.9729127  49.1121028  92.0318484  44.0729127  50.8431028  92.9158484
  43.8129127  50.4591028  93.9028484  44.3319127  51.8901028  93.0708484
  42.8749127  50.7541028  92.0158484  42.7459127  51.5931028  90.9198484
  43.5089127  52.3281028  90.7098484  41.6499127  51.5051028  90.0858484
  41.5639127  52.1651028  89.2358484  40.6679127  50.5741028  90.3418484
  39.8089127  50.5031028  89.6918484  40.7829127  49.7321028  91.4308484
  40.0119127  49.0041028  91.6348484  41.8829127  49.8211028  92.2568484
  41.9649127  49.1511028  93.0998484  45.9259127  50.8451028  91.2218484
  46.2189127  52.0381028  91.3328484  46.0959127  50.1641028  90.1018484
  45.6359127  49.2731028  89.9778484  46.9329127  50.6681028  89.0378484
  46.3199127  50.8761028  88.1608484  47.4329127  51.5781028  89.3698484
  47.9659127  49.6241028  88.6918484  48.2579127  49.3981028  87.5178484
  48.5059127  48.9531028  89.7098484  48.4399127  49.3201028  90.6488484
  49.1879127  47.6921028  89.4568484  49.8439127  47.8231028  88.5958484
  50.0439127  47.2921028  90.6598484  49.4739127  47.4541028  91.5748484
  50.1699127  46.2091028  90.6658484  51.4169127  47.9591028  90.7978484
  51.2589127  49.0231028  90.9718484  52.1639127  47.3951028  91.9908484
  53.1369127  47.8801028  92.0738484  51.5889127  47.5771028  92.8988484
  52.3039127  46.3221028  91.8588484  52.2389127  47.8081028  89.5288484
  53.2059127  48.2931028  89.6618484  52.3899127  46.7501028  89.3168484
  51.7119127  48.2731028  88.6958484  48.1849127  46.5981028  89.1328484
  48.4649127  45.7261028  88.3048484  47.0109127  46.6371028  89.7668484
  46.8499127  47.3241028  90.4898484  45.9489127  45.6981028  89.4308484
  46.3819127  44.7001028  89.3658484  44.8899127  45.6921028  90.5328484
  45.3389127  45.3311028  91.4588484  44.6389127  46.7201028  90.7938484
  43.6029127  44.9151028  90.2628484  43.3099127  45.0841028  89.2268484
  43.8229127  43.4281028  90.4608484  42.8939127  42.8931028  90.2638484
  44.5949127  43.0801028  89.7748484  44.1389127  43.2401028  91.4868484
  42.4979127  45.4171028  91.1578484  41.5849127  44.8571028  90.9578484
  42.7849127  45.2821028  92.2008484  42.3239127  46.4751028  90.9628484
  45.3169127  46.0331028  88.0898484  44.9189127  45.1301028  87.3498484
  45.2129127  47.3211028  87.7658484  45.4789127  48.0321028  88.4318484
  44.7169127  47.7151028  86.4548484  43.7769127  47.1931028  86.2758484
  44.4409127  49.2151028  86.4318484  44.0699127  49.5021028  85.4478484
  43.6929127  49.4591028  87.1868484  45.3619127  49.7581028  86.6448484
  45.6919127  47.3311028  85.3508484  45.2719127  47.0811028  84.2168484
  46.9889127  47.2821028  85.6578484  47.3029127  47.5741028  86.5718484
  47.9559127  46.8101028  84.6838484  47.7919127  47.3191028  83.7338484
  48.9599127  47.0861028  85.0068484  47.8899127  45.3131028  84.4698484
  48.2449127  44.8211028  83.3978484  47.4329127  44.5741028  85.4808484
  47.2149127  45.0091028  86.3658484  47.2379127  43.1361028  85.3378484
  48.0739127  42.7351028  84.7648484  47.2429127  42.4671028  86.7258484
  46.5479127  43.0091028  87.3668484  46.7819127  41.0241028  86.6418484
  46.7959127  40.5791028  87.6368484  45.7679127  40.9891028  86.2428484
  47.4499127  40.4661028  85.9848484  48.6259127  42.5531028  87.3458484
  48.6159127  42.0771028  88.3258484  49.3449127  42.0451028  86.7028484
  48.9119127  43.5991028  87.4538484  45.9549127  42.8491028  84.5678484
  45.8789127  41.8861028  83.7968484  44.9279127  43.6811028  84.7588484
  44.9929127  44.4131028  85.4518484  43.7029127  43.5481028  83.9758484
  43.3309127  42.5301028  84.0938484  42.6249127  44.5191028  84.4988484
  43.0659127  45.5141028  84.5608484  41.4419127  44.5831028  83.5438484
  40.6959127  45.2741028  83.9348484  41.7809127  44.9291028  82.5678484
  41.0009127  43.5911028  83.4438484  42.1729127  44.1171028  85.8858484
  41.4119127  44.8141028  86.2368484  41.7559127  43.1101028  85.8548484
  43.0249127  44.1361028  86.5658484  43.9929127  43.7811028  82.5008484
  43.4539127  43.0931028  81.6268484  44.8619127  44.7481028  82.2028484
  45.3059127  45.2731028  82.9428484  45.1859127  45.0651028  80.8188484
  44.2529127  45.1811028  80.2668484  45.9469127  46.3881028  80.7568484
  45.4409127  47.1271028  81.3778484  46.9489127  46.2491028  81.1618484
  46.0379127  46.8701028  79.4298484  46.9459127  47.1151028  79.2398484
  45.9899127  43.9461028  80.1688484  45.7429127  43.5791028  79.0168484
  46.9619127  43.3921028  80.8948484  47.1189127  43.6971028  81.8448484
  47.8039127  42.3451028  80.3248484  48.1689127  42.6961028  79.3598484
  49.0239127  42.0881028  81.2298484  48.6789127  42.0051028  82.2608484
  49.7199127  40.7911028  80.8478484  50.5779127  40.6321028  81.5008484
  49.0239127  39.9591028  80.9548484  50.0579127  40.8511028  79.8128484
  49.9949127  43.2441028  81.1408484  50.8519127  43.0491028  81.7848484
  50.3329127  43.3571028  80.1108484  49.4999127  44.1601028  81.4618484
  46.9959127  41.0761028  80.0878484  47.1569127  40.4051028  79.0618484
  46.0989127  40.7391028  81.0148484  45.9399127  41.3441028  81.8078484
  45.3469127  39.5021028  80.8888484  46.0359127  38.6761028  80.7148484
  44.8509127  39.2821028  81.8348484  44.3169127  39.5411028  79.7778484
  44.0269127  38.5171028  79.1558484  43.7459127  40.7161028  79.5138484
  43.9969127  41.5321028  80.0538484  42.7589127  40.8231028  78.4448484
  42.1239127  39.9381028  78.4808484  41.8749127  42.0511028  78.6708484
  40.9759127  41.9661028  78.0608484  41.5059127  42.0461028  79.6958484
  42.5509127  43.3801028  78.3868484  43.4859127  43.4381028  78.9438484
  42.8119127  43.4361028  77.3298484  41.5079127  44.7821028  78.8208484
  42.4219127  46.1251028  78.0778484  41.9009127  47.0651028  78.2608484
  43.4189127  46.1721028  78.5148484  42.5039127  45.9591028  77.0038484
  43.4229127  40.8721028  77.0758484  42.7839127  40.5591028  76.0658484
  44.6989127  41.2491028  77.0238484  45.1699127  41.5541028  77.8638484
  45.4429127  41.2331028  75.7708484  44.7499127  41.4731028  74.9638484
  46.5309127  42.3221028  75.8048484  47.1259127  42.1801028  76.7068484
  47.4559127  42.2241028  74.6098484  48.2099127  43.0081028  74.6688484
  47.9449127  41.2501028  74.6068484  46.8789127  42.3431028  73.6928484
  45.8949127  43.7111028  75.8668484  45.5549127  43.9071028  76.8838484
  46.6569127  44.4661028  75.6748484  44.7479127  43.9051028  74.9098484
  44.3519127  44.9151028  75.0158484  45.0979127  43.7581028  73.8878484
  43.9629127  43.1831028  75.1318484  46.0239127  39.8461028  75.4978484
  46.1799127  39.4531028  74.3378484  46.3339127  39.0751028  76.5418484
  46.2609127  39.4421028  77.4798484  46.7789127  37.7021028  76.3298484
  47.5499127  37.7121028  75.5598484  47.3979127  37.1271028  77.6178484
  46.7149127  37.3131028  78.4458484  47.6109127  35.6281028  77.4908484
  48.0489127  35.2431028  78.4118484  46.6539127  35.1381028  77.3118484
  48.2829127  35.4251028  76.6568484  48.7289127  37.8081028  77.9208484
  49.4319127  37.6031028  77.1138484  48.5919127  38.8891028  77.9148484
  49.3369127  37.3901028  79.2308484  50.2809127  37.9151028  79.3778484
  48.6539127  37.6361028  80.0438484  49.5169127  36.3151028  79.2218484
  45.6239127  36.8461028  75.8308484  45.8079127  35.9541028  74.9948484
  44.4139127  37.1071028  76.3288484  44.3059127  37.7971028  77.0588484
  43.2399127  36.4041028  75.8278484  43.4109127  35.3321028  75.9228484
  42.0109127  36.7761028  76.6588484  41.7859127  37.8331028  76.5178484
  40.8109127  35.9451028  76.2388484  39.9459127  36.2241028  76.8408484
  40.5929127  36.1261028  75.1858484  41.0309127  34.8881028  76.3868484
  42.2749127  36.5281028  78.0418484  42.8609127  37.2071028  78.3828484
  43.0039127  36.7281028  74.3608484  42.6309127  35.8521028  73.5748484
  43.2329127  37.9831028  73.9738484  43.5679127  38.6641028  74.6408484
  43.0069127  38.3951028  72.5948484  41.9759127  38.1551028  72.3328484
  43.1889127  39.9091028  72.4758484  42.6549127  40.4011028  73.2888484
  44.2329127  40.1621028  72.6598484  42.7509127  40.5131028  71.1458484
  43.1059127  41.5421028  71.0818484  43.2489127  39.9901028  70.3298484
  41.2509127  40.4831028  70.9208484  40.5039127  39.8581028  71.6668484
  40.8039127  41.1751028  69.8858484  41.4519127  41.6831028  69.2998484
  39.8149127  41.1961028  69.6818484  43.9249127  37.6541028  71.6338484
  43.4799127  37.1951028  70.5758484  45.2059127  37.5181028  71.9848484
  45.5399127  37.9271028  72.8458484  46.1269127  36.7841028  71.1368484
  46.0359127  37.1411028  70.1108484  47.1509127  37.0131028  71.4318484
  45.9189127  35.2841028  71.1678484  46.1449127  34.6051028  70.1638484
  45.4929127  34.7441028  72.3088484  45.3009127  35.3341028  73.1058484
  45.2979127  33.3021028  72.4268484  46.1719127  32.8081028  72.0028484
  45.1979127  32.9051028  73.8988484  45.0529127  31.8271028  73.9758484
  46.1169127  33.1851028  74.4148484  44.3529127  33.4191028  74.3578484
  44.0679127  32.8171028  71.6678484  44.0849127  31.7141028  71.1158484
  43.0009127  33.6141028  71.6258484  42.9969127  34.4811028  72.1438484
  41.8329127  33.2451028  70.8348484  41.6559127  32.1781028  70.9678484
  40.5949127  33.9991028  71.3238484  39.7249127  33.6461028  70.7698484
  40.3659127  33.7581028  72.8008484  39.4799127  34.3041028  73.1258484
  40.2199127  32.6921028  72.9768484  41.2329127  34.1041028  73.3648484
  40.7579127  35.4021028  71.0848484  41.5309127  35.7201028  71.5568484
  42.0429127  33.5101028  69.3498484  41.4399127  32.8311028  68.5128484
  42.8799127  34.4911028  69.0058484  43.2889127  35.0791028  69.7178484
  43.2089127  34.7211028  67.6058484  42.2799127  34.7581028  67.0368484
  43.9159127  36.0661028  67.4568484  43.2359127  36.8651028  67.7498484
  44.7269127  36.1291028  68.1818484  44.4569127  36.3521028  66.0758484
  43.6819127  37.0091028  65.1288484  42.6769127  37.3181028  65.3738484
  44.1729127  37.2781028  63.8698484  43.5519127  37.7831028  63.1448484
  45.4589127  36.8981028  63.5468484  45.9629127  37.1621028  62.2978484
  46.8629127  36.8341028  62.2398484  46.2469127  36.2491028  64.4708484
  47.2519127  35.9471028  64.2148484  45.7489127  35.9861028  65.7238484
  46.3829127  35.4851028  66.4408484  44.0639127  33.5871028  67.0538484
  43.8169127  33.0961028  65.9468484  45.0719127  33.1571028  67.8158484
  45.2709127  33.6141028  68.6948484  45.8999127  32.0321028  67.4048484
  46.3029127  32.2471028  66.4148484  47.0709127  31.8581028  68.3718484
  46.7299127  32.0651028  69.3858484  47.3189127  30.7991028  68.4458484
  48.3459127  32.6521028  68.1008484  48.0759127  33.6991028  67.9648484
  49.2749127  32.5491028  69.2918484  50.1839127  33.1171028  69.0948484
  48.7799127  32.9521028  70.1758484  49.5309127  31.5041028  69.4648484
  49.0319127  32.1691028  66.8418484  49.9369127  32.7531028  66.6738484
  49.2939127  31.1171028  66.9508484  48.3599127  32.2891028  65.9918484
  45.1129127  30.7371028  67.3278484  45.5139127  29.8251028  66.5998484
  44.0069127  30.6331028  68.0628484  43.7339127  31.3891028  68.6748484
  43.1869127  29.4331028  67.9888484  43.8339127  28.5681028  68.1318484
  42.1519127  29.4461028  69.1088484  42.5659127  29.9581028  69.9768484
  41.3019127  30.0591028  68.8078484  41.6609127  28.0771028  69.5218484
  41.1669127  27.5991028  68.6758484  42.5129127  27.4521028  69.7888484
  40.7049127  28.1471028  70.6878484  40.7909127  29.0511028  71.5158484
  39.7829127  27.1961028  70.7578484  39.7469127  26.4751028  70.0518484
  39.1169127  27.1931028  71.5168484  42.5099127  29.3041028  66.6318484
  42.2479127  28.1871028  66.1758484  42.2289127  30.4291028  65.9718484
  42.4329127  31.3251028  66.3908484  41.6279127  30.3941028  64.6458484
  40.8249127  29.6571028  64.6538484  41.0259127  31.7551028  64.2958484
  41.8179127  32.5041028  64.2718484  40.6579127  31.7331028  63.2698484
  39.9209127  32.2261028  65.2128484  39.2239127  31.4071028  65.3918484
  40.3439127  32.4991028  66.1798484  39.0269127  33.6351028  64.5298484
  40.2239127  34.9491028  64.7458484  39.8099127  35.8841028  64.3678484
  40.4579127  35.0581028  65.8048484  41.1339127  34.7071028  64.1958484
  42.6219127  30.0041028  63.5608484  42.2039127  29.5671028  62.4878484
  43.9199127  30.1431028  63.8118484  44.2369127  30.3081028  64.7568484
  44.9169127  30.0641028  62.7548484  44.3919127  29.9301028  61.8088484
  45.6929127  31.3821028  62.6798484  46.1379127  31.5951028  63.6518484
  46.5469127  31.2611028  62.0138484  44.8729127  32.5741028  62.2318484
  44.2799127  32.3001028  61.3588484  44.1999127  32.8741028  63.0348484
  45.7829127  33.7281028  61.8798484  45.9909127  34.3121028  62.7768484
  46.7469127  33.3411028  61.5488484  45.2329127  34.6021028  60.8498484
  44.8139127  35.4581028  61.1828484  45.2559127  34.3371028  59.5498484
  45.7939127  33.2131028  59.1048484  46.1899127  32.5501028  59.7558484
  45.8079127  33.0181028  58.1138484  44.7359127  35.2001028  58.6908484
  44.3229127  36.0591028  59.0258484  44.7529127  35.0001028  57.7008484
  45.8999127  28.9131028  62.9118484  46.8139127  28.7911028  62.0928484
  45.7499127  28.0671028  63.9258484  44.9459127  28.1431028  64.5318484
  46.7219127  27.0201028  64.1928484  47.5179127  27.0981028  63.4528484
  47.3459127  27.1761028  65.5878484  47.9189127  26.2791028  65.8248484
  48.2689127  28.3791028  65.6258484  48.7019127  28.4741028  66.6218484
  49.0659127  28.2491028  64.8938484  47.7029127  29.2801028  65.3888484
  46.3109127  27.3421028  66.5638484  46.0219127  28.2571028  66.5718484
  46.0879127  25.6401028  64.0668484  44.8639127  25.4871028  64.0708484
  46.9559127  24.6331028  63.9438484  47.9429127  24.8261028  63.8468484
  46.5679127  23.2281028  63.9398484  45.5909127  23.1381028  64.4148484
  46.4779127  22.6281028  62.5148484  46.2729127  21.5611028  62.6048484
  45.3469127  23.2661028  61.7238484  45.3069127  22.8261028  60.7278484
  44.4009127  23.0911028  62.2358484  45.5209127  24.3391028  61.6398484
  47.7969127  22.8001028  61.7848484  47.7179127  22.3731028  60.7848484
  48.0349127  23.8611028  61.7088484  48.5869127  22.2891028  62.3358484
  47.5789127  22.4461028  64.7658484  48.6619127  22.9341028  65.0918484
  47.2079127  21.2161028  65.1058484  46.2739127  20.8941028  64.8958484
  48.1159127  20.3081028  65.7788484  47.7349127  19.2901028  65.6958484
  49.0599127  20.2741028  65.2348484  48.3879127  20.6231028  67.2348484
  47.4619127  20.8321028  68.0218484  49.6699127  20.6571028  67.6018484
  50.3969127  20.5781028  66.9048484  50.0479127  20.8071028  69.0008484
  49.3049127  20.2911028  69.6098484  51.4059127  20.1431028  69.2428484
  51.3669127  19.1071028  68.9058484  52.1549127  20.6101028  68.6038484
  51.8759127  20.1851028  70.6798484  52.8919127  19.7941028  70.7408484
  51.9259127  21.2211028  71.0148484  50.9769127  19.3981028  71.6108484
  50.3219127  18.4451028  71.1408484  50.9229127  19.7361028  72.8128484
  50.0849127  22.2651028  69.4358484  49.7679127  22.5681028  70.5908484
  50.4769127  23.1721028  68.5388484  50.8499127  22.8741028  67.6488484
  50.3709127  24.5971028  68.8318484  50.9539127  24.8091028  69.7278484
  50.9499127  25.4101028  67.6748484  51.8729127  24.9401028  67.3338484
  50.3099127  25.2941028  66.8008484  51.2039127  26.8991028  67.9178484
  50.2449127  27.3831028  68.1038484  52.0839127  27.1031028  69.1358484
  52.2509127  28.1691028  69.2898484  51.5929127  26.6831028  70.0138484
  53.0409127  26.6041028  68.9808484  51.8279127  27.5371028  66.6928484
  52.0019127  28.5961028  66.8828484  52.7759127  27.0481028  66.4708484
  51.1549127  27.4271028  65.8428484  48.9239127  24.9941028  69.0928484
  48.6479127  25.8281028  69.9618484  47.9879127  24.4021028  68.3488484
  48.2529127  23.7191028  67.6538484  46.5759127  24.7221028  68.5188484
  46.4499127  25.7971028  68.3928484  45.7539127  24.0121028  67.4438484
  46.1309127  24.2881028  66.4588484  45.9149127  22.9361028  67.5178484
  44.2879127  24.3001028  67.5118484  43.5459127  25.2831028  66.9518484
  42.2449127  25.0791028  67.3408484  41.5199127  25.7091028  67.0278484
  42.1899127  24.0101028  68.1128484  41.3629127  23.5271028  68.6128484
  43.4099127  23.5201028  68.2318484  43.7489127  22.7161028  68.7398484
  46.0829127  24.3411028  69.9068484  45.3229127  25.0891028  70.5318484
  46.5019127  23.1771028  70.4038484  47.1399127  22.6011028  69.8728484
  46.0499127  22.7191028  71.7118484  44.9619127  22.7791028  71.7378484
  46.4549127  21.2601028  71.9128484  47.5009127  21.1361028  71.6338484
  46.4589127  21.0321028  72.9788484  45.6089127  20.2181028  71.1768484
  45.8549127  20.2701028  70.1158484  45.9279127  18.8181028  71.6668484
  45.3139127  18.0961028  71.1288484  46.9819127  18.6021028  71.4898484
  45.7179127  18.7491028  72.7338484  44.1259127  20.5141028  71.3338484
  43.5459127  19.7601028  70.8018484  43.8609127  20.4961028  72.3908484
  43.9059127  21.4991028  70.9208484  46.6039127  23.5881028  72.8318484
  46.0079127  23.6611028  73.9118484  47.7339127  24.2551028  72.5928484
  48.1919127  24.1681028  71.6968484  48.3229127  25.1151028  73.6128484
  48.1859127  24.6371028  74.5828484  49.8209127  25.2651028  73.3618484
  49.9809127  25.6771028  72.3658484  50.2309127  26.0051028  74.0498484
  50.5919127  23.9701028  73.4998484  50.1869127  23.3931028  74.3318484
  50.4659127  23.3741028  72.5958484  52.0659127  24.2241028  73.7338484
  52.1849127  24.9601028  74.5288484  52.5429127  23.3051028  74.0728484
  52.7329127  24.7001028  72.5278484  52.6089127  25.6801028  72.3148484
  53.4659127  23.9351028  71.7288484  53.6339127  22.6521028  72.0058484
  53.2039127  22.2521028  72.8278484  54.1929127  22.0731028  71.3958484
  54.0349127  24.4571028  70.6538484  53.9109127  25.4371028  70.4418484
  54.5929127  23.8761028  70.0448484  47.6429127  26.4771028  73.6518484
  47.4169127  27.0321028  74.7318484  47.3149127  27.0351028  72.4838484
  47.5569127  26.5741028  71.6178484  46.6069127  28.3111028  72.4408484
  47.1479127  29.0231028  73.0648484  46.5809127  28.8511028  71.0118484
  46.1699127  29.8601028  71.0178484  47.9739127  28.8871028  70.4338484
  47.9359127  29.2741028  69.4158484  48.6049127  29.5331028  71.0438484
  48.3899127  27.8791028  70.4228484  45.7559127  28.0121028  70.1948484
  46.1099127  27.1201028  70.1918484  45.1889127  28.1811028  72.9858484
  44.6249127  29.1541028  73.4968484  44.5979127  26.9901028  72.8828484
  45.0949127  26.2141028  72.4688484  43.2349127  26.7951028  73.3638484
  42.6369127  27.6521028  73.0528484  42.6349127  25.5391028  72.7328484
  42.5119127  25.6971028  71.6618484  43.3509127  24.7211028  72.8068484
  41.3129127  25.1041028  73.3308484  41.4569127  24.8451028  74.3798484
  40.6059127  25.9331028  73.2908484  40.7369127  23.9141028  72.5918484
  39.6489127  23.9441028  72.6478484  41.0019127  23.9801028  71.5368484
  41.2159127  22.6471028  73.1348484  42.1959127  22.4501028  72.9878484
  40.4539127  21.7761028  73.7878484  39.1679127  22.0321028  73.9828484
  38.7659127  22.8901028  73.6348484  38.5909127  21.3691028  74.4798484
  40.9769127  20.6481028  74.2458484  41.9559127  20.4491028  74.0988484
  40.3959127  19.9871028  74.7418484  43.1909127  26.7091028  74.8848484
  42.2869127  27.2671028  75.5178484  44.1589127  26.0161028  75.4888484
  44.8639127  25.5481028  74.9378484  44.2089127  25.9281028  76.9438484
  43.1989127  25.7421028  77.3088484  45.0939127  24.7591028  77.3698484
  45.1239127  24.7031028  78.4578484  44.6869127  23.8301028  76.9698484
  46.1029127  24.9081028  76.9858484  44.7089127  27.2231028  77.5678484
  44.4019127  27.5081028  78.7298484  45.4809127  28.0121028  76.8188484
  45.7419127  27.7251028  75.8868484  45.9569127  29.2921028  77.3298484
  46.3499127  29.1361028  78.3338484  47.0889127  29.8171028  76.4448484
  46.7989127  29.7111028  75.3998484  47.3799127  31.2851028  76.7308484
  48.1889127  31.6281028  76.0858484  46.4859127  31.8781028  76.5378484
  47.6739127  31.4011028  77.7738484  48.2729127  29.0491028  76.6778484
  48.2589127  28.2641028  76.1258484  44.8229127  30.3041028  77.4108484
  44.7309127  31.0641028  78.3818484  43.9429127  30.3151028  76.4078484
  44.0049127  29.6241028  75.6738484  42.8829127  31.3151028  76.3508484
  43.3449127  32.3011028  76.3918484  42.1239127  31.2001028  75.0288484
  41.3349127  31.9511028  74.9958484  42.8119127  31.3611028  74.1988484
  41.6829127  30.2061028  74.9478484  41.9249127  31.1931028  77.5268484
  41.3599127  32.1981028  77.9668484  41.7359127  29.9811028  78.0528484
  42.2239127  29.1831028  77.6718484  40.8249127  29.8021028  79.1788484
  39.9159127  30.3681028  78.9748484  40.4469127  28.3301028  79.3208484
  41.3369127  27.7511028  79.5668484  39.7879127  28.2071028  80.1808484
  39.7869127  27.7381028  78.0958484  38.7299127  28.0051028  78.0888484
  40.2309127  28.1721028  77.1998484  39.9249127  26.2391028  78.0478484
  39.9849127  25.5811028  79.0818484  39.9909127  25.6881028  76.8468484
  39.9479127  26.2691028  76.0218484  40.0839127  24.6861028  76.7548484
  41.4289127  30.3241028  80.4768484  40.7159127  30.8871028  81.3138484
  42.7349127  30.1401028  80.6688484  43.2819127  29.6451028  79.9788484
  43.3819127  30.6501028  81.8728484  42.7489127  30.4051028  82.7258484
  44.7469127  29.9691028  82.0808484  45.4159127  30.2881028  81.2818484
  45.3499127  30.3871028  83.4058484  46.3149127  29.8971028  83.5378484
  45.4879127  31.4681028  83.4178484  44.6819127  30.0971028  84.2168484
  44.6069127  28.4631028  82.0138484  45.5819127  28.0001028  82.1628484
  43.9219127  28.1261028  82.7928484  44.2149127  28.1771028  81.0378484
  43.5159127  32.1661028  81.8058484  43.3209127  32.8661028  82.8058484
  43.8579127  32.6981028  80.6308484  44.0409127  32.0981028  79.8388484
  43.9709127  34.1431028  80.4758484  44.6319127  34.5191028  81.2568484
  44.5939127  34.4781028  79.1228484  44.6739127  35.5601028  79.0168484
  45.5869127  34.0331028  79.0588484  43.9669127  34.0811028  78.3248484
  42.6179127  34.8261028  80.6278484  42.5379127  35.9461028  81.1448484
  41.5419127  34.1731028  80.1778484  41.6469127  33.2711028  79.7358484
  40.2149127  34.7591028  80.3228484  40.2709127  35.8041028  80.0178484
  39.2149127  34.0501028  79.4108484  38.2299127  34.5001028  79.5318484
  39.5349127  34.1501028  78.3738484  39.1659127  32.9941028  79.6758484
  39.7349127  34.7121028  81.7658484  38.9439127  35.5661028  82.1798484
  40.1939127  33.7311028  82.5428484  40.8249127  33.0401028  82.1638484
  39.7889127  33.6511028  83.9408484  38.7199127  33.8581028  83.9988484
  40.0329127  32.2431028  84.4778484  39.6729127  31.5141028  83.7518484
  41.1049127  32.0471028  84.4988484  39.4359127  31.9241028  85.8498484
  39.8219127  32.6501028  86.5658484  37.9189127  32.0471028  85.8188484
  37.5149127  31.8161028  86.8048484  37.6419127  33.0641028  85.5428484
  37.5119127  31.3491028  85.0868484  39.8539127  30.5391028  86.3078484
  39.4189127  30.3321028  87.2858484  39.5029127  29.7971028  85.5898484
  40.9409127  30.4911028  86.3768484  40.5219127  34.6861028  84.7848484
  39.9619127  35.2161028  85.7498484  41.7749127  34.9851028  84.4358484
  42.2249127  34.4791028  83.6858484  42.5089127  36.0401028  85.1278484
  42.4979127  35.8171028  86.1948484  43.9769127  36.0681028  84.6598484
  43.9889127  36.1121028  83.5708484  44.6909127  37.2981028  85.1958484
  45.7259127  37.2971028  84.8528484  44.1899127  38.1961028  84.8338484
  44.6699127  37.2851028  86.2858484  44.6969127  34.8061028  85.0948484
  45.7319127  34.8431028  84.7558484  44.6739127  34.7301028  86.1818484
  44.2029127  33.9371028  84.6598484  41.8259127  37.3831028  84.9178484
  41.6629127  38.1681028  85.8588484  41.4069127  37.6641028  83.6828484
  41.5519127  36.9991028  82.9368484  40.7369127  38.9261028  83.3898484
  41.3819127  39.7411028  83.7198484  40.5169127  39.0671028  81.8838484
  39.7049127  38.4071028  81.5778484  40.1559127  40.4991028  81.5288484
  40.0029127  40.5801028  80.4528484  39.2399127  40.7831028  82.0478484
  40.9649127  41.1641028  81.8308484  41.7109127  38.6951028  81.1908484
  41.5729127  38.7831028  80.2448484  39.4109127  39.0361028  84.1298484
  39.0629127  40.1081028  84.6338484  38.6529127  37.9431028  84.1948484
  38.9439127  37.0981028  83.7248484  37.3999127  37.9521028  84.9408484
  36.7609127  38.7321028  84.5278484  36.6869127  36.6091028  84.7758484
  36.5389127  36.4131028  83.7138484  37.3819127  35.8051028  85.0198484
  35.3679127  36.3711028  85.5158484  34.8749127  37.3321028  85.6648484
  34.4689127  35.4941028  84.6798484  33.5309127  35.3261028  85.2088484
  34.2659127  35.9841028  83.7278484  34.9599127  34.5381028  84.4988484
  35.5939127  35.7261028  86.8758484  34.6349127  35.5731028  87.3698484
  36.0919127  34.7651028  86.7448484  36.2179127  36.3771028  87.4878484
  37.6409127  38.2611028  86.4138484  36.9919127  39.1401028  86.9908484
  38.5729127  37.5421028  87.0408484  39.1319127  36.8791028  86.5238484
  38.7969127  37.7011028  88.4738484  37.8339127  37.6211028  88.9778484
  39.7059127  36.5731028  88.9988484  40.5989127  36.5321028  88.3748484
  40.1329127  36.8511028  90.4288484  40.7739127  36.0431028  90.7808484
  40.6809127  37.7921028  90.4688484  39.2509127  36.9181028  91.0658484
  38.9969127  35.2371028  88.9078484  39.6529127  34.4511028  89.2828484
  38.0869127  35.2671028  89.5068484  38.7409127  35.0311028  87.8688484
  39.3759127  39.0751028  88.7798484  38.9839127  39.7261028  89.7548484
  40.3019127  39.5491028  87.9458484  40.5399127  39.0341028  87.1098484
  40.9719127  40.8091028  88.2388484  41.1989127  40.8321028  89.3048484
  42.2899127  40.8891028  87.4718484  42.1129127  40.6501028  86.4228484
  42.6389127  41.9211028  87.4608484  43.5989127  39.8201028  88.1168484
  43.1989127  38.5461028  88.0688484  40.0909127  42.0071028  87.9178484
  40.2839127  43.0831028  88.4908484  39.1259127  41.8451028  87.0118484
  39.0379127  40.9681028  86.5198484  38.1909127  42.9271028  86.7218484
  38.7439127  43.8661028  86.7258484  37.5859127  42.7341028  85.3318484
  38.3799127  42.5031028  84.6208484  36.9479127  41.8501028  85.3348484
  36.8009127  43.9131028  84.8348484  37.4189127  45.1301028  84.6038484
  38.4789127  45.2401028  84.7818484  36.6939127  46.2131028  84.1458484
  37.1849127  47.1601028  83.9788484  35.3449127  46.0841028  83.9018484
  34.7789127  46.9291028  83.5388484  34.7209127  44.8781028  84.1208484
  33.6629127  44.7771028  83.9298484  35.4439127  43.8001028  84.5838484
  34.9399127  42.8591028  84.7508484  37.1009127  43.0111028  87.7828484
  36.5969127  44.0991028  88.0758484  36.7259127  41.8751028  88.3718484
  37.1409127  40.9991028  88.0888484  35.7169127  41.8851028  89.4258484
  34.8969127  42.5281028  89.1058484  35.1649127  40.4771028  89.6378484
  34.4129127  40.4961028  90.4268484  34.7119127  40.1211028  88.7128484
  35.9759127  39.8081028  89.9258484  36.2789127  42.4431028  90.7288484
  35.5709127  43.1321028  91.4688484  37.5449127  42.1491028  91.0308484
  38.0749127  41.5291028  90.4358484  38.1699127  42.7201028  92.2198484
  37.4689127  42.6231028  93.0488484  39.4369127  41.9441028  92.5788484
  39.9319127  41.6231028  91.6628484  40.1699127  42.6311028  93.0018484
  39.2769127  40.7401028  93.5128484  38.7339127  41.0701028  94.3978484
  38.4939127  39.6041028  92.8778484  38.4119127  38.7791028  93.5848484
  37.4969127  39.9541028  92.6118484  39.0099127  39.2631028  91.9808484
  40.6429127  40.2521028  93.9558484  40.5259127  39.3961028  94.6198484
  41.2249127  39.9571028  93.0828484  41.1619127  41.0521028  94.4838484
  38.4759127  44.2011028  92.0328484  38.4729127  44.9661028  93.0028484
  38.7499127  44.6231028  90.7968484  38.8189127  43.9581028  90.0398484
  38.9499127  46.0431028  90.5338484  39.6799127  46.4231028  91.2488484
  39.5089127  46.2451028  89.1268484  39.6539127  47.3091028  88.9418484
  40.4639127  45.7281028  89.0368484  38.8079127  45.8421028  88.3958484
  37.6559127  46.8261028  90.7118484  37.6819127  48.0061028  91.0748484
  36.5129127  46.1891028  90.4558484  36.5289127  45.2251028  90.1538484
  35.2449127  46.8801028  90.6108484  35.3319127  47.8911028  90.2128484
  34.4839127  46.3781028  90.0138484  34.7909127  46.9451028  92.0538484
  34.2569127  47.9631028  92.4988484  34.9779127  45.8541028  92.8008484
  35.2859127  44.9941028  92.3698484  34.7419127  45.8851028  94.2408484
  33.6979127  46.1481028  94.4098484  34.9929127  44.4911028  94.8478484
  35.8739127  44.0641028  94.3688484  35.2629127  44.5851028  96.3438484
  35.4369127  43.5871028  96.7458484  36.1439127  45.2041028  96.5168484
  34.4019127  45.0321028  96.8418484  33.8139127  43.5751028  94.5778484
  34.0079127  42.5951028  95.0128484  32.9139127  43.9991028  95.0238484
  33.6719127  43.4721028  93.5018484  35.6119127  46.9511028  94.8888484
  35.1809127  47.6571028  95.8078484  36.8429127  47.0971028  94.3988484
  37.1629127  46.4991028  93.6498484  37.7549127  48.1081028  94.9178484
  37.8459127  47.9701028  95.9948484  39.1319127  47.9101028  94.2878484
  39.3029127  46.8461028  94.1238484  39.1299127  48.3261028  93.2798484
  40.2789127  48.4821028  95.0558484  40.2669127  49.5831028  95.8578484
  39.3519127  50.1411028  95.9958484  41.5139127  49.7991028  96.3838484
  41.6719127  50.5791028  97.0058484  42.3639127  48.8311028  95.9198484
  43.7179127  48.6301028  96.1688484  44.2529127  49.3051028  96.8208484
  44.3179127  47.5631028  95.5618484  45.3669127  47.3671028  95.7278484
  43.6049127  46.7051028  94.7198484  44.1229127  45.8761028  94.2598484
  42.2609127  46.9021028  94.4718484  41.7069127  46.2411028  93.8208484
  41.6179127  47.9821028  95.0818484  37.2349127  49.5161028  94.6548484
  37.4259127  50.4191028  95.4758484  36.5639127  49.7221028  93.5198484
  36.3979127  48.9541028  92.8848484  36.0659127  51.0541028  93.1858484
  36.8369127  51.7761028  93.4548484  35.8149127  51.1721028  91.6708484
  35.2169127  50.3191028  91.3508484  35.0489127  52.4431028  91.3568484
  34.8799127  52.5101028  90.2818484  34.0899127  52.4271028  91.8738484
  35.6259127  53.3071028  91.6878484  37.1279127  51.1521028  90.9128484
  36.9319127  51.2361028  89.8438484  37.7469127  51.9891028  91.2358484
  37.6499127  50.2161028  91.1138484  34.8139127  51.3841028  93.9908484
  34.6829127  52.4901028  94.5288484  33.8729127  50.4391028  94.0868484
  34.0009127  49.5501028  93.6248484  32.6569127  50.6841028  94.8568484
  32.1469127  51.5441028  94.4218484  31.7159127  49.4841028  94.7788484
  32.1429127  48.6551028  95.3428484  30.7949127  49.7131028  95.3158484
  31.3769127  49.0171028  93.3848484  30.9519127  49.8451028  92.8178484
  32.2839127  48.6781028  92.8848484  30.1899127  47.6661028  93.4538484
  29.4189127  47.7961028  91.8488484  28.6589127  47.0211028  91.7458484
  28.9529127  48.7761028  91.7468484  30.1729127  47.6701028  91.0718484
  32.9549127  50.9971028  96.3158484  32.2479127  51.8051028  96.9288484
  33.9749127  50.3651028  96.8948484  34.5249127  49.7031028  96.3658484
  34.3489127  50.5851028  98.2908484  33.8229127  51.4641028  98.6628484
  33.9659127  49.3801028  99.1488484  34.7009127  48.5881028  99.0078484
  34.0519127  49.6451028 100.2028484  32.5849127  48.8331028  98.8828484
  31.4549127  49.4761028  99.3648484  31.5549127  50.3831028  99.9418484
  30.1939127  48.9751028  99.1198484  29.3249127  49.4891028  99.5038484
  30.0509127  47.8181028  98.3838484  28.7949127  47.3151028  98.1358484
  28.1359127  47.8841028  98.5418484  31.1589127  47.1621028  97.8948484
  31.0479127  46.2561028  97.3168484  32.4139127  47.6681028  98.1468484
  33.2749127  47.1421028  97.7608484  35.8499127  50.8451028  98.3518484
  36.6279127  49.9131028  98.5658484  36.2619127  52.0991028  98.1828484
  35.6039127  52.8141028  97.9068484  37.6609127  52.4141028  98.4018484
  37.7869127  52.7871028  99.4178484  38.2299127  51.4861028  98.4598484
  38.3489127  53.3581028  97.4388484  39.5039127  53.7231028  97.6678484
  37.6829127  53.7621028  96.3628484  36.7559127  53.4061028  96.1798484
  38.2439127  54.7191028  95.4128484  39.2059127  55.0621028  95.7928484
  38.4599127  54.1011028  94.0228484  37.4829127  53.9011028  93.5818484
  39.2019127  55.0821028  93.1178484  39.3489127  54.6321028  92.1358484
  38.6169127  55.9961028  93.0138484  40.1709127  55.3201028  93.5558484
  39.2229127  52.7771028  94.1198484  38.7419127  52.1361028  94.8588484
  39.1229127  52.2331028  93.1808484  40.6849127  52.9211028  94.4598484
  41.1459127  51.9351028  94.5078484  41.1799127  53.5161028  93.6928484
  40.7869127  53.4171028  95.4248484  37.3029127  55.9111028  95.3318484
  36.1219127  55.7551028  94.9968484  37.8219127  57.0961028  95.6378484
  38.7769127  57.1611028  95.9588484  37.0429127  58.3191028  95.5218484
  36.0259127  58.1181028  95.8598484  37.6379127  59.4221028  96.3948484
  38.7259127  59.3741028  96.3478484  37.3569127  60.3951028  95.9908484
  37.1939127  59.3301028  97.8348484  36.7399127  58.2461028  98.2558484
  37.2959127  60.3481028  98.5488484  36.9909127  58.7881028  94.0748484
  37.9709127  58.6801028  93.3328484  35.8369127  59.3211028  93.6788484
  35.0369127  59.3091028  94.2958484  35.6639127  59.9301028  92.3848484
  36.4599127  59.5981028  91.7188484  34.7279127  59.5871028  91.9448484
  35.6629127  61.4451028  92.4538484  35.9569127  62.0551028  93.4818484
  35.3089127  62.0521028  91.3268484  34.9809127  61.5081028  90.5418484
  35.3689127  63.4951028  91.1568484  35.5219127  63.9541028  92.1338484
  36.5369127  63.8901028  90.2428484  36.4439127  63.3691028  89.2898484
  36.4689127  64.9521028  90.0068484  37.8909127  63.5961028  90.8448484
  38.3819127  62.2971028  90.9068484  37.7989127  61.4801028  90.5098484
  39.6079127  62.0241028  91.4688484  39.9689127  61.0071028  91.5098484
  40.3649127  63.0561028  91.9748484  41.5899127  62.7951028  92.5348484
  41.8329127  61.8821028  92.3628484  39.9009127  64.3521028  91.9278484
  40.4959127  65.1611028  92.3248484  38.6699127  64.6131028  91.3698484
  38.3149127  65.6331028  91.3458484  34.0499127  63.9951028  90.5878484
  33.4679127  63.3611028  89.7038484  33.5779127  65.1281028  91.1038484
  34.1199127  65.6361028  91.7878484  32.2869127  65.6981028  90.7308484
  31.9039127  65.1611028  89.8628484  31.2589127  65.5881028  91.8768484
  31.5559127  66.2831028  92.6628484  29.8749127  65.9861028  91.3978484
  29.1659127  65.9011028  92.2218484  29.8949127  67.0161028  91.0418484
  29.5679127  65.3271028  90.5858484  31.2449127  64.1961028  92.4658484
  30.5109127  64.1491028  93.2708484  30.9809127  63.4761028  91.6918484
  32.2329127  63.9581028  92.8608484  32.4909127  67.1581028  90.3518484
  33.1669127  67.8981028  91.0718484  31.9059127  67.5711028  89.2308484
  31.4849127  66.9001028  88.6038484  31.8539127  68.9861028  88.8748484
  32.7689127  69.4661028  89.2218484  31.7409127  69.1861028  87.3568484
  30.8609127  68.6501028  87.0018484  31.5689127  70.6641028  87.0338484
  31.4899127  70.7941028  85.9548484  30.6629127  71.0381028  87.5118484
  32.4299127  71.2201028  87.4038484  32.9599127  68.6341028  86.6448484
  32.8549127  68.7881028  85.5708484  33.8529127  69.1491028  86.9998484
  33.0499127  67.5671028  86.8508484  30.6709127  69.6121028  89.6018484
  29.5199127  69.2211028  89.3868484  30.9519127  70.5961028  90.4528484
  31.8769127  71.0011028  90.4688484  29.9699127  71.1321028  91.3838484
  29.1829127  70.3881028  91.5058484  30.6169127  71.3591028  92.7498484
  31.6469127  71.6891028  92.6118484  30.1169127  72.1861028  93.2538484
  30.5959127  70.1431028  93.6428484  31.3359127  69.4231028  93.2928484
  30.8639127  70.4341028  94.6588484  29.2269127  69.4961028  93.6488484
  28.4639127  70.2631028  93.7778484  29.0519127  69.0091028  92.6898484
  29.1089127  68.4761028  94.7608484  29.8389127  67.6821028  94.6038484
  29.3389127  68.9511028  95.7148484  27.7459127  67.8911028  94.8158484
  27.6159127  67.2641028  94.0348484  27.6329127  67.3801028  95.6798484
  27.0599127  68.6311028  94.7708484  29.3219127  72.4221028  90.8998484
  28.5209127  73.0081028  91.6308484  29.6459127  72.8781028  89.6988484
  30.3299127  72.3881028  89.1398484  29.0469127  74.0781028  89.1408484
  28.4199127  74.5391028  89.9048484  30.1209127  75.0881028  88.7188484
  29.6749127  75.8411028  88.0688484  30.5079127  75.5971028  89.6018484
  31.1829127  74.4511028  88.0408484  31.9539127  74.4191028  88.6118484
  28.1689127  73.7101028  87.9528484  28.1429127  72.5641028  87.4968484
  27.4349127  74.7011028  87.4568484  27.4229127  75.6001028  87.9178484
  26.6379127  74.5241028  86.2518484  26.2109127  73.5211028  86.2598484
  25.4999127  75.5411028  86.1988484  24.9249127  75.3861028  85.2858484
  24.5839127  75.3731028  87.3978484  23.7779127  76.1051028  87.3458484
  24.1619127  74.3681028  87.3958484  25.1529127  75.5251028  88.3148484
  26.0349127  76.8691028  86.1958484  26.8919127  76.8681028  85.7638484
  27.5479127  74.6581028  85.0378484  28.2119127  75.6851028  84.8628484
  27.5889127  73.6191028  84.2108484  26.9749127  72.8311028  84.3588484
  28.4979127  73.5611028  83.0748484  29.3339127  74.2341028  83.2638484
  29.0449127  72.1461028  82.8808484  28.2459127  71.4241028  83.0488484
  29.3279127  72.0081028  81.8368484  30.2259127  71.8061028  83.7708484
  30.9599127  72.6111028  83.7228484  29.8949127  71.7551028  84.8078484
  31.0149127  70.2461028  83.3148484  32.6119127  70.8251028  82.7468484
  33.2159127  69.9751028  82.4308484  32.4749127  71.5051028  81.9058484
  33.1189127  71.3481028  83.5578484  27.7729127  74.0281028  81.8208484
  26.7189127  73.4901028  81.4698484  28.3379127  75.0311028  81.1578484
  29.1289127  75.5171028  81.5558484  27.8629127  75.4761028  79.8538484
  26.8069127  75.2231028  79.7568484  28.0249127  76.9861028  79.7068484
  27.5499127  77.4851028  80.5508484  29.0829127  77.2431028  79.7538484
  27.4349127  77.5121028  78.4128484  26.5059127  76.8751028  77.8758484
  27.9019127  78.5641028  77.9298484  28.6509127  74.7251028  78.7878484
  29.8119127  75.0511028  78.5188484  28.0229127  73.7221028  78.1778484
  27.0569127  73.5241028  78.3958484  28.6819127  72.8791028  77.1888484
  29.6439127  72.5711028  77.5988484  27.8529127  71.6181028  76.9348484
  26.9039127  71.8961028  76.4758484  28.3559127  70.9981028  76.1928484
  27.5909127  70.8061028  78.1648484  26.6059127  69.8451028  78.2228484
  26.0279127  69.6651028  77.4148484  26.6019127  69.2941028  79.4228484
  25.8919127  68.5141028  79.6568484  27.5489127  69.8631028  80.1448484
  28.1829127  70.8121028  79.3818484  28.9969127  71.4921028  79.5828484
  28.9429127  73.5971028  75.8698484  29.3809127  72.9561028  74.9108484
  28.6829127  74.9021028  75.8018484  28.2529127  75.3731028  76.5858484
  28.9889127  75.7141028  74.6338484  29.3309127  75.0511028  73.8388484
  27.7299127  76.4371028  74.1438484  27.3599127  77.0921028  74.9318484
  27.9929127  77.1041028  73.3228484  26.6249127  75.5121028  73.7028484
  25.7809127  74.9181028  74.6288484  25.9089127  75.1181028  75.6828484
  24.7759127  74.0731028  74.2318484  24.1309127  73.6171028  74.9688484
  24.5969127  73.8121028  72.8948484  23.5869127  72.9671028  72.4968484
  23.6179127  72.8581028  71.5438484  25.4199127  74.3901028  71.9548484
  25.2779127  74.1851028  70.9038484  26.4269127  75.2321028  72.3608484
  27.0689127  75.6781028  71.6158484  30.0819127  76.7341028  74.9028484
  30.5129127  77.4231028  73.9728484  30.5379127  76.8481028  76.1458484
  30.1869127  76.2391028  76.8708484  31.5399127  77.8351028  76.5008484
  31.2569127  78.7901028  76.0568484  31.6049127  78.0061028  78.0168484
  32.3609127  78.7501028  78.2668484  30.6349127  78.3361028  78.3878484
  31.8649127  77.0541028  78.4798484  32.9079127  77.4361028  75.9588484
  33.1749127  76.2711028  75.6598484  33.7749127  78.4341028  75.8278484
  33.4919127  79.3801028  76.0398484  35.1389127  78.2011028  75.3818484
  35.1079127  77.6881028  74.4208484  35.8669127  79.5321028  75.1998484
  36.8879127  79.3461028  74.8658484  35.3449127  80.1331028  74.4548484
  35.8879127  80.0681028  76.1488484  35.8869127  77.3231028  76.3778484
  35.5979127  77.3171028  77.5758484  36.8589127  76.5721028  75.8688484
  37.0979127  76.6501028  74.8908484  37.5979127  75.6261028  76.6978484
  36.8809127  75.0171028  77.2488484  38.4429127  74.7051028  75.8268484
  39.2739127  75.2691028  75.4018484  38.8569127  73.9051028  76.4398484
  37.6709127  74.1471028  74.7838484  38.2399127  73.6391028  74.2008484
  38.4639127  76.3791028  77.7008484  39.3809127  77.1121028  77.3198484
  38.1679127  76.2001028  78.9828484  37.3569127  75.6571028  79.2428484
  38.9499127  76.7461028  80.0808484  40.0039127  76.7351028  79.8018484
  38.5369127  78.1841028  80.3908484  38.4179127  78.7361028  79.4578484
  37.5589127  78.1841028  80.8728484  39.5369127  78.9031028  81.2778484
  40.6679127  78.4561028  81.4518484  39.1189127  80.0261028  81.8408484
  38.1809127  80.3581028  81.6688484  39.7379127  80.5501028  82.4418484
  38.7549127  75.8571028  81.2998484  37.7139127  75.9331028  81.9628484
  39.7189127  74.9931028  81.6218484  40.9539127  74.7201028  80.8728484
  41.7599127  75.3361028  81.2728484  40.7529127  74.8091028  79.8048484
  41.2159127  73.2981028  81.2028484  42.2879127  73.1081028  81.1568484
  40.6329127  72.6591028  80.5388484  40.7399127  73.1181028  82.6088484
  41.5389127  73.3881028  83.2988484  40.3789127  72.0981028  82.7408484
  39.5669127  74.1001028  82.7758484  38.6239127  73.5581028  82.6958484
  39.6379127  74.7991028  84.1248484  39.4469127  74.1381028  85.1498484
  39.8959127  76.1051028  84.1588484  39.9659127  76.6291028  83.2978484
  40.0879127  76.8401028  85.4008484  40.3909127  76.1291028  86.1688484
  41.2129127  77.8611028  85.2338484  41.1439127  78.3121028  84.2438484
  41.0229127  78.7141028  85.8848484  42.6399127  77.3641028  85.4608484
  42.8539127  76.5961028  84.7178484  43.6309127  78.5001028  85.2658484
  44.6439127  78.1321028  85.4308484  43.5459127  78.8861028  84.2498484
  43.4149127  79.2981028  85.9768484  42.7879127  76.7431028  86.8388484
  43.8129127  76.3981028  86.9738484  42.5519127  77.4861028  87.5998484
  42.1049127  75.8981028  86.9328484  38.8189127  77.5371028  85.8798484
  38.9009127  78.4591028  86.6968484  37.6529127  77.1181028  85.3958484
  37.6159127  76.2971028  84.8088484  36.3879127  77.7911028  85.6688484
  36.5429127  78.4921028  86.4888484  35.9359127  78.5811028  84.4408484
  36.7969127  79.0781028  83.9928484  35.5579127  77.8921028  83.6858484
  34.8699127  79.6111028  84.7608484  34.9909127  80.3731028  85.7198484
  33.8189127  79.6431028  83.9498484  33.7629127  79.0031028  83.1708484
  33.0759127  80.3081028  84.1118484  35.3249127  76.7861028  86.0928484
  34.1689127  76.8621028  85.6698484  35.6959127  75.8271028  86.9398484
  36.5359127  75.9361028  87.4898484  34.9059127  74.6101028  87.0918484
  34.0479127  74.6871028  86.4238484  35.7369127  73.4141028  86.6428484
  36.5149127  73.7521028  85.9588484  36.2879127  73.0171028  87.4958484
  34.9519127  72.3021028  85.9948484  34.2389127  71.8951028  86.7118484
  34.4399127  72.6861028  85.1118484  35.9189127  71.2261028  85.5848484
  36.2339127  70.6661028  86.4658484  35.4369127  70.5561028  84.8728484
  37.1289127  71.8671028  84.9348484  36.8969127  72.1121028  83.8988484
  37.3519127  72.8101028  85.4348484  38.3079127  71.0031028  84.9778484
  38.0619127  70.0801028  84.6488484  39.0309127  71.3891028  84.3868484
  38.6469127  70.9421028  85.9278484  34.3769127  74.3491028  88.4938484
  33.2019127  74.0011028  88.6308484  35.2039127  74.4791028  89.5368484
  36.1279127  74.8651028  89.4038484  34.8139127  74.0751028  90.8898484
  35.6599127  74.2781028  91.5468484  33.6319127  74.9161028  91.3898484
  33.8999127  75.9721028  91.3538484  32.8049127  74.8301028  90.6858484
  33.1409127  74.5691028  92.7878484  32.2509127  75.1561028  93.0148484
  32.8299127  73.5251028  92.8138484  34.1839127  74.8081028  93.8508484
  34.6859127  75.9461028  93.9488484  34.5069127  73.8541028  94.5878484
  34.5019127  72.5791028  90.9938484  33.3359127  72.1771028  91.0398484
  35.5419127  71.7431028  90.9438484  36.4669127  72.0981028  90.7468484
  35.4409127  70.3001028  91.1598484  34.4219127  69.9851028  90.9338484
  36.4079127  69.5481028  90.2218484  37.3959127  69.9951028  90.3318484
  36.5189127  68.0731028  90.5928484  37.2089127  67.5771028  89.9098484
  36.8899127  67.9811028  91.6138484  35.5369127  67.6051028  90.5208484
  35.9869127  69.7071028  88.7828484  36.6819127  69.1691028  88.1388484
  34.9829127  69.3031028  88.6508484  35.9899127  70.7641028  88.5178484
  35.7389127  69.9741028  92.6208484  36.6009127  70.6041028  93.2428484
  35.0249127  68.9881028  93.1728484  34.2209127  68.6141028  92.6888484
  35.3469127  68.4041028  94.4698484  36.2819127  68.8411028  94.8198484
  34.2599127  68.6631028  95.5388484  34.6329127  68.2801028  96.4888484
  34.0069127  70.1541028  95.7098484  33.2379127  70.3081028  96.4668484
  34.9279127  70.6461028  96.0218484  33.6729127  70.5771028  94.7628484
  32.9809127  67.9091028  95.2078484  32.2319127  68.1081028  95.9748484
  32.6049127  68.2391028  94.2398484  33.1879127  66.8391028  95.1718484
  35.5559127  66.9041028  94.2928484  35.0799127  66.2921028  93.3358484
  36.2729127  66.3091028  95.2428484  36.6509127  66.8531028  96.0048484
  36.5499127  64.8781028  95.2438484  36.3369127  64.4801028  94.2518484
  38.0169127  64.6071028  95.5758484  38.6469127  65.0191028  94.7878484
  38.2969127  65.1741028  96.4638484  38.3639127  63.1481028  95.7838484
  37.9149127  62.7971028  96.7128484  37.9569127  62.5581028  94.9628484
  39.8669127  62.9581028  95.8458484  40.2559127  62.8151028  94.8378484
  40.3309127  63.8641028  96.2358484  40.2469127  61.8221028  96.6778484
  39.5399127  61.4931028  97.3188484  41.4329127  61.2241028  96.6328484
  42.3639127  61.6501028  95.7928484  42.1739127  62.4321028  95.1828484
  43.2639127  61.1931028  95.7618484  41.6909127  60.1981028  97.4288484
  40.9859127  59.8681028  98.0718484  42.5929127  59.7451028  97.3928484
  35.6279127  64.2021028  96.2498484  35.6099127  64.5741028  97.4258484
  34.8739127  63.2081028  95.7878484  35.0729127  62.8011028  94.8848484
  33.7489127  62.6611028  96.5318484  33.8399127  62.9621028  97.5758484
  32.4299127  63.2111028  95.9748484  32.4849127  64.2991028  95.9258484
  32.3269127  62.9121028  94.9318484  31.1889127  62.8081028  96.7348484
  31.2999127  61.7851028  97.0938484  31.0799127  63.4431028  97.6138484
  29.9419127  62.9101028  95.8828484  29.5639127  61.8991028  95.2528484
  29.3419127  64.0051028  95.8358484  33.7569127  61.1411028  96.4588484
  34.0669127  60.5621028  95.4158484  33.4049127  60.4981028  97.5688484
  33.1269127  61.0191028  98.3878484  33.4079127  59.0431028  97.6388484
  34.2799127  58.6731028  97.1008484  33.4999127  58.5761028  99.0898484
  33.5009127  57.4861028  99.1218484  34.4199127  58.9531028  99.5358484
  32.6439127  58.9551028  99.6488484  32.1569127  58.4791028  96.9778484
  31.0439127  58.9541028  97.2258484  32.3429127  57.4651028  96.1368484
  33.2679127  57.0811028  96.0058484  31.2399127  56.8911028  95.3958484
  31.4809127  55.8621028  95.1298484  30.3739127  56.8001028  96.0508484
  30.8479127  57.6491028  94.1518484  29.7889127  57.3741028  93.5808484
  31.6739127  58.5971028  93.7068484  32.5639127  58.7451028  94.1598484
  31.3249127  59.4371028  92.5708484  30.2869127  59.7481028  92.6908484
  32.1939127  60.6941028  92.5578484  31.9239127  61.3141028  91.7038484
  32.0359127  61.2551028  93.4788484  33.2439127  60.4101028  92.4818484
  31.4459127  58.7191028  91.2348484  30.7899127  59.1261028  90.2718484
  32.2569127  57.6671028  91.1458484  32.7949127  57.3741028  91.9488484
  32.3769127  56.9301028  89.8948484  32.3789127  57.6551028  89.0808484
  33.6989127  56.1551028  89.8348484  33.7559127  55.4781028  90.6868484
  33.6659127  55.4551028  88.9998484  34.9829127  56.9671028  89.7558484
  36.1919127  56.6091028  90.2728484  36.2959127  55.6751028  90.8058484
  37.1299127  57.5681028  90.0048484  38.0819127  57.4451028  90.3198484
  36.5399127  58.5861028  89.3058484  37.0819127  59.7711028  88.8208484
  38.1279127  59.9911028  88.9778484  36.2449127  60.6191028  88.1538484
  36.6219127  61.5511028  87.7588484  34.8959127  60.3131028  87.9638484
  34.2739127  61.0191028  87.4338484  34.3549127  59.1381028  88.4378484
  33.3129127  58.8971028  88.2858484  35.1849127  58.2481028  89.1288484
  31.2209127  55.9651028  89.6568484  31.2519127  55.2171028  88.6778484
  30.2069127  55.9621028  90.5178484  30.2279127  56.5681028  91.3248484
  29.0399127  55.1081028  90.3508484  29.2489127  54.4101028  89.5398484
  28.7899127  54.2901028  91.6248484  28.8979127  54.9411028  92.4918484
  27.7269127  54.0581028  91.6958484  29.5969127  53.0091028  91.8578484
  29.5839127  52.4271028  90.9358484  31.0429127  53.3011028  92.2108484
  31.5759127  52.3631028  92.3668484  31.5119127  53.8541028  91.3968484
  31.0819127  53.8971028  93.1228484  28.9449127  52.1801028  92.9488484
  29.5239127  51.2701028  93.1098484  28.9109127  52.7571028  93.8728484
  27.9309127  51.9161028  92.6488484  27.7809127  55.8811028  89.9888484
  26.7379127  55.2641028  89.7628484  27.8519127  57.2111028  89.9218484
  28.7469127  57.6731028  89.9938484  26.6489127  58.0171028  89.7448484
  25.8919127  57.6481028  90.4368484  26.9439127  59.4851028  90.1008484
  27.6919127  59.8651028  89.4048484  25.6929127  60.3321028  89.9718484
  25.9249127  61.3661028  90.2278484  25.3269127  60.2861028  88.9458484
  24.9259127  59.9541028  90.6478484  27.5049127  59.5781028  91.5058484
  27.7099127  60.6211028  91.7478484  26.7799127  59.1771028  92.2148484
  28.4289127  59.0031028  91.5678484  26.0999127  57.8761028  88.3288484
  24.8819127  57.8881028  88.1198484  26.9819127  57.7381028  87.3358484
  27.9709127  57.7051028  87.5398484  26.5229127  57.6341028  85.9528484
  25.8479127  58.4671028  85.7558484  27.7059127  57.7451028  84.9928484
  28.5639127  57.2191028  85.4128484  27.4629127  57.2401028  84.0578484
  28.0879127  59.1811028  84.7038484  27.3259127  60.1021028  84.9788484
  29.2719127  59.3771028  84.1458484  29.8679127  58.5891028  83.9358484
  29.5799127  60.3151028  83.9308484  25.7589127  56.3371028  85.7118484
  24.7639127  56.3281028  84.9798484  26.2089127  55.2331028  86.3108484
  27.0419127  55.2721028  86.8808484  25.4989127  53.9691028  86.1428484
  25.2909127  53.8321028  85.0818484  26.3699127  52.8041028  86.6158484
  26.6089127  52.9371028  87.6708484  25.7939127  51.8801028  86.5688484
  27.6379127  52.6401028  85.8358484  27.6149127  52.1361028  84.5518484
  26.6759127  51.8511028  84.1008484  28.7779127  51.9901028  83.8318484
  28.7449127  51.5971028  82.8258484  29.9809127  52.3431028  84.3908484
  30.8939127  52.2241028  83.8268484  30.0209127  52.8481028  85.6678484
  30.9659127  53.1291028  86.1088484  28.8559127  52.9961028  86.3848484
  28.8999127  53.3951028  87.3868484  24.1749127  53.9761028  86.8918484
  23.1729127  53.4511028  86.3958484  24.1489127  54.5671028  88.0868484
  24.9769127  55.0231028  88.4428484  22.9379127  54.5671028  88.8968484
  22.5469127  53.5501028  88.9208484  23.2659127  54.9821028  90.3308484
  23.9309127  55.8461028  90.3148484  22.3539127  55.3051028  90.8318484
  23.9079127  53.8691028  91.1248484  23.6129127  52.6941028  90.9198484
  24.7929127  54.2331028  92.0418484  25.0049127  55.2111028  92.1788484
  25.2549127  53.5321028  92.6038484  21.8569127  55.4751028  88.3268484
  20.6689127  55.2231028  88.5468484  22.2369127  56.5291028  87.6048484
  23.2189127  56.7221028  87.4708484  21.2349127  57.4051028  87.0078484
  20.4529127  57.5811028  87.7468484  21.8599127  58.7501028  86.6438484
  22.7749127  58.5821028  86.0758484  21.1849127  59.2971028  85.9848484
  22.1719127  59.5981028  87.8628484  21.6209127  59.3821028  88.9428484
  23.0599127  60.5701028  87.6948484  23.4879127  60.7121028  86.7908484
  23.3079127  61.1671028  88.4708484  20.5979127  56.7591028  85.7848484
  19.3739127  56.8031028  85.6188484  21.4139127  56.1591028  84.9168484
  22.4149127  56.2201028  85.0398484  20.9479127  55.3951028  83.7628484
  19.8719127  55.5331028  83.6578484  21.6369127  55.8651028  82.4798484
  22.6449127  55.4521028  82.4428484  20.8649127  55.4081028  81.2568484
  21.3729127  55.7531028  80.3558484  20.8089127  54.3191028  81.2478484
  19.8569127  55.8231028  81.2868484  21.7139127  57.2961028  82.4748484
  20.8289127  57.6651028  82.5158484  21.2349127  53.9231028  84.0258484
  22.3049127  53.4191028  83.6588484  20.3189127  53.1881028  84.6648484
  19.0249127  53.6321028  85.2038484  18.2489127  53.4681028  84.4558484
  19.1259127  54.6471028  85.5888484  18.8149127  52.6941028  86.3428484
  17.7459127  52.5721028  86.5178484  19.3739127  53.0471028  87.2098484
  19.3899127  51.4001028  85.8788484  18.6719127  50.8981028  85.2308484
  19.7079127  50.8161028  86.7428484  20.6209127  51.8021028  85.0568484
  21.5019127  51.7921028  85.6978484  20.8359127  50.8491028  83.8908484
  21.3039127  49.7271028  84.1208484  20.5149127  51.2471028  82.6558484
  20.0299127  52.1221028  82.5168484  20.8619127  50.4221028  81.5058484
  20.5299127  49.4041028  81.7098484  20.1319127  50.9171028  80.2398484
  19.1039127  51.1601028  80.5068484  20.7889127  52.1621028  79.6858484
  20.2549127  52.4891028  78.7938484  20.7609127  52.9521028  80.4358484
  21.8249127  51.9431028  79.4278484  20.1089127  49.8291028  79.1648484
  19.6339127  50.2201028  78.2648484  21.1309127  49.5931028  78.8678484
  19.4089127  48.5671028  79.5898484  19.4349127  47.8441028  78.7738484
  19.9119127  48.1481028  80.4618484  18.3729127  48.7931028  79.8418484
  22.3689127  50.3921028  81.2948484  22.8849127  49.4801028  80.6398484
  23.0949127  51.3601028  81.8538484  22.6399127  52.0941028  82.3778484
  24.5439127  51.4061028  81.7398484  24.8059127  51.1931028  80.7038484
  25.0519127  52.8101028  82.0758484  24.6439127  53.1211028  83.0378484
  26.1289127  52.7741028  82.2408484  24.7359127  53.8731028  81.0248484
  23.6549127  53.8981028  80.8838484  25.1819127  55.2481028  81.4858484
  24.9439127  55.9841028  80.7178484  24.6649127  55.5081028  82.4098484
  26.2579127  55.2421028  81.6618484  25.3759127  53.5111028  79.6958484
  25.1409127  54.2781028  78.9578484  26.4569127  53.4441028  79.8188484
  24.9899127  52.5501028  79.3558484  25.2449127  50.3811028  82.6208484
  26.4279127  50.1131028  82.3978484  24.5549127  49.8051028  83.6068484
  23.6219127  50.1261028  83.8248484  25.1099127  48.7101028  84.3938484
  26.0679127  49.0351028  84.8008484  24.1829127  48.3691028  85.5648484
  23.1459127  48.4641028  85.2438484  24.2929127  47.3141028  85.8168484
  24.3979127  49.1941028  86.7888484  23.5219127  50.0741028  87.3448484
  22.5559127  50.2341028  86.8898484  24.0669127  50.6401028  88.4658484
  23.5409127  51.3221028  88.9938484  25.3199127  50.1221028  88.6588484
  26.2579127  50.3861028  89.6538484  26.0329127  51.1001028  90.4328484
  27.4449127  49.7121028  89.5928484  28.2019127  49.8831028  90.3438484
  27.7139127  48.7931028  88.5718484  28.6669127  48.2851028  88.5658484
  26.7869127  48.5321028  87.5848484  26.9919127  47.8251028  86.7948484
  25.5609127  49.2051028  87.6208484  25.3449127  47.4501028  83.5718484
  25.9679127  46.5121028  84.0768484  24.8509127  47.4001028  82.3338484
  24.3439127  48.1901028  81.9598484  25.0269127  46.2211028  81.4998484
  24.9009127  45.3391028  82.1278484  23.9569127  46.1851028  80.4098484
  24.0979127  45.2991028  79.7908484  22.9699127  46.1531028  80.8698484
  24.0389127  47.0771028  79.7898484  26.4069127  46.1581028  80.8658484
  26.8289127  45.0781028  80.4438484  27.1159127  47.2771028  80.7908484
  26.7419127  48.1381028  81.1638484  28.4409127  47.3091028  80.1768484
  28.4209127  46.6441028  79.3138484  28.7749127  48.7211028  79.6688484
  28.8029127  49.3961028  80.5238484  30.1359127  48.7441028  78.9948484
  30.3509127  49.7531028  78.6438484  30.9009127  48.4381028  79.7088484
  30.1339127  48.0581028  78.1478484  27.6729127  49.1931028  78.7178484
  27.4619127  48.4081028  77.9918484  26.7419127  49.3081028  79.2728484
  27.9799127  50.4711028  77.9928484  27.1449127  50.7301028  77.3418484
  28.1369127  51.2711028  78.7158484  28.8809127  50.3421028  77.3928484
  29.4919127  46.7751028  81.1488484  30.3369127  45.9701028  80.7348484
  29.5019127  47.1671028  82.4308484  28.9269127  48.3791028  83.0418484
  27.8619127  48.4261028  82.8148484  29.5129127  49.2471028  82.7398484
  29.1089127  48.1471028  84.4978484  28.2629127  47.5771028  84.8818484
  29.2389127  49.1041028  85.0038484  30.3319127  47.3541028  84.6348484
  30.2539127  46.7191028  85.5168484  31.1949127  48.0201028  84.6518484
  30.3909127  46.4751028  83.3778484  31.4079127  46.4701028  82.9848484
  29.9589127  45.0551028  83.6788484  30.7989127  44.2481028  84.0908484
  28.6789127  44.7241028  83.4928484  28.0169127  45.4221028  83.1848484
  28.2259127  43.3581028  83.7308484  28.6319127  43.0241028  84.6858484
  26.7029127  43.3161028  83.8158484  26.3769127  42.2911028  83.9938484
  26.3669127  43.9511028  84.6348484  26.2759127  43.6751028  82.8798484
  28.7259127  42.4181028  82.6448484  29.1089127  41.2781028  82.9308484
  28.7359127  42.8791028  81.3938484  28.3579127  43.7931028  81.1898484
  29.2889127  42.0741028  80.3128484  28.8669127  41.0711028  80.3838484
  28.8929127  42.6641028  78.9618484  29.2009127  43.7091028  78.9238484
  29.5129127  42.2221028  78.1818484  27.4229127  42.5581028  78.5548484
  26.8089127  42.7321028  79.4378484  27.0859127  43.6181028  77.5208484
  26.0359127  43.5311028  77.2398484  27.2689127  44.6071028  77.9408484
  27.7109127  43.4771028  76.6388484  27.1149127  41.1761028  78.0248484
  26.0639127  41.1211028  77.7408484  27.7379127  40.9731028  77.1528484
  27.3209127  40.4361028  78.7978484  30.8029127  41.9621028  80.4188484
  31.3999127  41.0721028  79.8078484  31.4409127  42.8501028  81.1818484
  30.9289127  43.6061028  81.6128484  32.8709127  42.7451028  81.4038484
  33.3869127  42.7411028  80.4438484  33.2239127  43.6401028  81.9158484
  33.2759127  41.5211028  82.1958484  34.4279127  41.0901028  82.1088484
  32.3569127  40.9571028  82.9748484  31.4479127  41.3861028  83.0748484
  32.6059127  39.7201028  83.7078484  33.6649127  39.4841028  83.6018484
  32.3159127  39.8871028  85.2148484  32.3909127  38.9101028  85.6928484
  33.3339127  40.8111028  85.8468484  33.1169127  40.9191028  86.9098484
  34.3329127  40.3921028  85.7218484  33.2869127  41.7881028  85.3658484
  30.9169127  40.4231028  85.4328484  30.7319127  40.5341028  86.5018484
  30.8189127  41.3931028  84.9458484  30.1909127  39.7291028  85.0088484
  31.8179127  38.5431028  83.1548484  32.1739127  37.3891028  83.4448484
  30.7719127  38.7861028  82.3658484  30.5099127  39.7381028  82.1538484
  29.9899127  37.6941028  81.7968484  30.0159127  36.8591028  82.4968484
  28.5229127  38.1341028  81.6338484  28.5099127  39.1031028  81.1348484
  27.7479127  37.1451028  80.7768484  26.7149127  37.4801028  80.6778484
  28.2049127  37.0831028  79.7888484  27.7669127  36.1621028  81.2478484
  27.8669127  38.2891028  82.9938484  26.8299127  38.6001028  82.8648484
  27.8959127  37.3361028  83.5228484  28.4019127  39.0421028  83.5728484
  30.5939127  37.2241028  80.4778484  30.6359127  36.0221028  80.1968484
  31.0759127  38.1541028  79.6558484  31.0229127  39.1301028  79.9108484
  31.6809127  37.7681028  78.3858484  30.9629127  37.1391028  77.8598484
  31.9159127  39.0171028  77.5238484  32.3789127  39.7931028  78.1338484
  32.6829127  38.8011028  76.7798484  30.6829127  39.5931028  76.8248484
  29.8609127  39.6031028  77.5408484  30.9349127  41.0181028  76.3778484
  30.0449127  41.4071028  75.8838484  31.1669127  41.6361028  77.2448484
  31.7739127  41.0381028  75.6828484  30.2749127  38.7311028  75.6528484
  29.3959127  39.1621028  75.1728484  31.0929127  38.6821028  74.9348484
  30.0399127  37.7261028  76.0048484  32.9749127  36.9671028  78.5248484
  33.2579127  36.1711028  77.6128484  33.7989127  37.1261028  79.5698484
  33.9619127  38.3081028  80.4348484  33.2559127  38.2491028  81.2628484
  33.8979127  39.2111028  79.8268484  35.3559127  38.1651028  80.9628484
  35.3969127  38.5421028  81.9848484  36.0489127  38.6881028  80.3038484
  35.6649127  36.7421028  80.9588484  35.2739127  36.2851028  81.8678484
  36.7369127  36.6061028  80.8158484  34.9149127  36.1821028  79.7448484
  35.5629127  36.2181028  78.8688484  34.4669127  34.7551028  79.9828484
  35.1919127  33.8241028  79.6128484  33.2989127  34.5481028  80.5948484
  32.7599127  35.3321028  80.9338484  32.7929127  33.1911028  80.7788484
  33.5869127  32.5851028  81.2158484  31.6049127  33.1941028  81.7428484
  30.8889127  33.9531028  81.4258484  31.0249127  32.2821028  81.5988484
  31.8969127  33.3721028  83.2338484  32.5079127  34.2671028  83.3548484
  30.6089127  33.5711028  84.0128484  30.8389127  33.6961028  85.0708484
  30.0959127  34.4601028  83.6458484  29.9659127  32.7011028  83.8818484
  32.6769127  32.1901028  83.7818484  32.8709127  32.3431028  84.8438484
  32.0969127  31.2771028  83.6468484  33.6239127  32.1001028  83.2488484
  32.3949127  32.5701028  79.4478484  32.4389127  31.3461028  79.2888484
  32.0009127  33.3991028  78.4818484  31.9609127  34.3931028  78.6548484
  31.6239127  32.8891028  77.1698484  31.0689127  31.9611028  77.3108484
  30.7139127  33.8881028  76.4588484  30.9789127  34.8981028  76.7718484
  30.9789127  33.9231028  75.4018484  29.2009127  33.7031028  76.5908484
  28.9099127  32.8361028  75.9988484  28.7979127  33.4511028  78.0328484
  27.7169127  33.3241028  78.0918484  29.2899127  32.5481028  78.3958484
  29.0979127  34.3001028  78.6478484  28.4779127  34.9201028  76.0398484
  27.4019127  34.7791028  76.1378484  28.7799127  35.8061028  76.5978484
  28.7319127  35.0491028  74.9878484  32.8469127  32.5881028  76.3188484
  32.7749127  31.7651028  75.4018484  33.9709127  33.2481028  76.5998484
  33.9699127  33.9681028  77.3078484  35.2069127  32.9401028  75.8918484
  34.9809127  32.8541028  74.8288484  36.2139127  34.0731028  76.0778484
  36.5829127  34.0581028  77.1038484  37.3819127  33.9111028  75.1288484
  38.0879127  34.7281028  75.2778484  37.8799127  32.9611028  75.3238484
  37.0199127  33.9271028  74.1008484  35.5689127  35.3261028  75.8308484
  35.2319127  35.3411028  74.9318484  35.7959127  31.6181028  76.3648484
  36.2839127  30.8261028  75.5528484  35.7649127  31.3651028  77.6738484
  35.4149127  32.0631028  78.3148484  36.2319127  30.0851028  78.1998484
  37.2619127  29.9381028  77.8748484  36.2109127  30.1021028  79.7398484
  35.1979127  30.3371028  80.0658484  36.5859127  28.7441028  80.2958484
  36.5649127  28.7781028  81.3848484  35.8749127  27.9971028  79.9428484
  37.5879127  28.4781028  79.9608484  37.1509127  31.1771028  80.2838484
  38.1809127  30.8311028  80.2028484  37.0929127  32.0621028  79.6508484
  36.8629127  31.5651028  81.7168484  37.5689127  32.3321028  82.0348484
  35.8469127  31.9531028  81.7918484  36.9649127  30.6901028  82.3578484
  35.3899127  28.9431028  77.6458484  35.9059127  27.8601028  77.3428484
  34.0839127  29.1671028  77.4948484  33.7079127  30.0901028  77.6568484
  33.1919127  28.0851028  77.0958484  33.4899127  27.1831028  77.6308484
  31.7559127  28.4211028  77.4918484  31.7279127  28.6881028  78.5478484
  31.4549127  29.3461028  77.0008484  30.7089127  27.3411028  77.2168484
  30.7529127  27.0881028  76.1578484  31.0009127  26.0821028  78.0168484
  30.2409127  25.3301028  77.8028484  31.9819127  25.6951028  77.7408484
  30.9889127  26.3161028  79.0808484  29.3189127  27.8581028  77.5198484
  28.5879127  27.0751028  77.3178484  29.2589127  28.1491028  78.5688484
  29.1069127  28.7231028  76.8908484  33.2889127  27.8051028  75.6028484
  33.2979127  26.6421028  75.1848484  33.3659127  28.8521028  74.7818484
  33.3289127  29.7901028  75.1548484  33.5029127  28.6651028  73.3448484
  32.8249127  27.8671028  73.0428484  33.0969127  29.9391028  72.6008484
  33.5089127  29.9071028  71.5918484  31.5849127  30.0511028  72.5138484
  31.3179127  30.9641028  71.9808484  31.1859127  29.1891028  71.9788484
  31.1639127  30.0811028  73.5188484  33.6209127  31.0831028  73.2808484
  33.3639127  31.8801028  72.8118484  34.9139127  28.2661028  72.9318484
  35.1139127  27.8661028  71.7818484  35.8919127  28.3631028  73.8328484
  35.6919127  28.7121028  74.7588484  37.2499127  27.9641028  73.4778484
  37.4179127  28.2261028  72.4328484  38.2679127  28.7231028  74.3258484
  39.2759127  28.4141028  74.0478484  38.1569127  29.7941028  74.1548484
  38.0989127  28.5041028  75.3798484  37.4419127  26.4601028  73.6258484
  38.1179127  25.8341028  72.8038484  36.8569127  25.8591028  74.6568484
  36.3499127  26.4051028  75.3388484  36.9369127  24.4161028  74.8188484
  37.9179127  24.0961028  74.4668484  36.8269127  24.0371028  76.2978484
  36.8389127  22.9511028  76.3938484  37.7309127  24.3521028  76.8188484
  35.6219127  24.5871028  77.0158484  35.6269127  25.6751028  76.9518484
  34.7149127  24.2081028  76.5458484  35.6499127  24.1661028  78.4728484
  34.9859127  24.8101028  79.0498484  35.2849127  23.1431028  78.5618484
  37.0029127  24.2491028  79.0178484  37.4269127  25.1651028  78.9988484
  37.6739127  23.2161028  79.5178484  37.1139127  22.0141028  79.5558484
  36.1759127  21.8821028  79.2048484  37.6249127  21.2301028  79.9358484
  38.9019127  23.3861028  79.9868484  39.3289127  24.3011028  79.9648484
  39.4109127  22.6001028  80.3668484  35.8869127  23.6751028  74.0018484
  35.9149127  22.4411028  73.9538484  34.9679127  24.3921028  73.3628484
  34.8209127  25.3601028  73.6108484  34.1459127  23.8351028  72.2998484
  33.9699127  22.7821028  72.5208484  32.7919127  24.5471028  72.2468484
  32.9459127  25.6221028  72.3388484  32.3529127  24.4151028  71.2578484
  31.8019127  24.0881028  73.3018484  31.8559127  23.0041028  73.4028484
  32.0769127  24.5131028  74.2668484  30.1139127  24.5691028  72.8948484
  29.8989127  25.9951028  73.9508484  28.8989127  26.4041028  73.8108484
  30.0269127  25.6991028  74.9918484  30.6399127  26.7521028  73.6948484
  34.8299127  23.9301028  70.9448484  34.2879127  23.4301028  69.9538484
  35.9979127  24.5741028  70.8908484  36.3869127  24.9851028  71.7268484
  36.7969127  24.7441028  69.6778484  37.7049127  25.2781028  69.9568484
  37.2199127  23.3961028  69.0878484  37.3189127  22.6651028  69.8898484
  36.4349127  23.0271028  68.4278484  38.5249127  23.4821028  68.3198484
  39.0839127  24.5941028  68.2118484  38.9999127  22.4381028  67.8288484
  36.0729127  25.5861028  68.6328484  36.2879127  25.4251028  67.4298484
  35.2119127  26.4961028  69.0858484  34.9559127  26.5071028  70.0628484
  34.6069127  27.5021028  68.2138484  34.6709127  27.1571028  67.1818484
  33.1419127  27.7161028  68.5708484  33.0689127  28.0761028  69.5968484
  32.7309127  28.5121028  67.9508484  32.2959127  26.4691028  68.4138484
  32.5649127  25.9631028  67.4868484  32.5109127  25.7801028  69.2308484
  30.8179127  26.7901028  68.4018484  30.4589127  26.8841028  69.4268484
  30.6579127  27.7431028  67.8968484  30.0339127  25.7021028  67.6888484
  28.9739127  25.9551028  67.6968484  30.3419127  25.6591028  66.6438484
  30.2299127  24.3671028  68.3188484  31.1829127  24.2841028  68.6438484
  29.5979127  24.2671028  69.1008484  30.0419127  23.6431028  67.6398484
  35.4339127  28.7751028  68.3588484  35.0579127  29.7251028  69.0418484
  36.5909127  28.7791028  67.6958484  36.7889127  28.0541028  67.0218484
  37.5889127  29.8171028  67.9228484  37.7659127  29.8861028  68.9958484
  38.9059127  29.4321028  67.2498484  39.6459127  30.2131028  67.4248484
  39.2659127  28.4911028  67.6668484  38.7469127  29.3161028  66.1778484
  37.1369127  31.1831028  67.4318484  37.5899127  32.2031028  67.9608484
  36.2559127  31.2291028  66.4318484  35.9189127  30.3731028  66.0158484
  35.7779127  32.5151028  65.9368484  36.6399127  33.1651028  65.7868484
  35.0769127  32.3331028  64.5928484  34.7239127  33.2991028  64.2328484
  35.7769127  31.9101028  63.8718484  34.2289127  31.6591028  64.7128484
  34.8489127  33.1811028  66.9428484  34.8839127  34.4031028  67.1128484
  34.0159127  32.3921028  67.6228484  33.9859127  31.4011028  67.4278484
  33.1429127  32.9481028  68.6508484  32.6399127  33.8211028  68.2358484
  32.0779127  31.9251028  69.0468484  32.5199127  30.9291028  69.0598484
  31.7579127  32.1141028  70.0718484  30.8859127  31.9261028  68.1468484
  30.4429127  30.8951028  67.3728484  30.9719127  29.9531028  67.3738484
  29.3199127  31.2701028  66.6808484  28.8679127  30.6151028  66.0588484
  29.0129127  32.5661028  67.0008484  27.9729127  33.3771028  66.5588484
  27.2519127  32.9931028  65.8518484  27.9139127  34.6511028  67.0538484
  27.1249127  35.3171028  66.7378484  28.8599127  35.1251028  67.9708484
  28.7709127  36.1381028  68.3348484  29.8929127  34.3221028  68.4098484
  30.6249127  34.6851028  69.1168484  29.9809127  33.0141028  67.9208484
  33.9369127  33.3911028  69.8728484  33.6369127  34.4311028  70.4688484
  34.9439127  32.6081028  70.2678484  35.1399127  31.7501028  69.7728484
  35.7689127  32.9791028  71.4118484  35.1109127  33.1671028  72.2598484
  36.7039127  31.8281028  71.7788484  37.3159127  32.1151028  72.6338484
  36.1139127  30.9471028  72.0338484  37.3499127  31.5991028  70.9308484
  36.5639127  34.2491028  71.1338484  36.7549127  35.0761028  72.0308484
  37.0389127  34.4181028  69.8988484  36.9339127  33.6841028  69.2128484
  37.7109127  35.6571028  69.5288484  38.4809127  35.8631028  70.2728484
  38.3889127  35.5031028  68.1678484  39.1639127  34.7391028  68.2338484
  37.6679127  35.1211028  67.4458484  38.9879127  36.7761028  67.6468484
  40.2139127  37.2171028  68.1088484  40.7519127  36.6411028  68.8468484
  40.7639127  38.3871028  67.6398484  41.7239127  38.7181028  68.0068484
  40.0899127  39.1341028  66.7038484  40.5209127  40.0531028  66.3338484
  38.8639127  38.7101028  66.2368484  38.3319127  39.2981028  65.5038484
  38.3189127  37.5381028  66.7048484  37.3589127  37.2131028  66.3308484
  36.7369127  36.8281028  69.5128484  37.1169127  37.9631028  69.8208484
  35.4779127  36.5731028  69.1508484  35.2119127  35.6391028  68.8728484
  34.4719127  37.6301028  69.1498484  34.8919127  38.4971028  68.6398484
  33.2229127  37.1751028  68.3698484  33.0069127  36.1421028  68.6418484
  32.0149127  38.0251028  68.7248484  31.1489127  37.6811028  68.1598484
  31.8099127  37.9381028  69.7918484  32.2179127  39.0671028  68.4788484
  33.4819127  37.2301028  66.8778484  32.5899127  36.9061028  66.3418484
  33.7279127  38.2521028  66.5888484  34.3149127  36.5721028  66.6288484
  34.1339127  38.0381028  70.5778484  33.9899127  39.2271028  70.8818484
  34.0279127  37.0611028  71.4808484  34.1839127  36.1011028  71.2068484
  33.6869127  37.3671028  72.8648484  32.8749127  38.0941028  72.8618484
  33.1949127  36.1081028  73.5778484  33.9079127  35.3001028  73.4178484
  33.1959127  36.2791028  74.6548484  31.8279127  35.6591028  73.1458484
  30.8249127  36.5811028  72.8998484  31.0199127  37.6361028  73.0208484
  29.5669127  36.1681028  72.4988484  28.7939127  36.8981028  72.3078484
  29.3029127  34.8231028  72.3438484  28.3209127  34.4981028  72.0328484
  30.2929127  33.8951028  72.5858484  30.0889127  32.8411028  72.4638484
  31.5449127  34.3131028  72.9838484  32.3099127  33.5741028  73.1698484
  34.8649127  37.9751028  73.6128484  34.6669127  38.6481028  74.6288484
  36.0899127  37.7441028  73.1368484  36.2229127  37.0831028  72.3848484
  37.2439127  38.4411028  73.6948484  37.1899127  38.3801028  74.7818484
  38.5389127  37.7721028  73.2388484  38.5659127  37.7391028  72.1498484
  39.3909127  38.3661028  73.5708484  38.6509127  36.4661028  73.7498484
  38.0649127  35.8811028  73.2648484  37.2449127  39.9101028  73.2958484
  37.6279127  40.7761028  74.0888484  36.8179127  40.2081028  72.0668484
  36.4759127  39.4771028  71.4598484  36.8369127  41.5841028  71.5808484
  37.8079127  42.0181028  71.8198484  36.6629127  41.6061028  70.0628484
  35.7359127  41.0991028  69.7968484  36.5849127  42.6381028  69.7218484
  37.7489127  40.9751028  69.4108484  37.6529127  40.0221028  69.4778484
  35.7589127  42.4231028  72.2538484  35.9559127  43.6191028  72.4968484
  34.6089127  41.8181028  72.5558484  34.4569127  40.8581028  72.2828484
  33.5699127  42.5411028  73.2798484  33.4939127  43.5431028  72.8568484
  32.2199127  41.8471028  73.1098484  32.2389127  40.8921028  73.6348484
  31.4609127  42.3981028  73.6658484  31.7319127  41.6241028  71.6808484
  32.5359127  41.1531028  71.1148484  30.5359127  40.6921028  71.6708484
  30.1999127  40.5431028  70.6448484  30.8189127  39.7321028  72.1028484
  29.7279127  41.1301028  72.2578484  31.3969127  42.9451028  71.0198484
  31.0509127  42.7651028  70.0018484  30.6129127  43.4471028  71.5868484
  32.2859127  43.5751028  70.9948484  33.9119127  42.6721028  74.7558484
  33.4279127  43.5921028  75.4228484  34.7279127  41.7591028  75.2838484
  35.0159127  40.9611028  74.7348484  35.2129127  41.8981028  76.6518484
  34.3569127  42.0641028  77.3048484  35.9139127  40.6131028  77.0928484
  36.8379127  40.4991028  76.5268484  36.2419127  40.6631028  78.5708484
  36.7399127  39.7391028  78.8648484  36.8999127  41.5091028  78.7688484
  35.3219127  40.7771028  79.1438484  35.0639127  39.4911028  76.8328484
  35.0419127  39.3181028  75.8888484  36.1489127  43.0921028  76.7728484
  36.0459127  43.8831028  77.7158484  37.0769127  43.2331028  75.8218484
  37.1889127  42.5191028  75.1158484  37.9399127  44.4091028  75.7828484
  38.5469127  44.4231028  76.6878484  38.8719127  44.3391028  74.5738484
  38.2719127  44.3161028  73.6638484  39.3579127  45.3061028  74.4438484
  39.9249127  43.2411028  74.5008484  39.5449127  42.3471028  74.9958484
  40.2269127  42.9191028  73.0608484  40.9809127  42.1331028  73.0138484
  39.3169127  42.5791028  72.5658484  40.6019127  43.8111028  72.5588484
  41.1669127  43.6971028  75.1958484  41.9219127  42.9121028  75.1448484
  41.5459127  44.5971028  74.7108484  40.9409127  43.9151028  76.2398484
  37.1259127  45.6921028  75.7268484  37.4289127  46.6611028  76.4308484
  36.0919127  45.7171028  74.8828484  35.8369127  44.8841028  74.3718484
  35.3169127  46.9351028  74.6838484  36.0069127  47.7411028  74.4328484
  34.3509127  46.7511028  73.5138484  33.7749127  47.6651028  73.3708484
  34.9149127  46.5321028  72.6068484  33.6729127  45.9251028  73.7278484
  34.5619127  47.3301028  75.9458484  34.4759127  48.5161028  76.2758484
  34.0209127  46.3511028  76.6718484  34.1469127  45.3881028  76.3948484
  33.2449127  46.6591028  77.8678484  32.5729127  47.4851028  77.6318484
  32.3949127  45.4561028  78.2698484  33.0369127  44.5831028  78.3868484
  31.9799127  45.6231028  79.2638484  31.0609127  45.0651028  77.1248484
  31.5479127  44.3671028  76.0948484  34.1329127  47.0881028  79.0278484
  33.6619127  47.7681028  79.9438484  35.4079127  46.7051028  79.0098484
  35.7459127  46.1091028  78.2678484  36.3289127  47.1381028  80.0548484
  35.7989127  47.1091028  81.0068484  37.5259127  46.1721028  80.1428484
  37.8489127  45.9391028  79.1278484  38.6969127  46.8161028  80.8768484
  39.5279127  46.1121028  80.9248484  39.0109127  47.7131028  80.3438484
  38.3899127  47.0841028  81.8878484  37.0989127  44.8671028  80.8188484
  36.8959127  45.0561028  81.8728484  36.1439127  44.5421028  80.4058484
  38.1009127  43.7531028  80.6958484  37.7219127  42.8651028  81.2018484
  38.2669127  43.5281028  79.6428484  39.0419127  44.0581028  81.1548484
  36.7759127  48.5741028  79.8038484  36.8629127  49.3871028  80.7308484
  37.0569127  48.9091028  78.5448484  37.0189127  48.2111028  77.8158484
  37.4209127  50.2791028  78.2028484  38.1689127  50.6201028  78.9178484
  38.0469127  50.3221028  76.7958484  37.3339127  49.8931028  76.0918484
  38.3349127  51.7481028  76.3698484  38.7759127  51.7481028  75.3728484
  37.4059127  52.3181028  76.3548484  39.0299127  52.2051028  77.0738484
  39.3249127  49.4821028  76.7538484  40.1209127  50.0081028  77.2818484
  39.1709127  48.5621028  77.3168484  39.7889127  49.1431028  75.3568484
  40.6999127  48.5461028  75.4108484  39.0129127  48.5751028  74.8438484
  39.9899127  50.0621028  74.8068484  36.2059127  51.1941028  78.3128484
  36.3239127  52.3651028  78.6938484  35.0199127  50.6731028  77.9938484
  34.9579127  49.7181028  77.6718484  33.8049127  51.4701028  78.1048484
  33.9959127  52.4481028  77.6628484  32.6669127  50.8081028  77.3278484
  32.7889127  49.7261028  77.3678484  31.7329127  50.9471028  77.8728484
  32.4699127  51.2381028  75.8758484  33.4459127  51.2711028  75.3918484
  31.6039127  50.2331028  75.1388484  31.4729127  50.5541028  74.1058484
  32.0859127  49.2551028  75.1568484  30.6299127  50.1671028  75.6238484
  31.8579127  52.6231028  75.8108484  31.7249127  52.9131028  74.7688484
  30.8899127  52.6171028  76.3128484  32.5179127  53.3361028  76.3048484
  33.3969127  51.6741028  79.5558484  32.7389127  52.6671028  79.8768484
  33.7689127  50.7501028  80.4398484  34.2989127  49.9451028  80.1368484
  33.4179127  50.8891028  81.8478484  32.3549127  51.1211028  81.9158484
  33.6729127  49.5711028  82.5828484  34.7319127  49.3221028  82.5128484
  33.2819127  49.6771028  84.0438484  33.4739127  48.7261028  84.5418484
  33.8689127  50.4621028  84.5218484  32.2219127  49.9191028  84.1198484
  32.9049127  48.5311028  81.9688484  33.3069127  48.2881028  81.1318484
  34.1989127  52.0251028  82.4908484  33.6439127  52.8171028  83.2598484
  35.4909127  52.1241028  82.1778484  35.9109127  51.4541028  81.5498484
  36.3079127  53.1941028  82.7348484  36.1449127  53.2221028  83.8118484
  37.7859127  52.9061028  82.4828484  38.3899127  53.7111028  82.9018484
  38.0589127  51.9631028  82.9558484  37.9659127  52.8391028  81.4098484
  35.9149127  54.5481028  82.1578484  36.0849127  55.5821028  82.8138484
  35.3849127  54.5641028  80.9348484  35.2359127  53.6981028  80.4378484
  35.0199127  55.8261028  80.3128484  35.7959127  56.5661028  80.5128484
  34.9989127  55.7031028  79.2298484  33.6809127  56.3601028  80.7858484
  33.5189127  57.5671028  80.9748484  32.7009127  55.4751028  80.9718484
  32.8629127  54.4961028  80.7848484  31.3929127  55.9141028  81.4448484
  31.1429127  56.8401028  80.9268484  30.3229127  54.8681028  81.0868484
  30.6189127  53.9101028  81.5138484  28.9669127  55.2491028  81.6528484
  28.2329127  54.4901028  81.3818484  29.0329127  55.3191028  82.7388484
  28.6599127  56.2121028  81.2448484  30.2239127  54.7131028  79.5708484
  29.6399127  55.5371028  79.1608484  31.2169127  54.8131028  79.1318484
  29.6179127  53.4111028  79.1408484  29.5789127  53.3701028  78.0518484
  30.2249127  52.5861028  79.5138484  28.6079127  53.3291028  79.5438484
  31.4199127  56.2061028  82.9418484  30.6679127  57.0591028  83.4258484
  32.2839127  55.5261028  83.6958484  32.8539127  54.8021028  83.2828484
  32.4039127  55.8291028  85.1168484  31.4079127  55.7961028  85.5578484
  33.2689127  54.7801028  85.8108484  33.3499127  55.0191028  86.8708484
  32.8129127  53.7971028  85.6938484  34.2629127  54.7741028  85.3638484
  32.9769127  57.2221028  85.3358484  32.4869127  57.9751028  86.1838484
  34.0029127  57.5861028  84.5718484  34.3359127  56.9681028  83.8448484
  34.6729127  58.8641028  84.7498484  34.7289127  59.0711028  85.8188484
  36.0999127  58.7871028  84.2068484  36.0919127  58.2831028  83.2408484
  36.4579127  59.7931028  83.9898484  37.0809127  58.0931028  85.1258484
  37.2489127  58.7101028  86.0088484  36.6519127  57.1521028  85.4698484
  38.6539127  57.7721028  84.3108484  39.2889127  59.4301028  84.1488484
  40.2629127  59.4011028  83.6598484  38.6009127  60.0261028  83.5498484
  39.3919127  59.8781028  85.1368484  33.9499127  60.0221028  84.0828484
  34.2749127  61.1731028  84.3808484  32.9889127  59.7491028  83.2068484
  32.6839127  58.7961028  83.0728484  32.3529127  60.7991028  82.4218484
  33.1019127  61.2461028  81.7678484  31.2409127  60.2071028  81.5568484
  31.6149127  59.3211028  81.0438484  30.4379127  59.8451028  82.1988484
  30.6779127  61.1651028  80.5478484  31.1999127  61.2241028  79.2698484
  32.0199127  60.5791028  78.9908484  30.6869127  62.0981028  78.3408484
  31.1039127  62.1341028  77.3448484  29.6379127  62.9311028  78.6818484
  29.2359127  63.6191028  77.9528484  29.1089127  62.8821028  79.9488484
  28.2899127  63.5331028  80.2188484  29.6229127  62.0031028  80.8748484
  29.1949127  61.9711028  81.8658484  31.7909127  61.8861028  83.3348484
  31.0919127  61.5711028  84.3058484  32.0539127  63.1721028  83.0538484
  31.5099127  64.2711028  83.8678484  32.1019127  64.3731028  84.7778484
  30.4419127  64.1131028  84.0188484  31.7159127  65.4861028  83.0018484
  32.5209127  66.0931028  83.4148484  30.7869127  66.0541028  82.9468484
  32.0949127  65.0201028  81.6368484  32.8179127  65.7141028  81.2068484
  31.1929127  64.8691028  81.0438484  32.7689127  63.6761028  81.8788484
  32.5869127  63.0171028  81.0298484  34.2749127  63.8691028  82.0658484
  34.9069127  64.5091028  81.2308484  34.8389127  63.3311028  83.1418484
  34.2779127  62.8051028  83.7968484  36.2629127  63.4921028  83.3878484
  36.5399127  64.5211028  83.1608484  36.5969127  63.2101028  84.8508484
  36.1389127  62.2681028  85.1508484  37.6699127  63.0471028  84.9518484
  36.1689127  64.2921028  85.7918484  34.9279127  64.2441028  86.4048484
  34.2569127  63.4221028  86.2018484  34.5359127  65.2341028  87.2728484
  33.5649127  65.1871028  87.7428484  35.3809127  66.2831028  87.5418484
  35.0749127  67.0611028  88.2258484  36.6159127  66.3441028  86.9418484
  37.2779127  67.1711028  87.1528484  37.0089127  65.3521028  86.0728484
  37.9829127  65.4071028  85.6088484  37.0729127  62.5641028  82.4958484
  36.7069127  61.4081028  82.2738484  38.1779127  63.0841028  81.9708484
  38.3509127  64.0771028  82.0398484  39.1589127  62.2621028  81.2918484
  38.7799127  61.2401028  81.2818484  39.3349127  62.7061028  79.8218484
  40.0189127  62.0131028  79.3318484  38.0009127  62.6601028  79.0968484
  38.1379127  62.9751028  78.0628484  37.6099127  61.6431028  79.1178484
  37.2959127  63.3291028  79.5898484  39.9209127  64.0981028  79.7368484
  40.0329127  64.3821028  78.6908484  39.2559127  64.8041028  80.2358484
  40.8959127  64.1121028  80.2228484  40.4979127  62.2471028  82.0228484
  41.2219127  61.2501028  81.9408484  40.8279127  63.3031028  82.7648484
  40.2119127  64.1031028  82.8068484  42.0679127  63.3571028  83.5368484
  42.3329127  62.3431028  83.8358484  43.2149127  63.9341028  82.7128484
  43.1859127  63.5121028  81.7078484  43.0589127  65.0041028  82.5758484
  44.5819127  63.7001028  83.3158484  44.7019127  64.3311028  84.1968484
  44.6519127  62.6701028  83.6658484  45.9159127  64.0301028  82.1588484
  47.3069127  64.1101028  83.2768484  48.2169127  64.3101028  82.7118484
  47.1469127  64.9091028  84.0008484  47.4069127  63.1601028  83.8018484
  41.8389127  64.1851028  84.7918484  42.0609127  65.4021028  84.8018484
  41.3969127  63.5551028  85.8788484  40.8959127  62.1761028  85.9648484
  41.7239127  61.5071028  86.1978484  40.3269127  61.9431028  85.0648484
  39.9689127  62.2341028  87.1298484  39.9879127  61.2801028  87.6558484
  38.9659127  62.4851028  86.7838484  40.4639127  63.3081028  88.0338484
  41.1309127  62.8751028  88.7788484  39.6149127  63.8301028  88.4758484
  41.2529127  64.2791028  87.1468484  40.6789127  65.1931028  86.9918484
  42.6029127  64.6101028  87.7668484  43.6229127  63.9781028  87.4898484
  42.5909127  65.6251028  88.6258484  41.7259127  66.1041028  88.8288484
  43.7819127  66.1051028  89.3138484  44.6479127  65.5661028  88.9288484
  43.9899127  67.6001028  89.0738484  43.7819127  67.8321028  88.0298484
  43.2899127  68.1671028  89.6878484  45.3139127  67.9881028  89.3878484
  45.8549127  67.9521028  88.5958484  43.6609127  65.8291028  90.8058484
  42.6519127  66.1791028  91.4248484  44.6879127  65.1971028  91.3768484
  45.4729127  64.8981028  90.8148484  44.6879127  64.9321028  92.8118484
  43.7009127  64.5621028  93.0898484  45.7159127  63.8571028  93.1568484
  46.6839127  64.1341028  92.7398484  45.8289127  63.7971028  94.2388484
  45.3319127  62.5981028  92.6558484  45.2499127  62.6451028  91.7008484
  44.9689127  66.1931028  93.6188484  44.3719127  66.3981028  94.6808484
  45.8789127  67.0421028  93.1458484  46.2429127  66.9231028  92.2118484
  46.3539127  68.1461028  93.9718484  46.2369127  67.8591028  95.0168484
  47.8459127  68.3911028  93.7128484  48.1699127  69.2611028  94.2848484
  48.6609127  67.1881028  94.1338484  49.7169127  67.3791028  93.9428484
  48.5119127  67.0021028  95.1978484  48.3419127  66.3151028  93.5648484
  48.0609127  68.6381028  92.3208484  48.9959127  68.7911028  92.1628484
  45.5499127  69.4241028  93.7418484  44.9039127  69.9271028  94.6658484
  45.5559127  69.9451028  92.5158484  46.0719127  69.4901028  91.7758484
  44.8139127  71.1731028  92.2518484  45.0189127  71.8751028  93.0598484
  45.2779127  71.8041028  90.9438484  46.3659127  71.7591028  90.8858484
  44.9069127  71.2141028  90.1058484  44.8259127  73.2351028  90.7878484
  43.7649127  73.2541028  90.5368484  44.9089127  73.7471028  91.7458484
  45.7479127  74.1421028  89.5458484  45.1329127  75.7851028  89.8358484
  45.6079127  76.4791028  89.1418484  44.0539127  75.8021028  89.6838484
  45.3599127  76.0831028  90.8598484  43.3159127  70.9031028  92.2258484
  42.5329127  71.6231028  92.8588484  42.8999127  69.8941028  91.4628484
  43.5099127  69.5111028  90.7548484  41.5859127  69.2691028  91.5658484
  41.6089127  68.3481028  90.9838484  41.2979127  68.8951028  93.0238484
  42.1919127  68.4561028  93.4668484  41.1459127  69.8041028  93.6058484
  40.1219127  67.9601028  93.2378484  39.2319127  68.3851028  92.7748484
  40.3199127  67.0101028  92.7418484  39.8069127  67.6701028  94.9828484
  39.2099127  69.2771028  95.4838484  38.9699127  69.2611028  96.5468484
  39.9799127  70.0261028  95.2968484  38.3149127  69.5271028  94.9138484
  40.4669127  70.1411028  91.0138484  39.3529127  69.6581028  90.8228484
  40.7509127  71.4011028  90.7028484  41.6409127  71.7981028  90.9688484
  39.7979127  72.2311028  89.9798484  38.8129127  71.7731028  90.0688484
  39.7259127  73.6381028  90.5858484  40.6569127  73.8551028  91.1088484
  39.6469127  74.3741028  89.7848484  38.5629127  73.8061028  91.5388484
  37.9349127  72.8361028  91.9458484  38.2649127  75.0461028  91.8918484
  38.8039127  75.8181028  91.5268484  37.4979127  75.2201028  92.5258484
  40.1339127  72.3441028  88.5038484  39.2499127  72.6631028  87.7038484
  41.3899127  72.0931028  88.1358484  42.0929127  71.9021028  88.8358484
  41.8369127  72.0741028  86.7518484  41.1469127  72.6841028  86.1678484
  43.2259127  72.7021028  86.6438484  43.5539127  72.6841028  85.6048484
  43.1869127  73.7331028  86.9938484  43.9289127  72.1371028  87.2558484
  41.8349127  70.6711028  86.1628484  42.5439127  70.4131028  85.1838484
  41.0729127  69.7551028  86.7588484  40.6289127  69.9641028  87.6418484
  40.8519127  68.4411028  86.1748484  41.7999127  67.9041028  86.1488484
  39.8579127  67.6471028  87.0208484  38.8519127  68.0321028  86.8558484
  39.8639127  66.6041028  86.7048484  40.1699127  67.7231028  88.3958484
  39.7089127  68.4681028  88.7878484  40.3259127  68.5791028  84.7528484
  39.5549127  69.4841028  84.4398484  40.7469127  67.6751028  83.8818484
  41.3119127  66.8981028  84.1938484  40.4159127  67.7681028  82.4688484
  40.2759127  68.8201028  82.2188484  41.5539127  67.2181028  81.6088484
  41.6849127  66.1561028  81.8178484  41.2719127  67.2731028  80.5578484
  42.8869127  67.9451028  81.8168484  43.2299127  67.7271028  82.8278484
  43.9499127  67.4551028  80.8518484  44.8799127  67.9941028  81.0308484
  44.1139127  66.3881028  81.0028484  43.6199127  67.6301028  79.8278484
  42.7129127  69.4511028  81.7018484  43.6749127  69.9411028  81.8538484
  42.3319127  69.6991028  80.7108484  42.0069127  69.7951028  82.4578484
  39.1119127  67.0321028  82.1888484  38.9669127  65.8541028  82.5268484
  38.1719127  67.7411028  81.5748484  38.3609127  68.6911028  81.2908484
  36.8409127  67.2491028  81.2638484  36.7639127  66.2091028  81.5818484
  35.7799127  68.0891028  82.0238484  36.0179127  69.1461028  81.9008484
  34.3749127  67.8471028  81.5208484  33.6749127  68.4601028  82.0878484
  34.3159127  68.1111028  80.4648484  34.1199127  66.7951028  81.6458484
  35.8239127  67.7681028  83.4198484  36.6969127  67.9671028  83.7668484
  36.6479127  67.3221028  79.7528484  37.2979127  68.1221028  79.0768484
  35.7749127  66.4711028  79.2118484  35.3059127  65.7911028  79.7928484
  35.4969127  66.5211028  77.7798484  36.4399127  66.7171028  77.2698484
  34.9739127  65.1641028  77.2788484  34.6509127  65.2651028  76.2428484
  35.8089127  64.4681028  77.1908484  33.8569127  64.5091028  78.0918484
  33.7029127  63.4901028  77.7358484  34.1959127  64.3641028  79.1178484
  32.2759127  65.3811028  78.1048484  31.7729127  65.2501028  76.3958484
  30.8119127  65.7461028  76.2608484  32.5189127  65.7251028  75.7598484
  31.6799127  64.1991028  76.1238484  34.5269127  67.6351028  77.3948484
  34.1009127  67.6861028  76.2388484  34.1689127  68.5251028  78.3218484
  34.4309127  68.3821028  79.2868484  33.3999127  69.7151028  77.9818484
  32.9539127  69.5581028  76.9998484  32.2619127  69.9401028  78.9888484
  32.6819127  70.0421028  79.9898484  31.8049127  70.9121028  78.8038484
  31.1959127  68.8861028  79.0038484  30.8179127  68.1291028  80.0668484
  31.3069127  68.2561028  81.0208484  29.8079127  67.2771028  79.7088484
  29.4179127  66.6421028  80.3898484  29.5069127  67.4761028  78.3888484
  28.5609127  66.8541028  77.5808484  27.9239127  66.0831028  77.9898484
  28.4829127  67.2591028  76.2788484  27.7649127  66.8031028  75.6138484
  29.3169127  68.2611028  75.7748484  29.2159127  68.5481028  74.7388484
  30.2559127  68.8801028  76.5738484  30.9029127  69.6531028  76.1868484
  30.3599127  68.4871028  77.9108484  34.2389127  70.9841028  77.9198484
  33.7959127  71.9641028  77.3168484  35.4309127  71.0011028  78.5278484
  35.8019127  70.1551028  78.9348484  36.1959127  72.2401028  78.6038484
  35.8009127  72.9191028  77.8478484  36.0149127  72.9141028  79.9758484
  36.6339127  73.8101028  80.0238484  34.9859127  73.2601028  80.0758484
  36.3569127  72.0001028  81.1458484  37.3479127  71.2481028  81.0848484
  35.6189127  72.0411028  82.1468484  37.6819127  72.0511028  78.3228484
  38.4849127  72.9081028  78.7068484  38.0719127  70.9641028  77.6668484
  37.3919127  70.2711028  77.3888484  39.4629127  70.7101028  77.3178484
  40.0169127  71.6421028  77.4308484  40.0799127  69.6741028  78.2538484
  41.1189127  69.5021028  77.9718484  40.0379127  70.0401028  79.2798484
  39.5239127  68.7391028  78.1788484  39.5729127  70.2681028  75.8678484
  40.3919127  69.4171028  75.5158484  38.7489127  70.8471028  75.0058484
  38.1599127  71.6111028  75.3058484  38.6359127  70.4401028  73.6148484
  39.2799127  69.5751028  73.4548484  37.1909127  70.0381028  73.2888484
  37.1869127  69.3861028  72.4148484  36.5629127  69.3101028  74.4588484
  35.5389127  69.0331028  74.2078484  37.1379127  68.4111028  74.6788484
  36.5589127  69.9611028  75.3328484  36.4199127  71.2091028  73.0088484
  36.7919127  71.6641028  72.2498484  39.0969127  71.5631028  72.6938484
  39.3529127  72.6891028  73.1228484  39.2079127  71.2371028  71.4088484
  39.0799127  70.2781028  71.1178484  39.5129127  72.2311028  70.3918484
  40.3389127  72.8461028  70.7498484  39.9469127  71.5541028  69.0938484
  39.1919127  70.8271028  68.7938484  40.0169127  72.2991028  68.3018484
  41.1939127  70.9041028  69.2398484  41.2069127  70.1101028  68.6998484
  38.3059127  73.1381028  70.1568484  37.2239127  72.9391028  70.7118484
  38.4999127  74.1571028  69.3238484  39.4119127  74.3111028  68.9188484
  37.4209127  75.0661028  68.9768484  36.9169127  75.3661028  69.8948484
  37.9729127  76.3201028  68.2988484  37.1579127  77.0191028  68.1108484
  38.6739127  76.8161028  68.9698484  38.6239127  76.0161028  67.0788484
  39.5709127  75.9571028  67.2268484  36.4039127  74.3641028  68.0768484
  36.6189127  73.2491028  67.5978484  35.2719127  75.0381028  67.8558484
  35.1689127  75.9801028  68.2038484  34.1749127  74.4261028  67.1128484
  33.9429127  73.4691028  67.5798484  32.9289127  75.3081028  67.1958484
  32.7259127  75.5491028  68.2388484  33.1329127  76.2681028  66.7208484
  31.6929127  74.6931028  66.5728484  31.8819127  74.4891028  65.5188484
  31.4949127  73.7271028  67.0378484  30.4729127  75.5721028  66.7028484
  30.5259127  76.6391028  67.3078484  29.3589127  75.1251028  66.1378484
  29.3589127  74.2391028  65.6528484  28.5109127  75.6711028  66.1928484
  34.5469127  74.1641028  65.6598484  34.1089127  73.1621028  65.0838484
  35.3459127  75.0431028  65.0558484  35.6689127  75.8591028  65.5558484
  35.7619127  74.8391028  63.6738484  34.8679127  74.7071028  63.0638484
  36.5099127  76.0711028  63.1658484  35.8939127  76.9561028  63.3248484
  37.3679127  76.2611028  63.8108484  36.9729127  76.0351028  61.7088484
  37.7559127  75.2821028  61.6198484  35.8259127  75.6381028  60.7898484
  36.1769127  75.6181028  59.7578484  35.4619127  74.6491028  61.0678484
  35.0169127  76.3621028  60.8848484  37.5519127  77.3691028  61.2938484
  37.8739127  77.3181028  60.2538484  36.7929127  78.1441028  61.4008484
  38.4069127  77.6081028  61.9268484  36.6249127  73.5911028  63.5318484
  36.4959127  72.8501028  62.5528484  37.5049127  73.3401028  64.5028484
  37.5629127  73.9541028  65.3028484  38.3919127  72.1841028  64.4268484
  38.8659127  72.1801028  63.4448484  39.4859127  72.3011028  65.4868484
  39.0419127  72.1741028  66.4738484  40.5559127  71.2391028  65.2808484
  41.3239127  71.3431028  66.0478484  40.1049127  70.2491028  65.3508484
  41.0069127  71.3631028  64.2968484  40.0849127  73.5971028  65.4048484
  40.7729127  73.6751028  66.0698484  37.6259127  70.8771028  64.5928484
  37.8809127  69.9091028  63.8698484  36.6899127  70.8261028  65.5418484
  36.5209127  71.6311028  66.1278484  35.9059127  69.6111028  65.7388484
  36.5939127  68.7671028  65.7938484  35.1379127  69.6871028  67.0568484
  34.4179127  70.5031028  67.0058484  34.4899127  68.8151028  67.1448484
  35.9679127  69.8281028  68.3328484  36.4349127  70.8131028  68.3268484
  35.0739127  69.7361028  69.5548484  35.6779127  69.8381028  70.4558484
  34.3319127  70.5341028  69.5238484  34.5689127  68.7701028  69.5638484
  37.0699127  68.7801028  68.3818484  37.6469127  68.9011028  69.2988484
  36.6269127  67.7841028  68.3608484  37.7269127  68.9031028  67.5208484
  34.9479127  69.3691028  64.5818484  34.6379127  68.2161028  64.2668484
  34.4709127  70.4351028  63.9408484  34.7089127  71.3641028  64.2588484
  33.6049127  70.2801028  62.7788484  32.8169127  69.5701028  63.0318484
  32.9529127  71.6171028  62.4338484  32.6019127  72.0961028  63.3478484
  33.6999127  72.2841028  62.0038484  31.8009127  71.4681028  61.4718484
  30.7739127  70.8891028  61.8058484  31.9649127  71.9941028  60.2678484
  32.8279127  72.4641028  60.0358484  31.2269127  71.9251028  59.5818484
  34.3789127  69.7311028  61.5878484  33.8789127  68.8741028  60.8508484
  35.6019127  70.2201028  61.3768484  35.9589127  70.9591028  61.9648484
  36.4349127  69.6951028  60.2988484  35.8599127  69.7381028  59.3738484
  37.6969127  70.5591028  60.1188484  38.1439127  70.7231028  61.0988484
  38.7109127  69.8411028  59.2428484  39.5969127  70.4651028  59.1258484
  38.9909127  68.8971028  59.7098484  38.2729127  69.6461028  58.2638484
  37.3399127  71.9061028  59.5258484  38.2449127  72.5021028  59.4058484
  36.8689127  71.7621028  58.5538484  36.6489127  72.4251028  60.1908484
  36.7899127  68.2381028  60.5688484  36.6509127  67.3741028  59.6958484
  37.2459127  67.9461028  61.7888484  37.2969127  68.6661028  62.4948484
  37.6769127  66.5951028  62.1268484  38.4469127  66.2961028  61.4158484
  38.2869127  66.5761028  63.5288484  37.6419127  67.1301028  64.2108484
  38.2699127  65.5571028  63.9158484  39.7039127  67.1251028  63.6188484
  39.6649127  68.2061028  63.7558484  40.1819127  66.7441028  64.5208484
  40.7329127  66.7401028  62.1888484  41.0219127  64.9891028  62.4238484
  41.6449127  64.6111028  61.6138484  41.5279127  64.8281028  63.3758484
  40.0689127  64.4601028  62.4258484  36.5359127  65.5931028  62.0408484
  36.7689127  64.4191028  61.7388484  35.3029127  66.0321028  62.3008484
  35.1499127  67.0051028  62.5228484  34.1649127  65.1181028  62.2688484
  34.4259127  64.2291028  62.8428484  32.9529127  65.7751028  62.9288484
  32.6339127  66.6241028  62.3248484  31.8009127  64.7931028  63.0548484
  30.9519127  65.2871028  63.5278484  31.5109127  64.4431028  62.0638484
  32.1119127  63.9441028  63.6638484  33.3179127  66.2371028  64.2318484
  33.8459127  67.0351028  64.1528484  33.8369127  64.6871028  60.8448484
  33.4469127  63.5391028  60.6148484  33.9999127  65.5841028  59.8738484
  34.3129127  66.5181028  60.0968484  33.7269127  65.2171028  58.4898484
  32.8089127  64.6301028  58.4678484  33.5119127  66.4691028  57.6428484
  34.3489127  67.1521028  57.7888484  33.5369127  66.2001028  56.5868484
  32.2319127  67.1811028  57.9428484  32.0929127  68.4711028  58.3548484
  32.9669127  69.0901028  58.4948484  30.7669127  68.7721028  58.5308484
  30.4949127  69.6951028  58.8368484  30.0179127  67.6661028  58.2308484
  28.6379127  67.4821028  58.2558484  27.9899127  68.2951028  58.5478484
  28.1599127  66.2521028  57.9008484  27.0969127  66.0631028  57.9078484
  29.0209127  65.2141028  57.5228484  28.5959127  64.2591028  57.2498484
  30.3889127  65.3941028  57.4958484  31.0549127  64.5951028  57.2038484
  30.9089127  66.6421028  57.8568484  34.8479127  64.3681028  57.9108484
  34.6069127  63.5531028  57.0148484  36.0719127  64.5521028  58.4028484
  36.2459127  65.3021028  59.0558484  37.1809127  63.6881028  58.0188484
  37.1999127  63.6211028  56.9308484  38.5089127  64.3131028  58.4868484
  38.4319127  64.5111028  59.5558484  39.6719127  63.3621028  58.2658484
  40.5949127  63.8311028  58.6058484  39.5029127  62.4441028  58.8288484
  39.7539127  63.1271028  57.2048484  38.7509127  65.6341028  57.7788484
  39.6929127  66.0631028  58.1208484  38.7979127  65.4671028  56.7028484
  37.9359127  66.3221028  58.0038484  36.9829127  62.2841028  58.5798484
  37.3679127  61.2901028  57.9548484  36.3639127  62.1781028  59.7568484
  35.9519127  62.9941028  60.1858484  36.2759127  60.8881028  60.4328484
  37.1899127  60.3331028  60.2218484  36.1839127  61.0921028  61.9438484
  36.1189127  60.1231028  62.4388484  37.0709127  61.6191028  62.2948484
  35.2959127  61.6801028  62.1778484  35.0969127  60.0631028  59.9308484
  35.1379127  58.8301028  59.9768484  34.0309127  60.7121028  59.4538484
  34.0089127  61.7221028  59.4628484  32.9029127  59.9561028  58.9218484
  32.8349127  59.0261028  59.4868484  31.5659127  60.7081028  59.1018484
  30.7569127  60.0141028  58.8738484  31.3979127  61.1631028  60.5378484
  30.4499127  61.6911028  60.6438484  31.4059127  60.2951028  61.1978484
  32.2169127  61.8311028  60.8058484  31.4599127  61.8801028  58.1418484
  30.5079127  62.3891028  58.2928484  32.2779127  62.5771028  58.3268484
  31.5179127  61.5161028  57.1158484  33.0909127  59.5911028  57.4598484
  32.3159127  58.7931028  56.9248484  34.0999127  60.1491028  56.8018484
  34.6439127  60.8811028  57.2368484  34.4459127  59.7261028  55.4508484
  33.5579127  59.2831028  54.9998484  34.8509127  60.9471028  54.6008484
  35.6299127  61.4941028  55.1308484  35.4039127  60.5041028  53.2538484
  35.6839127  61.3801028  52.6698484  36.2809127  59.8761028  53.4098484
  34.6429127  59.9381028  52.7168484  33.6649127  61.8691028  54.4048484
  33.9659127  62.7261028  53.8028484  32.8659127  61.3311028  53.8948484
  33.3079127  62.2141028  55.3748484  35.5429127  58.6671028  55.4658484
  35.4579127  57.6721028  54.7458484  36.5679127  58.8431028  56.3018484
  36.5369127  59.5811028  56.9908484  37.7409127  57.9781028  56.2328484
  37.9029127  57.7151028  55.1878484  38.9789127  58.7261028  56.7268484
  38.7699127  59.1621028  57.7038484  39.7719127  58.0091028  56.9388484
  39.5159127  59.8101028  55.7958484  38.7529127  60.5821028  55.6918484
  40.7539127  60.4421028  56.3888484  41.1269127  61.2131028  55.7148484
  40.5079127  60.8891028  57.3518484  41.5209127  59.6801028  56.5278484
  39.8059127  59.2371028  54.4228484  40.1879127  60.0251028  53.7728484
  40.5499127  58.4451028  54.5088484  38.8889127  58.8291028  53.9978484
  37.5759127  56.6861028  57.0218484  37.9899127  55.6261028  56.5448484
  36.9919127  56.7461028  58.2138484  36.6119127  57.6211028  58.5468484
  36.8759127  55.5711028  59.0778484  37.8829127  55.1941028  59.2598484
  36.2629127  55.9381028  60.4408484  35.4279127  56.6181028  60.2698484
  35.7349127  54.6991028  61.1458484  35.3059127  54.9821028  62.1068484
  34.9679127  54.2301028  60.5308484  36.5519127  53.9961028  61.3058484
  37.2889127  56.6471028  61.3088484  36.8399127  56.9001028  62.2698484
  38.1449127  55.9911028  61.4698484  37.6189127  57.5591028  60.8108484
  36.0839127  54.4611028  58.3898484  36.5219127  53.3031028  58.4288484
  34.9389127  54.7321028  57.7458484  34.1259127  55.9611028  57.7098484
  34.4309127  56.5691028  56.8588484  34.1629127  56.4451028  58.6858484
  32.7539127  55.4401028  57.4728484  32.1619127  56.2001028  56.9618484
  32.3279127  55.1021028  58.4178484  32.9409127  54.2761028  56.5738484
  33.0419127  54.6261028  55.5468484  32.1279127  53.5671028  56.7268484
  34.2629127  53.6401028  57.0268484  34.0539127  52.8251028  57.7198484
  35.0619127  53.1101028  55.8498484  34.9359127  51.9261028  55.5198484
  35.8829127  53.9431028  55.2078484  35.9359127  54.9131028  55.4848484
  36.7099127  53.4671028  54.1048484  36.0869127  52.8471028  53.4598484
  37.2249127  54.6531028  53.2698484  37.7689127  55.3291028  53.9298484
  38.1749127  54.1781028  52.1768484  38.5249127  55.0351028  51.6008484
  39.0279127  53.6731028  52.6298484  37.6529127  53.4861028  51.5158484
  36.0519127  55.4171028  52.6548484  35.4519127  54.7341028  52.0528484
  35.3859127  55.7561028  53.4478484  36.4669127  56.6001028  51.8078484
  35.5799127  57.0901028  51.4068484  37.0269127  57.3071028  52.4198484
  37.0939127  56.2561028  50.9848484  37.8519127  52.6041028  54.6258484
  38.2109127  51.5921028  54.0128484  38.4339127  52.9801028  55.7668484
  38.1399127  53.8291028  56.2278484  39.4989127  52.1801028  56.3678484
  40.3029127  52.0811028  55.6388484  40.0649127  52.8851028  57.6148484
  39.2329127  53.1211028  58.2778484  41.0259127  51.9751028  58.3668484
  41.4109127  52.4971028  59.2428484  40.5009127  51.0741028  58.6828484
  41.8549127  51.7021028  57.7138484  40.7569127  54.1921028  57.2368484
  41.7489127  53.9751028  56.8418484  40.2099127  54.6691028  56.4228484
  40.8769127  55.1531028  58.3888484  41.3779127  56.0621028  58.0538484
  39.8829127  55.4021028  58.7598484  41.4579127  54.6921028  59.1878484
  38.9879127  50.7861028  56.7048484  39.6739127  49.7831028  56.4848484
  37.7699127  50.7041028  57.2398484  37.2139127  51.5391028  57.3598484
  37.2299127  49.4151028  57.6558484  37.9889127  48.9041028  58.2488484
  35.9989127  49.6241028  58.5358484  35.2529127  50.1931028  57.9808484
  35.5009127  48.6671028  58.6898484  36.2369127  50.2921028  59.8918484
  36.7909127  51.2161028  59.7228484  34.9189127  50.6451028  60.5548484
  35.1109127  51.1191028  61.5178484  34.3629127  51.3321028  59.9168484
  34.3339127  49.7381028  60.7068484  37.0689127  49.4001028  60.7968484
  37.2239127  49.8971028  61.7548484  36.5469127  48.4571028  60.9578484
  38.0339127  49.2051028  60.3288484  36.8919127  48.5351028  56.4578484
  36.8389127  47.3071028  56.5798484  36.6649127  49.1391028  55.2908484
  36.7479127  50.1431028  55.2168484  36.2969127  48.3551028  54.1178484
  35.6419127  47.5471028  54.4438484  35.5229127  49.2201028  53.1228484
  36.0789127  50.1391028  52.9358484  35.5149127  48.7291028  52.1498484
  34.0899127  49.5701028  53.5238484  34.1319127  50.1821028  54.4248484
  33.4039127  50.3781028  52.4388484  32.3859127  50.6141028  52.7488484
  33.9549127  51.3031028  52.2708484  33.3769127  49.7991028  51.5158484
  33.2979127  48.3101028  53.8458484  32.2809127  48.5821028  54.1288484
  33.2699127  47.6641028  52.9688484  33.7749127  47.7811028  54.6708484
  37.5189127  47.7321028  53.4538484  37.4789127  46.5691028  53.0388484
  38.6169127  48.4851028  53.3328484  38.6169127  49.4361028  53.6728484
  39.7949127  47.9011028  52.7058484  39.4439127  47.1951028  51.9528484
  40.6319127  48.9681028  51.9768484  41.3709127  48.4731028  51.3468484
  40.0129127  49.4521028  51.2208484  41.3229127  50.0341028  52.8098484
  40.9669127  51.3691028  52.6858484  40.1809127  51.6571028  52.0038484
  41.6009127  52.3491028  53.4228484  41.3009127  53.3811028  53.3198484
  42.6159127  52.0001028  54.2878484  43.2529127  52.9671028  55.0258484
  44.1209127  52.6511028  55.2868484  42.9959127  50.6841028  54.4208484
  43.7869127  50.4101028  55.1038484  42.3609127  49.7141028  53.6768484
  42.6839127  48.6881028  53.7768484  40.6529127  47.1211028  53.6928484
  41.4889127  46.3231028  53.2628484  40.4619127  47.3241028  54.9958484
  39.8629127  48.0751028  55.3078484  41.1149127  46.4661028  55.9768484
  42.1579127  46.3451028  55.6858484  41.0739127  47.1161028  57.3618484
  40.0379127  47.3301028  57.6238484  41.6719127  46.1991028  58.4138484
  41.6299127  46.6861028  59.3878484  41.1059127  45.2681028  58.4488484
  42.7099127  45.9831028  58.1608484  41.8109127  48.3411028  57.3368484
  41.2369127  49.0541028  57.0478484  40.4639127  45.0911028  56.0098484
  41.1579127  44.0711028  56.0868484  39.1309127  45.0441028  55.9488484
  38.5939127  45.8991028  55.9658484  38.4349127  43.7661028  55.8578484
  38.7279127  43.1561028  56.7128484  36.9239127  43.9841028  55.9218484
  36.4139127  43.0231028  55.8528484  36.6649127  44.4651028  56.8648484
  36.6129127  44.6201028  55.0928484  38.8089127  43.0171028  54.5878484
  38.8269127  41.7821028  54.5808484  39.1109127  43.7451028  53.5128484
  39.0499127  44.7521028  53.5518484  39.5319127  43.1131028  52.2698484
  38.8069127  42.3391028  52.0168484  39.5379127  44.1511028  51.1458484
  38.5719127  44.6551028  51.1148484  40.2449127  44.9431028  51.3908484
  39.8559127  43.6041028  49.7858484  38.9929127  42.9931028  48.9278484
  37.9589127  42.8541028  49.2088484  39.6439127  42.6381028  47.7748484
  39.1409127  42.1711028  47.0338484  40.9559127  43.0211028  47.8688484
  42.0009127  42.8801028  46.9598484  41.8269127  42.4031028  46.0068484
  43.2239127  43.3641028  47.3278484  44.0639127  43.2761028  46.6548484
  43.4229127  43.9801028  48.5688484  44.4089127  44.3461028  48.8148484
  42.3889127  44.1241028  49.4698484  42.5399127  44.6011028  50.4268484
  41.1249127  43.6381028  49.1228484  40.9009127  42.4581028  52.4158484
  41.1559127  41.4061028  51.8198484  41.7949127  43.0631028  53.2018484
  41.5609127  43.9341028  53.6558484  43.1139127  42.4741028  53.4128484
  43.4839127  42.1211028  52.4508484  44.0899127  43.5251028  53.9398484
  43.8229127  43.7831028  54.9648484  45.0789127  43.0781028  54.0418484
  44.2159127  45.0311028  52.9618484  43.0589127  45.6971028  53.0168484
  43.0619127  41.2861028  54.3628484  43.8009127  40.3151028  54.1748484
  42.2089127  41.3401028  55.3858484  41.6509127  42.1691028  55.5348484
  42.0789127  40.2051028  56.2898484  43.0779127  39.8871028  56.5878484
  41.3099127  40.6121028  57.5428484  40.5479127  41.3441028  57.2768484
  40.7479127  39.7561028  57.9158484  42.1689127  41.1661028  58.6498484
  42.7779127  40.3261028  59.5708484  42.6459127  39.2571028  59.4968484
  43.5559127  40.8341028  60.5888484  44.0239127  40.1651028  61.2968484
  43.7299127  42.1961028  60.6938484  44.5029127  42.7201028  61.6998484
  44.2359127  43.6261028  61.8698484  43.1349127  43.0451028  59.7948484
  43.2739127  44.1131028  59.8788484  42.3589127  42.5301028  58.7838484
  41.8939127  43.2111028  58.0868484  41.3859127  39.0331028  55.6138484
  41.5869127  37.8801028  56.0098484  40.5669127  39.3091028  54.6008484
  40.4039127  40.2681028  54.3298484  39.8899127  38.2551028  53.8608484
  39.6309127  37.4601028  54.5608484  38.5939127  38.8071028  53.2648484
  37.8749127  38.9841028  54.0648484  38.7819127  39.7961028  52.8468484
  37.9709127  37.9421028  52.2248484  37.3799127  36.7311028  52.4138484
  37.3319127  36.3021028  53.4038484  36.9189127  36.2401028  51.2198484
  36.4529127  35.3451028  51.1878484  37.2089127  37.1391028  50.2288484
  36.9429127  37.0881028  48.8638484  36.4289127  36.2351028  48.4448484
  37.3549127  38.1451028  48.1028484  37.1709127  38.1481028  47.0388484
  38.0179127  39.2401028  48.6708484  38.3249127  40.0531028  48.0298484
  38.2809127  39.2921028  50.0238484  38.7929127  40.1351028  50.4638484
  37.8709127  38.2261028  50.8278484  40.7799127  37.6631028  52.7758484
  40.6559127  36.4761028  52.4588484  41.6869127  38.4621028  52.2108484
  41.7449127  39.4331028  52.4838484  42.6009127  37.9461028  51.1978484
  42.0199127  37.3671028  50.4798484  43.2629127  39.1031028  50.4518484
  43.5069127  39.8961028  51.1588484  44.2229127  38.7741028  50.0528484
  42.4199127  39.6731028  49.3278484  41.5589127  40.1931028  49.7478484
  43.0099127  40.3921028  48.7598484  41.9429127  38.5721028  48.4048484
  42.7479127  37.8531028  48.2508484  41.1139127  38.0401028  48.8728484
  41.4969127  39.1231028  47.0668484  40.4879127  39.5261028  47.1588484
  42.1549127  39.9411028  46.7738484  41.5159127  38.0721028  46.0168484
  41.5099127  38.5061028  45.1048484  42.3499127  37.5111028  46.1168484
  40.7009127  37.4831028  46.1148484  43.6599127  37.0311028  51.7998484
  44.0839127  36.0681028  51.1518484  44.0989127  37.3121028  53.0248484
  43.7419127  38.1191028  53.5168484  45.0909127  36.5031028  53.7178484
  45.6769127  35.9711028  52.9678484  46.0399127  37.4001028  54.5128484
  45.5049127  37.8331028  55.3578484  46.8239127  36.7901028  54.9598484
  46.6719127  38.5111028  53.6948484  45.8899127  39.1611028  53.3018484
  47.2809127  39.1381028  54.3458484  47.6829127  37.9021028  52.3348484
  48.8079127  36.8091028  53.1958484  49.4959127  36.3581028  52.4808484
  49.3739127  37.3771028  53.9338484  48.2409127  36.0251028  53.6978484
  44.4479127  35.4721028  54.6328484  45.1489127  34.8001028  55.3948484
  43.1259127  35.3511028  54.5678484  42.5969127  35.9241028  53.9258484
  42.3719127  34.4151028  55.3898484  42.4529127  34.7221028  56.4328484
  40.8999127  34.4841028  54.9698484  40.5159127  35.4851028  55.1648484
  40.8279127  34.3751028  53.8878484  40.0129127  33.4761028  55.6288484
  39.3349127  33.7911028  56.7898484  39.4559127  34.7661028  57.2378484
  38.5009127  32.8731028  57.3888484  37.9839127  33.1291028  58.3018484
  38.3269127  31.6271028  56.8218484  37.6729127  30.9071028  57.2908484
  38.9869127  31.3021028  55.6598484  38.8579127  30.3261028  55.2158484
  39.8149127  32.2271028  55.0618484  40.3129127  31.9681028  54.1388484
  42.9159127  32.9961028  55.2548484  43.2209127  32.5311028  54.1538484
  43.0449127  32.3141028  56.3808484  42.8549127  32.7611028  57.2668484
  43.4569127  30.9231028  56.3808484  42.5809127  30.2851028  56.2668484
  44.1139127  30.7391028  55.5308484  44.1789127  30.5631028  57.6628484
  44.2679127  31.3471028  58.5998484  44.6959127  29.3381028  57.6798484
  44.5409127  28.7141028  56.9008484  45.4959127  28.8211028  58.7808484
  45.4779127  29.5451028  59.5958484  44.9429127  27.4901028  59.2938484
  44.8659127  26.7871028  58.4638484  45.6679127  27.0341028  59.9678484
  43.6039127  27.5891028  59.9918484  43.6569127  28.3481028  60.7728484
  42.8419127  27.8931028  59.2738484  43.2159127  26.2591028  60.6058484
  43.2859127  25.4771028  59.8498484  43.9259127  26.0021028  61.3918484
  41.8659127  26.2801028  61.1588484  41.1169127  26.2251028  60.4838484
  41.5879127  26.3641028  62.4538484  40.3289127  26.3751028  62.8628484
  39.5789127  26.3191028  62.1888484  40.1189127  26.4391028  63.8488484
  42.5689127  26.4371028  63.3418484  43.5309127  26.4291028  63.0338484
  42.3549127  26.5011028  64.3268484  46.9369127  28.6301028  58.3278484
  47.1899127  28.2561028  57.1788484  47.8769127  28.8881028  59.2328484
  47.6169127  29.2291028  60.1478484  49.2999127  28.7001028  58.9688484
  49.4469127  28.6331028  57.8908484  50.1409127  29.8701028  59.5058484
  49.9279127  29.9911028  60.5678484  51.6209127  29.5781028  59.3408484
  52.2019127  30.4161028  59.7258484  51.8769127  28.6741028  59.8938484
  51.8479127  29.4341028  58.2848484  49.7859127  31.1731028  58.7878484
  50.6979127  31.7361028  58.5888484  49.3759127  30.9441028  57.8038484
  48.8189127  32.0421028  59.5398484  48.6189127  32.9461028  58.9648484
  47.8879127  31.4981028  59.6968484  49.2479127  32.3141028  60.5048484
  49.7299127  27.3841028  59.5988484  49.6139127  27.1991028  60.8158484
  50.2279127  26.4711028  58.7728484  50.3209127  26.6771028  57.7888484
  50.6569127  25.1591028  59.2218484  50.3149127  25.0201028  60.2478484
  50.0319127  24.0661028  58.3548484  50.1669127  23.1001028  58.8418484
  48.5509127  24.3271028  58.1658484  48.1189127  23.5411028  57.5468484
  48.0559127  24.3371028  59.1368484  48.4109127  25.2911028  57.6778484
  50.6709127  24.0421028  57.0738484  50.4409127  24.8361028  56.5858484
  52.1809127  25.0671028  59.2078484  52.8839127  25.9621028  58.7318484
  52.6919127  23.9561028  59.7438484  52.0769127  23.2381028  60.1008484
  54.1349127  23.7611028  59.8228484  54.5639127  24.6021028  60.3668484
  54.4429127  22.4821028  60.5988484  54.1009127  22.5931028  61.6278484
  53.8499127  21.6621028  60.1938484  55.9039127  22.0931028  60.5948484
  56.3269127  22.2821028  59.6088484  56.4449127  22.7091028  61.3128484
  56.0829127  20.6321028  60.9478484  55.4619127  20.3881028  61.8098484
  55.7559127  20.0141028  60.1118484  57.5359127  20.3231028  61.2678484
  57.7709127  19.3101028  60.9428484  58.1819127  20.9881028  60.6948484
  57.8439127  20.4611028  62.7168484  57.7849127  21.4341028  62.9828484
  57.1789127  19.9251028  63.2558484  58.7769127  20.1191028  62.8968484
  54.7659127  23.7161028  58.4378484  55.7999127  24.3481028  58.2038484
  54.1419127  23.0001028  57.4998484  53.2849127  22.5141028  57.7228484
  54.6579127  22.8901028  56.1408484  55.7219127  22.6611028  56.2038484
  53.9699127  21.7301028  55.4188484  54.5009127  21.5171028  54.4908484
  54.0769127  20.8221028  56.0118484  52.5009127  21.9631028  55.1158484
  52.0709127  22.6071028  55.8828484  52.4059127  22.4991028  54.1718484
  51.7119127  20.6701028  55.0428484  52.3379127  19.5901028  55.0188484
  50.4649127  20.7321028  55.0218484  54.5019127  24.1751028  55.3368484
  55.1699127  24.3241028  54.3098484  53.6439127  25.1001028  55.7738484
  53.0409127  24.8991028  56.5588484  53.5659127  26.4061028  55.1278484
  53.3909127  26.2521028  54.0628484  52.3969127  27.2081028  55.6958484
  52.3179127  27.0231028  56.7668484  52.6009127  28.2731028  55.5848484
  51.0819127  26.8771028  55.0308484  51.0889127  26.1291028  54.0318484
  50.0399127  27.3701028  55.5078484  54.8599127  27.1931028  55.2928484
  55.1829127  28.0351028  54.4488484  55.6029127  26.9431028  56.3728484
  55.3329127  26.2101028  57.0128484  56.8089127  27.7191028  56.6438484
  56.5929127  28.7641028  56.4228484  57.1769127  27.6161028  58.1358484
  57.3529127  26.5671028  58.3728484  58.4499127  28.3941028  58.4378484
  58.6879127  28.3051028  59.4978484  59.2719127  27.9911028  57.8468484
  58.3029127  29.4441028  58.1858484  56.0239127  28.1191028  59.0078484
  55.1209127  27.5541028  58.7738484  56.2329127  27.8861028  60.0518484
  55.7389127  29.5991028  58.8718484  54.9089127  29.8711028  59.5228484
  56.6239127  30.1681028  59.1558484  55.4779127  29.8261028  57.8378484
  57.9579127  27.2761028  55.7438484  58.7719127  28.0991028  55.3158484
  58.0389127  25.9791028  55.4218484  57.3189127  25.3381028  55.7228484
  59.1719127  25.4961028  54.6338484  60.0749127  25.9481028  55.0448484
  59.3209127  23.9791028  54.7518484  58.3359127  23.5151028  54.7078484
  59.8509127  23.5991028  53.8788484  60.0369127  23.5231028  56.0138484
  60.5519127  22.5821028  55.8178484  60.8179127  24.2411028  56.2658484
  59.1159127  23.3531028  57.1898484  57.8949127  23.4611028  56.9918484
  59.6139127  23.1191028  58.3098484  59.0839127  25.9001028  53.1668484
  60.1189127  26.1741028  52.5478484  57.8819127  25.9311028  52.5848484
  57.0619127  25.6551028  53.1048484  57.7679127  26.3661028  51.1958484
  58.4049127  25.7251028  50.5868484  56.3309127  26.2221028  50.6958484
  55.6779127  26.8651028  51.2858484  56.2579127  26.6291028  49.6868484
  55.7829127  24.8041028  50.7068484  56.4499127  24.1531028  50.1418484
  55.7379127  24.4401028  51.7328484  54.3899127  24.7591028  50.0918484
  54.0159127  25.7751028  49.9678484  54.4489127  24.3271028  49.0928484
  53.4479127  23.9901028  50.8988484  53.5889127  22.9901028  50.9048484
  52.4529127  24.5251028  51.5988484  52.2609127  25.8361028  51.5868484
  52.8709127  26.4311028  51.0448484  51.5039127  26.2401028  52.1198484
  51.6429127  23.7501028  52.3048484  51.7809127  22.7491028  52.3118484
  50.8879127  24.1601028  52.8358484  58.2349127  27.8051028  51.0178484
  58.8039127  28.1461028  49.9738484  58.0159127  28.6581028  52.0178484
  57.5659127  28.3391028  52.8638484  58.4139127  30.0561028  51.9218484
  58.9599127  30.1931028  50.9888484  57.1809127  30.9601028  51.8928484
  56.7249127  30.9831028  52.8828484  57.4869127  31.9831028  51.6708484
  56.1519127  30.5101028  50.8748484  56.2559127  30.8241028  49.6898484
  55.1499127  29.7721028  51.3348484  55.1029127  29.5391028  52.3168484
  54.4339127  29.4431028  50.7028484  59.3289127  30.4521028  53.0738484
  59.1479127  31.5141028  53.6758484  60.3199127  29.6141028  53.3828484
  60.4589127  28.7741028  52.8398484  61.2149127  29.8911028  54.4998484
  60.6019127  30.1121028  55.3738484  62.0609127  28.6571028  54.8188484
  61.4079127  27.7881028  54.9048484  63.0819127  28.4071028  53.7218484
  63.6729127  27.5251028  53.9688484  62.5669127  28.2451028  52.7748484
  63.7399127  29.2711028  53.6338484  62.7469127  28.8531028  56.0598484
  63.3179127  29.6221028  55.9928484  62.1259127  31.0861028  54.2528484
  62.7779127  31.5471028  55.1948484  62.1889127  31.5991028  53.0238484
  61.6959127  31.1521028  52.2638484  62.9559127  32.8001028  52.7348484
  63.6059127  32.9961028  53.5878484  63.8459127  32.5811028  51.5028484
  63.2179127  32.4081028  50.6288484  64.3969127  33.4961028  51.2878484
  64.8079127  31.4461028  51.6548484  64.8439127  30.2231028  51.0748484
  65.9389127  29.5661028  51.5808484  66.1519127  28.6281028  51.2728484
  66.5509127  30.3561028  52.4448484  67.4359127  30.2111028  53.0468484
  65.8869127  31.4961028  52.5108484  66.0569127  32.3251028  53.0618484
  62.0889127  34.0281028  52.5148484  62.6039127  35.1471028  52.5908484
  60.7959127  33.8481028  52.2548484  60.4209127  32.9131028  52.1808484
  59.8789127  34.9631028  52.0678484  60.4479127  35.8141028  51.6928484
  58.8179127  34.6001028  51.0258484  58.2769127  33.7121028  51.3528484
  58.1019127  35.4171028  50.9378484  59.4079127  34.3531028  49.7648484
  60.0279127  33.6241028  49.8388484  59.1929127  35.3811028  53.3608484
  58.9419127  36.5741028  53.5638484  58.8909127  34.4311028  54.2368484
  59.1599127  33.4741028  54.0568484  58.1759127  34.7021028  55.4718484
  57.4049127  35.4451028  55.2688484  57.5009127  33.4301028  55.9848484
  58.2639127  32.6911028  56.2288484  57.0319127  33.6351028  56.9468484
  56.4729127  32.8021028  55.0458484  56.9799127  32.5201028  54.1228484
  55.8809127  31.5511028  55.6638484  55.1509127  31.1181028  54.9798484
  56.6749127  30.8281028  55.8528484  55.3909127  31.8061028  56.6038484
  55.3849127  33.8031028  54.7038484  54.6609127  33.3391028  54.0338484
  54.8819127  34.1201028  55.6178484  55.8289127  34.6701028  54.2138484
  59.1159127  35.2591028  56.5338484  60.3229127  35.0101028  56.5238484
  58.5419127  36.0391028  57.4378484  57.5519127  36.2341028  57.3818484
  59.3079127  36.6241028  58.5138484  60.1019127  37.2361028  58.0858484
  58.4249127  37.5131028  59.4018484  57.4199127  37.0931028  59.4478484
  58.7919127  37.4771028  60.4278484  58.3469127  38.9501028  58.9488484
  59.1889127  39.4181028  57.9698484  59.9179127  38.7581028  57.5238484
  59.1259127  40.7131028  57.5418484  59.7979127  41.0601028  56.7708484
  58.2129127  41.5651028  58.0908484  58.1789127  42.8541028  57.6248484
  57.4979127  43.3451028  58.0898484  57.3529127  41.1301028  59.0708484
  56.6259127  41.8001028  59.5068484  57.4259127  39.8301028  59.4938484
  56.7499127  39.4941028  60.2658484  59.9409127  35.4801028  59.3018484
  59.7959127  35.3781028  60.5088484  60.6119127  34.6251028  58.7288484
  72.7009127  72.4331028  78.0498484  71.7999127  72.8861028  78.1078484
  72.6289127  71.6471028  77.4198484  73.4099127  73.1371028  77.9008484
  73.0009127  71.8551028  79.3528484  73.1479127  70.7821028  79.2278484
  74.2929127  72.4581028  79.9188484  75.0329127  72.5201028  79.1208484
  74.1429127  73.5251028  80.0808484  74.9539127  71.8561028  81.1628484
  74.7259127  70.7911028  81.1958484  76.4609127  72.0251028  81.0838484
  76.9229127  71.5941028  81.9728484  76.8379127  71.5171028  80.1968484
  76.7059127  73.0861028  81.0258484  74.4299127  72.5031028  82.4348484
  74.9189127  72.0541028  83.2998484  74.6419127  73.5721028  82.4128484
  73.3529127  72.3481028  82.5048484  71.8209127  72.0721028  80.2978484
  71.6529127  71.3401028  81.2708484  70.9979127  73.0761028  79.9998484
  71.2289127  73.7131028  79.2508484  69.7579127  73.2891028  80.7298484
  69.8839127  72.8791028  81.7318484  69.4679127  74.7861028  80.8668484
  68.6029127  74.9291028  81.5148484  70.3019127  75.2711028  81.3748484
  69.2199127  75.4731028  79.5348484  69.2039127  74.7991028  78.4898484
  69.0419127  76.7061028  79.5338484  68.6209127  72.5261028  80.0478484
  68.8199127  71.8401028  79.0448484  67.4499127  72.5731028  80.6458484
  67.3259127  73.1441028  81.4698484  66.3429127  71.7971028  80.1088484
  66.8159127  70.8471028  79.8608484  65.2939127  71.3841028  81.1968484
  65.3829127  70.3071028  81.3428484  65.5629127  72.0461028  82.5328484
  64.8099127  71.7291028  83.2538484  66.5519127  71.7571028  82.8898484
  65.5209127  73.1291028  82.4168484  63.8639127  71.6681028  80.7678484
  63.3349127  72.1681028  81.5798484  63.8689127  72.3791028  79.9418484
  63.1029127  70.4351028  80.3608484  62.0909127  70.7131028  80.0668484
  63.6069127  69.9571028  79.5208484  63.0599127  69.7411028  81.1998484
  65.7889127  72.2621028  78.7518484  65.2709127  71.4581028  78.0188484
  65.9179127  73.5361028  78.4078484  66.3429127  74.1911028  79.0478484
  65.4489127  74.0021028  77.1068484  64.4679127  73.5621028  76.9248484
  65.2909127  75.5351028  77.1048484  66.2399127  75.9811028  77.4028484
  64.9359127  76.0401028  75.7148484  64.8299127  77.1251028  75.7378484
  65.7269127  75.7681028  75.0158484  63.9969127  75.5901028  75.3928484
  64.2309127  75.9541028  78.1008484  64.1299127  77.0391028  78.0888484
  63.2779127  75.4981028  77.8318484  64.5209127  75.6271028  79.0998484
  66.3879127  73.5311028  76.0038484  65.9469127  73.0121028  74.9738484
  67.6959127  73.6881028  76.2118484  68.0239127  74.1171028  77.0658484
  68.6649127  73.2451028  75.2148484  68.3749127  73.6611028  74.2498484
  70.0539127  73.7741028  75.5628484  70.3649127  73.3691028  76.5258484
  70.7769127  73.3931028  74.8418484  70.1339127  75.2881028  75.6048484
  69.5689127  75.7041028  74.7708484  69.6479127  75.6511028  76.5098484
  71.5549127  75.8041028  75.5558484  72.3179127  75.5381028  76.5078484
  71.9049127  76.4881028  74.5728484  68.6909127  71.7291028  75.0888484
  69.0229127  71.2041028  74.0208484  68.3459127  71.0101028  76.1578484
  68.1009127  71.4741028  77.0208484  68.3209127  69.5541028  76.0858484
  69.1969127  69.2251028  75.5268484  68.3979127  68.9571028  77.4888484
  67.6699127  69.4551028  78.1288484  67.9919127  67.9461028  77.4688484
  69.7559127  68.9381028  78.1958484  70.0989127  69.9681028  78.2968484
  69.6099127  68.3521028  79.5878484  70.5809127  68.3431028  80.0828484
  68.9139127  68.9591028  80.1668484  69.2299127  67.3331028  79.5158484
  70.7949127  68.1731028  77.3938484  71.7449127  68.1821028  77.9278484
  70.4639127  67.1431028  77.2578484  70.9219127  68.6451028  76.4198484
  67.0769127  69.0601028  75.3578484  67.1339127  68.0631028  74.6328484
  65.9419127  69.7401028  75.5388484  65.9059127  70.4921028  76.2128484
  64.7519127  69.4011028  74.7658484  64.5629127  68.3341028  74.8828484
  63.5369127  70.1611028  75.2948484  63.7629127  71.2271028  75.3308484
  62.6979127  70.0251028  74.6118484  63.1709127  69.7131028  76.5858484
  63.7219127  70.1451028  77.2428484  64.9559127  69.6871028  73.2848484
  64.4869127  68.9291028  72.4308484  65.6509127  70.7791028  72.9638484
  65.9699127  71.4061028  73.6888484  65.9609127  71.0851028  71.5718484
  65.0289127  71.1121028  71.0068484  66.6279127  72.4541028  71.4728484
  67.5309127  72.4601028  72.0828484  66.9989127  72.6021028  70.4588484
  65.7579127  73.6201028  71.8598484  64.7189127  73.3941028  71.6178484
  65.8409127  73.7951028  72.9328484  66.1899127  74.8591028  71.1138484
  66.4329127  74.5961028  70.0848484  65.3569127  75.5611028  71.0638484
  67.3359127  75.5111028  71.7298484  67.3989127  75.4341028  72.7348484
  68.2659127  76.1771028  71.0548484  68.1969127  76.2691028  69.7378484
  67.4349127  75.8321028  69.2398484  68.9069127  76.7771028  69.2288484
  69.2729127  76.7431028  71.6998484  69.3339127  76.6691028  72.7048484
  69.9799127  77.2501028  71.1868484  66.8639127  70.0221028  70.9638484
  66.7129127  69.6631028  69.7918484  67.8199127  69.5181028  71.7448484
  67.9149127  69.8391028  72.6978484  68.7399127  68.5041028  71.2478484
  69.1249127  68.8351028  70.2828484  69.9189127  68.3601028  72.2108484
  70.3979127  69.3311028  72.3358484  69.5389127  68.1841028  73.2168484
  70.9839127  67.3141028  71.8888484  70.4899127  66.3531028  71.7418484
  71.7129127  67.6761028  70.6178484  72.4679127  66.9201028  70.4038484
  71.0029127  67.7241028  69.7918484  72.1949127  68.6461028  70.7388484
  71.9549127  67.1811028  73.0378484  72.7079127  66.4321028  72.7928484
  72.4419127  68.1401028  73.2158484  71.4169127  66.8751028  73.9348484
  68.0399127  67.1651028  71.0488484  68.3459127  66.4381028  70.0988484
  67.1019127  66.8191028  71.9318484  66.8759127  67.4381028  72.6968484
  66.4019127  65.5471028  71.7938484  67.1479127  64.7581028  71.7048484
  65.5569127  65.2641028  73.0358484  66.1559127  65.4401028  73.9288484
  64.7359127  65.9801028  73.0858484  64.9969127  63.8501028  73.0738484
  64.4529127  63.6511028  72.1498484  65.8199127  63.1351028  73.0908484
  64.0879127  63.5971028  74.2558484  64.6789127  63.3431028  75.4138484
  62.8679127  63.6161028  74.1278484  62.4579127  63.8021028  73.2238484
  62.2739127  63.4451028  74.9268484  65.5399127  65.5271028  70.5368484
  65.5349127  64.5381028  69.7958484  64.8069127  66.6131028  70.2738484
  64.7949127  67.3841028  70.9258484  64.0229127  66.6891028  69.0458484
  63.4339127  65.7761028  68.9598484  63.0579127  67.8801028  69.0978484
  62.8119127  68.1011028  70.1368484  63.5639127  68.7721028  68.7288484
  61.7869127  67.6671028  68.3168484  60.6009127  67.3631028  68.9658484
  60.5799127  67.2811028  70.0428484  59.4339127  67.1611028  68.2528484
  58.5159127  66.9311028  68.7738484  59.4469127  67.2541028  66.8738484
  58.5369127  67.0971028  66.3138484  60.6239127  67.5481028  66.2148484
  60.6379127  67.6171028  65.1368484  61.7819127  67.7541028  66.9338484
  62.6939127  67.9861028  66.4038484  64.9279127  66.7891028  67.8278484
  64.5519127  66.3561028  66.7348484  66.1179127  67.3581028  68.0008484
  66.3469127  67.7901028  68.8848484  67.1119127  67.3751028  66.9368484
  66.6849127  67.8891028  66.0758484  68.3449127  68.1511028  67.3988484
  69.0879127  68.1631028  66.6008484  68.0599127  69.1741028  67.6438484
  68.7679127  67.6711028  68.2808484  67.4969127  65.9641028  66.5128484
  67.3809127  65.5991028  65.3378484  67.9539127  65.1521028  67.4678484
  67.8859127  65.4251028  68.4378484  68.5539127  63.8671028  67.1318484
  69.2499127  64.0211028  66.3078484  69.3419127  63.3341028  68.3308484
  68.6449127  63.0241028  69.1088484  69.8199127  62.3931028  68.0568484
  70.3889127  64.2741028  68.9368484  69.8979127  65.2211028  69.1608484
  70.9359127  63.7141028  70.2388484  71.6769127  64.4011028  70.6478484
  70.1219127  63.5921028  70.9528484  71.4019127  62.7471028  70.0518484
  71.5119127  64.5521028  67.9618484  72.2369127  65.2221028  68.4238484
  72.0019127  63.6161028  67.6948484  71.1069127  65.0191028  67.0638484
  67.5069127  62.8571028  66.6878484  67.7839127  62.0011028  65.8428484
  66.2999127  62.9381028  67.2468484  66.0979127  63.6741028  67.9078484
  65.2669127  61.9671028  66.9078484  65.7259127  60.9791028  66.8718484
  64.1889127  61.9531028  67.9878484  63.3019127  61.4491028  67.6038484
  64.6839127  61.2231028  69.2178484  63.9039127  61.2221028  69.9788484
  64.9359127  60.1961028  68.9548484  65.5699127  61.7251028  69.6068484
  63.8519127  63.2981028  68.3388484  64.4419127  63.6061028  69.0308484
  64.6539127  62.2581028  65.5438484  64.2079127  61.3381028  64.8508484
  64.6119127  63.5311028  65.1458484  64.9549127  64.2611028  65.7528484
  64.0719127  63.8781028  63.8358484  63.1999127  63.2521028  63.6488484
  63.6259127  65.3391028  63.8188484  63.2249127  65.5861028  62.8358484
  62.8549127  65.4931028  64.5738484  64.4789127  65.9821028  64.0348484
  65.0909127  63.6161028  62.7388484  64.7309127  63.1771028  61.6418484
  66.3689127  63.8771028  63.0188484  66.6169127  64.2971028  63.9038484
  67.4169127  63.5611028  62.0558484  67.1579127  64.0241028  61.1038484
  68.7509127  64.1401028  62.5248484  68.8109127  64.0751028  63.6108484
  69.5649127  63.5151028  62.1578484  68.9849127  65.5781028  62.0918484
  68.7869127  65.6701028  61.0238484  68.2449127  66.2231028  62.5658484
  70.6369127  66.2031028  62.4488484  70.4709127  66.6401028  64.1708484
  71.4149127  67.0431028  64.5368484  69.6889127  67.3911028  64.2818484
  70.2079127  65.7531028  64.7478484  67.5269127  62.0581028  61.8438484
  67.7429127  61.5971028  60.7188484  67.3809127  61.2831028  62.9178484
  67.2419127  61.7011028  63.8268484  67.4179127  59.8321028  62.8078484
  68.3159127  59.5511028  62.2568484  67.4939127  59.2151028  64.2018484
  68.1199127  59.8401028  64.8388484  66.5099127  59.2571028  64.6688484
  68.0029127  57.7981028  64.2378484  67.1229127  56.7361028  64.2738484
  66.0579127  56.9171028  64.2668484  67.5669127  55.4381028  64.3188484
  66.8569127  54.6251028  64.3438484  68.9149127  55.1841028  64.3318484
  69.3439127  53.8821028  64.3778484  68.5849127  53.2951028  64.3958484
  69.8209127  56.2221028  64.3028484  70.8829127  56.0251028  64.3138484
  69.3619127  57.5211028  64.2588484  70.0779127  58.3291028  64.2408484
  66.2069127  59.3011028  62.0558484  66.3129127  58.3071028  61.3338484
  65.0549127  59.9471028  62.2118484  64.9989127  60.7351028  62.8418484
  63.8689127  59.5271028  61.4798484  63.7229127  58.4601028  61.6488484
  64.0249127  59.7551028  59.9838484  63.5849127  58.9311028  59.1768484
  64.6339127  60.8671028  59.5918484  64.9999127  61.5111028  60.2778484
  64.7799127  61.1681028  58.1788484  63.9189127  60.7511028  57.6568484
  64.7689127  62.6851028  57.9678484  64.1919127  63.1571028  58.7628484
  65.7819127  63.0731028  58.0788484  64.2179127  63.1051028  56.6368484
  62.8489127  63.1141028  56.4248484  62.1779127  62.8151028  57.2168484
  62.3219127  63.4991028  55.2178484  61.2519127  63.5111028  55.0748484
  63.1619127  63.8691028  54.1938484  62.7519127  64.1641028  53.2388484
  64.5249127  63.8641028  54.3848484  65.1829127  64.1571028  53.5798484
  65.0489127  63.4871028  55.5988484  66.1199127  63.4911028  55.7378484
  66.0419127  60.5341028  57.5868484  66.4779127  60.9231028  56.5018484
  66.6459127  59.5761028  58.2948484  66.4319127  59.4621028  59.2748484
  67.6169127  58.6861028  57.6678484  68.2429127  59.2731028  56.9958484
  68.5109127  58.0341028  58.7208484  67.8829127  57.5821028  59.4878484
  68.9539127  57.1311028  58.2998484  69.6049127  58.8551028  59.3958484
  69.1309127  59.6561028  59.9638484  70.3749127  57.9801028  60.3608484
  71.1559127  58.5691028  60.8418484  69.6959127  57.5891028  61.1188484
  70.8279127  57.1511028  59.8178484  70.5289127  59.4801028  58.3718484
  71.2989127  60.0591028  58.8818484  70.9989127  58.6951028  57.7788484
  69.9559127  60.1361028  57.7168484  66.9219127  57.6051028  56.8598484
  67.4979127  57.0701028  55.9078484  65.6899127  57.2701028  57.2288484
  65.2359127  57.7661028  57.9828484  64.9359127  56.2051028  56.5958484
  65.5959127  55.7021028  55.8888484  64.5029127  55.1771028  57.6518484
  63.6009127  55.5291028  58.1518484  64.2259127  54.2461028  57.1578484
  65.5609127  54.9021028  58.6728484  66.6229127  54.0681028  58.3768484
  66.6819127  53.5911028  57.4098484  67.6139127  53.8341028  59.3018484
  68.4349127  53.1761028  59.0588484  67.5559127  54.4421028  60.5388484
  68.3329127  54.2611028  61.2668484  66.5059127  55.2801028  60.8458484
  66.4549127  55.7531028  61.8148484  65.5209127  55.5131028  59.9138484
  64.7099127  56.1821028  60.1608484  63.7189127  56.6911028  55.8328484
  63.2609127  55.9831028  54.9338484  63.1959127  57.8751028  56.1498484
  63.6009127  58.4231028  56.8958484  62.0349127  58.3941028  55.4258484
  61.2459127  57.6461028  55.5018484  61.5169127  59.6741028  56.1038484
  62.3749127  60.2981028  56.3538484  60.6319127  60.4491028  55.1498484
  60.2709127  61.3531028  55.6408484  61.2039127  60.7221028  54.2628484
  59.7829127  59.8311028  54.8578484  60.7769127  59.3541028  57.3848484
  60.4229127  60.2781028  57.8408484  59.9259127  58.7101028  57.1628484
  61.4479127  58.8431028  58.0748484  62.3249127  58.5971028  53.9418484
  61.5409127  58.1091028  53.1128484  63.3959127  59.2941028  53.5348484
  64.4299127  59.9801028  54.3298484  64.8079127  59.2991028  55.0928484
  64.0339127  60.9281028  54.6938484  65.5009127  60.2451028  53.3358484
  66.1429127  59.3681028  53.2528484  66.0399127  61.1491028  53.6178484
  64.8089127  60.4671028  52.0538484  65.4609127  60.1641028  51.2338484
  64.4799127  61.5051028  51.9958484  63.5809127  59.5451028  52.0958484
  62.7149127  60.0831028  51.7108484  63.7969127  58.2861028  51.2708484
  63.4379127  58.2741028  50.0888484  64.3689127  57.2281028  51.8488484
  64.7029127  57.2911028  52.7998484  64.5099127  55.9801028  51.1038484
  64.8819127  56.2201028  50.1078484  65.5309127  55.0681028  51.7868484
  66.3899127  55.6621028  52.0978484  65.1309127  54.7371028  52.7448484
  66.0209127  53.8481028  50.9968484  65.1689127  53.1891028  50.8278484
  66.5729127  54.2591028  49.6468484  66.9129127  53.3751028  49.1078484
  65.7929127  54.7571028  49.0708484  67.4109127  54.9421028  49.7888484
  67.0659127  53.0761028  51.7758484  67.3949127  52.2171028  51.1908484
  67.9189127  53.7231028  51.9808484  66.6369127  52.7321028  52.7168484
  63.1669127  55.2761028  50.9508484  62.9259127  54.6051028  49.9438484
  62.2759127  55.4231028  51.9338484  62.5329127  55.9131028  52.7788484
  60.9259127  54.8821028  51.8028484  61.0039127  53.8431028  51.4838484
  60.2129127  54.9171028  53.1568484  60.2999127  55.9171028  53.5818484
  58.7419127  54.5681028  53.0008484  58.2549127  54.5991028  53.9758484
  58.2659127  55.2871028  52.3348484  58.6479127  53.5671028  52.5798484
  60.8229127  53.9741028  54.0448484  60.3749127  53.9971028  54.8938484
  60.1289127  55.6471028  50.7498484  59.4289127  55.0471028  49.9278484
  60.2179127  56.9791028  50.7728484  60.7359127  57.4381028  51.5088484
  59.5819127  57.8111028  49.7538484  58.5009127  57.7301028  49.8698484
  59.9799127  59.2741028  49.9598484  60.9119127  59.3101028  50.5238484
  60.3549127  59.6731028  49.0178484  58.9989127  60.2751028  50.5638484
  58.2209127  60.4881028  49.8308484  58.3559127  59.7271028  51.8038484
  57.6629127  60.4641028  52.2098484  57.8129127  58.8141028  51.5588484
  59.1239127  59.5051028  52.5438484  59.7309127  61.5661028  50.8868484
  59.0319127  62.2821028  51.3188484  60.5289127  61.3631028  51.6008484
  60.1579127  61.9811028  49.9738484  59.9479127  57.3631028  48.3438484
  59.0709127  57.0641028  47.5278484  61.2409127  57.3191028  48.0388484
  61.9349127  57.4801028  48.7548484  61.6969127  57.0431028  46.6918484
  61.1709127  57.6941028  45.9928484  62.7379127  57.3501028  46.5938484
  61.5549127  55.6071028  46.2408484  61.1319127  55.3521028  45.1108484
  61.9039127  54.6551028  47.1088484  62.1959127  54.9051028  48.0428484
  61.8679127  53.2511028  46.7218484  62.3809127  53.1521028  45.7648484
  62.6119127  52.3951028  47.7478484  62.3919127  52.7601028  48.7508484
  62.2159127  51.3801028  47.7268484  64.1149127  52.3521028  47.5468484
  64.3349127  52.1961028  46.4908484  64.5439127  53.3171028  47.8158484
  64.9009127  51.0551028  48.5198484  64.8839127  49.7021028  47.3508484
  65.3389127  48.8221028  47.8058484  63.8549127  49.4751028  47.0718484
  65.4479127  49.9831028  46.4608484  60.4519127  52.7261028  46.5528484
  60.2609127  51.7251028  45.8578484  59.4599127  53.3731028  47.1638484
  59.6599127  54.1841028  47.7308484  58.0809127  52.9181028  47.0198484
  58.0449127  51.8561028  47.2648484  57.1769127  53.6661028  47.9988484
  56.1499127  53.3191028  47.8838484  57.5109127  53.4781028  49.0188484
  57.2239127  54.7351028  47.7928484  57.5929127  53.0941028  45.5868484
  56.9069127  52.2221028  45.0428484  57.9369127  54.2201028  44.9598484
  58.4759127  54.9241028  45.4448484  57.5399127  54.4441028  43.5748484
  56.5079127  54.1131028  43.4598484  57.6009127  55.9341028  43.2408484
  58.3799127  56.4071028  43.8378484  57.9089127  56.0601028  42.2028484
  56.3069127  56.6441028  43.4628484  55.3059127  56.5951028  42.5118484
  55.4599127  56.0481028  41.5938484  54.1069127  57.2391028  42.7218484
  53.3349127  57.2021028  41.9678484  53.8959127  57.9281028  43.8908484
  52.9559127  58.4341028  44.0578484  54.8819127  57.9711028  44.8448484
  54.7129127  58.5091028  45.7658484  56.0759127  57.3361028  44.6328484
  56.8409127  57.3811028  45.3938484  58.4019127  53.6511028  42.6028484
  57.9209127  53.2531028  41.5388484  59.6689127  53.4201028  42.9408484
  60.0399127  53.8011028  43.7988484  60.5279127  52.6181028  42.0788484
  60.4669127  53.0201028  41.0678484  61.9759127  52.7181028  42.5458484
  62.0089127  52.6541028  43.6338484  62.5239127  51.8361028  42.2138484
  62.7169127  53.9751028  42.0898484  62.0609127  54.8321028  42.2438484
  63.9729127  54.1871028  42.9108484  64.4839127  55.0871028  42.5688484
  63.7059127  54.2991028  43.9618484  64.6339127  53.3281028  42.7938484
  63.0469127  53.8901028  40.6098484  63.5739127  54.7931028  40.3018484
  63.6789127  53.0211028  40.4268484  62.1249127  53.7951028  40.0358484
  60.0699127  51.1671028  42.0428484  60.1709127  50.5041028  41.0058484
  59.5609127  50.6581028  43.1648484  59.5519127  51.2101028  44.0108484
  59.0139127  49.3081028  43.1878484  59.7329127  48.6391028  42.7138484
  58.8109127  48.8491028  44.6298484  58.2389127  49.6041028  45.1698484
  58.1379127  47.9911028  44.6418484  60.0709127  48.5111028  45.4218484
  60.8169127  49.2801028  45.2218484  59.7769127  48.5101028  46.9068484
  60.6859127  48.2671028  47.4578484  59.4229127  49.4961028  47.2078484
  59.0109127  47.7661028  47.1258484  60.6329127  47.1741028  44.9738484
  61.5309127  46.9461028  45.5478484  59.8899127  46.3941028  45.1378484
  60.8819127  47.2211028  43.9138484  57.7039127  49.2221028  42.4208484
  57.3969127  48.1771028  41.8368484  56.9199127  50.3021028  42.4138484
  57.1839127  51.1211028  42.9418484  55.6789127  50.3141028  41.6488484
  55.1429127  49.3871028  41.8538484  54.8029127  51.4821028  42.0968484
  53.8779127  51.4851028  41.5208484  54.5709127  51.3771028  43.1568484
  55.3349127  52.4191028  41.9328484  55.9559127  50.3831028  40.1538484
  55.2029127  49.8251028  39.3488484  57.0329127  51.0671028  39.7618484
  57.5689127  51.5951028  40.4358484  57.4529127  51.0641028  38.3638484
  56.5939127  51.3331028  37.7498484  58.5579127  52.1111028  38.1308484
  59.3669127  51.9161028  38.8348484  59.1189127  52.0031028  36.7188484
  59.8979127  52.7531028  36.5788484  59.5409127  51.0091028  36.5698484
  58.3199127  52.1701028  35.9958484  58.0299127  53.5221028  38.3868484
  57.3219127  53.7911028  37.6028484  57.4529127  53.5301028  39.3118484
  59.1109127  54.5681028  38.4638484  58.6609127  55.5441028  38.6478484
  59.7949127  54.3251028  39.2768484  59.6609127  54.5931028  37.5228484
  57.9119127  49.6711028  37.9558484  57.5329127  49.1581028  36.8968484
  58.7349127  49.0391028  38.7968484  59.0189127  49.4861028  39.6568484
  59.2409127  47.7021028  38.5008484  59.8059127  47.7481028  37.5698484
  60.1819127  47.2401028  39.6118484  59.7039127  47.3981028  40.5788484
  60.3139127  46.1601028  39.5468484  61.5359127  47.9111028  39.6078484
  62.1499127  47.4841028  38.8148484  61.4159127  48.9691028  39.3748484
  62.3879127  47.7391028  41.1828484  63.8279127  48.7541028  40.8828484
  64.4639127  48.7541028  41.7678484  64.3849127  48.3541028  40.0358484
  63.5139127  49.7741028  40.6618484  58.1099127  46.6981028  38.3258484
  58.1669127  45.8381028  37.4408484  57.0769127  46.7861028  39.1668484
  57.0439127  47.5291028  39.8498484  55.9929127  45.8131028  39.1048484
  56.4289127  44.8321028  38.9128484  55.2639127  45.7541028  40.4448484
  55.9879127  45.8411028  41.2548484  54.6129127  46.6231028  40.5408484
  54.4499127  44.4941028  40.6328484  53.5159127  44.5801028  40.0778484
  54.9849127  43.6491028  40.1998484  54.1479127  44.2071028  42.0798484
  54.7829127  44.8281028  42.9548484  53.2759127  43.3561028  42.3438484
  55.0149127  46.1251028  37.9798484  54.3109127  45.2271028  37.5078484
  54.9499127  47.3821028  37.5428484  55.4609127  48.1101028  38.0208484
  54.1429127  47.7151028  36.3748484  53.1669127  47.2431028  36.4868484
  53.9389127  49.2281028  36.2948484  54.9109127  49.7171028  36.2238484
  53.1069127  49.5971028  35.0838484  52.9759127  50.6781028  35.0488484
  53.6139127  49.2631028  34.1788484  52.1319127  49.1151028  35.1518484
  53.2709127  49.6811028  37.4758484  53.9039127  49.7571028  38.1928484
  54.7859127  47.1871028  35.0998484  54.0939127  46.6711028  34.2168484
  56.1109127  47.3091028  34.9858484  56.6339127  47.8121028  35.6878484
  56.8209127  46.7231028  33.8548484  56.3979127  47.1361028  32.9388484
  58.3129127  47.1001028  33.9058484  58.7329127  46.7181028  34.8358484
  59.0609127  46.4701028  32.7488484  60.1139127  46.7481028  32.8018484
  58.9689127  45.3851028  32.8038484  58.6389127  46.8231028  31.8078484
  58.4829127  48.6091028  33.8878484  59.5439127  48.8561028  33.9248484
  58.0479127  49.0131028  32.9738484  57.9799127  49.0421028  34.7518484
  56.6299127  45.2131028  33.8258484  56.5529127  44.6101028  32.7498484
  56.5499127  44.5791028  34.9958484  56.6569127  45.0941028  35.8578484
  56.3089127  43.1431028  35.0428484  57.0529127  42.6511028  34.4158484
  56.4759127  42.6331028  36.4728484  57.5259127  42.6941028  36.7578484
  55.9509127  43.2991028  37.1578484  55.9839127  41.2211028  36.6718484
  56.5229127  40.1701028  35.9448484  57.3079127  40.3571028  35.2268484
  56.0759127  38.8791028  36.1188484  56.5119127  38.0751028  35.5448484
  55.0729127  38.6271028  37.0268484  54.6199127  37.3431028  37.2058484
  54.1309127  37.2881028  38.0298484  54.5189127  39.6541028  37.7588484
  53.7319127  39.4551028  38.4708484  54.9749127  40.9411028  37.5788484
  54.5329127  41.7381028  38.1578484  54.9249127  42.7931028  34.5068484
  54.7619127  41.7961028  33.7948484  53.9159127  43.5991028  34.8398484
  54.0909127  44.4241028  35.3948484  52.5539127  43.3011028  34.4088484
  52.3579127  42.2491028  34.6158484  51.5469127  44.1411028  35.2178484
  51.8269127  45.1911028  35.1338484  50.1379127  43.9731028  34.6748484
  49.4469127  44.5761028  35.2638484  50.1079127  44.2981028  33.6348484
  49.8469127  42.9241028  34.7358484  51.5919127  43.7471028  36.6838484
  50.8759127  44.3481028  37.2438484  51.3379127  42.6921028  36.7848484
  52.5949127  43.9181028  37.0758484  52.4039127  43.5221028  32.9078484
  51.6909127  42.7761028  32.2268484  53.0889127  44.5261028  32.3638484
  53.7169127  45.0761028  32.9328484  52.9409127  44.8421028  30.9478484
  51.8909127  44.7201028  30.6818484  53.3289127  46.2981028  30.6938484
  54.3769127  46.4411028  30.9558484  53.3239127  46.4891028  29.6208484
  52.4839127  47.3611028  31.3988484  52.7049127  47.3171028  32.4648484
  52.8439127  48.7491028  30.8988484  52.2319127  49.4911028  31.4118484
  53.8969127  48.9461028  31.0988484  52.6609127  48.8081028  29.8258484
  51.0009127  47.0881028  31.2118484  50.4219127  47.8581028  31.7228484
  50.7599127  47.0981028  30.1488484  50.7549127  46.1121028  31.6298484
  53.7629127  43.9101028  30.0658484  53.2619127  43.4161028  29.0498484
  55.0189127  43.6551028  30.4308484  55.3829127  44.0401028  31.2908484
  55.8899127  42.8231028  29.6088484  55.6249127  42.9881028  28.5648484
  57.3499127  43.2431028  29.7968484  57.9639127  42.7751028  29.0278484
  57.4359127  44.3231028  29.6748484  57.8339127  42.8741028  31.0748484
  57.8479127  43.6451028  31.6468484  55.7329127  41.3361028  29.9038484
  55.8679127  40.5101028  28.9958484  55.4519127  40.9721028  31.1498484
  55.3619127  41.6721028  31.8728484  55.2679127  39.5821028  31.5088484
  54.5929127  39.5171028  32.3628484  54.7189127  39.0751028  30.7158484
  56.5319127  38.8111028  31.8118484  56.4539127  37.6001028  32.0438484
  57.6879127  39.4671028  31.8268484  57.7019127  40.4691028  31.7028484
  58.9629127  38.7901028  32.0188484  58.9119127  37.8161028  31.5328484
  60.0939127  39.5921028  31.3768484  60.0999127  40.6011028  31.7878484
  61.0519127  39.1581028  31.6618484  60.0049127  39.6651028  29.8658484
  60.4399127  38.7641028  29.4328484  58.9579127  39.7001028  29.5658484
  60.7259127  40.8831028  29.3248484  60.4889127  41.7491028  29.9428484
  61.8029127  40.7221028  29.3818484  60.3319127  41.1671028  27.8818484
  59.2789127  40.9241028  27.7398484  60.4259127  42.2351028  27.6838484
  61.1529127  40.4071028  26.8978484  61.0399127  39.4161028  27.0588484
  60.8499127  40.6321028  25.9608484  62.1259127  40.6571028  27.0058484
  59.2479127  38.5751028  33.4988484  59.0069127  39.4551028  34.3278484
  59.7839127  37.3951028  33.8178484  60.0409127  36.7441028  33.0898484
  60.0189127  36.9991028  35.2008484  59.0889127  37.1321028  35.7528484
  60.3859127  35.5111028  35.2408484  59.5789127  34.9291028  34.7958484
  61.2219127  35.3291028  34.5658484  60.7159127  34.9431028  36.6128484
  60.8649127  33.8661028  36.5328484  61.6659127  35.3531028  36.9548484
  59.6429127  35.2271028  37.6468484  58.3869127  35.0041028  37.2758484
  59.9409127  35.6391028  38.7668484  60.9099127  35.7921028  39.0068484
  59.2169127  35.8241028  39.4458484  61.0979127  37.8351028  35.8848484
  61.0959127  37.9331028  37.1148484  62.0039127  38.4531028  35.1248484
  61.9289127  38.4161028  34.1178484  63.1039127  39.1831028  35.7468484
  63.5629127  38.5251028  36.4848484  64.1799127  39.5341028  34.6988484
  64.3869127  38.6371028  34.1148484  63.6909127  40.6141028  33.7468484
  64.4719127  40.8391028  33.0198484  62.7999127  40.2631028  33.2258484
  63.4499127  41.5151028  34.3118484  65.4769127  39.9591028  35.3898484
  65.3069127  40.8861028  35.9378484  65.7359127  39.2271028  36.1548484
  66.6419127  40.1381028  34.4568484  67.5209127  40.4391028  35.0258484
  66.8459127  39.1981028  33.9448484  66.4049127  40.9071028  33.7218484
  62.6029127  40.4231028  36.4808484  63.2019127  40.8411028  37.4788484
  61.5049127  41.0251028  36.0208484  61.0209127  40.6481028  35.2178484
  60.9939127  42.2271028  36.6688484  61.8439127  42.8551028  36.9358484
  60.1129127  43.0111028  35.6988484  59.3849127  42.3381028  35.2458484
  59.5399127  43.7561028  36.2508484  60.9069127  43.6921028  34.6158484
  61.6509127  44.8301028  34.8878484  61.6579127  45.2451028  35.8848484
  62.3869127  45.4481028  33.9048484  62.9589127  46.3351028  34.1348484
  62.3889127  44.9291028  32.6308484  63.1199127  45.5421028  31.6448484
  63.4099127  44.8861028  31.0058484  61.6639127  43.7981028  32.3368484
  61.6679127  43.3911028  31.3368484  60.9319127  43.1861028  33.3248484
  60.3699127  42.2961028  33.0828484  60.2299127  41.9031028  37.9408484
  60.0299127  42.7861028  38.7818484  59.7969127  40.6531028  38.0958484
  59.8419127  40.0041028  37.3238484  59.2569127  40.2131028  39.3748484
  58.6219127  41.0051028  39.7708484  58.4019127  38.9631028  39.1768484
  57.8829127  39.0281028  38.2208484  59.0509127  38.0911028  39.0898484
  57.3969127  38.7301028  40.2758484  57.8979127  38.7821028  41.2428484
  56.6409127  39.5151028  40.2488484  56.7309127  37.3861028  40.1278484
  55.9759127  37.4401028  39.3438484  57.4719127  36.6451028  39.8298484
  56.0799127  36.9551028  41.4258484  56.8519127  36.7481028  42.1668484
  55.4739127  37.7721028  41.8158484  55.2309127  35.7521028  41.2478484
  54.8479127  35.7451028  40.3138484  55.7889127  34.9221028  41.3888484
  54.4769127  35.7691028  41.9198484  60.3769127  39.9511028  40.3728484
  60.2129127  40.1841028  41.5748484  61.5229127  39.4671028  39.8898484
  61.5989127  39.2311028  38.9108484  62.6779127  39.2721028  40.7598484
  62.3559127  38.7171028  41.6408484  63.7489127  38.4541028  40.0398484
  63.9689127  38.9131028  39.0758484  64.6759127  38.4891028  40.6118484
  63.3429127  37.0151028  39.8288484  62.4549127  36.5291028  40.5548484
  63.9189127  36.3661028  38.9338484  63.2539127  40.6051028  41.2148484
  63.7459127  40.7241028  42.3418484  63.2219127  41.6151028  40.3438484
  62.8589127  41.4681028  39.4128484  63.7089127  42.9351028  40.7248484
  64.7079127  42.8211028  41.1458484  63.8099127  43.8341028  39.4918484
  62.9059127  43.7281028  38.8928484  63.8219127  44.8781028  39.8058484
  65.0219127  43.5561028  38.6258484  65.8879127  44.0741028  39.0388484
  65.2729127  42.4971028  38.6848484  64.8139127  44.0241028  36.9008484
  64.3739127  45.7501028  37.0748484  64.2109127  46.1851028  36.0888484
  63.4609127  45.8351028  37.6638484  65.1809127  46.2821028  37.5778484
  62.8149127  43.5651028  41.7838484  63.3049127  44.2211028  42.7078484
  61.5019127  43.3691028  41.6708484  61.1329127  42.8611028  40.8788484
  60.5889127  43.8831028  42.6838484  60.8049127  44.9411028  42.8338484
  59.1429127  43.7521028  42.2008484  58.8179127  42.7191028  42.3208484
  58.2279127  44.6571028  42.9988484  57.2049127  44.5481028  42.6388484
  58.2729127  44.3821028  44.0528484  58.5459127  45.6931028  42.8798484
  59.0679127  44.1111028  40.8168484  58.1609127  44.0291028  40.5128484
  60.7779127  43.1641028  44.0138484  60.6419127  43.7721028  45.0808484
  61.1069127  41.8731028  43.9718484  61.2699127  41.4221028  43.0828484
  61.2329127  41.1071028  45.2068484  60.4469127  41.4341028  45.8878484
  61.0269127  39.6201028  44.9288484  61.5309127  39.3521028  43.9998484
  61.5189127  39.0351028  45.7058484  59.5679127  39.2171028  44.8438484
  59.0249127  39.6411028  45.6878484  59.1309127  39.6271028  43.9338484
  59.4069127  37.7121028  44.8458484  60.0419127  37.2781028  44.0738484
  59.7319127  37.3141028  45.8068484  57.9689127  37.3151028  44.5968484
  57.3159127  37.8871028  45.2558484  57.6949127  37.5691028  43.5728484
  57.7489127  35.8661028  44.8208484  57.5469127  35.7031028  45.7968484
  56.9699127  35.5531028  44.2598484  58.5799127  35.3541028  44.5588484
  62.5759127  41.3441028  45.8878484  62.6729127  41.2571028  47.1158484
  63.6259127  41.6381028  45.1188484  63.5169127  41.6971028  44.1168484
  64.9269127  41.8721028  45.7368484  65.0359127  41.1781028  46.5698484
  66.0589127  41.6061028  44.7458484  66.1419127  40.5331028  44.5698484
  65.8069127  42.0471028  43.7818484  67.3839127  42.1391028  45.2058484
  68.0479127  41.5541028  46.2678484  67.6229127  40.6931028  46.7628484
  69.2509127  42.0551028  46.7078484  69.7609127  41.5851028  47.5358484
  69.7999127  43.1521028  46.0918484  70.7469127  43.5441028  46.4308484
  69.1439127  43.7521028  45.0428484  69.5749127  44.6181028  44.5618484
  67.9439127  43.2521028  44.6078484  67.4359127  43.7381028  43.7878484
  65.0319127  43.2891028  46.2848484  65.5239127  43.5001028  47.3988484
  64.5919127  44.2781028  45.5088484  64.2159127  44.0731028  44.5938484
  64.6549127  45.6521028  45.9848484  65.6359127  45.8101028  46.4328484
  64.5069127  46.6211028  44.8118484  63.5839127  46.4021028  44.2758484
  64.3899127  47.6351028  45.1928484  65.6629127  46.5791028  43.8528484
  65.6399127  46.1361028  42.5658484  64.7189127  45.7691028  42.1378484
  66.8829127  46.2441028  42.0038484  67.0309127  45.9561028  41.0468484
  67.7459127  46.7641028  42.9298484  69.1049127  47.0551028  42.8288484
  69.6299127  46.8691028  41.9038484  69.7209127  47.5741028  43.9318484
  70.7739127  47.8131028  43.8998484  69.0169127  47.8081028  45.1188484
  69.5469127  48.2231028  45.9638484  67.6709127  47.5191028  45.2228484
  67.1269127  47.6951028  46.1388484  67.0119127  46.9881028  44.1098484
  63.6009127  45.9161028  47.0498484  63.7959127  46.7791028  47.9108484
  62.4909127  45.1771028  47.0188484  62.3249127  44.5471028  46.2468484
  61.5179127  45.2731028  48.0898484  61.3029127  46.3231028  48.2908484
  60.5779127  44.8271028  47.7658484  61.9799127  44.6011028  49.3638484
  61.4249127  44.8511028  50.4368484  62.9979127  43.7451028  49.2678484
  63.3659127  43.4971028  48.3608484  63.5869127  43.1611028  50.4658484
  62.7789127  42.8581028  51.1318484  64.3959127  41.9191028  50.0948484
  63.7569127  41.2201028  49.5558484  65.1709127  42.1931028  49.3788484
  65.0299127  41.2121028  51.2738484  65.1639127  41.9201028  52.0918484
  64.3659127  40.4211028  51.6218484  66.3739127  40.6151028  50.8968484
  67.0169127  41.3961028  50.4928484  66.8589127  40.2201028  51.7898484
  66.2209127  39.5021028  49.8688484  65.5569127  39.8351028  49.0708484
  67.1869127  39.3011028  49.4058484  65.6869127  38.2471028  50.4658484
  65.9229127  37.4641028  49.8728484  66.0919127  38.1101028  51.3808484
  64.6799127  38.3031028  50.5218484  64.4549127  44.1761028  51.1958484
  64.4229127  44.2631028  52.4278484  65.2379127  44.9561028  50.4508484
  65.3069127  44.7991028  49.4558484  65.9999127  46.0391028  51.0578484
  66.5119127  45.6471028  51.9368484  67.0549127  46.5471028  50.0748484
  66.5659127  47.1231028  49.2888484  67.6769127  47.2941028  50.5688484
  67.9539127  45.4841028  49.4368484  67.3209127  44.7941028  48.8798484
  68.9309127  46.1131028  48.4678484  69.5579127  45.3371028  48.0278484
  68.3809127  46.6261028  47.6788484  69.5589127  46.8301028  48.9978484
  68.6959127  44.6931028  50.4978484  69.3269127  43.9451028  50.0188484
  69.3169127  45.3681028  51.0868484  67.9779127  44.1971028  51.1508484
  65.0879127  47.1741028  51.5018484  65.3949127  47.8721028  52.4738484
  63.9669127  47.3691028  50.8018484  63.7799127  46.8101028  49.9818484
  62.9919127  48.3801028  51.1928484  63.5049127  49.3391028  51.2678484
  61.9159127  48.4941028  50.1048484  62.3349127  48.9981028  49.2338484
  61.6589127  47.4981028  49.7458484  60.6629127  49.2071028  50.5378484
  60.5639127  50.5841028  50.4438484  61.3939127  51.1601028  50.0618484
  59.4109127  51.2391028  50.8348484  59.3519127  52.3151028  50.7678484
  58.3379127  50.5201028  51.3098484  57.4359127  51.0321028  51.6128484
  58.4179127  49.1461028  51.3978484  57.5789127  48.5791028  51.7738484
  59.5689127  48.4961028  51.0058484  59.6109127  47.4191028  51.0668484
  62.3799127  48.0581028  52.5518484  62.0999127  48.9641028  53.3438484
  62.1769127  46.7721028  52.8448484  62.4509127  46.0551028  52.1878484
  61.5619127  46.3961028  54.1068484  60.6869127  47.0221028  54.2838484
  61.1879127  45.3741028  54.0368484  62.5079127  46.5071028  55.2878484
  62.0779127  46.7811028  56.4108484  63.8029127  46.2791028  55.0578484
  64.1029127  45.9341028  54.1568484  64.8009127  46.5221028  56.0968484
  64.5309127  45.9321028  56.9728484  66.1929127  46.0661028  55.6198484
  66.3969127  46.5441028  54.6618484  67.2759127  46.4901028  56.6028484
  68.2479127  46.1551028  56.2408484  67.2779127  47.5761028  56.6958484
  67.0779127  46.0431028  57.5768484  66.2249127  44.5531028  55.4128484
  66.1969127  44.0551028  56.3818484  65.3139127  44.2381028  54.9028484
  67.4259127  44.0701028  54.6358484  67.3789127  42.9861028  54.5298484
  67.4299127  44.5321028  53.6488484  68.3369127  44.3431028  55.1678484
  64.7999127  47.9921028  56.4938484  64.8829127  48.3351028  57.6798484
  64.7009127  48.8831028  55.5068484  64.6669127  48.5711028  54.5468484
  64.6399127  50.3121028  55.7818484  65.4179127  50.5561028  56.5048484
  64.9189127  51.0881028  54.4958484  65.8959127  50.8031028  54.1058484
  64.1939127  50.7991028  53.7348484  64.8729127  52.5881028  54.6908484
  65.8659127  53.2051028  55.0678484  63.7219127  53.1841028  54.4218484
  62.9329127  52.6391028  54.1048484  63.6329127  54.1841028  54.5338484
  63.2919127  50.7061028  56.3768484  63.2209127  51.6031028  57.2228484
  62.2129127  50.0461028  55.9448484  62.3139127  49.2961028  55.2768484
  60.8759127  50.3881028  56.4218484  60.7119127  51.4511028  56.2418484
  59.8259127  49.6031028  55.6328484  60.1219127  49.5561028  54.5848484
  59.8199127  48.5671028  55.9708484  58.4349127  50.1691028  55.7338484
  58.0519127  51.2371028  54.9438484  58.7539127  51.6731028  54.2478484
  56.7809127  51.7591028  55.0288484  56.4979127  52.5951028  54.4058484
  55.8729127  51.2181028  55.9048484  54.8759127  51.6281028  55.9708484
  56.2369127  50.1511028  56.6988484  55.5239127  49.7241028  57.3888484
  57.5099127  49.6291028  56.6118484  57.7829127  48.7911028  57.2358484
  60.7179127  50.1291028  57.9138484  59.8939127  50.7781028  58.5668484
  61.4889127  49.1901028  58.4678484  62.2059127  48.7371028  57.9198484
  61.3139127  48.8011028  59.8648484  60.2559127  48.6021028  60.0328484
  62.0909127  47.5161028  60.1428484  61.9579127  47.2291028  61.1858484
  61.7199127  46.7201028  59.4968484  63.1499127  47.6811028  59.9438484
  61.7469127  49.9131028  60.8138484  61.0369127  50.2341028  61.7728484
  62.9159127  50.5111028  60.5668484  63.5009127  50.1841028  59.8108484
  63.3519127  51.6371028  61.3878484  63.1299127  51.3951028  62.4268484
  64.8599127  51.8511028  61.2718484  65.1609127  51.7321028  60.2308484
  65.0919127  52.8961028  61.4788484  65.7269127  50.9591028  62.1518484
  65.5159127  49.9151028  61.9208484  67.1959127  51.2311028  61.9198484
  67.7919127  50.5811028  62.5608484  67.4419127  51.0361028  60.8758484
  67.4149127  52.2721028  62.1558484  65.3549127  51.2351028  63.5948484
  65.9599127  50.6101028  64.2518484  65.5369127  52.2851028  63.8228484
  64.2999127  51.0081028  63.7478484  62.6199127  52.9241028  61.0458484
  62.6159127  53.8571028  61.8528484  61.9999127  53.0031028  59.8708484
  62.0839127  52.2491028  59.2038484  61.2059127  54.1781028  59.5578484
  61.7949127  55.0751028  59.7498484  60.9659127  54.1801028  58.4948484
  59.9249127  54.2351028  60.3638484  59.4479127  55.3151028  60.7158484
  59.3539127  53.0731028  60.6738484  59.7479127  52.2091028  60.3298484
  58.1589127  53.0271028  61.5078484  57.4839127  53.8161028  61.1768484
  57.4389127  51.6761028  61.3328484  58.1919127  50.8901028  61.2858484
  56.5239127  51.3911028  62.5108484  56.0279127  50.4321028  62.3628484
  57.1119127  51.3581028  63.4278484  55.7749127  52.1791028  62.5888484
  56.6539127  51.6631028  60.0358484  56.1499127  50.7031028  59.9248484
  55.9129127  52.4621028  60.0508484  57.3339127  51.8151028  59.1978484
  58.5189127  53.2911028  62.9648484  57.8389127  54.0531028  63.6608484
  59.6059127  52.6821028  63.4398484  60.1879127  52.1341028  62.8228484
  59.9709127  52.7961028  64.8468484  59.0989127  52.5351028  65.4458484
  61.0889127  51.8101028  65.1778484  61.3549127  51.9021028  66.2308484
  60.7489127  50.7941028  64.9768484  61.9619127  52.0291028  64.5628484
  60.3909127  54.2121028  65.2128484  60.0719127  54.6891028  66.3068484
  61.0959127  54.8991028  64.3178484  61.3129127  54.4871028  63.4218484
  61.5699127  56.2451028  64.5948484  61.9159127  56.2731028  65.6278484
  62.7579127  56.5851028  63.6918484  62.9669127  57.6531028  63.7538484
  63.9659127  55.8141028  64.1298484  64.8089127  56.0601028  63.4838484
  64.2099127  56.0751028  65.1598484  63.7589127  54.7461028  64.0658484
  62.4529127  56.2371028  62.3388484  63.2009127  56.4521028  61.7758484
  60.4909127  57.3031028  64.4348484  60.6449127  58.4061028  64.9708484
  59.4119127  56.9971028  63.7128484  59.3709127  56.1201028  63.2128484
  58.2929127  57.9171028  63.6398484  58.6669127  58.9331028  63.5148484
  57.6999127  57.6961028  62.7528484  57.4089127  57.8541028  64.8638484
  56.7319127  58.8291028  65.1958484  57.3949127  56.7081028  65.5448484
  57.8739127  55.8981028  65.1798484  56.6939127  56.6051028  66.8178484
  55.6469127  56.8621028  66.6558484  56.7629127  55.1711028  67.3368484
  57.8069127  54.8881028  67.4708484  56.3899127  55.1421028  68.3608484
  56.0539127  54.0981028  66.5138484  56.2999127  54.2521028  65.4628484
  56.5339127  52.7161028  66.9198484  56.0189127  51.9621028  66.3238484
  57.6079127  52.6401028  66.7518484  56.3199127  52.5521028  67.9758484
  54.5609127  54.2201028  66.6758484  54.0669127  53.4491028  66.0838484
  54.2979127  54.0961028  67.7258484  54.2369127  55.2031028  66.3348484
  57.2719127  57.5711028  67.8428484  56.5339127  58.1441028  68.6508484
  58.5939127  57.7601028  67.8248484  59.1699127  57.2391028  67.1788484
  59.2199127  58.7151028  68.7308484  58.8989127  58.4861028  69.7468484
  60.7399127  58.5861028  68.6648484  61.0979127  59.0681028  67.7548484
  61.3889127  59.2521028  69.8658484  62.4719127  59.1481028  69.7988484
  61.1259127  60.3101028  69.8818484  61.0349127  58.7771028  70.7808484
  61.1029127  57.2031028  68.6338484  61.1459127  56.9031028  67.7228484
  58.8019127  60.1411028  68.4058484  58.6709127  60.9771028  69.3048484
  58.5889127  60.4361028  67.1258484  58.6769127  59.7181028  66.4208484
  58.2289127  61.7901028  66.7328484  58.8729127  62.4851028  67.2718484
  58.4699127  61.9761028  65.2358484  57.7499127  61.3771028  64.6778484
  58.2389127  63.0041028  64.9578484  59.8719127  61.6351028  64.7738484
  59.9569127  60.5561028  64.6418484  60.0459127  62.0731028  63.7908484
  61.1449127  62.2001028  65.9128484  60.8919127  63.9671028  65.8768484
  61.6109127  64.4511028  66.5368484  61.0289127  64.3341028  64.8598484
  59.8799127  64.1971028  66.2118484  56.7839127  62.1101028  67.0818484
  56.4809127  63.2401028  67.4798484  55.8889127  61.1321028  66.9338484
  56.1899127  60.2101028  66.6528484  54.4649127  61.3451028  67.1658484
  54.1179127  62.1121028  66.4728484  53.7029127  60.0541028  66.8688484
  53.6619127  59.8991028  65.7908484  54.2739127  59.2041028  67.2418484
  52.3019127  60.0031028  67.4358484  52.0769127  58.9851028  67.7548484
  52.2509127  60.6221028  68.3318484  51.2549127  60.4621028  66.4488484
  50.0559127  60.2981028  66.7418484  51.6279127  60.9901028  65.3818484
  54.1739127  61.8191028  68.5818484  53.3399127  62.7101028  68.7758484
  54.8479127  61.2531028  69.5768484  55.6229127  60.6371028  69.3758484
  54.5039127  61.4931028  70.9678484  53.4839127  61.8761028  70.9988484
  54.5329127  60.1711028  71.7398484  55.4849127  59.6701028  71.5638484
  54.5039127  60.3761028  72.8098484  53.4089127  59.2451028  71.3798484
  52.1039127  59.5471028  71.7358484  51.8899127  60.4521028  72.2848484
  51.0659127  58.7031028  71.3978484  50.0549127  58.9491028  71.6858484
  51.3219127  57.5481028  70.6928484  50.5109127  56.8871028  70.4268484
  52.6169127  57.2381028  70.3278484  52.8189127  56.3331028  69.7748484
  53.6519127  58.0841028  70.6688484  54.6599127  57.8321028  70.3748484
  55.4049127  62.5101028  71.6488484  55.1409127  62.8701028  72.7988484
  56.4439127  62.9921028  70.9718484  56.6079127  62.6951028  70.0208484
  57.3639127  63.9471028  71.5678484  57.5579127  63.6301028  72.5928484
  58.6919127  63.9261028  70.8098484  58.8999127  62.9101028  70.4738484
  58.5959127  64.5111028  69.8958484  59.8659127  64.4391028  71.6118484
  59.7069127  65.4891028  71.8558484  59.9129127  63.9101028  72.5638484
  61.1809127  64.2861028  70.8878484  62.2379127  64.8261028  71.4708484
  61.2489127  63.6911028  69.8168484  60.4159127  63.2941028  69.4058484
  62.1379127  63.5981028  69.3458484  56.8079127  65.3661028  71.6138484
  57.3679127  66.2091028  72.3218484  55.7269127  65.6531028  70.8848484
  55.3569127  64.9701028  70.2398484  55.0709127  66.9491028  71.0108484
  55.8309127  67.7261028  70.9228484  54.0479127  67.1511028  69.8908484
  53.3179127  66.3421028  69.9178484  53.4709127  68.0551028  70.0868484
  54.6469127  67.2331028  68.5228484  55.2449127  68.3961028  68.0848484
  55.2869127  69.2591028  68.7328484  55.7919127  68.4711028  66.8238484
  56.2619127  69.3851028  66.4928484  55.7399127  67.3811028  65.9868484
  56.1729127  67.4371028  64.9988484  55.1379127  66.2221028  66.4058484
  55.0909127  65.3671028  65.7468484  54.5939127  66.1491028  67.6658484
  54.1209127  65.2321028  67.9838484  54.3729127  67.1151028  72.3528484
  54.1469127  68.2501028  72.7808484  54.0199127  66.0201028  73.0158484
  54.2329127  65.1091028  72.6358484  53.3289127  66.0911028  74.2848484
  52.8569127  67.0681028  74.3858484  52.5199127  65.3611028  74.2978484
  54.2419127  65.8501028  75.4658484  54.0579127  66.4441028  76.5308484
  55.2429127  64.9871028  75.2818484  55.3729127  64.5501028  74.3808484
  56.1549127  64.6681028  76.3748484  55.5619127  64.4791028  77.2698484
  56.9529127  63.4021028  76.0538484  57.6599127  63.2181028  76.8628484
  56.0379127  62.1991028  75.9208484  56.6319127  61.3141028  75.6928484
  55.5009127  62.0451028  76.8568484  55.3229127  62.3731028  75.1168484
  57.6819127  63.5871028  74.8358484  58.5379127  63.9751028  75.0308484
  57.1039127  65.8221028  76.6668484  57.4129127  66.0961028  77.8298484
  57.5729127  66.5131028  75.6298484  57.1859127  66.3661028  74.7088484
  58.6399127  67.4881028  75.7798484  58.9629127  67.4711028  76.8208484
  59.8429127  67.0971028  74.9078484  59.4969127  66.8471028  73.9048484
  60.5049127  67.9561028  74.7978484  60.6199127  65.9341028  75.4748484
  60.3229127  64.7381028  74.9958484  61.4739127  66.1071028  76.3338484
  61.6669127  67.0381028  76.6728484  61.9859127  65.3181028  76.7038484
  58.2389127  68.9131028  75.4418484  58.9879127  69.8381028  75.7758484
  57.0979127  69.1211028  74.7948484  56.4819127  68.3461028  74.5948484
  56.6719127  70.4421028  74.3438484  57.2479127  71.1891028  74.8898484
  56.9589127  70.6151028  72.8518484  56.3299127  69.9331028  72.2798484
  56.6949127  71.6281028  72.5468484  58.3989127  70.3561028  72.5268484
  58.9519127  69.1691028  72.1498484  58.3289127  68.2941028  72.0378484
  60.3009127  69.3121028  71.9678484  60.8589127  68.5201028  71.6818484
  60.6519127  70.6081028  72.2328484  61.8939127  71.2291028  72.1818484
  62.7699127  70.6631028  71.8998484  61.9469127  72.5571028  72.4988484
  62.8909127  73.0811028  72.4748484  60.7989127  73.2681028  72.8588484
  60.8899127  74.3171028  73.0988484  59.5659127  72.6541028  72.9108484
  58.6779127  73.2011028  73.1918484  59.4789127  71.2971028  72.5908484
  55.1989127  70.6421028  74.6778484  54.3899127  71.0261028  73.8338484
  54.8389127  70.3761028  75.9358484  55.5439127  70.1891028  76.6338484
  53.4339127  70.3491028  76.3268484  52.9069127  69.6931028  75.6338484
  53.2899127  69.7611028  77.7318484  52.2769127  69.3791028  77.8628484
  53.9709127  68.9171028  77.8428484  53.5639127  70.7211028  78.7318484
  54.3959127  70.5091028  79.1598484  52.7809127  71.7231028  76.2578484
  51.5869127  71.8181028  75.9568484  53.5239127  72.7951028  76.5328484
  54.4819127  72.6821028  76.8328484  52.9339127  74.1221028  76.3938484
  51.9599127  74.1131028  76.8828484  53.7999127  75.1741028  77.0788484
  54.0669127  74.8291028  78.0778484  54.7329127  75.2911028  76.5268484
  53.1049127  76.5091028  77.1778484  52.1179127  76.7261028  78.1258484
  51.8459127  75.9381028  78.8128484  51.4699127  77.9361028  78.2128484
  50.7099127  78.0891028  78.9648484  51.7969127  78.9471028  77.3378484
  51.1499127  80.1571028  77.4238484  50.4029127  80.0791028  78.0218484
  52.7639127  78.7531028  76.3788484  53.0179127  79.5461028  75.6908484
  53.4089127  77.5411028  76.2998484  54.1629127  77.3991028  75.5398484
  52.7259127  74.4741028  74.9278484  51.7769127  75.1841028  74.5798484
  53.6129127  73.9891028  74.0598484  54.4249127  73.4891028  74.3938484
  53.4479127  74.1591028  72.6228484  53.3269127  75.2221028  72.4128484
  54.7209127  73.6691028  71.9228484  55.5309127  74.3721028  72.1188484
  55.0829127  72.7711028  72.4248484  54.6399127  73.4081028  70.4358484
  54.1119127  72.2191028  69.9388484  53.7399127  71.4671028  70.6188484
  54.0519127  71.9771028  68.5868484  53.6249127  71.0551028  68.2218484
  54.5399127  72.9191028  67.7128484  54.4899127  72.6921028  66.3658484
  55.0239127  73.3471028  65.9108484  55.0819127  74.0951028  68.1818484
  55.4669127  74.8301028  67.4908484  55.1319127  74.3311028  69.5318484
  55.5639127  75.2551028  69.8848484  52.2099127  73.4251028  72.1238484
  51.5279127  73.8921028  71.2068484  51.8999127  72.2771028  72.7258484
  52.4529127  71.9501028  73.5058484  50.7669127  71.4761028  72.2758484
  50.7969127  71.4241028  71.1878484  50.8919127  70.0591028  72.8248484
  50.7669127  70.0771028  73.9078484  50.1099127  69.4331028  72.3948484
  52.1569127  69.5171028  72.5058484  52.2249127  68.6291028  72.8648484
  49.4409127  72.1011028  72.6868484  48.4609127  72.0361028  71.9388484
  49.3869127  72.7011028  73.8758484  50.1719127  72.6401028  74.5078484
  48.1989127  73.4471028  74.2728484  47.3269127  72.8121028  74.1148484
  48.2729127  73.8011028  75.7578484  47.8659127  72.9791028  76.3458484
  49.3179127  73.8791028  76.0598484  47.5569127  75.0691028  76.1138484
  46.1859127  75.1401028  76.2368484  45.8379127  76.3741028  76.5498484
  44.7959127  76.6221028  76.6888484  46.9319127  77.1061028  76.6338484
  47.0589127  78.0841028  76.8498484  48.0209127  76.3151028  76.3668484
  49.0819127  76.5141028  76.3308484  48.0299127  74.7091028  73.4358484
  46.9079127  75.0741028  73.0708484  49.1349127  75.3781028  73.1128484
  50.0409127  74.9521028  73.2468484  49.0769127  76.7261028  72.5638484
  48.3449127  77.2951028  73.1378484  50.4379127  77.4021028  72.7258484
  50.9049127  77.0561028  73.6478484  51.1079127  77.0581028  71.9378484
  50.3959127  78.9101028  72.7218484  49.9889127  79.6131028  73.8448484
  49.6909127  79.0811028  74.7368484  49.9559127  80.9881028  73.8478484
  49.6349127  81.5191028  74.7318484  50.3339127  81.6801028  72.7188484
  50.3019127  83.0541028  72.7168484  50.9799127  83.3891028  72.1258484
  50.7419127  81.0041028  71.5918484  51.0379127  81.5471028  70.7058484
  50.7709127  79.6291028  71.5978484  51.0929127  79.1101028  70.7068484
  48.6479127  76.7401028  71.1028484  47.8719127  77.6071028  70.6938484
  49.1429127  75.8001028  70.2988484  49.7399127  75.0771028  70.6748484
  48.8549127  75.7691028  68.8728484  48.1229127  76.5511028  68.6698484
  50.1129127  76.0861028  68.0378484  49.8339127  76.0501028  66.9848484
  50.6219127  77.4881028  68.3388484  51.5089127  77.6901028  67.7388484
  49.8479127  78.2161028  68.0968484  50.8739127  77.5641028  69.3968484
  51.1999127  75.0441028  68.2698484  52.0749127  75.2911028  67.6688484
  51.4749127  75.0331028  69.3248484  50.8289127  74.0611028  67.9818484
  48.2419127  74.4461028  68.4368484  48.0949127  74.2051028  67.2408484
  47.8639127  73.5861028  69.3818484  47.9759127  73.8251028  70.3568484
  47.2869127  72.2961028  69.0408484  47.9699127  71.7581028  68.3828484
  47.2369127  71.6761028  69.9358484  45.9179127  72.3601028  68.3978484
  45.4599127  71.3501028  67.8558484  45.2569127  73.5171028  68.4518484
  45.6419127  74.2951028  68.9678484  43.9769127  73.7001028  67.7808484
  43.3419127  72.8451028  68.0118484  43.3039127  74.9621028  68.3258484
  43.4159127  74.9931028  69.4098484  43.8239127  75.8421028  67.9478484
  41.8379127  75.0541028  67.9698484  41.3199127  74.1531028  67.2928484
  41.1939127  76.0341028  68.3788484  44.1409127  73.7831028  66.2678484
  43.1939127  73.4881028  65.5318484  45.3209127  74.1661028  65.7908484
  46.0429127  74.4821028  66.4228484  45.6509127  74.1601028  64.3738484
  44.7279127  74.0071028  63.8138484  46.2539127  75.5161028  63.9388484
  47.1849127  75.6601028  64.4878484  46.5819127  75.5031028  62.4608484
  47.0049127  76.4661028  62.1738484  47.3049127  74.7131028  62.2558484
  45.6729127  75.3211028  61.8878484  45.3199127  76.6741028  64.2858484
  45.2279127  77.3361028  63.4248484  44.3159127  76.2881028  64.4648484
  45.7689127  77.4691028  65.4798484  45.0589127  78.2741028  65.6688484
  45.8189127  76.8181028  66.3528484  46.7549127  77.8921028  65.2858484
  46.6009127  73.0181028  64.0358484  46.3639127  72.2551028  63.0988484
  47.6859127  72.8901028  64.7988484  47.7539127  73.3971028  65.6698484
  48.8059127  72.0331028  64.4278484  49.0619127  72.2431028  63.3898484
  50.0159127  72.3941028  65.2978484  50.3009127  73.4291028  65.1088484
  49.7239127  72.3751028  66.3478484  51.2069127  71.5071028  65.0978484
  52.1789127  71.8311028  64.1738484  52.0839127  72.7301028  63.5828484
  53.2719127  71.0171028  63.9968484  54.0219127  71.2721028  63.2628484
  53.4109127  69.8751028  64.7548484  54.2719127  69.2371028  64.6178484
  52.4569127  69.5461028  65.6838484  52.5599127  68.6481028  66.2758484
  51.3689127  70.3621028  65.8598484  50.6329127  70.1011028  66.6058484
  48.4719127  70.5511028  64.5408484  49.0079127  69.7421028  63.7758484
  47.5909127  70.1741028  65.4708484  47.1459127  70.8671028  66.0558484
  47.2609127  68.7731028  65.6548484  48.1749127  68.1801028  65.6188484
  46.8849127  68.6211028  66.6668484  46.2639127  68.2181028  64.6618484
  46.0619127  67.0011028  64.6228484  45.6339127  69.0791028  63.8578484
  45.8559127  70.0641028  63.8998484  44.6239127  68.5911028  62.9188484
  44.0319127  67.8391028  63.4398484  43.6759127  69.7301028  62.5318484
  42.9269127  69.3581028  61.8328484  43.1809127  70.1111028  63.4248484
  44.2439127  70.5331028  62.0618484  45.2389127  67.9191028  61.6968484
  44.7729127  66.8301028  61.3208484  46.2549127  68.4831028  61.0298484
  46.7569127  69.8661028  61.0708484  46.9099127  70.1621028  62.1088484
  46.0979127  70.5051028  60.4828484  48.0719127  69.7631028  60.3918484
  48.8239127  69.4301028  61.1078484  48.3099127  70.7161028  59.9188484
  47.8949127  68.7311028  59.3528484  48.8499127  68.2411028  59.1638484
  47.4469127  69.1821028  58.4678484  46.9129127  67.7171028  59.9598484
  46.1749127  67.4321028  59.2098484  47.6299127  66.4771028  60.4598484
  47.9179127  65.5801028  59.6598484  47.9329127  66.4001028  61.7568484
  47.7069127  67.1661028  62.3748484  48.5909127  65.2141028  62.2928484
  49.3359127  64.8831028  61.5688484  49.3129127  65.5531028  63.5968484
  48.7649127  66.3381028  64.1168484  49.2259127  64.7121028  64.2848484
  50.7829127  65.9581028  63.4798484  51.2969127  65.2271028  62.8558484
  50.9049127  67.3101028  62.8338484  51.9569127  67.5831028  62.7578484
  50.4659127  67.2781028  61.8368484  50.3799127  68.0501028  63.4378484
  51.4389127  65.9801028  64.8328484  52.4839127  66.2711028  64.7258484
  50.9269127  66.6971028  65.4738484  51.3819127  64.9881028  65.2808484
  47.6079127  64.0741028  62.5148484  48.0069127  62.9061028  62.5088484
  46.3279127  64.3871028  62.7148484  46.0429127  65.3561028  62.7428484
  45.3309127  63.3381028  62.8948484  45.8149127  62.4881028  63.3758484
  44.2119127  63.8291028  63.8098484  43.4729127  63.0381028  63.9378484
  44.6279127  64.0971028  64.7808484  43.7349127  64.7031028  63.3648484
  44.7649127  62.8701028  61.5608484  44.4349127  61.6901028  61.4038484
  44.6429127  63.7821028  60.5928484  44.8549127  64.7511028  60.7828484
  44.2049127  63.4081028  59.2508484  43.2749127  62.8471028  59.3398484
  43.9249127  64.6791028  58.4208484  44.8269127  65.2901028  58.4178484
  43.5779127  64.3361028  56.9798484  43.3869127  65.2541028  56.4238484
  44.4099127  63.8011028  56.5228484  42.6879127  63.7071028  56.9598484
  42.7989127  65.4901028  59.0648484  41.8409127  65.0201028  58.8408484
  42.8909127  65.4381028  60.1498484  42.7599127  66.9311028  58.6358484
  41.9349127  67.4371028  59.1358484  43.6989127  67.4161028  58.9038484
  42.6179127  66.9861028  57.5568484  45.2399127  62.5131028  58.5858484
  44.9059127  61.6821028  57.7328484  46.5019127  62.6421028  58.9848484
  46.7329127  63.2811028  59.7318484  47.5619127  61.8681028  58.3538484
  47.4109127  61.8951028  57.2748484  48.9049127  62.5081028  58.6648484
  48.9549127  63.4901028  58.1938484  48.9709127  62.7071028  59.7348484
  50.0819127  61.6941028  58.2388484  49.9599127  60.6691028  58.5898484
  50.1379127  61.6781028  57.1508484  51.3409127  62.2601028  58.7908484
  52.0399127  62.9501028  58.0368484  51.6179127  62.0561028  59.9858484
  52.5749127  62.5401028  60.2288484  47.5359127  60.4131028  58.8048484
  47.8289127  59.5051028  58.0208484  47.1979127  60.1691028  60.0688484
  47.0929127  60.9341028  60.7198484  46.9819127  58.8011028  60.5038484
  47.8679127  58.2061028  60.2808484  46.8549127  58.7811028  61.5858484
  45.7719127  58.1711028  59.8428484  45.8059127  57.0071028  59.4408484
  44.6909127  58.9391028  59.7038484  44.7209127  59.9091028  59.9828484
  43.4459127  58.4161028  59.1528484  43.2439127  57.4531028  59.6218484
  42.2929127  59.3591028  59.4848484  42.5889127  60.3821028  59.2508484
  41.4829127  59.1981028  58.7728484  41.7319127  59.3121028  60.8988484
  42.5419127  59.5101028  61.6008484  40.6779127  60.3891028  61.0598484
  40.2759127  60.3561028  62.0728484  41.1259127  61.3661028  60.8788484
  39.8729127  60.2211028  60.3438484  41.1599127  57.9361028  61.1938484
  40.7619127  57.9171028  62.2088484  40.3599127  57.7151028  60.4868484
  41.9459127  57.1871028  61.0978484  43.5069127  58.2081028  57.6458484
  42.8589127  57.2931028  57.1288484  44.2539127  59.0381028  56.9248484
  44.8259127  59.7321028  57.3848484  44.2769127  58.9811028  55.4678484
  43.4439127  58.3571028  55.1438484  44.0749127  60.3821028  54.8748484
  43.1879127  60.8371028  55.3158484  44.9039127  61.0241028  55.1728484
  43.9469127  60.3941028  53.3578484  44.6409127  59.6701028  52.9318484
  42.9659127  60.0121028  53.0758484  44.2079127  62.0001028  52.5788484
  42.7509127  62.8881028  53.1138484  42.7729127  63.9001028  52.7088484
  41.8589127  62.3731028  52.7558484  42.7319127  62.9331028  54.2028484
  45.5529127  58.3851028  54.9008484  45.5049127  57.7041028  53.8758484
  46.6949127  58.6101028  55.5408484  46.6869127  59.0541028  56.4478484
  47.9839127  58.2341028  54.9758484  47.8269127  57.9671028  53.9308484
  48.9339127  59.4301028  55.0168484  49.8969127  59.1441028  54.5928484
  48.5109127  60.2501028  54.4368484  49.0719127  59.7501028  56.0498484
  48.6389127  57.0511028  55.6658484  49.0779127  56.1221028  54.9898484
  48.7209127  57.0561028  56.9968484  48.3129127  57.8141028  57.5248484
  49.3999127  55.9681028  57.6908484  50.3699127  55.8161028  57.2168484
  49.6389127  56.3351028  59.1538484  48.7199127  56.7391028  59.5798484
  49.8419127  55.4291028  59.7248484  50.7559127  57.3151028  59.3608484
  51.8019127  57.4011028  58.4578484  51.8179127  56.7611028  57.5878484
  52.8299127  58.2981028  58.6548484  53.6399127  58.3561028  57.9428484
  52.8209127  59.1161028  59.7588484  53.6239127  59.8211028  59.9148484
  51.7909127  59.0391028  60.6658484  51.7859127  59.6821028  61.5338484
  50.7679127  58.1441028  60.4688484  49.9669127  58.0921028  61.1908484
  48.6139127  54.6681028  57.5888484  49.2049127  53.5921028  57.4598484
  47.2819127  54.7441028  57.6538484  46.8329127  55.6381028  57.7918484
  46.4729127  53.5371028  57.5258484  46.8269127  52.8111028  58.2578484
  45.0039127  53.8391028  57.8268484  44.8079127  54.8961028  57.6478484
  44.3729127  53.3091028  57.1138484  44.5829127  53.4841028  59.2238484
  44.6409127  52.1751028  59.6658484  44.9949127  51.3971028  59.0058484
  44.2509127  51.8471028  60.9458484  44.3119127  50.8231028  61.2828484
  43.7839127  52.8211028  61.7938484  43.4749127  52.5621028  62.7958484
  43.7099127  54.1261028  61.3658484  43.3439127  54.8931028  62.0318484
  44.1019127  54.4541028  60.0878484  44.0309127  55.4811028  59.7608484
  46.6109127  52.9201028  56.1408484  46.5809127  51.6941028  55.9958484
  46.7599127  53.7501028  55.1108484  46.8329127  54.7451028  55.2698484
  46.8189127  53.2301028  53.7508484  45.9929127  52.5311028  53.6198484
  46.6399127  54.3691028  52.7478484  45.7989127  54.9901028  53.0558484
  47.4829127  55.0551028  52.8288484  46.4579127  53.9651028  51.2848484
  47.2819127  53.3081028  51.0068484  45.1609127  53.2061028  51.0928484
  45.0529127  52.9291028  50.0438484  45.1719127  52.3051028  51.7068484
  44.3229127  53.8371028  51.3898484  46.5009127  55.1851028  50.3888484
  46.3699127  54.8791028  49.3508484  45.7009127  55.8701028  50.6688484
  47.4629127  55.6851028  50.5008484  48.1209127  52.4781028  53.4958484
  48.1039127  51.3351028  53.0288484  49.2619127  53.0961028  53.8038484
  49.2409127  53.9851028  54.2828484  50.5369127  52.4841028  53.4468484
  50.4329127  52.0531028  52.4508484  51.6349127  53.5451028  53.3838484
  52.4959127  53.1421028  52.8508484  51.2949127  54.3811028  52.7738484
  52.0759127  54.0571028  54.7318484  51.2039127  54.3831028  55.2988484
  52.5209127  53.2411028  55.3008484  53.0619127  55.1941028  54.6308484
  54.0609127  55.0511028  53.8978484  52.8349127  56.2321028  55.2838484
  53.5369127  56.8681028  55.1278484  50.9439127  51.3641028  54.3998484
  51.7119127  50.4831028  54.0058484  50.4549127  51.3681028  55.6418484
  49.8519127  52.1191028  55.9448484  50.7909127  50.2871028  56.5638484
  51.8269127  50.0001028  56.3848484  50.6729127  50.7561028  58.0148484
  49.6869127  51.1911028  58.1758484  50.7699127  49.8991028  58.6818484
  51.6669127  51.7121028  58.3288484  51.3809127  52.5801028  58.0358484
  49.9189127  49.0601028  56.3508484  50.3579127  47.9381028  56.6248484
  48.6889127  49.2521028  55.8748484  48.3609127  50.1881028  55.6848484
  47.8019127  48.1231028  55.6218484  47.8439127  47.4521028  56.4798484
  46.3659127  48.6221028  55.4688484  46.2869127  49.1971028  54.5458484
  45.3839127  47.4621028  55.4148484  44.3709127  47.8481028  55.3058484
  45.6219127  46.8231028  54.5648484  45.4539127  46.8831028  56.3358484
  46.0389127  49.4701028  56.5758484  46.2529127  50.3801028  56.3568484
  48.2359127  47.3501028  54.3858484  48.2069127  46.1151028  54.3748484
  48.6499127  48.0581028  53.3408484  48.7379127  49.0621028  53.4138484
  48.9889127  47.4381028  52.0718484  48.4139127  46.5161028  51.9868484
  48.5769127  48.3571028  50.9148484  48.9829127  49.3551028  51.0828484
  49.0409127  48.0081028  49.9928484  47.0909127  48.4501028  50.7208484
  46.4159127  47.4951028  49.9838484  46.9589127  46.6761028  49.5358484
  45.0499127  47.5731028  49.8108484  44.5349127  46.8211028  49.2318484
  44.3409127  48.6101028  50.3768484  43.2709127  48.6711028  50.2398484
  44.9989127  49.5661028  51.1158484  44.4469127  50.3811028  51.5618484
  46.3649127  49.4831028  51.2868484  46.8679127  50.2391028  51.8718484
  50.4629127  47.0801028  51.9508484  50.8359127  46.3971028  50.9938484
  51.3049127  47.5071028  52.8948484  50.9739127  48.1181028  53.6278484
  52.7009127  47.0851028  52.8598484  53.0449127  47.1491028  51.8278484
  53.5769127  48.0271028  53.7128484  53.2809127  49.0491028  53.4768484
  53.3299127  47.8151028  55.1978484  53.9619127  48.4931028  55.7718484
  52.2829127  48.0151028  55.4248484  53.5679127  46.7851028  55.4628484
  55.0559127  47.8871028  53.3598484  55.6439127  48.5651028  53.9788484
  55.3769127  46.8611028  53.5388484  55.2039127  48.1351028  52.3088484
  52.8189127  45.6341028  53.3048484  53.7459127  44.9261028  52.8978484
  51.8769127  45.1571028  54.1208484  51.1639127  45.7731028  54.4828484
  51.8729127  43.7531028  54.4908484  52.8749127  43.4571028  54.8008484
  51.2279127  43.6091028  55.3578484  51.4089127  42.8531028  53.3628484
  51.8219127  41.6951028  53.2708484  50.5409127  43.3671028  52.4908484
  50.1669127  44.2941028  52.6368484  50.1209127  42.6061028  51.3208484
  50.0719127  41.5551028  51.6058484  48.7229127  43.0371028  50.8738484
  48.6109127  44.1111028  51.0258484  48.6369127  42.9181028  49.7938484
  47.5639127  42.3051028  51.5578484  47.7839127  41.2381028  51.5298484
  47.4209127  42.7091028  53.0168484  46.5879127  42.1671028  53.4648484
  48.3399127  42.4691028  53.5528484  47.2329127  43.7811028  53.0808484
  46.2689127  42.5281028  50.7978484  45.4579127  42.0001028  51.2988484
  46.0439127  43.5941028  50.7668484  46.3739127  42.1501028  49.7808484
  51.1059127  42.7321028  50.1688484  51.0579127  41.9291028  49.2328484
  51.9969127  43.7231028  50.2108484  51.9249127  44.4371028  50.9208484
  53.0749127  43.7771028  49.2328484  52.6499127  43.6001028  48.2448484
  53.7189127  45.1631028  49.2368484  53.0239127  45.8861028  48.8098484
  53.8699127  45.4881028  50.2658484  55.0259127  45.2301028  48.4958484
  55.0529127  45.2461028  47.1118484  54.1289127  45.2111028  46.5528484
  56.2499127  45.3071028  46.4298484  56.2559127  45.3171028  45.3498484
  57.4379127  45.3551028  47.1268484  58.3759127  45.4041028  46.5928484
  57.4269127  45.3401028  48.5078484  58.3559127  45.3761028  49.0568484
  56.2269127  45.2791028  49.1858484  56.2299127  45.2701028  50.2658484
  54.1099127  42.6951028  49.5078484  54.7099127  42.1451028  48.5788484
  54.3209127  42.3651028  50.7828484  53.7829127  42.8061028  51.5148484
  55.3219127  41.3711028  51.1478484  56.1299127  41.4181028  50.4178484
  55.9029127  41.6941028  52.5228484  55.0899127  41.8591028  53.2298484
  56.4409127  40.8251028  52.9018484  56.8119127  42.8801028  52.5278484
  57.9159127  42.9221028  51.6988484  58.1299127  42.0921028  51.0418484
  58.7509127  44.0131028  51.6988484  59.6109127  44.0351028  51.0458484
  58.4899127  45.0761028  52.5308484  59.1449127  45.9341028  52.5318484
  57.3969127  45.0491028  53.3608484  57.1909127  45.8851028  54.0128484
  56.5649127  43.9571028  53.3608484  55.7099127  43.9441028  54.0208484
  54.7539127  39.9591028  51.1388484  55.4429127  39.0151028  50.7408484
  53.5069127  39.7901028  51.5708484  52.9209127  40.5931028  51.7478484
  52.9499127  38.4671028  51.8008484  53.7449127  37.7411028  51.6308484
  52.5109127  38.3401028  53.2658484  51.6569127  38.9931028  53.4458484
  52.1489127  37.3281028  53.4488484  53.6009127  38.6641028  54.2458484
  54.7079127  37.8451028  54.3668484  54.7909127  36.9561028  53.7588484
  55.7159127  38.1481028  55.2598484  56.5719127  37.4951028  55.3498484
  55.6279127  39.2841028  56.0348484  56.4159127  39.5231028  56.7338484
  54.5389127  40.1091028  55.9158484  54.4699127  41.0011028  56.5208484
  53.5339127  39.8011028  55.0268484  52.6849127  40.4631028  54.9448484
  51.7919127  38.1071028  50.8808484  51.2629127  36.9971028  50.9898484
  51.3989127  38.9871028  49.9658484  51.8929127  39.8611028  49.8608484
  50.2629127  38.7081028  49.1098484  49.7029127  37.8661028  49.5168484
  49.5579127  39.5381028  49.1648484  50.5979127  38.4311028  47.6588484
  49.7569127  38.6431028  46.7838484  51.8139127  37.9531028  47.3848484
  52.4669127  37.7751028  48.1338484  52.2109127  37.6841028  46.0038484
  52.0569127  38.5921028  45.4208484  53.6939127  37.3191028  45.9388484
  53.9509127  36.6991028  46.7978484  53.8699127  36.6761028  45.0758484
  54.6239127  38.4961028  45.8798484  55.3699127  38.9981028  46.9018484
  55.3219127  38.5431028  47.8798484  56.1019127  40.0721028  46.4698484
  56.7089127  40.5611028  47.1128484  55.8409127  40.2831028  45.1428484
  56.3409127  41.2471028  44.2698484  57.0509127  41.9801028  44.6238484
  55.8969127  41.2161028  42.9798484  56.2579127  41.9431028  42.2668484
  54.9759127  40.2581028  42.5458484  54.6549127  40.2741028  41.5148484
  54.4779127  39.3041028  43.4088484  53.7639127  38.5651028  43.0758484
  54.9139127  39.3061028  44.7358484  51.3649127  36.5741028  45.3898484
  50.8179127  36.7321028  44.2938484  51.2459127  35.4431028  46.0808484
  51.6779127  35.3591028  46.9898484  50.4999127  34.3061028  45.5588484
  50.5109127  34.3711028  44.4708484  51.1899127  32.9981028  45.9578484
  51.3199127  32.9721028  47.0398484  50.5459127  32.1561028  45.7028484
  52.5389127  32.8251028  45.2828484  52.5789127  32.7771028  44.0358484
  53.5579127  32.7371028  45.9968484  49.0449127  34.2791028  46.0108484
  48.2849127  33.4281028  45.5408484  48.6379127  35.1841028  46.8968484
  49.3059127  35.8101028  47.3228484  47.2389127  35.3061028  47.2808484
  46.7809127  34.3191028  47.2208484  47.1239127  35.8001028  48.7258484
  47.7339127  36.6951028  48.8508484  46.1029127  36.1321028  48.9138484
  47.5169127  34.7781028  49.7638484  48.4319127  34.2751028  49.4498484
  47.7099127  35.2801028  50.7118484  46.4199127  33.7571028  49.9488484
  45.4499127  34.2521028  49.8888484  46.4619127  33.0291028  49.1388484
  46.5339127  33.0661028  51.2278484  47.4739127  32.8781028  51.5448484
  45.4979127  32.6881028  51.9638484  44.2639127  32.9361028  51.5538484
  44.1089127  33.4151028  50.6778484  43.4769127  32.6471028  52.1168484
  45.6969127  32.0621028  53.1138484  46.6379127  31.8731028  53.4298484
  44.9079127  31.7741028  53.6748484  46.4609127  36.2461028  46.3768484
  45.2369127  36.1141028  46.2718484  47.1379127  37.1841028  45.7298484
  48.1409127  37.2451028  45.8328484  46.5179127  38.1621028  44.8548484
  45.4379127  38.1191028  44.9948484  46.9999127  39.5781028  45.1958484
  48.0799127  39.5591028  45.3458484  46.9479127  40.1961028  44.2998484
  46.3479127  40.3291028  46.3588484  45.2659127  40.2961028  46.2278484
  46.6869127  39.7161028  47.7028484  46.2009127  40.2851028  48.4948484
  46.3379127  38.6841028  47.7308484  47.7669127  39.7381028  47.8508484
  46.7899127  41.7721028  46.3278484  46.3279127  42.3121028  47.1548484
  47.8749127  41.8221028  46.4228484  46.4869127  42.2251028  45.3838484
  46.8329127  37.8431028  43.4008484  47.7599127  37.0901028  43.0928484
  46.0379127  38.4211028  42.5048484  45.1919127  38.8841028  42.8048484
  46.3699127  38.3961028  41.0978484  46.6689127  37.3871028  40.8138484
  45.4879127  38.6571028  40.5128484  47.4909127  39.3631028  40.7798484
  47.8129127  40.2611028  41.5528484  48.1019127  39.1701028  39.6118484
  47.7749127  38.4491028  38.9838484  49.2399127  40.0071028  39.2548484
  49.9269127  40.0171028  40.1008484  49.9799127  39.4141028  38.0558484
  50.9519127  39.8971028  37.9578484  50.2269127  38.3731028  38.2638484
  49.2459127  39.4991028  36.7408484  48.3099127  38.9451028  36.8108484
  49.0179127  40.5421028  36.5188484  50.0939127  38.9191028  35.6238484
  51.0999127  39.3361028  35.6778484  50.1809127  37.8411028  35.7568484
  49.4979127  39.2131028  34.2608484  48.5919127  38.6221028  34.1258484
  49.2179127  40.2651028  34.2068484  50.4609127  38.9001028  33.1708484
  50.7069127  37.9211028  33.2088484  50.0369127  39.1051028  32.2768484
  51.2929127  39.4611028  33.2848484  48.8159127  41.4441028  38.9788484
  49.6109127  42.3701028  39.1698484  47.5719127  41.6501028  38.5458484
  46.9819127  40.8641028  38.3108484  47.0509127  43.0041028  38.4068484
  47.8469127  43.6341028  38.0108484  45.8839127  43.0181028  37.4008484
  45.2489127  42.1541028  37.5998484  45.0419127  44.2761028  37.5548484
  44.2259127  44.2581028  36.8318484  44.6319127  44.3181028  38.5638484
  45.6639127  45.1541028  37.3788484  46.4129127  42.9051028  35.9818484
  45.5789127  42.9161028  35.2808484  47.0739127  43.7461028  35.7718484
  46.9659127  41.9721028  35.8728484  46.6439127  43.5561028  39.7678484
  46.8309127  44.7431028  40.0538484  46.1059127  42.6971028  40.6368484
  45.9579127  41.7341028  40.3698484  45.7249127  43.1271028  41.9778484
  45.0859127  44.0061028  41.8888484  44.9329127  42.0231028  42.6768484
  45.1729127  41.0631028  42.2208484  45.2819127  41.9241028  43.7048484
  43.4329127  42.2171028  42.6738484  43.1829127  43.1231028  43.2268484
  43.0889127  42.3651028  41.6498484  42.7069127  41.0401028  43.2838484
  43.2539127  39.9431028  43.3778484  41.4649127  41.2591028  43.6988484
  41.0529127  42.1761028  43.5988484  40.9319127  40.5091028  44.1148484
  46.9439127  43.5011028  42.8108484  46.9329127  44.5201028  43.5088484
  47.9979127  42.6831028  42.7618484  47.9719127  41.8611028  42.1758484
  49.1949127  42.9611028  43.5478484  48.8919127  43.1321028  44.5808484
  50.1359127  41.7551028  43.5198484  49.5629127  40.8451028  43.6978484
  50.5459127  41.6401028  42.5168484  51.2579127  41.8371028  44.5088484
  52.4399127  42.4911028  44.2428484  52.5799127  42.9371028  43.3468484
  53.2349127  42.4071028  45.2938484  54.2119127  42.8671028  45.2698484
  52.6119127  41.7191028  46.2318484  51.3739127  41.3501028  45.7668484
  50.5619127  40.7891028  46.2058484  49.9129127  44.2081028  43.0508484
  50.5759127  44.8931028  43.8348484  49.7969127  44.5131028  41.7578484
  49.2899127  43.8981028  41.1368484  50.3959127  45.7311028  41.2258484
  51.4359127  45.7711028  41.5508484  50.3729127  45.6951028  39.6988484
  50.7719127  44.7411028  39.3538484  49.3389127  45.7031028  39.3528484
  51.1329127  46.8271028  39.0358484  51.1439127  47.6931028  39.6978484
  52.1749127  46.5351028  38.9028484  50.4359127  47.3001028  37.4448484
  48.8349127  47.9131028  37.9458484  48.2809127  48.2451028  37.0678484
  48.2809127  47.1181028  38.4448484  48.9639127  48.7511028  38.6308484
  49.6839127  46.9731028  41.7488484  50.3079127  48.0231028  41.9338484
  48.3749127  46.8721028  41.9978484  47.8889127  46.0091028  41.8018484
  47.6349127  48.0011028  42.5528484  47.9569127  48.9061028  42.0368484
  46.1339127  47.8251028  42.3158484  45.7689127  46.9921028  42.9168484
  45.6019127  48.6901028  42.7128484  45.6589127  47.5721028  40.5968484
  46.0909127  46.3761028  40.1858484  47.9109127  48.1781028  44.0388484
  47.7699127  49.2871028  44.5638484  48.2879127  47.1031028  44.7288484
  48.3119127  46.1981028  44.2808484  48.6709127  47.2101028  46.1328484
  47.8999127  47.7771028  46.6538484  48.7429127  45.8061028  46.7628484
  49.2189127  45.1361028  46.0468484  49.5769127  45.8141028  48.0338484
  49.6089127  44.8091028  48.4548484  50.5899127  46.1421028  47.8018484
  49.1309127  46.4961028  48.7578484  47.3489127  45.2881028  47.0398484
  47.4119127  44.2951028  47.4848484  46.8399127  45.9631028  47.7278484
  46.7889127  45.2321028  46.1058484  49.9879127  47.9641028  46.2668484
  50.1849127  48.7441028  47.2078484  50.9029127  47.7581028  45.3168484
  50.7139127  47.1101028  44.5658484  52.1809127  48.4591028  45.3468484
  52.6019127  48.3631028  46.3478484  53.1469127  47.8111028  44.3538484
  52.8589127  48.0911028  43.3408484  54.5719127  48.2591028  44.6078484
  55.2369127  47.7831028  43.8878484  54.6369127  49.3421028  44.5018484
  54.8679127  47.9751028  45.6178484  53.0779127  46.3871028  44.4848484
  53.7209127  45.9801028  43.8998484  52.0019127  49.9411028  45.0418484
  52.7749127  50.7801028  45.5158484  50.9819127  50.2831028  44.2528484
  50.3869127  49.5681028  43.8588484  50.7189127  51.6861028  43.9548484
  51.6739127  52.1791028  43.7708484  49.8719127  51.8011028  42.6868484
  49.1149127  51.0171028  42.6848484  49.3249127  52.7431028  42.7018484
  50.6789127  51.7151028  41.4308484  50.7109127  50.6791028  40.5448484
  50.1039127  49.8021028  40.7168484  51.5729127  50.9591028  39.5188484
  51.7079127  50.2891028  38.7748484  52.1229127  52.1951028  39.7278484
  53.0449127  52.9061028  38.9678484  53.4329127  52.4821028  38.0538484
  53.4219127  54.1361028  39.4278484  54.1369127  54.7241028  38.8718484
  52.9019127  54.6641028  40.6138484  53.2309127  55.6411028  40.9358484
  51.9869127  53.9621028  41.3678484  51.5829127  54.3681028  42.2838484
  51.5829127  52.7001028  40.9258484  50.0389127  52.3911028  45.1208484
  50.1329127  53.6151028  45.2408484  49.3549127  51.6391028  45.9848484
  49.2709127  50.6441028  45.8328484  48.7219127  52.2361028  47.1538484
  48.2979127  53.1961028  46.8598484  47.5859127  51.3411028  47.6468484
  47.9639127  50.3291028  47.7898484  47.3179127  51.6291028  48.6628484
  46.3219127  51.2891028  46.7888484  46.6099127  51.0041028  45.7768484
  45.3629127  50.2411028  47.3188484  44.4689127  50.2181028  46.6958484
  45.8449127  49.2631028  47.2988484  45.0849127  50.4871028  48.3438484
  45.6559127  52.6521028  46.7248484  44.7589127  52.5901028  46.1088484
  45.3839127  52.9721028  47.7308484  46.3459127  53.3741028  46.2888484
  49.7239127  52.4791028  48.2728484  49.4729127  53.2991028  49.1618484
  50.8539127  51.7711028  48.2558484  50.9929127  51.0581028  47.5538484
  51.8979127  52.0131028  49.2418484  51.4199127  52.1961028  50.2038484
  52.7929127  50.7671028  49.3808484  53.1179127  50.4671028  48.3848484
  54.0299127  51.0691028  50.2158484  54.6429127  50.1711028  50.2968484
  54.6069127  51.8601028  49.7378484  53.7269127  51.3921028  51.2118484
  52.0059127  49.6241028  49.9888484  52.6489127  48.7491028  50.0818484
  51.6439127  49.9151028  50.9748484  51.1579127  49.3841028  49.3478484
  52.6959127  53.2531028  48.8668484  53.1019127  54.0361028  49.7328484
  52.9199127  53.4591028  47.5688484  52.6349127  52.7661028  46.8908484
  53.5739127  54.6771028  47.1098484  54.4769127  54.8241028  47.7018484
  53.9799127  54.5291028  45.6448484  54.4679127  55.4441028  45.3088484
  54.6689127  53.6911028  45.5408484  53.0929127  54.3471028  45.0378484
  52.6729127  55.8921028  47.3018484  53.1599127  57.0021028  47.5448484
  51.3559127  55.7031028  47.1938484  50.9939127  54.7881028  46.9678484
  50.4329127  56.8141028  47.4008484  50.8489127  57.6971028  46.9158484
  49.0829127  56.5061028  46.7528484  49.2249127  56.3471028  45.6838484
  48.7309127  55.5351028  47.0998484  47.9819127  57.5481028  46.9658484
  47.9959127  57.8391028  48.0158484  48.2449127  58.7911028  46.1358484
  47.4489127  59.5161028  46.3048484  49.2009127  59.2271028  46.4268484
  48.2739127  58.5241028  45.0798484  46.6099127  56.9741028  46.6608484
  45.8509127  57.7401028  46.8218484  46.5769127  56.6431028  45.6228484
  46.4159127  56.1271028  47.3178484  50.2599127  57.1231028  48.8838484
  50.0849127  58.2851028  49.2648484  50.3049127  56.0991028  49.7348484
  50.3829127  55.1551028  49.3848484  50.2419127  56.3401028  51.1658484
  49.3589127  56.9381028  51.3938484  50.1159127  55.3911028  51.6878484
  51.4769127  57.0441028  51.6918484  51.4099127  57.7851028  52.6748484
  52.6249127  56.8171028  51.0478484  52.6459127  56.1851028  50.2598484
  53.8589127  57.4721028  51.4668484  53.9869127  57.3051028  52.5368484
  55.0569127  56.8591028  50.7418484  54.8889127  56.8991028  49.6658484
  55.9499127  57.4471028  50.9558484  55.2709127  55.5191028  51.1348484
  54.6099127  54.9561028  50.7268484  53.8059127  58.9741028  51.2228484
  54.2499127  59.7581028  52.0668484  53.2739127  59.3971028  50.0738484
  52.8729127  58.7321028  49.4278484  53.2719127  60.8201028  49.7508484
  54.2159127  61.2451028  50.0918484  53.1729127  61.0381028  48.2438484
  52.4439127  60.3451028  47.8248484  52.7959127  62.0421028  48.0468484
  54.4899127  60.8551028  47.5508484  55.5699127  61.1881028  48.2408484
  54.5449127  60.3871028  46.4238484  53.6959127  60.1181028  45.9468484
  55.4389127  60.2691028  45.9688484  52.1439127  61.5621028  50.4458484
  52.2769127  62.7521028  50.7438484  51.0209127  60.8891028  50.6878484
  50.9109127  59.9481028  50.3388484  49.9529127  61.5101028  51.4548484
  49.6919127  62.4531028  50.9738484  48.7159127  60.6121028  51.4498484
  49.0179127  59.5821028  51.6368484  48.0869127  60.8601028  52.3048484
  47.8779127  60.6691028  50.1728484  48.4929127  60.3101028  49.3468484
  46.6669127  59.7671028  50.2858484  46.0849127  59.8231028  49.3658484
  46.9929127  58.7391028  50.4468484  46.0509127  60.0891028  51.1258484
  47.4649127  62.0981028  49.8688484  46.8689127  62.1181028  48.9558484
  46.8739127  62.4901028  50.6968484  48.3549127  62.7131028  49.7348484
  50.4019127  61.8101028  52.8758484  49.9089127  62.7591028  53.4918484
  51.3389127  61.0221028  53.4048484  51.6709127  60.2181028  52.8918484
  51.8959127  61.3061028  54.7228484  51.0739127  61.5311028  55.4018484
  52.6359127  60.0781028  55.2518484  52.9329127  60.2511028  56.2858484
  51.9679127  59.2171028  55.2348484  53.7829127  59.8001028  54.4728484
  53.5669127  59.8891028  53.5418484  52.8179127  62.5141028  54.6708484
  52.7739127  63.3821028  55.5458484  53.6659127  62.5811028  53.6458484
  53.7409127  61.8071028  53.0008484  54.4939127  63.7611028  53.4388484
  55.1569127  63.8681028  54.2978484  55.3539127  63.5771028  52.1898484
  55.9709127  64.4631028  52.0398484  55.9949127  62.7051028  52.3148484
  54.7099127  63.4321028  51.3228484  53.6469127  65.0231028  53.3288484
  54.0329127  66.0821028  53.8318484  52.4829127  64.9281028  52.6848484
  52.1629127  64.0301028  52.3498484  51.6619127  66.1121028  52.4568484
  52.2929127  66.8821028  52.0128484  50.5409127  65.7861028  51.4678484
  50.9569127  65.2361028  50.6238484  49.8809127  65.0391028  51.9088484
  49.6999127  66.9531028  50.9418484  50.2659127  67.8751028  51.0728484
  49.4229127  66.7641028  49.4708484  48.8239127  67.5981028  49.1028484
  50.3659127  66.7261028  48.9248484  48.8779127  65.8321028  49.3198484
  48.3879127  67.0761028  51.7078484  47.8129127  67.9131028  51.3118484
  47.8139127  66.1561028  51.5968484  48.5979127  67.2471028  52.7638484
  51.0939127  66.6581028  53.7608484  51.1219127  67.8691028  54.0008484
  50.5749127  65.7811028  54.6208484  50.6439127  64.7911028  54.4348484
  49.9099127  66.2581028  55.8268484  49.3419127  67.1511028  55.5648484
  48.9219127  65.2061028  56.3358484  49.4369127  64.2531028  56.4538484
  48.5719127  65.4881028  57.3288484  47.7429127  65.0261028  55.4238484
  47.4519127  63.9321028  54.6708484  48.0959127  63.0661028  54.7058484
  46.3089127  64.1421028  53.9498484  45.9569127  63.4191028  53.3388484
  45.8339127  65.3961028  54.2258484  44.7069127  66.0561028  53.7418484
  44.0569127  65.5651028  53.0328484  44.4739127  67.3231028  54.1988484
  43.6109127  67.8721028  53.8518484  45.3329127  67.9371028  55.1158484
  45.1089127  68.9401028  55.4478484  46.4519127  67.2831028  55.5968484
  47.1179127  67.7551028  56.3038484  46.7139127  65.9841028  55.1498484
  50.9109127  66.6411028  56.9098484  50.6409127  67.5401028  57.7138484
  52.0739127  65.9841028  56.9468484  52.2509127  65.2341028  56.2938484
  53.0839127  66.3551028  57.9328484  52.5799127  66.4781028  58.8918484
  54.1369127  65.2351028  58.0978484  53.6169127  64.2771028  58.0768484
  55.1559127  65.2421028  56.9698484  55.8769127  64.4391028  57.1258484
  54.6459127  65.0921028  56.0178484  55.6769127  66.1991028  56.9558484
  54.8519127  65.3571028  59.4448484  55.7209127  64.6991028  59.4538484
  55.2639127  66.3611028  59.5458484  53.9789127  65.0511028  60.6408484
  54.5629127  65.1611028  61.5548484  53.1369127  65.7421028  60.6628484
  53.6079127  64.0291028  60.5678484  53.7229127  67.6881028  57.5728484
  54.1239127  68.4491028  58.4598484  53.8129127  68.0061028  56.2828484
  53.4519127  67.3761028  55.5808484  54.4269127  69.2551028  55.8588484
  55.2259127  69.4901028  56.5618484  55.0539127  69.0881028  54.4748484
  54.3039127  68.7061028  53.7818484  55.3419127  70.0651028  54.0878484
  56.2729127  68.1591028  54.4678484  55.9689127  67.2101028  54.9098484
  56.7339127  67.8811028  53.0568484  57.5999127  67.2201028  53.0808484
  55.9289127  67.4041028  52.4978484  57.0069127  68.8181028  52.5718484
  57.4019127  68.7231028  55.3138484  58.2519127  68.0411028  55.2878484
  57.7029127  69.6931028  54.9188484  57.0619127  68.8401028  56.3428484
  53.4479127  70.4181028  55.8598484  53.8819127  71.5731028  55.8568484
  52.1429127  70.1421028  55.8618484  51.8259127  69.1991028  55.6868484
  51.1619127  71.1921028  56.1158484  51.3659127  72.0191028  55.4358484
  49.7389127  70.6711028  55.8258484  49.6589127  69.6591028  56.2228484
  48.6859127  71.5331028  56.5028484  47.6949127  71.1391028  56.2788484
  48.8449127  71.5231028  57.5808484  48.7619127  72.5561028  56.1348484
  49.4909127  70.6151028  54.3328484  48.4829127  70.2451028  54.1448484
  49.5959127  71.6141028  53.9088484  50.2149127  69.9461028  53.8688484
  51.3049127  71.7051028  57.5428484  51.1539127  72.9021028  57.8088484
  51.6239127  70.8091028  58.4778484  51.7299127  69.8361028  58.2298484
  51.8259127  71.2091028  59.8668484  51.0189127  71.8861028  60.1488484
  51.7609127  69.9841028  60.7728484  51.9119127  70.2891028  61.8078484
  50.7849127  69.5091028  60.6738484  52.5389127  69.2771028  60.4848484
  53.1499127  71.9411028  60.0508484  53.2119127  72.9711028  60.7298484
  54.2269127  71.4151028  59.4648484  54.1449127  70.5611028  58.9318484
  55.5269127  72.0631028  59.5868484  55.6829127  72.3161028  60.6358484
  56.6319127  71.0931028  59.1598484  56.6199127  70.2211028  59.8128484
  56.4209127  70.7231028  58.1568484  58.0119127  71.7231028  59.1848484
  58.5739127  72.0391028  58.1418484  58.5639127  71.9001028  60.3728484
  58.0679127  71.6201028  61.2068484  59.4819127  72.3151028  60.4468484
  55.5869127  73.3491028  58.7738484  56.2829127  74.2941028  59.1608484
  54.8659127  73.4051028  57.6528484  54.3739127  72.5851028  57.3268484
  54.7809127  74.6381028  56.8938484  55.7849127  75.0191028  56.7088484
  54.3519127  74.4311028  55.9128484  53.9589127  75.7031028  57.5868484
  54.0789127  76.8881028  57.2688484  53.1119127  75.3021028  58.5378484
  52.9779127  74.3161028  58.7118484  52.3729127  76.2731028  59.3328484
  52.0549127  77.0801028  58.6728484  51.1219127  75.6291028  59.9348484
  50.5319127  75.1731028  59.1398484  51.4169127  74.8121028  60.5928484
  50.2669127  76.5991028  60.6968484  49.3539127  77.4661028  60.1818484
  49.1789127  77.4961028  59.1168484  48.7779127  78.2001028  61.1858484
  48.0709127  78.8881028  60.9668484  49.3229127  77.8211028  62.3828484
  49.0649127  78.2751028  63.6718484  48.3319127  79.0511028  63.8348484
  49.7689127  77.7031028  64.6928484  49.6009127  78.0231028  65.7108484
  50.7159127  76.6991028  64.4568484  51.2489127  76.2771028  65.2968484
  50.9729127  76.2481028  63.1818484  51.7039127  75.4751028  62.9968484
  50.2659127  76.8121028  62.1148484  53.2409127  76.8721028  60.4308484
  53.0109127  78.0081028  60.8518484  54.2329127  76.1251028  60.9108484
  54.3499127  75.1751028  60.5898484  55.1539127  76.6701028  61.8988484
  54.5679127  77.1321028  62.6928484  55.9819127  75.5461028  62.5088484
  56.7969127  75.2891028  61.8328484  56.4679127  75.9061028  63.4158484
  55.1849127  74.3031028  62.8268484  54.5409127  74.4951028  63.6848484
  54.5289127  74.0691028  61.9888484  56.2409127  72.8851028  63.1748484
  57.5319127  73.6831028  64.0988484  58.2769127  72.9451028  64.3958484
  58.0039127  74.4461028  63.4798484  57.1079127  74.1491028  64.9888484
  56.0589127  77.7331028  61.2938484  56.5219127  78.6291028  62.0058484
  56.3249127  77.6471028  59.9908484  56.0149127  76.8431028  59.4638484
  57.0619127  78.7051028  59.3098484  57.8729127  79.0351028  59.9588484
  57.6669127  78.1721028  58.0108484  56.9469127  78.2951028  57.2018484
  58.4979127  78.8111028  57.7118484  58.1339127  76.7271028  58.0518484
  57.4489127  76.1431028  58.6658484  58.0719127  76.2981028  57.0518484
  59.5479127  76.5671028  58.5818484  60.3889127  77.4491028  58.4138484
  59.8199127  75.4291028  59.2118484  59.1029127  74.7261028  59.3168484
  60.7439127  75.2671028  59.5858484  56.1559127  79.8961028  59.0238484
  56.5469127  81.0521028  59.2178484  54.9349127  79.6261028  58.5668484
  54.6199127  78.6691028  58.5028484  53.9829127  80.6471028  58.1358484
  54.3429127  81.6231028  58.4608484  53.8549127  80.6501028  56.6138484
  54.8489127  80.6211028  56.1668484  53.3529127  79.7381028  56.2908484
  53.1049127  81.8471028  56.0888484  53.2359127  82.9531028  56.6058484
  52.3169127  81.6331028  55.0458484  52.2449127  80.7071028  54.6488484
  51.7879127  82.3961028  54.6478484  52.6499127  80.3641028  58.8148484
  51.8119127  79.6281028  58.2798484  52.4199127  80.9301028  60.0068484
  53.3589127  81.7481028  60.7818484  53.0709127  82.7961028  60.7028484
  54.3789127  81.4901028  60.4958484  53.1079127  81.2801028  62.1548484
  53.3239127  82.0851028  62.8568484  53.7019127  80.3861028  62.3468484
  51.6389127  80.9321028  62.2258484  51.0809127  81.7911028  62.5988484
  51.5059127  80.0441028  62.8438484  51.1979127  80.6231028  60.7888484
  50.9669127  79.5611028  60.6998484  49.9839127  81.4441028  60.3628484
  49.4989127  82.3341028  61.0688484  49.4729127  81.1341028  59.1758484
  49.9139127  80.4271028  58.6048484  48.2789127  81.7691028  58.6288484
  48.2859127  82.8211028  58.9128484  48.2689127  81.6791028  57.0948484
  47.3379127  82.1131028  56.7308484  49.4209127  82.4681028  56.5158484
  49.4019127  82.3951028  55.4288484  49.3309127  83.5131028  56.8118484
  50.3619127  82.0651028  56.8898484  48.3179127  80.2081028  56.6638484
  49.2379127  79.7541028  57.0328484  47.5189127  79.6591028  57.1618484
  48.2189127  79.9961028  55.1848484  48.2619127  78.9291028  54.9668484
  47.2759127  80.4031028  54.8208484  49.0479127  80.5011028  54.6888484
  47.0279127  81.1221028  59.2068484  47.1029127  80.0811028  59.8658484
  45.8739127  81.7531028  58.9778484  45.8769127  82.6981028  58.6218484
  44.5589127  81.1521028  59.2148484  43.8069127  81.8721028  58.8918484
  44.3699127  79.8831028  58.3788484  43.3849127  79.4601028  58.5768484
  44.4529127  80.1291028  57.3198484  45.1369127  79.1551028  58.6438484
  44.3089127  80.8581028  60.6898484  43.5019127  79.9941028  61.0338484
  44.9939127  81.5771028  61.5738484  45.6309127  82.2941028  61.2568484
  44.8609127  81.3701028  63.0048484  43.9349127  80.8261028  63.1908484
  46.0289127  80.5501028  63.5728484  45.8859127  80.4091028  64.6438484
  46.0389127  79.5641028  63.1088484  47.2709127  81.1911028  63.3438484
  47.4149127  81.2831028  62.3988484  44.7729127  82.7211028  63.6938484
  45.1039127  83.7581028  63.1168484  44.3209127  82.6961028  64.9418484
  44.1189127  81.8131028  65.3888484  44.0999127  83.9111028  65.7068484
  44.8869127  84.6261028  65.4668484  42.7439127  84.5321028  65.3578484
  42.6999127  84.7271028  64.2858484  41.9519127  83.8141028  65.5698484
  42.4759127  85.8111028  66.1108484  43.2099127  86.7951028  65.8908484
  41.5259127  85.8351028  66.9198484  44.1749127  83.5771028  67.1878484
  43.6629127  82.5411028  67.6188484  44.8169127  84.4511028  67.9588484
  45.2399127  85.2711028  67.5488484  44.9149127  84.2341028  69.3958484
  45.1599127  83.1861028  69.5718484  46.0179127  85.0971028  70.0018484
  46.9649127  84.8721028  69.5108484  45.8169127  86.1461028  69.7838484
  46.1699127  84.9161028  71.4838484  46.8239127  83.8101028  71.9948484
  47.2399127  83.0721028  71.3258484  46.9539127  83.6341028  73.3528484
  47.4719127  82.7681028  73.7378484  46.4259127  84.5591028  74.2198484
  46.5289127  84.4201028  75.2858484  45.7649127  85.6631028  73.7268484
  45.3469127  86.3911028  74.4058484  45.6379127  85.8381028  72.3668484
  45.1159127  86.7061028  71.9918484  43.5849127  84.5401028  70.0728484
  42.9629127  85.5731028  69.8098484  43.1539127  83.6401028  70.9538484
  43.6789127  82.7901028  71.1058484  41.9369127  83.8071028  71.7368484
  41.4389127  84.7241028  71.4208484  40.9829127  82.6291028  71.5248484
  40.8869127  82.4281028  70.4578484  41.4129127  81.7301028  71.9668484
  39.6099127  82.8741028  72.1168484  39.2789127  83.9921028  72.5048484
  38.8009127  81.8291028  72.1828484  39.1109127  80.9281028  71.8478484
  37.8729127  81.9321028  72.5678484  42.3169127  83.9361028  73.2028484
  42.8119127  82.9771028  73.8038484  42.0809127  85.1171028  73.7798484
  41.6399127  85.8571028  73.2528484  42.4569127  85.3481028  75.1708484
  43.4859127  85.0121028  75.2968484  42.4129127  86.8481028  75.4898484
  43.0809127  87.0591028  76.3248484  42.8289127  87.4081028  74.6518484
  41.0379127  87.3721028  75.8058484  40.2289127  87.8681028  74.8008484
  40.5819127  87.8801028  73.7798484  38.9739127  88.3501028  75.0818484
  38.3489127  88.7261028  74.2848484  38.5139127  88.3531028  76.3778484
  37.5279127  88.7341028  76.5998484  39.3089127  87.8711028  77.3908484
  38.9469127  87.8681028  78.4088484  40.5659127  87.3931028  77.1068484
  41.1869127  87.0311028  77.9128484  41.5899127  84.5671028  76.1498484
  41.9979127  84.3811028  77.2988484  40.4089127  84.1111028  75.7298484
  40.0979127  84.3071028  74.7888484  39.5589127  83.3291028  76.6198484
  39.5929127  83.7871028  77.6088484  38.1119127  83.3611028  76.1328484
  38.0779127  83.0721028  75.0828484  37.5369127  82.5981028  76.6578484
  37.4399127  84.7031028  76.3058484  37.4559127  84.9831028  77.3588484
  38.0119127  85.4651028  75.7768484  36.0139127  84.7091028  75.8068484
  35.5909127  83.7071028  75.1938484  35.3109127  85.7151028  76.0308484
  40.0319127  81.8891028  76.7498484  39.9199127  81.3011028  77.8288484
  40.5579127  81.3061028  75.6748484  40.5579127  81.7891028  74.7878484
  41.1429127  79.9771028  75.7328484  40.7119127  79.4571028  76.5888484
  40.7939127  79.1791028  74.4678484  41.3419127  78.2371028  74.4788484
  39.3099127  78.8881028  74.4178484  39.0799127  78.3221028  73.5148484
  39.0239127  78.3061028  75.2938484  38.7549127  79.8261028  74.4088484
  41.1679127  79.9241028  73.3048484  40.8909127  79.4501028  72.5178484
  42.6519127  80.0071028  75.9128484  43.2539127  78.9471028  76.1098484
  43.2669127  81.1891028  75.8478484  42.7399127  82.0211028  75.6228484
  44.6989127  81.3661028  76.0888484  44.9279127  82.4241028  75.9588484
  45.0729127  80.9831028  77.5238484  44.5029127  80.1041028  77.8228484
  46.1129127  80.6581028  77.5508484  44.8649127  82.0881028  78.5428484
  43.8089127  82.3551028  78.5768484  45.0989127  81.7111028  79.5388484
  45.8459127  83.5671028  78.2178484  47.4719127  82.8581028  77.9888484
  48.1889127  83.6521028  77.7798484  47.7699127  82.3301028  78.8948484
  47.4499127  82.1591028  77.1528484  45.5379127  80.5831028  75.0818484
  46.5919127  80.0411028  75.4148484  45.0709127  80.5331028  73.8378484
  44.2369127  81.0461028  73.5908484  45.7289127  79.7521028  72.8008484
  46.8079127  79.8341028  72.9308484  45.3329127  78.2761028  72.8898484
  45.9799127  77.6871028  72.2398484  45.5019127  77.9161028  73.9048484
  43.8899127  78.0421028  72.5078484  43.2539127  78.7401028  73.0528484
  43.7519127  78.2811028  71.4538484  43.4239127  76.6341028  72.7668484
  43.9689127  75.9461028  72.1198484  43.6209127  76.3721028  73.8068484
  41.9949127  76.5231028  72.4998484  41.5479127  77.3761028  72.1948484
  41.2839127  75.4121028  72.6298484  41.8639127  74.2891028  73.0228484
  42.8529127  74.2761028  73.2258484  41.3169127  73.4451028  73.1198484
  39.9869127  75.4281028  72.3688484  39.5419127  76.2851028  72.0718484
  39.4419127  74.5831028  72.4668484  45.3529127  80.3321028  71.4448484
  44.5009127  81.2161028  71.3388484  46.0029127  79.8171028  70.4048484
  46.7589127  79.1641028  70.5548484  45.6699127  80.1571028  69.0298484
  45.2369127  81.1571028  69.0098484  46.9219127  80.1431028  68.1498484
  47.1829127  79.1121028  67.9108484  46.6899127  80.5941028  67.1848484
  48.1259127  80.8391028  68.7518484  48.1669127  80.6311028  69.8208484
  49.0369127  80.4081028  68.3378484  48.1349127  82.6211028  68.4888484
  47.8939127  82.7061028  66.7198484  47.8769127  83.7491028  66.4048484
  48.7099127  82.1881028  66.2158484  46.9479127  82.2331028  66.4588484
  44.6449127  79.1671028  68.4918484  44.7799127  77.9561028  68.6818484
  43.6209127  79.6851028  67.8178484  43.5869127  80.6781028  67.6358484
  42.5239127  78.8681028  67.3208484  42.7499127  77.8251028  67.5408484
  41.2019127  79.2301028  68.0168484  40.9229127  80.2511028  67.7548484
  40.4039127  78.5981028  67.6288484  41.2619127  79.0951028  69.5328484
  42.0229127  78.3621028  69.8008484  41.5989127  80.0361028  69.9668484
  39.9379127  78.6981028  70.1578484  38.9119127  79.3431028  69.8648484
  39.9239127  77.7391028  70.9548484  42.3859127  79.0171028  65.8108484
  42.8089127  80.0141028  65.2208484  41.7769127  78.0061028  65.1938484
  41.3699127  77.2561028  65.7338484  41.6789127  77.9501028  63.7408484
  42.6469127  78.2221028  63.3198484  41.3389127  76.5281028  63.2898484
  41.8369127  75.8131028  63.9438484  40.2739127  76.3481028  63.4338484
  41.7099127  76.2321028  61.8418484  41.5849127  77.1351028  61.2448484
  42.7719127  75.9941028  61.7818484  40.7559127  74.8931028  61.1068484
  41.6659127  73.4641028  61.6838484  41.1939127  72.5561028  61.3088484
  42.6929127  73.5151028  61.3208484  41.6669127  73.4491028  62.7738484
  40.6329127  78.9291028  63.2168484  39.6019127  79.1661028  63.8508484
  40.9079127  79.4981028  62.0408484  41.7569127  79.2571028  61.5498484
  40.0339127  80.4731028  61.4048484  39.1789127  80.6291028  62.0628484
  40.7499127  81.8331028  61.2358484  41.7749127  81.6451028  60.9168484
  40.0669127  82.6791028  60.1778484  40.5899127  83.6301028  60.0788484
  40.0859127  82.1531028  59.2228484  39.0329127  82.8631028  60.4698484
  40.7889127  82.5741028  62.5558484  41.2959127  83.5301028  62.4218484
  39.7709127  82.7491028  62.9048484  41.3279127  81.9781028  63.2918484
  39.5029127  79.9741028  60.0658484  38.3209127  80.1621028  59.7548484
  40.3469127  79.3311028  59.2608484  41.3199127  79.2421028  59.5168484
  39.9069127  78.7411028  58.0028484  38.8699127  78.4241028  58.1098484
  39.9949127  79.7491028  56.8528484  39.1749127  80.4631028  56.9328484
  40.9309127  80.3021028  56.9258484  39.9299127  79.0951028  55.5978484
  39.9719127  79.7471028  54.8938484  40.7589127  77.5201028  57.6948484
  41.9859127  77.6211028  57.6238484  40.1019127  76.3751028  57.5028484
  39.0929127  76.3601028  57.5398484  40.8139127  75.1311028  57.2378484
  41.6619127  75.0741028  57.9208484  39.8959127  73.9411028  57.5208484
  39.6219127  73.9391028  58.5758484  38.9559127  74.0741028  56.9848484
  40.4919127  72.6141028  57.1588484  41.5089127  72.0661028  57.9188484
  41.8819127  72.5951028  58.7838484  42.0579127  70.8441028  57.5858484
  42.8539127  70.4281028  58.1858484  41.5889127  70.1551028  56.4858484
  42.0159127  69.1981028  56.2258484  40.5749127  70.6911028  55.7208484
  40.2069127  70.1571028  54.8578484  40.0299127  71.9121028  56.0598484
  39.2329127  72.3191028  55.4548484  41.3489127  75.0571028  55.8118484
  42.4209127  74.4881028  55.5888484  40.6249127  75.6141028  54.8388484
  39.7419127  76.0551028  55.0548484  41.0979127  75.5931028  53.4568484
  41.2929127  74.5581028  53.1778484  40.0199127  76.1461028  52.5268484
  39.7599127  77.1591028  52.8348484  40.4059127  76.1881028  51.5088484
  38.8639127  75.3331028  52.5588484  38.1949127  75.7041028  51.9778484
  42.3899127  76.3831028  53.2968484  43.2909127  75.9671028  52.5608484
  42.4929127  77.5331028  53.9668484  41.7199127  77.8621028  54.5268484
  43.7139127  78.3251028  53.8998484  43.9639127  78.4781028  52.8498484
  43.4819127  79.6951028  54.5398484  42.7559127  79.5991028  55.3468484
  44.4009127  80.0291028  55.0218484  43.0099127  80.7601028  53.5618484
  43.8699127  81.3191028  53.1928484  42.5629127  80.2801028  52.6908484
  42.0089127  81.7211028  54.1768484  42.0829127  81.9561028  55.4018484
  41.1459127  82.2391028  53.4358484  44.8809127  77.6111028  54.5668484
  46.0349127  77.8181028  54.1788484  44.5989127  76.7731028  55.5668484
  43.6469127  76.6721028  55.8878484  45.6429127  75.9871028  56.2178484
  46.4039127  76.6691028  56.5968484  45.0429127  75.2241028  57.3998484
  44.5869127  75.9371028  58.0868484  44.1469127  74.7011028  57.0658484
  45.9179127  74.2531028  58.1968484  46.3539127  73.5441028  57.4938484
  47.0559127  74.9661028  58.9028484  47.6519127  74.2411028  59.4568484
  47.6849127  75.4661028  58.1658484  46.6499127  75.7051028  59.5938484
  45.0689127  73.4681028  59.1818484  45.7029127  72.7811028  59.7418484
  44.5819127  74.1571028  59.8718484  44.3119127  72.9021028  58.6388484
  46.3029127  75.0231028  55.2408484  47.5329127  74.9811028  55.1258484
  45.4969127  74.2381028  54.5268484  44.4949127  74.3411028  54.6018484
  46.0399127  73.2241028  53.6318484  46.7749127  72.6421028  54.1878484
  44.9229127  72.2701028  53.1768484  44.2209127  72.8321028  52.5608484
  45.4989127  71.1421028  52.3398484  44.6959127  70.4751028  52.0258484
  45.9919127  71.5571028  51.4598484  46.2239127  70.5831028  52.9318484
  44.1769127  71.7281028  54.3788484  43.3889127  71.0541028  54.0438484
  44.8689127  71.1851028  55.0228484  43.7349127  72.5541028  54.9358484
  46.7469127  73.8691028  52.4458484  47.8389127  73.4441028  52.0538484
  46.1469127  74.9021028  51.8588484  45.2829127  75.2651028  52.2358484
  46.6959127  75.5411028  50.6728484  47.1329127  74.7631028  50.0468484
  45.5829127  76.2201028  49.8668484  44.9179127  76.7471028  50.5508484
  46.0049127  77.0571028  49.3108484  44.7429127  75.3581028  48.9148484
  44.0729127  76.0271028  48.3758484  45.6229127  74.6661028  47.8818484
  45.0019127  74.0621028  47.2208484  46.1539127  75.4161028  47.2958484
  46.3429127  74.0241028  48.3888484  43.8779127  74.3491028  49.6548484
  43.3039127  73.7651028  48.9358484  44.5139127  73.6831028  50.2378484
  43.1949127  74.8751028  50.3218484  47.7929127  76.5481028  50.9978484
  48.1479127  77.3571028  50.1348484  48.3179127  76.5221028  52.2208484
  47.9349127  75.9041028  52.9218484  49.4439127  77.3491028  52.6358484
  49.1129127  78.3851028  52.7058484  49.9269127  76.8911028  54.0108484
  49.0779127  76.8371028  54.6928484  50.3109127  75.8731028  53.9388484
  50.9969127  77.7931028  54.6068484  51.4099127  78.7801028  54.0088484
  51.4479127  77.4481028  55.8018484  51.0809127  76.6281028  56.2628484
  52.1589127  78.0051028  56.2538484  50.5689127  77.2591028  51.6118484
  51.0729127  76.1561028  51.3568484  50.9829127  78.3731028  50.9998484
  50.4419127  79.7351028  51.1388484  50.9379127  80.2361028  51.9708484
  49.3539127  79.6861028  51.1868484  50.8489127  80.3841028  49.8618484
  51.0219127  81.4461028  50.0348484  50.0879127  80.2001028  49.1028484
  52.1219127  79.7371028  49.4518484  52.9549127  80.2291028  49.9538484
  52.1949127  79.7401028  48.3638484  52.0099127  78.2891028  49.9508484
  51.6509127  77.6531028  49.1418484  53.3439127  77.7681028  50.4468484
  54.0689127  77.1311028  49.6738484  53.6959127  78.0231028  51.7068484
  53.1039127  78.5971028  52.2898484  54.9339127  77.4791028  52.2548484
  55.7459127  77.7371028  51.5748484  55.2359127  78.1171028  53.6228484
  54.4019127  77.9111028  54.2928484  56.4959127  77.5281028  54.2258484
  56.6889127  77.9941028  55.1918484  56.3669127  76.4541028  54.3608484
  57.3389127  77.7121028  53.5588484  55.3769127  79.6161028  53.4758484
  55.5909127  80.0591028  54.4488484  56.1929127  79.8391028  52.7888484
  54.4489127  80.0321028  53.0838484  54.8549127  75.9591028  52.3398484
  55.8439127  75.2581028  52.0978484  53.6749127  75.4261028  52.6638484
  52.8819127  76.0261028  52.8438484  53.5179127  73.9781028  52.7608484
  54.3639127  73.5821028  53.3228484  52.2389127  73.6391028  53.5248484
  52.1309127  72.5561028  53.5918484  52.2919127  74.0611028  54.5288484
  51.3799127  74.0571028  52.9998484  53.5129127  73.3201028  51.3848484
  53.8849127  72.1501028  51.2528484  53.0949127  74.0501028  50.3488484
  52.7579127  74.9901028  50.4968484  53.1199127  73.5011028  48.9958484
  52.7429127  72.4791028  49.0318484  52.2159127  74.3181028  48.0748484
  52.6839127  75.2811028  47.8708484  52.1579127  73.8311028  47.1008484
  50.8229127  74.5431028  48.6038484  50.4649127  73.6311028  49.0808484
  50.8489127  75.3091028  49.3788484  49.8549127  74.9571028  47.5218484
  49.8149127  74.3621028  46.4498484  49.0699127  75.9851028  47.7968484
  49.1389127  76.4471028  48.6918484  48.4019127  76.3081028  47.1118484
  54.5349127  73.4721028  48.4378484  54.9559127  72.4751028  47.8438484
  55.2709127  74.5701028  48.5998484  54.8689127  75.3881028  49.0338484
  56.6579127  74.6181028  48.1598484  56.6899127  74.3471028  47.1048484
  57.1919127  76.0561028  48.3038484  56.8919127  76.4381028  49.2798484
  58.6939127  76.0951028  48.2198484  59.0379127  77.1241028  48.3248484
  59.1189127  75.4871028  49.0188484  59.0149127  75.7021028  47.2548484
  56.5829127  76.9431028  47.2358484  56.9649127  77.9581028  47.3438484
  56.8469127  76.5591028  46.2498484  55.4979127  76.9501028  47.3438484
  57.4939127  73.6091028  48.9348484  58.3789127  72.9521028  48.3758484
  57.2069127  73.4521028  50.2278484  56.4739127  74.0021028  50.6528484
  57.9339127  72.4951028  51.0518484  59.0019127  72.6731028  50.9258484
  57.5769127  72.7171028  52.5198484  57.5959127  73.7851028  52.7378484
  56.5349127  72.4401028  52.6828484  58.4439127  71.9931028  53.5108484
  58.3349127  70.9181028  53.3708484  59.4869127  72.2641028  53.3468484
  58.0439127  72.3601028  54.9228484  56.9669127  72.2371028  55.0388484
  58.5269127  71.6811028  55.6248484  58.4289127  73.7941028  55.2588484
  58.1219127  74.4521028  54.4458484  57.8869127  74.1161028  56.1478484
  59.8879127  73.9421028  55.4888484  60.3949127  73.4561028  54.7628484
  60.1339127  74.9211028  55.4728484  60.1289127  73.5491028  56.3878484
  57.6329127  71.0601028  50.6378484  58.5279127  70.2081028  50.6368484
  56.3789127  70.7781028  50.2838484  55.6839127  71.5111028  50.2588484
  55.9819127  69.4201028  49.9268484  56.2769127  68.7531028  50.7368484
  54.4629127  69.3451028  49.7738484  53.9929127  69.5081028  50.7438484
  54.1209127  70.1701028  49.1488484  53.9769127  68.0511028  49.1978484
  53.9789127  66.8981028  49.9568484  54.3329127  66.9241028  50.9768484
  53.5319127  65.7091028  49.4248484  53.5319127  64.8131028  50.0288484
  53.0859127  65.6601028  48.1278484  52.7399127  64.7261028  47.7108484
  53.0799127  66.7981028  47.3608484  52.7279127  66.7611028  46.3408484
  53.5219127  67.9851028  47.8918484  53.5119127  68.8741028  47.2778484
  56.6699127  68.9551028  48.6508484  57.1479127  67.8201028  48.5678484
  56.7259127  69.8231028  47.6408484  56.3619127  70.7581028  47.7578484
  57.3099127  69.4401028  46.3598484  56.8499127  68.5031028  46.0448484
  56.9949127  70.5101028  45.2958484  57.1079127  71.4921028  45.7548484
  57.9559127  70.4191028  44.1228484  57.7079127  71.1861028  43.3888484
  58.9759127  70.5701028  44.4758484  57.8739127  69.4351028  43.6608484
  55.5649127  70.3691028  44.8208484  55.3539127  71.1301028  44.0698484
  55.4219127  69.3801028  44.3848484  54.8869127  70.4951028  45.6648484
  58.8069127  69.2061028  46.5068484  59.3769127  68.3111028  45.8748484
  59.4589127  69.9891028  47.3638484  58.9499127  70.6541028  47.9278484
  60.9069127  69.8981028  47.4998484  61.3379127  69.7811028  46.5058484
  61.3169127  68.6981028  48.3438484  62.3349127  68.0561028  48.0648484
  60.5419127  68.3851028  49.3818484  59.7019127  68.9151028  49.5628484
  60.8969127  67.2791028  50.2628484  61.9659127  67.3341028  50.4658484
  60.1499127  67.4071028  51.5898484  59.0949127  67.1861028  51.4308484
  60.7119127  66.4431028  52.6158484  60.1659127  66.5501028  53.5528484
  60.6079127  65.4211028  52.2508484  61.7659127  66.6631028  52.7828484
  60.2829127  68.7441028  52.0828484  59.6819127  69.3221028  51.6078484
  60.6039127  65.9351028  49.6118484  61.3739127  64.9821028  49.7688484
  59.4929127  65.8391028  48.8818484  58.8869127  66.6401028  48.7768484
  59.1389127  64.5841028  48.2278484  59.2209127  63.7851028  48.9638484
  57.6789127  64.6361028  47.7408484  57.5209127  65.5661028  47.1938484
  57.3819127  63.4761028  46.8278484  56.3459127  63.5311028  46.4948484
  58.0439127  63.5151028  45.9628484  57.5409127  62.5411028  47.3638484
  56.7439127  64.5991028  48.9238484  55.7119127  64.6361028  48.5738484
  56.9039127  63.6781028  49.4848484  56.9389127  65.4561028  49.5688484
  60.1049127  64.2811028  47.0938484  60.5319127  63.1351028  46.9128484
  60.4809127  65.3011028  46.3248484  60.0879127  66.2191028  46.4758484
  61.4579127  65.1051028  45.2628484  61.1059127  64.2951028  44.6248484
  61.5589127  66.3681028  44.4128484  62.2909127  66.2151028  43.6198484
  60.5869127  66.5881028  43.9718484  61.8709127  67.2041028  45.0388484
  62.8219127  64.7111028  45.8188484  63.5559127  63.9571028  45.1718484
  63.1749127  65.2021028  47.0078484  62.5649127  65.8471028  47.4888484
  64.4389127  64.8171028  47.6278484  65.2359127  64.9721028  46.9008484
  64.7219127  65.7031028  48.8428484  65.7889127  65.6851028  49.0638484
  64.4519127  66.7331028  48.6118484  63.9979127  65.2701028  49.9798484
  63.0649127  65.2101028  49.7618484  64.4379127  63.3461028  48.0258484
  65.4919127  62.6991028  48.0408484  63.2669127  62.8011028  48.3598484
  62.4369127  63.3741028  48.4008484  63.1819127  61.3841028  48.6648484
  64.0029127  61.1061028  49.3258484  62.2619127  61.1861028  49.2148484
  63.2209127  60.5181028  47.4218484  63.6669127  59.3701028  47.4688484
  62.7549127  61.0521028  46.2938484  62.3009127  61.9541028  46.3118484
  62.8959127  60.3411028  45.0288484  62.5049127  59.3321028  45.1548484
  62.0909127  61.0391028  43.9328484  62.4429127  62.0651028  43.8258484
  62.3269127  60.5871028  42.9698484  60.5959127  61.0431028  44.1288484
  59.9889127  60.2051028  45.0518484  60.5889127  59.5321028  45.6468484
  58.6239127  60.2131028  45.2268484  58.1689127  59.5581028  45.9548484
  57.8459127  61.0601028  44.4688484  56.4849127  61.0721028  44.6388484
  56.0929127  61.7121028  44.0398484  58.4239127  61.8981028  43.5448484
  57.8139127  62.5631028  42.9518484  59.7879127  61.8851028  43.3788484
  60.2289127  62.5471028  42.6478484  64.3589127  60.2431028  44.6188484
  64.8099127  59.1971028  44.1388484  65.1099127  61.3341028  44.7858484
  64.6889127  62.1921028  45.1138484  66.5409127  61.3231028  44.5048484
  66.6839127  61.0221028  43.4668484  67.1219127  62.7401028  44.6828484
  66.8329127  63.1021028  45.6698484  68.6449127  62.7231028  44.6128484
  69.0259127  63.7361028  44.7418484  69.0379127  62.0841028  45.4028484
  68.9599127  62.3371028  43.6438484  66.5469127  63.6801028  43.6538484
  66.9679127  64.6751028  43.7948484  66.7929127  63.3201028  42.6548484
  65.4639127  63.7251028  43.7668484  67.2469127  60.3141028  45.3968484
  68.1749127  59.6211028  44.9668484  66.8069127  60.2071028  46.6508484
  66.0189127  60.7591028  46.9588484  67.4449127  59.3011028  47.5968484
  68.5149127  59.5101028  47.6048484  66.8949127  59.5491028  49.0008484
  65.8449127  59.2591028  49.0288484  67.6629127  58.7381028  50.0338484
  67.2539127  58.9311028  51.0258484  67.5719127  57.6761028  49.8038484
  68.7139127  59.0251028  50.0128484  67.0049127  60.9401028  49.3128484
  66.6599127  61.0991028  50.1948484  67.2429127  57.8491028  47.1878484
  68.2049127  57.0791028  47.0948484  65.9919127  57.4561028  46.9408484
  65.2309127  58.1151028  47.0188484  65.7119127  56.0851028  46.5598484
  66.0749127  55.4121028  47.3368484  64.6329127  55.9331028  46.5238484
  66.3199127  55.6901028  45.2288484  66.6469127  54.5201028  45.0178484
  66.4849127  56.6511028  44.3198484  66.2309127  57.6031028  44.5398484
  67.0309127  56.3461028  43.0018484  66.6029127  55.4011028  42.6688484
  66.6269127  57.4281028  42.0018484  67.0399127  57.1901028  41.0218484
  65.5399127  57.4751028  41.9358484  67.0119127  58.3921028  42.3338484
  68.5459127  56.1931028  43.0358484  69.0989127  55.3521028  42.3208484
  69.2349127  56.9981028  43.8488484  68.7539127  57.7081028  44.3818484
  70.6819127  56.8621028  43.9758484  71.1119127  56.8321028  42.9748484
  71.2659127  58.0661028  44.7138484  70.5749127  58.3811028  45.4958484
  72.1669127  57.7611028  45.2468484  71.5859127  59.2451028  43.8238484
  70.6619127  59.6431028  43.4058484  71.9899127  60.0561028  44.4298484
  72.7359127  58.8701028  42.4838484  74.1089127  58.1571028  43.3778484
  74.8949127  57.8781028  42.6758484  74.4989127  58.8861028  44.0878484
  73.7719127  57.2711028  43.9158484  71.0599127  55.5781028  44.6968484
  72.1299127  55.0151028  44.4398484  70.2119127  55.1241028  45.6178484
  69.4049127  55.6741028  45.8758484  70.4119127  53.8401028  46.2768484
  71.3309127  53.8891028  46.8608484  69.2439127  53.5811028  47.2288484
  69.0209127  54.4931028  47.7828484  68.3429127  53.3811028  46.6488484
  69.4729127  52.4581028  48.1928484  70.4199127  52.5691028  49.1938484
  71.0099127  53.4701028  49.2818484  70.6249127  51.5411028  50.0878484
  71.3709127  51.6401028  50.8628484  69.8789127  50.3891028  49.9918484
  70.0389127  49.5821028  50.6918484  68.9289127  50.2671028  49.0018484
  68.3419127  49.3641028  48.9248484  68.7279127  51.2981028  48.1098484
  67.9779127  51.1921028  47.3398484  70.5459127  52.7171028  45.2548484
  71.5379127  51.9811028  45.2388484  69.5469127  52.5821028  44.3808484
  68.7829127  53.2421028  44.3808484  69.5369127  51.4901028  43.4168484
  69.8079127  50.5741028  43.9408484  68.1159127  51.3131028  42.8498484
  67.7649127  52.2831028  42.4968484  68.1079127  50.3481028  41.6768484
  67.0909127  50.2441028  41.2988484  68.7519127  50.7321028  40.8858484
  68.4749127  49.3751028  42.0038484  67.1709127  50.8331028  43.9508484
  67.5949127  49.9521028  44.4328484  67.1189127  51.5871028  44.7358484
  65.7879127  50.5191028  43.4708484  65.1779127  50.1851028  44.3108484
  65.3429127  51.4121028  43.0318484  65.8339127  49.7301028  42.7198484
  70.5649127  51.7291028  42.3228484  71.1879127  50.7831028  41.8308484
  70.7679127  52.9871028  41.9318484  70.2139127  53.7341028  42.3258484
  71.7849127  53.3081028  40.9368484  71.5619127  52.7541028  40.0248484
  71.7379127  54.8021028  40.6188484  70.7119127  55.1561028  40.7148484
  72.2299127  55.3541028  41.4198484  72.3019127  55.2601028  39.2758484
  73.2549127  54.7571028  39.1118484  71.3619127  54.8841028  38.1548484
  71.7779127  55.2171028  37.2038484  71.2339127  53.8021028  38.1348484
  70.3949127  55.3611028  38.3148484  72.5459127  56.7561028  39.2978484
  72.9479127  57.0731028  38.3358484  71.6059127  57.2751028  39.4868484
  73.2589127  56.9971028  40.0868484  73.1749127  52.9051028  41.4168484
  73.9839127  52.3811028  40.6438484  73.4719127  53.1481028  42.6938484
  72.7669127  53.5181028  43.3148484  74.8079127  52.8821028  43.1968484
  75.5439127  53.2471028  42.4808484  74.9729127  53.4571028  44.1088484
  75.0619127  51.4131028  43.4748484  76.1779127  50.9251028  43.2898484
  74.0399127  50.6901028  43.9368484  73.1469127  51.1301028  44.1078484
  74.2189127  49.2651028  44.1928484  75.1969127  49.1291028  44.6548484
  73.1539127  48.7581028  45.1838484  72.1739127  49.0841028  44.8348484
  73.1589127  47.2421028  45.2588484  72.3979127  46.9101028  45.9648484
  72.9439127  46.8281028  44.2738484  74.1379127  46.8971028  45.5918484
  73.3969127  49.3521028  46.5728484  74.2949127  48.9091028  47.0028484
  73.6319127  50.4121028  46.4758484  72.2489127  49.1811028  47.5298484
  72.5049127  49.6301028  48.4888484  71.3619127  49.6701028  47.1258484
  72.0459127  48.1191028  47.6688484  74.2069127  48.4781028  42.8868484
  74.9349127  47.4891028  42.7438484  73.4049127  48.9051028  41.9098484
  72.7709127  49.6731028  42.0768484  73.4429127  48.2641028  40.6008484
  73.3379127  47.1891028  40.7448484  72.2789127  48.7471028  39.7398484
  72.1199127  49.8121028  39.9088484  72.5219127  48.6031028  38.6868484
  71.0959127  48.0401028  40.0508484  70.8809127  48.1671028  40.9778484
  74.7629127  48.5221028  39.8918484  75.2299127  47.6731028  39.1268484
  75.3739127  49.6851028  40.1268484  74.9309127  50.3791028  40.7108484
  76.6809127  49.9671028  39.5468484  76.6299127  49.7721028  38.4758484
  77.0359127  51.4371028  39.7498484  78.0139127  51.6391028  39.3128484
  76.2859127  52.0631028  39.2648484  77.0609127  51.6611028  40.8158484
  77.7539127  49.0691028  40.1458484  78.7439127  48.7451028  39.4818484
  77.5769127  48.6601028  41.4038484  76.7699127  48.9691028  41.9268484
  78.5429127  47.7671028  42.0328484  79.5429127  48.1441028  41.8198484
  78.3469127  47.7631028  43.5488484  78.3289127  48.7901028  43.9138484
  77.3659127  47.3521028  43.7858484  79.4009127  46.9911028  44.2848484
  80.6939127  47.3661028  44.4918484  81.0499127  48.3111028  44.1078484
  81.3579127  46.4011028  45.2048484  82.3309127  46.5291028  45.4438484
  80.4939127  45.3731028  45.4708484  80.7019127  44.1811028  46.1548484
  81.6729127  43.9601028  46.5718484  79.6419127  43.3281028  46.2678484
  79.7559127  42.3911028  46.7928484  78.3959127  43.6351028  45.7168484
  77.5879127  42.9281028  45.8318484  78.1879127  44.8141028  45.0368484
  77.2259127  45.0521028  44.6078484  79.2509127  45.7101028  44.9068484
  78.4379127  46.3541028  41.4708484  79.4549127  45.6751028  41.2998484
  77.2189127  45.8961028  41.1738484  76.4049127  46.4591028  41.3748484
  77.0499127  44.5831028  40.5578484  77.5219127  43.8391028  41.1998484
  75.5679127  44.2391028  40.4328484  75.0689127  45.0051028  39.8388484
  75.4569127  43.3321028  39.8388484  74.8389127  44.0701028  41.7418484
  75.5199127  43.7511028  42.9038484  76.5919127  43.6181028  42.8828484
  74.8569127  43.5981028  44.0948484  75.4079127  43.3581028  44.9928484
  73.4899127  43.7521028  44.1388484  72.8269127  43.5991028  45.3288484
  73.4449127  43.7041028  46.0558484  72.7869127  44.0661028  43.0018484
  71.7149127  44.1911028  43.0358484  73.4609127  44.2211028  41.8118484
  72.8989127  44.4641028  40.9228484  77.7159127  44.5271028  39.1898484
  78.2299127  43.4801028  38.7828484  77.7069127  45.6421028  38.4598484
  77.2679127  46.4781028  38.8198484  78.3239127  45.6761028  37.1418484
  78.0909127  44.7381028  36.6368484  77.7249127  46.8171028  36.3178484
  77.6719127  47.7171028  36.9308484  78.3999127  47.0651028  35.4988484
  76.3469127  46.5061028  35.7578484  76.3789127  45.5551028  35.2258484
  75.6499127  46.3481028  36.5808484  75.6999127  47.7821028  34.6628484
  74.9459127  48.8921028  35.8438484  74.4999127  49.7361028  35.3168484
  74.1719127  48.3621028  36.3988484  75.7049127  49.2561028  36.5368484
  79.8409127  45.8081028  37.2118484  80.5269127  45.4161028  36.2628484
  80.3809127  46.3481028  38.3068484  79.7849127  46.7221028  39.0318484
  81.8309127  46.4001028  38.4598484  82.2619127  46.7281028  37.5138484
  82.2169127  47.4121028  39.5378484  81.6739127  47.1821028  40.4548484
  83.2429127  47.2241028  39.8528484  82.0549127  48.8981028  39.2198484
  81.1379127  49.0241028  38.6438484  81.9239127  49.7051028  40.4988484
  81.8099127  50.7611028  40.2528484  81.0509127  49.3651028  41.0558484
  82.8179127  49.5691028  41.1078484  83.2139127  49.4031028  38.3778484
  83.0749127  50.4631028  38.1658484  84.1479127  49.2621028  38.9218484
  83.2519127  48.8471028  37.4408484  82.4079127  45.0321028  38.7978484
  83.5719127  44.7601028  38.4868484  81.6219127  44.1651028  39.4318484
  80.6929127  44.4411028  39.7178484  82.0559127  42.8101028  39.7348484
  83.1379127  42.8231028  39.8648484  81.4239127  42.3261028  41.0458484
  80.4219127  41.9461028  40.8448484  81.9709127  41.4571028  41.4108484
  81.3539127  43.3721028  42.1418484  80.8759127  44.2721028  41.7538484
  80.7329127  43.0021028  42.9578484  82.7289127  43.7201028  42.6728484
  83.4399127  43.7481028  41.8478484  82.7019127  44.7091028  43.1308484
  83.1849127  42.7031028  43.6958484  82.6649127  42.8781028  44.6378484
  82.9079127  41.7031028  43.3618484  84.6499127  42.7591028  43.9238484
  84.8599127  42.4201028  44.8518484  85.1199127  42.1821028  43.2408484
  84.9689127  43.7131028  43.8338484  81.7249127  41.8191028  38.6278484
  82.3079127  40.7311028  38.5998484  80.8189127  42.1691028  37.7198484
  80.4109127  43.0921028  37.7438484  80.4009127  41.2451028  36.6868484
  79.9939127  41.8051028  35.8448484  81.2759127  40.7371028  36.2818484
  79.3909127  40.2181028  37.1398484  79.3929127  39.0931028  36.6328484
  78.5209127  40.5711028  38.0838484  78.5429127  41.5051028  38.4678484
  77.5099127  39.6661028  38.6118484  77.6799127  38.6701028  38.2028484
  77.5759127  39.5921028  40.1368484  76.9989127  40.4131028  40.5628484
  77.0609127  38.6931028  40.4768484  78.9719127  39.6141028  40.7068484
  79.6399127  39.0521028  40.0538484  79.3269127  40.6431028  40.7578484
  78.9919127  39.0071028  42.0878484  78.3059127  39.5541028  42.7338484
  78.6309127  37.9801028  42.0378484  80.3259127  39.0241028  42.6728484
  81.0379127  38.5201028  42.1638484  80.6349127  39.6491028  43.8028484
  79.7019127  40.3081028  44.4728484  78.7539127  40.3351028  44.1248484
  79.9379127  40.7831028  45.3318484  81.8759127  39.6121028  44.2618484
  82.5879127  39.1081028  43.7528484  82.1109127  40.0871028  45.1218484
  76.1369127  40.1481028  38.1748484  75.7739127  41.3011028  38.4298484
  75.3769127  39.2631028  37.5278484  75.7669127  38.3761028  37.2418484
  73.9719127  39.4901028  37.1898484  73.6369127  38.6611028  36.5658484
  73.1119127  39.5061028  38.4578484  73.2949127  40.4291028  39.0078484
  72.0579127  39.5151028  38.1808484  73.3839127  38.3231028  39.3578484
  73.7859127  37.2641028  38.8388484  73.2049127  38.4511028  40.5828484
  73.7979127  40.7851028  36.3898484  73.1379127  41.7331028  36.8148484
  74.4139127  40.7951028  35.2068484  74.9039127  39.9721028  34.8858484
  74.3749127  41.9981028  34.3838484  74.6949127  42.8381028  34.9998484
  75.3449127  41.8771028  33.2098484  76.2119127  41.2911028  33.5158484
  74.8749127  41.3051028  32.4098484  75.8039127  43.2051028  32.6718484
  76.9879127  43.7731028  33.1118484  77.5929127  43.2601028  33.8448484
  77.4099127  44.9961028  32.6228484  78.3389127  45.4241028  32.9678484
  76.6439127  45.6651028  31.6968484  76.9699127  46.6221028  31.3168484
  75.4589127  45.1121028  31.2548484  74.8569127  45.6371028  30.5278484
  75.0439127  43.8911028  31.7408484  74.1139127  43.4701028  31.3868484
  72.9699127  42.2931028  33.8808484  72.5529127  43.4551028  33.8768484
  72.2279127  41.2681028  33.4578484  72.6179127  40.3371028  33.4368484
  70.8509127  41.4791028  33.0228484  70.8599127  42.1901028  32.1968484
  70.2549127  40.1681028  32.5178484  69.2269127  40.3361028  32.1958484
  70.8439127  39.8011028  31.6768484  70.2679127  39.4301028  33.3198484
  69.9969127  42.0601028  34.1428484  69.1789127  42.9561028  33.9068484
  70.1709127  41.5581028  35.3658484  70.8119127  40.7911028  35.5098484
  69.4489127  42.0981028  36.5128484  68.3829127  42.0841028  36.2868484
  69.6959127  41.2071028  37.7338484  69.5139127  40.1671028  37.4648484
  70.7519127  41.2441028  37.9998484  68.8669127  41.5621028  38.9358484
  69.2629127  42.5681028  39.8028484  70.1759127  43.1131028  39.6158484
  68.5059127  42.8871028  40.9068484  68.8219127  43.6811028  41.5678484
  67.3449127  42.1921028  41.1668484  66.7509127  42.4391028  42.0338484
  66.9439127  41.1841028  40.3208484  66.0349127  40.6381028  40.5248484
  67.7019127  40.8711028  39.2138484  67.3769127  40.0761028  38.5598484
  69.8629127  43.5381028  36.7938484  69.0139127  44.4101028  37.0048484
  71.1719127  43.8041028  36.7978484  71.8319127  43.0961028  36.5098484
  71.6709127  45.1111028  37.2138484  71.1219127  45.4181028  38.1038484
  73.1519127  45.0121028  37.5778484  73.5169127  45.9911028  37.8868484
  73.2789127  44.3031028  38.3958484  73.7179127  44.6711028  36.7108484
  71.4659127  46.1701028  36.1408484  71.2539127  47.3421028  36.4658484
  71.5399127  45.7851028  34.8668484  71.7449127  44.8221028  34.6418484
  71.3269127  46.7421028  33.7868484  71.9739127  47.6021028  33.9588484
  71.7239127  46.1021028  32.4558484  72.8099127  46.1171028  32.3588484
  71.4949127  45.0371028  32.4868484  71.1039127  46.7101028  31.2178484
  70.0219127  46.7581028  31.3398484  71.4879127  47.7201028  31.0778484
  71.4369127  45.8721028  30.0038484  72.5099127  45.6791028  29.9798484
  70.9349127  44.9071028  30.0798484  71.0189127  46.5571028  28.7198484
  69.9319127  46.6261028  28.6828484  71.4159127  47.5721028  28.7048484
  71.5079127  45.8171028  27.5278484  70.8419127  45.0991028  27.2798484
  71.6159127  46.4571028  26.7538484  72.3989127  45.3901028  27.7378484
  69.8829127  47.2271028  33.7608484  69.6129127  48.3741028  33.3878484
  68.9439127  46.3781028  34.1808484  69.2029127  45.4541028  34.4958484
  67.5409127  46.7721028  34.1898484  67.3479127  47.3701028  33.2988484
  66.6499127  45.5331028  34.1388484  67.0909127  44.7451028  34.7488484
  65.6949127  45.7551028  34.6158484  66.4029127  45.0071028  32.7448484
  65.6009127  45.5791028  32.2778484  67.3009127  45.1421028  32.1418484
  66.0269127  43.5371028  32.7698484  66.8049127  42.9721028  33.2828484
  65.1099127  43.4071028  33.3448484  65.8389127  42.9951028  31.4278484
  64.8799127  42.8351028  31.1558484  66.8259127  42.7141028  30.5818484
  68.0869127  42.9201028  30.9268484  68.3059127  43.2941028  31.8388484
  68.8299127  42.7041028  30.2778484  66.5479127  42.2241028  29.3828484
  65.5879127  42.0641028  29.1128484  67.2959127  42.0101028  28.7388484
  67.2159127  47.6171028  35.4118484  66.4519127  48.5831028  35.3198484
  67.7799127  47.2621028  36.5658484  68.3389127  46.4221028  36.6178484
  67.6009127  48.0731028  37.7628484  66.5329127  48.2291028  37.9168484
  68.1589127  47.3331028  38.9748484  69.2069127  47.0911028  38.8008484
  68.1019127  47.9781028  39.8518484  67.4349127  46.1431028  39.2178484
  67.4849127  45.5741028  38.4458484  68.2689127  49.4331028  37.6088484
  67.8499127  50.4141028  38.2308484  69.3119127  49.5071028  36.7818484
  69.6249127  48.6831028  36.2878484  70.0199127  50.7641028  36.5708484
  70.1759127  51.2371028  37.5398484  71.3879127  50.4801028  35.9468484
  71.8399127  49.6221028  36.4438484  71.2549127  50.1641028  34.9118484
  72.3389127  51.6401028  35.9938484  72.3649127  52.5751028  34.9738484
  71.6919127  52.4771028  34.1348484  73.2399127  53.6341028  35.0118484
  73.2429127  54.3611028  34.2128484  74.1119127  53.7661028  36.0688484
  74.8019127  54.5961028  36.0988484  74.1039127  52.8411028  37.0868484
  74.7869127  52.9421028  37.9168484  73.2219127  51.7841028  37.0458484
  73.2269127  51.0631028  37.8498484  69.2169127  51.7171028  35.6948484
  69.1359127  52.9151028  35.9838484  68.6229127  51.2061028  34.6148484
  68.6559127  50.2111028  34.4438484  67.9229127  52.0721028  33.6728484
  68.5959127  52.8831028  33.3928484  67.5659127  51.2941028  32.4098484
  67.0439127  51.9501028  31.7138484  68.4769127  50.9211028  31.9428484
  66.9209127  50.4541028  32.6698484  66.6759127  52.6841028  34.2948484
  66.3349127  53.8361028  34.0058484  65.9829127  51.9311028  35.1508484
  66.2959127  50.9951028  35.3678484  64.7699127  52.4441028  35.7828484
  64.1449127  52.8851028  35.0068484  63.9799127  51.2951028  36.4368484
  64.6789127  50.6711028  36.9938484  62.9389127  51.8321028  37.4078484
  62.3959127  51.0001028  37.8558484  63.4339127  52.4061028  38.1918484
  62.2409127  52.4761028  36.8728484  63.3099127  50.4301028  35.3678484
  62.6269127  51.0451028  34.7818484  64.0619127  50.0861028  34.6578484
  62.5639127  49.2411028  35.9208484  62.1169127  48.6781028  35.1008484
  63.2559127  48.5991028  36.4668484  61.7789127  49.5851028  36.5948484
  65.1179127  53.5351028  36.7868484  64.4449127  54.5681028  36.8678484
  66.1899127  53.3311028  37.5538484  66.7409127  52.4921028  37.4388484
  66.5789127  54.3101028  38.5618484  65.6819127  54.6201028  39.0978484
  67.5359127  53.6741028  39.5668484  67.8209127  54.4131028  40.3158484
  67.0439127  52.8331028  40.0558484  68.4269127  53.3211028  39.0478484
  67.2119127  55.5491028  37.9398484  67.2179127  56.6151028  38.5628484
  67.7479127  55.4341028  36.7248484  67.7339127  54.5431028  36.2488484
  68.3559127  56.5921028  36.0798484  68.8709127  57.1751028  36.8428484
  69.3879127  56.1401028  35.0478484  69.8349127  57.0141028  34.5728484
  70.1659127  55.5581028  35.5418484  68.9009127  55.5251028  34.2908484
  67.3019127  57.4821028  35.4338484  67.3869127  58.7121028  35.5138484
  66.3039127  56.8801028  34.7868484  66.2739127  55.8721028  34.7308484
  65.2479127  57.6631028  34.1538484  65.7129127  58.4621028  33.5768484
  64.4489127  56.7801028  33.1948484  63.7489127  57.3971028  32.6318484
  65.1279127  56.3091028  32.4838484  63.7359127  55.7811028  33.8978484
  64.3539127  55.2191028  34.3708484  64.3339127  58.2941028  35.1968484
  63.9239127  59.4511028  35.0588484  64.0019127  57.5431028  36.2498484
  64.3209127  56.5871028  36.3088484  63.1789127  58.0951028  37.3188484
  62.2919127  58.5431028  36.8708484  62.7299127  56.9821028  38.2618484
  62.1789127  56.2301028  37.6968484  63.6059127  56.4611028  38.6498484
  61.8879127  57.4591028  39.4068484  60.5929127  57.8991028  39.1958484
  60.1789127  57.9021028  38.1978484  59.8179127  58.3371028  40.2478484
  58.8099127  58.6821028  40.0688484  60.3289127  58.3351028  41.5288484
  59.7209127  58.6771028  42.3528484  61.6159127  57.8961028  41.7528484
  62.0189127  57.8901028  42.7548484  62.3889127  57.4641028  40.6968484
  63.3969127  57.1271028  40.8858484  63.9239127  59.1781028  38.0888484
  63.3619127  60.2381028  38.3858484  65.1919127  58.9311028  38.4198484
  65.6199127  58.0541028  38.1608484  65.9709127  59.9101028  39.1518484
  65.4269127  60.2071028  40.0488484  66.8859127  59.4441028  39.5168484
  66.3209127  61.1391028  38.3478484  66.6739127  62.1671028  38.9318484
  66.2279127  61.0571028  37.0208484  65.9649127  60.1841028  36.5858484
  66.5019127  62.2181028  36.1818484  67.4559127  62.6471028  36.4888484
  66.6159127  61.7871028  34.7198484  67.2659127  60.9151028  34.6498484
  65.6439127  61.4421028  34.3678484  67.1279127  62.8701028  33.7958484
  67.1239127  62.5031028  32.7698484  66.4499127  63.7231028  33.8258484
  68.7869127  63.4101028  34.2308484  68.7339127  65.1101028  33.6918484
  69.6939127  65.5861028  33.8938484  68.5289127  65.1461028  32.6218484
  67.9469127  65.6381028  34.2298484  65.4209127  63.2781028  36.3518484
  65.7179127  64.4681028  36.5018484  64.1549127  62.8601028  36.3318484
  63.9459127  61.8911028  36.1388484  63.0639127  63.7931028  36.5868484
  63.2589127  64.7091028  36.0298484  61.7459127  63.2021028  36.0938484
  60.9359127  63.9061028  36.2878484  61.8109127  63.0111028  35.0228484
  61.5479127  62.2671028  36.6178484  62.9759127  64.1421028  38.0668484
  62.3889127  65.1631028  38.4398484  63.5559127  63.3051028  38.9258484
  64.0409127  62.4871028  38.5848484  63.5019127  63.5511028  40.3618484
  62.5189127  63.9541028  40.6038484  63.6819127  62.2401028  41.1188484
  63.6409127  62.4301028  42.1908484  62.8869127  61.5481028  40.8428484
  64.6479127  61.8031028  40.8648484  64.5539127  64.5651028  40.7898484
  64.3069127  65.3921028  41.6718484  65.7399127  64.5141028  40.1778484
  65.9009127  63.8391028  39.4438484  66.8019127  65.4331028  40.5708484
  66.7929127  65.5081028  41.6578484  68.1809127  64.8851028  40.1458484
  68.2339127  63.8421028  40.4568484  68.3559127  64.9281028  38.6348484
  69.3379127  64.5351028  38.3708484  67.5829127  64.3221028  38.1618484
  68.2719127  65.9581028  38.2878484  69.2999127  65.6361028  40.8488484
  70.2629127  65.2331028  40.5338484  69.2469127  66.6931028  40.5898484
  69.1939127  65.5211028  41.9278484  66.5469127  66.8231028  40.0058484
  66.9009127  67.8271028  40.6328484  65.9199127  66.9141028  38.8318484
  65.6419127  66.0761028  38.3418484  65.6339127  68.2211028  38.2538484
  66.5539127  68.8051028  38.2578484  65.1739127  68.0641028  36.8058484
  64.3519127  67.3501028  36.7648484  64.7209127  68.9961028  36.4688484
  66.2599127  67.6421028  35.8148484  66.6789127  66.6961028  36.1568484
  65.6759127  67.4231028  34.4298484  66.4689127  67.1241028  33.7438484
  64.9189127  66.6401028  34.4738484  65.2209127  68.3481028  34.0768484
  67.3809127  68.6661028  35.7758484  68.1419127  68.3451028  35.0648484
  66.9809127  69.6321028  35.4678484  67.8259127  68.7571028  36.7668484
  64.5919127  68.9681028  39.0748484  64.6329127  70.1991028  39.1658484
  63.6549127  68.2371028  39.6828484  63.6409127  67.2341028  39.5638484
  62.6419127  68.8671028  40.5238484  62.1129127  69.6101028  39.9258484
  61.6319127  67.8231028  40.9978484  62.1539127  67.0331028  41.5378484
  60.9309127  68.2861028  41.6928484  60.9179127  67.2611028  39.9148484
  61.4579127  66.5921028  39.4878484  63.2739127  69.5721028  41.7148484
  62.8419127  70.6621028  42.1058484  64.3029127  68.9651028  42.3078484
  64.6919127  68.1231028  41.9078484  64.8779127  69.5071028  43.5368484
  64.0599127  69.8311028  44.1798484  65.6759127  68.4221028  44.2848484
  66.6539127  68.3271028  43.8128484  65.8799127  68.8141028  45.7318484
  66.4459127  68.0351028  46.2438484  66.4309127  69.7531028  45.7798484
  64.9109127  68.9361028  46.2158484  64.9789127  67.0931028  44.2038484
  65.5619127  66.3431028  44.7388484  63.9899127  67.1731028  44.6538484
  64.8799127  66.7971028  43.1598484  65.7479127  70.7201028  43.2278484
  65.9459127  71.5951028  44.0768484  66.2779127  70.7921028  42.0068484
  66.0039127  70.1281028  41.2968484  67.2559127  71.8291028  41.6888484
  67.7549127  72.1161028  42.6148484  68.3229127  71.2821028  40.7238484
  67.8349127  71.0121028  39.7878484  69.3689127  72.3401028  40.4318484
  70.1149127  71.9351028  39.7478484  68.8919127  73.2071028  39.9758484
  69.8529127  72.6391028  41.3618484  68.9859127  70.0281028  41.3038484
  68.2399127  69.2401028  41.4078484  69.6999127  69.6311028  40.5828484
  69.6769127  70.2381028  42.6258484  70.1169127  69.2981028  42.9598484
  70.4619127  70.9861028  42.5118484  68.9529127  70.5821028  43.3638484
  66.5669127  73.0671028  41.1228484  66.7409127  74.1791028  41.6348484
  65.7749127  72.9011028  40.0598484  65.5799127  71.9721028  39.7158484
  65.1929127  74.0671028  39.3978484  65.9759127  74.8211028  39.3118484
  64.7089127  73.7341028  37.9728484  64.4469127  74.6711028  37.4818484
  65.8199127  73.0811028  37.1648484  65.4559127  72.8551028  36.1628484
  66.6689127  73.7611028  37.0978484  66.1319127  72.1591028  37.6548484
  63.4649127  72.8571028  37.9968484  63.1519127  72.6421028  36.9748484
  63.6879127  71.9231028  38.5118484  62.6629127  73.3771028  38.5208484
  64.0529127  74.6781028  40.2018484  63.8399127  75.8941028  40.1278484
  63.3159127  73.8811028  40.9708484  63.5009127  72.8881028  40.9928484
  62.2339127  74.3921028  41.7978484  61.8559127  75.3031028  41.3328484
  61.0859127  73.3801028  41.8608484  61.4599127  72.4401028  42.2668484
  60.3869127  73.6811028  42.6408484  60.3099127  73.0961028  40.5748484
  60.9959127  72.6511028  39.8538484  59.1919127  72.1021028  40.8428484
  58.6479127  71.9091028  39.9188484  59.6159127  71.1701028  41.2158484
  58.5099127  72.5141028  41.5868484  59.7629127  74.3861028  39.9778484
  59.2139127  74.1601028  39.0638484  59.0939127  74.8631028  40.6938484
  60.5889127  75.0601028  39.7488484  62.6839127  74.7361028  43.2088484
  61.9029127  75.3221028  43.9618484  63.9199127  74.4021028  43.5728484
  64.5649127  74.0311028  42.8898484  64.3719127  74.5581028  44.9418484
  63.7639127  73.9351028  45.5978484  65.3979127  74.2011028  45.0278484
  64.2989127  75.9991028  45.4048484  64.8619127  76.8971028  44.7568484
  63.6229127  76.2391028  46.5238484  63.4819127  77.1721028  46.8678484
  62.9919127  75.1701028  47.2928484  63.3449127  74.1521028  47.3778484
  63.0209127  75.5061028  48.7798484  64.0279127  75.3671028  49.0718484
  62.7349127  76.5221028  49.0348484  62.2229127  74.5351028  49.6178484
  61.0249127  74.7781028  49.8538484  62.7909127  73.5231028  50.0588484
  61.5639127  75.4221028  46.8188484  60.8979127  74.4611028  46.4238484
  61.1519127  76.7011028  46.5358484  60.3849127  76.6751028  45.8858484
  61.3429127  78.0981028  47.0728484  61.2889127  78.1031028  48.1668484
  62.5809127  78.9801028  46.5798484  63.4269127  78.7351028  47.2288484
  62.8809127  78.6851028  45.5698484  62.5069127  80.5761028  46.6268484
  62.3179127  80.9491028  47.6288484  63.4779127  80.9881028  46.3588484
  61.5639127  81.3051028  45.6668484  61.7079127  81.1171028  44.4388484
  60.5959127  81.9211028  46.1588484  60.0959127  78.7341028  46.5088484
  59.1969127  79.1741028  47.2158484  60.1169127  78.7101028  45.1748484
  61.0429127  78.6321028  44.7668484  59.0309127  78.6851028  44.2348484
  59.4599127  79.0261028  43.2948484  58.6689127  77.1901028  44.0628484
  58.8389127  76.6081028  44.9688484  57.6219127  77.0681028  43.8558484
  59.4459127  76.5951028  43.0308484  60.2379127  76.2001028  43.4368484
  57.8989127  79.7151028  44.4948484  56.7339127  79.4731028  44.1498484
  58.2919127  80.8851028  45.0198484  59.2809127  81.0191028  45.2688484
  57.4629127  82.0391028  45.3218484  58.0869127  82.9271028  45.2258484
  56.6749127  82.1321028  44.5808484  56.8689127  81.9931028  46.7388484
  55.7719127  82.5301028  46.9108484  57.4759127  81.3081028  47.7298484
  58.3189127  80.7731028  47.4988484  56.7779127  80.9161028  48.9658484
  55.8129127  80.5521028  48.6018484  57.3769127  79.6681028  49.6598484
  56.5989127  79.2901028  50.3118484  57.5209127  78.8881028  48.9458484
  58.6479127  79.6051028  50.4938484  58.8399127  78.4071028  51.2098484
  58.1129127  77.6081028  51.1768484  60.0189127  78.1851028  51.9278484
  60.1519127  77.2181028  52.3958484  61.0229127  79.1691028  51.9648484
  62.1339127  78.9671028  52.7208484  62.0709127  78.0821028  53.1748484
  60.8469127  80.3701028  51.2488484  61.6279127  81.1181028  51.2588484
  59.6579127  80.5911028  50.5128484  59.5589127  81.4931028  49.9308484
  56.3979127  81.9721028  50.0098484  55.5249127  81.6361028  50.8158484
  57.0509127  83.1451028  50.0928484  57.7059127  83.4541028  49.3828484
  56.8449127  83.9831028  51.2878484  56.8929127  83.2971028  52.1368484
  57.9959127  84.9621028  51.6218484  57.6819127  85.5271028  52.5018484
  58.8569127  84.3911028  51.9728484  58.4939127  85.9811028  50.5698484
  59.1979127  85.5051028  49.8838484  57.6819127  86.3871028  49.9598484
  59.2149127  87.1561028  51.2528484  60.1889127  86.9021028  51.9898484
  58.7179127  88.2971028  51.1158484  55.4539127  84.6491028  51.4028484
  55.0569127  85.4441028  50.5498484  54.7879127  84.4131028  52.5478484
  55.1519127  83.6741028  53.1358484  54.2499127  85.5071028  53.3438484
  54.2459127  86.4371028  52.7658484  52.7889127  85.2641028  53.8148484
  52.0999127  85.3881028  52.9808484  52.6689127  84.2351028  54.1428484
  52.3659127  86.1971028  54.9688484  52.9529127  85.9551028  55.8498484
  52.6079127  87.2281028  54.7008484  50.6269127  86.1481028  55.4868484
  50.8519127  86.8441028  57.1548484  49.9079127  86.8851028  57.6988484
  51.5439127  86.2221028  57.7268484  51.2669127  87.8531028  57.1028484
  55.2749127  85.6531028  54.4858484  55.4619127  84.6981028  55.2308484
  55.9389127  86.8111028  54.4838484  55.6929127  87.4251028  53.7258484
  57.1029127  87.2921028  55.2338484  57.9069127  87.3121028  54.5008484
  56.9049127  88.3351028  55.4878484  57.6599127  86.5391028  56.4618484
  58.1789127  85.4261028  56.3648484  57.7359127  87.3071028  57.5648484
  57.2589127  88.1971028  57.5458484  58.6339127  87.2711028  58.7348484
  59.3169127  88.0621028  58.4298484  58.0449127  87.8921028  60.0268484
  57.2859127  87.2241028  60.4388484  58.8289127  87.9851028  60.7808484
  57.4029127  89.2681028  59.7928484  57.8339127  89.9891028  58.8448484
  56.5409127  89.6481028  60.6128484  59.6789127  86.1451028  58.8808484
  60.7679127  86.3371028  58.3548484  59.4209127  85.0271028  59.5588484
  58.7089127  85.0941028  60.2928484  60.4409127  83.9811028  59.7598484
  61.1869127  84.5001028  60.3618484  59.9019127  82.8231028  60.6708484
  58.9229127  83.1371028  61.0418484  59.6709127  81.4601028  59.9938484
  59.1649127  80.7861028  60.6868484  59.0399127  81.5651028  59.1128484
  60.6039127  80.9911028  59.6938484  60.7729127  82.6301028  61.9278484
  60.3239127  81.9081028  62.6128484  61.7779127  82.2831028  61.6788484
  60.8629127  83.5741028  62.4728484  61.2699127  83.4691028  58.5138484
  62.4729127  83.2511028  58.6778484  60.7109127  83.3701028  57.2828484
  59.7229127  83.5851028  57.1928484  61.4609127  83.1331028  56.0068484
  62.1379127  82.2921028  56.1678484  60.4769127  82.8271028  54.8748484
  59.5009127  83.2731028  55.0728484  60.7969127  83.3271028  53.9588484
  60.3439127  81.3471028  54.5258484  59.9349127  81.2551028  53.5268484
  61.3289127  80.8811028  54.5038484  59.3729127  80.6011028  55.4268484
  59.7139127  79.3621028  55.7618484  58.3269127  81.1281028  55.8078484
  58.1029127  82.0701028  55.5218484  57.6929127  80.6181028  56.4058484
  62.3289127  84.3301028  55.6408484  63.4129127  84.1541028  55.0748484
  61.8779127  85.5481028  55.9518484  60.9999127  85.6521028  56.4398484
  62.6459127  86.7361028  55.5908484  62.8509127  86.6981028  54.5208484
  61.8329127  87.9971028  55.8768484  61.5289127  88.0011028  56.9238484
  62.4749127  88.8721028  55.7748484  60.6089127  88.1671028  54.9978484
  60.9219127  88.3181028  53.9648484  60.0039127  87.2611028  55.0388484
  59.7749127  89.3521028  55.4518484  59.1069127  89.6551028  54.6458484
  59.1579127  89.0571028  56.3008484  60.6569127  90.5311028  55.8508484
  61.4719127  90.1771028  56.4818484  61.1159127  90.9591028  54.9588484
  59.8969127  91.5881028  56.5718484  59.2809127  91.1591028  57.2478484
  60.5419127  92.2021028  57.0478484  59.3509127  92.1211028  55.9098484
  63.9779127  86.7831028  56.3298484  64.9479127  87.3731028  55.8388484
  64.0429127  86.1771028  57.5148484  63.2159127  85.7561028  57.9128484
  65.3019127  86.1141028  58.2468484  65.7909127  87.0851028  58.1718484
  65.0329127  85.8241028  59.7248484  64.5419127  84.8551028  59.8178484
  66.3309127  85.8071028  60.5168484  66.1149127  85.5991028  61.5648484
  66.9889127  85.0331028  60.1208484  66.8209127  86.7771028  60.4328484
  64.1779127  86.8411028  60.2638484  63.3469127  86.8491028  59.7828484
  66.2339127  85.0611028  57.6538484  67.4549127  85.2521028  57.6258484
  65.6749127  83.9521028  57.1598484  64.6709127  83.8441028  57.1718484
  66.5019127  82.8881028  56.5998484  67.2959127  82.6641028  57.3128484
  65.6659127  81.6221028  56.4028484  64.8139127  81.8481028  55.7608484
  66.2479127  80.8881028  55.8458484  65.1699127  80.9961028  57.6968484
  65.9679127  81.0181028  58.4388484  64.3469127  81.5901028  58.0948484
  64.7049127  79.5571028  57.4938484  64.6439127  79.3421028  56.4268484
  65.4329127  78.8751028  57.9338484  63.3449127  79.3281028  58.1348484
  63.3219127  79.8021028  59.1158484  62.5759127  79.8201028  57.5388484
  63.0139127  77.8861028  58.2758484  63.7089127  77.4361028  58.8548484
  62.1049127  77.7891028  58.7048484  63.0029127  77.4521028  57.3638484
  67.1489127  83.3161028  55.2868484  68.3229127  83.0141028  55.0448484
  66.3989127  84.0071028  54.4238484  65.4289127  84.1931028  54.6348484
  66.9719127  84.4981028  53.1718484  67.3159127  83.6391028  52.5958484
  65.9119127  85.2311028  52.3478484  65.2609127  85.7881028  53.0208484
  66.3839127  86.0561028  51.8148484  65.0489127  84.4301028  51.3668484
  64.3689127  85.1281028  50.8788484  65.9209127  83.8041028  50.2868484
  65.2949127  83.2381028  49.5968484  66.4439127  84.5891028  49.7408484
  66.6479127  83.1361028  50.7478484  64.2029127  83.3741028  52.0628484
  63.6109127  82.8361028  51.3228484  64.8539127  82.6731028  52.5858484
  63.5369127  83.8551028  52.7788484  68.1679127  85.4101028  53.4248484
  69.1349127  85.4051028  52.6548484  68.1189127  86.1991028  54.4988484
  67.3139127  86.1731028  55.1078484  69.2149127  87.1061028  54.8138484
  69.6029127  87.5071028  53.8778484  68.7019127  88.2751028  55.6568484
  69.5279127  88.9481028  55.8868484  67.9369127  88.8171028  55.0998484
  68.2739127  87.8951028  56.5848484  70.3569127  86.4051028  55.5378484
  71.4869127  86.9061028  55.5298484  70.0899127  85.2541028  56.1588484
  69.1769127  84.8321028  56.0698484  71.0999127  84.5861028  56.9718484
  71.7649127  85.3471028  57.3798484  70.4339127  83.8591028  58.1408484
  71.1959127  83.3631028  58.7428484  69.8959127  84.5791028  58.7578484
  69.7349127  83.1161028  57.7568484  71.9399127  83.6121028  56.1558484
  73.1239127  83.4131028  56.4518484  71.3509127  82.9841028  55.1358484
  70.3779127  83.1601028  54.9278484  72.1089127  82.0431028  54.3188484
  72.8539127  81.5711028  54.9598484  71.2009127  80.9341028  53.7598484
  71.8299127  80.1901028  53.2708484  70.4419127  80.2521028  54.8828484
  69.8049127  79.4701028  54.4688484  71.1499127  79.8101028  55.5838484
  69.8259127  80.9851028  55.4028484  70.2349127  81.5021028  52.7208484
  69.6749127  82.3271028  53.1608484  70.8029127  81.9471028  51.9038484
  69.2739127  80.4861028  52.1648484  68.6209127  80.9641028  51.4348484
  69.8319127  79.6831028  51.6828484  68.6719127  80.0741028  52.9748484
  72.8459127  82.7381028  53.1818484  73.7509127  82.1411028  52.5858484
  72.4879127  83.9781028  52.8618484  71.6939127  84.4071028  53.3148484
  73.2189127  84.7471028  51.8608484  74.1489127  84.2231028  51.6408484
  72.4149127  84.8611028  50.5638484  71.4339127  85.2831028  50.7828484
  72.8899127  85.5901028  49.9068484  72.2439127  83.5501028  49.8198484
  71.7809127  82.8171028  50.4798484  71.5529127  83.6921028  48.9888484
  73.5559127  82.9981028  49.2948484  74.4509127  83.8001028  48.9578484
  73.6919127  81.7581028  49.2178484  73.5679127  86.1371028  52.3838484
  74.7409127  86.4961028  52.4838484  72.6799127  86.9291028  52.6908484
  68.2989127  93.9271028  64.0638484  68.1189127  94.2051028  65.0178484
  69.1919127  94.3031028  63.7798484  68.1159127  92.9381028  63.9738484
  67.3159127  94.5801028  63.2078484  67.8479127  95.1891028  62.4768484
  66.4809127  93.5441028  62.4548484  67.0399127  92.6111028  62.3848484
  65.5939127  93.3011028  63.0398484  66.0619127  93.9851028  61.0638484
  65.6509127  94.9931028  61.1118484  66.9399127  94.0341028  60.4188484
  64.8469127  92.8781028  60.3368484  65.6579127  91.3001028  60.5718484
  65.0289127  90.5051028  60.1718484  66.6159127  91.3021028  60.0518484
  65.8239127  91.1311028  61.6358484  66.4129127  95.4941028  64.0258484
  66.0429127  95.1721028  65.1528484  66.0599127  96.6401028  63.4408484
  66.3119127  96.8141028  62.4788484  65.3099127  97.6541028  64.1728484
  65.6629127  97.6511028  65.2038484  65.6099127  99.0421028  63.5748484
  66.6929127  99.1411028  63.5018484  65.0429127  99.1621028  62.1648484
  65.2679127 100.1511028  61.7648484  65.4919127  98.4011028  61.5258484
  63.9629127  99.0201028  62.1938484  65.1059127 100.1621028  64.4838484
  65.3339127 101.1271028  64.0318484  64.0279127 100.0681028  64.6138484
  65.5959127 100.0911028  65.4548484  63.8149127  97.3571028  64.1888484
  63.0929127  97.8921028  65.0408484  63.3299127  96.5011028  63.2858484
  63.9369127  96.1191028  62.5748484  61.9229127  96.1121028  63.3188484
  61.3189127  97.0191028  63.3558484  61.5569127  95.3461028  62.0488484
  62.2329127  94.4991028  61.9298484  60.5679127  94.9021028  62.1668484
  61.5819127  96.1901028  60.7898484  60.8269127  96.9721028  60.8628484
  62.5429127  96.6981028  60.7128484  61.3419127  95.3751028  59.5368484
  61.5439127  95.9951028  58.3808484  60.9799127  94.2011028  59.6048484
  60.8389127  93.7671028  60.5058484  60.8239127  93.6711028  58.7598484
  61.6069127  95.2781028  64.5548484  60.6689127  95.5911028  65.2958484
  62.3779127  94.2131028  64.7898484  63.1439127  93.9971028  64.1678484
  62.1499127  93.3341028  65.9328484  61.1569127  92.8961028  65.8318484
  63.1739127  92.1991028  65.9398484  64.1649127  92.6081028  66.1378484
  62.9709127  91.5341028  66.7798484  63.2099127  91.4021028  64.6738484
  62.4359127  91.4501028  63.5648484  62.9049127  90.4911028  62.7018484
  62.4639127  90.3611028  61.8028484  63.9279127  89.8731028  63.2628484
  64.5599127  89.0701028  62.9128484  64.1329127  90.4031028  64.4538484
  64.8209127  90.1871028  65.1608484  62.2099127  94.0711028  67.2628484
  61.5309127  93.6661028  68.2128484  63.0069127  95.1361028  67.3538484
  63.5229127  95.4511028  66.5448484  63.1449127  95.8581028  68.6128484
  63.3639127  95.1341028  69.3978484  64.3209127  96.8321028  68.5198484
  65.1749127  96.3241028  68.0718484  64.0809127  97.6191028  67.8048484
  64.7449127  97.4611028  69.8378484  64.5999127  96.7431028  70.6448484
  65.8129127  97.6781028  69.8088484  63.9829127  98.7301028  70.1508484
  63.5479127  99.4131028  69.1988484  63.8229127  99.0511028  71.3468484
  61.8559127  96.5841028  68.9818484  61.5599127  96.7691028  70.1678484
  61.0759127  97.0011028  67.9838484  61.3489127  96.8341028  67.0258484
  59.8269127  97.6991028  68.2668484  59.9569127  98.2541028  69.1958484
  59.5179127  98.7061028  67.1588484  59.5649127  98.2061028  66.1918484
  58.4929127  99.0601028  67.2668484  60.4579127  99.8861028  67.1588484
  61.4829127  99.5331028  67.0478484  60.2479127 100.5171028  66.2948484
  60.3429127 100.7131028  68.4278484  59.2309127 100.7941028  68.9928484
  61.3699127 101.2751028  68.8658484  58.6539127  96.7461028  68.4518484
  57.7229127  97.0611028  69.1998484  58.6679127  95.5921028  67.7818484
  59.3889127  95.4141028  67.0968484  57.6399127  94.5901028  68.0418484
  56.6649127  95.0691028  67.9528484  57.7189127  93.4671028  67.0108484
  58.6409127  92.9041028  67.1598484  56.9249127  92.7451028  67.2018484
  57.6409127  93.9281028  65.5738484  56.7929127  94.6031028  65.4548484
  58.5479127  94.4751028  65.3188484  57.4829127  92.7491028  64.6368484
  57.5479127  93.0951028  63.6048484  58.3029127  92.0481028  64.7948484
  56.2109127  92.0621028  64.8398484  55.6269127  92.4291028  65.5778484
  55.8029127  91.0181028  64.1268484  56.5689127  90.5341028  63.1608484
  57.4639127  90.9591028  62.9658484  56.2579127  89.7401028  62.6198484
  54.6299127  90.4551028  64.3798484  54.0429127  90.8201028  65.1168484
  54.3229127  89.6611028  63.8358484  57.7659127  94.0221028  69.4468484
  56.7709127  93.5751028  70.0238484  58.9759127  94.0341028  70.0088484
  59.7709127  94.3791028  69.4898484  59.1729127  93.5531028  71.3718484
  58.6959127  92.5771028  71.4588484  60.6769127  93.3791028  71.6548484
  61.2139127  94.1861028  71.1568484  60.9689127  93.4621028  73.1458484
  62.0379127  93.3361028  73.3148484  60.6539127  94.4341028  73.5248484
  60.4239127  92.6761028  73.6678484  61.1739127  92.0491028  71.0838484
  60.8729127  91.2371028  71.7448484  60.6669127  91.8491028  70.1398484
  62.6649127  91.9941028  70.8718484  62.9389127  91.0201028  70.4658484
  62.9619127  92.7761028  70.1728484  63.1739127  92.1461028  71.8238484
  58.5099127  94.4941028  72.3678484  57.8739127  94.0521028  73.3318484
  58.6309127  95.8041028  72.1428484  59.1699127  96.1331028  71.3548484
  57.9899127  96.7701028  73.0268484  58.1759127  96.4651028  74.0568484
  58.6029127  98.1551028  72.8218484  58.5769127  98.4081028  71.7618484
  57.9749127  98.9031028  73.3058484  60.0289127  98.2841028  73.3368484
  60.0409127  98.1231028  74.4148484  60.6509127  97.5151028  72.8788484
  60.6069127  99.6541028  73.0238484  60.5149127  99.8511028  71.9558484
  60.0209127 100.4191028  73.5328484  62.0069127  99.7721028  73.4198484
  62.6849127  99.5831028  72.6958484  62.4139127 100.1031028  74.6408484
  61.5269127 100.3471028  75.5948484  60.5389127 100.2821028  75.3948484
  61.8389127 100.5981028  76.5218484  63.7079127 100.1891028  74.9098484
  64.3879127 100.0031028  74.1858484  64.0149127 100.4411028  75.8388484
  56.4849127  96.8131028  72.8098484  55.7279127  97.0031028  73.7678484
  56.0349127  96.6421028  71.5638484  56.6849127  96.6151028  70.7918484
  54.6069127  96.4931028  71.3008484  54.0919127  97.3711028  71.6888484
  54.3579127  96.4131028  69.7968484  55.2759127  96.1091028  69.2938484
  53.6239127  95.6331028  69.5918484  53.8769127  97.7191028  69.2158484
  53.2989127  98.5481028  69.9158484  54.1059127  97.9091028  67.9228484
  54.5789127  97.1981028  67.3838484  53.8069127  98.7651028  67.4778484
  54.0429127  95.2581028  71.9938484  52.9159127  95.2811028  72.4998484
  54.8129127  94.1681028  72.0218484  55.7289127  94.1851028  71.5958484
  54.3449127  92.9521028  72.6618484  53.3569127  92.6991028  72.2778484
  54.9859127  92.1201028  72.3708484  54.2899127  93.0381028  74.1678484
  53.6219127  92.2221028  74.8098484  54.9949127  94.0071028  74.7558484
  55.6369127  94.5651028  74.2118484  54.8449127  94.2671028  76.1828484
  54.8529127  93.3131028  76.7098484  56.0119127  95.1091028  76.6898484
  56.3319127  95.7931028  75.9038484  55.6659127  95.7591028  77.4938484
  57.1969127  94.3101028  77.1688484  56.8649127  93.5721028  77.8988484
  57.6249127  93.7591028  76.3318484  58.4599127  95.3551028  77.9058484
  59.0789127  96.1731028  76.4448484  59.8749127  96.8631028  76.7238484
  59.4699127  95.4301028  75.7498484  58.2699127  96.7261028  75.9678484
  53.5249127  94.9651028  76.4718484  52.8549127  94.6601028  77.4638484
  53.1399127  95.9131028  75.6148484  53.7479127  96.1851028  74.8558484
  51.8449127  96.5651028  75.7618484  51.7589127  96.9331028  76.7848484
  51.7489127  97.7571028  74.8118484  51.7999127  97.4031028  73.7818484
  50.7639127  98.2151028  74.9048484  52.8159127  98.8101028  75.0348484
  52.4579127  99.5421028  75.7588484  53.7059127  98.3411028  75.4548484
  53.1789127  99.5151028  73.7418484  53.3289127  98.7761028  72.9548484
  52.3569127 100.1631028  73.4388484  54.4419127 100.3431028  73.9048484
  54.1729127 101.3691028  74.1578484  55.0279127  99.9501028  74.7358484
  55.2699127 100.3391028  72.6688484  54.7349127 100.7251028  71.9038484
  56.0979127 100.8981028  72.8158484  55.5389127  99.3911028  72.4468484
  50.7099127  95.5851028  75.5078484  49.6519127  95.6741028  76.1398484
  50.9089127  94.6431028  74.5828484  51.7569127  94.6451028  74.0348484
  49.9089127  93.6071028  74.3548484  48.9389127  94.0891028  74.2338484
  50.2259127  92.8411028  73.0718484  49.4719127  92.0701028  72.9128484
  50.2249127  93.5301028  72.2268484  51.2079127  92.3761028  73.1588484
  49.8249127  92.6571028  75.5398484  48.7279127  92.2751028  75.9588484
  50.9729127  92.2571028  76.0858484  51.8519127  92.5261028  75.6678484
  50.9759127  91.4301028  77.2868484  50.3639127  90.5481028  77.0988484
  52.3979127  90.9721028  77.5988484  52.8889127  90.6641028  76.6758484
  52.9819127  91.8221028  77.9498484  52.4859127  89.8541028  78.6088484
  52.2979127  88.5311028  78.2288484  52.0839127  88.2901028  77.1978484
  52.3789127  87.5091028  79.1478484  52.2269127  86.4871028  78.8338484
  52.6539127  87.8001028  80.4648484  52.7379127  86.7841028  81.3878484
  52.9339127  87.1521028  82.2528484  52.8479127  89.1041028  80.8648484
  53.0659127  89.3311028  81.8978484  52.7629127  90.1191028  79.9408484
  52.9159127  91.1371028  80.2688484  50.3849127  92.1821028  78.4708484
  49.8519127  91.5681028  79.4008484  50.4709127  93.5141028  78.4508484
  50.9619127  93.9771028  77.6988484  49.8629127  94.3171028  79.5048484
  50.1549127  93.8981028  80.4678484  50.3829127  95.7531028  79.4258484
  51.4649127  95.7541028  79.5548484  50.1709127  96.1621028  78.4378484
  49.7899127  96.5761028  80.4138484  49.9759127  96.2171028  81.2838484
  48.3429127  94.2861028  79.4078484  47.6519127  94.0821028  80.4118484
  47.8059127  94.4891028  78.2038484  48.3989127  94.7191028  77.4188484
  46.3659127  94.3851028  77.9958484  45.8719127  95.0821028  78.6718484
  46.0179127  94.7781028  76.5648484  46.4379127  94.0451028  75.8768484
  44.9399127  94.7051028  76.4218484  46.4869127  96.1741028  76.1648484
  47.5059127  96.3081028  76.5288484  46.4999127  96.3261028  74.6568484
  46.8379127  97.3291028  74.3948484  47.1769127  95.5901028  74.2228484
  45.4949127  96.1681028  74.2668484  45.6109127  97.2281028  76.8138484
  45.9559127  98.2191028  76.5198484  44.5789127  97.0931028  76.4908484
  45.6669127  97.1311028  77.8978484  45.8509127  92.9851028  78.2938484
  44.7249127  92.8331028  78.7808484  46.6489127  91.9551028  78.0048484
  47.5469127  92.1181028  77.5718484  46.2339127  90.5911028  78.3098484
  45.2589127  90.4211028  77.8518484  47.2259127  89.5951028  77.7058484
  47.3769127  89.8331028  76.6528484  48.2149127  89.7751028  78.1258484
  46.8829127  88.1071028  77.8418484  46.8399127  87.8661028  78.9038484
  45.5219127  87.8151028  77.2378484  45.2969127  86.7541028  77.3438484
  44.7619127  88.4011028  77.7538484  45.5289127  88.0801028  76.1808484
  47.9509127  87.2391028  77.2058484  47.6809127  86.1891028  77.3178484
  48.0339127  87.4811028  76.1468484  48.9079127  87.4221028  77.6958484
  46.0979127  90.3791028  79.8128484  45.3469127  89.5061028  80.2548484
  46.8109127  91.1731028  80.6148484  47.4829127  91.8161028  80.2208484
  46.6199127  91.1131028  82.0608484  46.6189127  90.0661028  82.3648484
  47.7679127  91.8231028  82.7798484  47.7139127  92.8931028  82.5768484
  47.6159127  91.7541028  83.8568484  49.1539127  91.3171028  82.4358484
  49.4309127  91.6681028  81.4418484  49.8799127  91.7551028  83.1208484
  49.2639127  89.8111028  82.4848484  48.8439127  89.2101028  83.4958484
  49.7719127  89.2241028  81.5078484  45.2869127  91.7291028  82.4588484
  44.6029127  91.2261028  83.3568484  44.8989127  92.8211028  81.7948484
  45.4859127  93.2051028  81.0678484  43.6309127  93.4711028  82.1068484
  43.5439127  93.5471028  83.1908484  43.6129127  94.8841028  81.5248484
  43.4979127  94.8271028  80.4428484  42.7219127  95.4071028  81.8728484
  44.8429127  95.7101028  81.8578484  44.8469127  95.9401028  82.9228484
  45.7389127  95.1191028  81.6678484  44.9119127  97.0001028  81.0628484
  43.7909127  97.7071028  80.9858484  45.9589127  97.3571028  80.5278484
  46.7899127  96.7891028  80.6138484  45.9889127  98.2191028  80.0018484
  42.4479127  92.6631028  81.5878484  41.3439127  92.7481028  82.1358484
  42.6569127  91.8771028  80.5288484  43.5719127  91.8361028  80.1038484
  41.5689127  91.0741028  79.9788484  40.6699127  91.6901028  79.9578484
  41.8919127  90.6561028  78.5478484  42.9319127  90.3361028  78.4918484
  41.3229127  89.7611028  78.2968484  41.6359127  91.7291028  77.4938484
  42.3279127  92.5531028  77.6658484  41.8909127  91.1731028  76.1158484
  41.7049127  91.9471028  75.3708484  42.9269127  90.8411028  76.0438484
  41.2259127  90.3291028  75.9348484  40.2179127  92.2621028  77.6058484
  40.0549127  93.0261028  76.8458484  39.5099127  91.4471028  77.4578484
  40.0699127  92.6961028  78.5948484  41.2829127  89.8471028  80.8318484
  40.1269127  89.4221028  80.9318484  42.3109127  89.2591028  81.4418484
  43.2499127  89.5991028  81.2898484  42.1009127  88.1251028  82.3308484
  41.2299127  87.5721028  81.9778484  43.3089127  87.1891028  82.2908484
  44.1199127  87.6211028  82.8768484  43.0619127  86.2591028  82.8028484
  43.8089127  86.8761028  80.8938484  42.9819127  86.5081028  80.2868484
  44.1799127  87.7891028  80.4288484  44.9169127  85.8361028  80.9228484
  44.4779127  84.8411028  80.9928484  45.4739127  85.8741028  79.9868484
  45.8309127  86.0431028  82.0398484  46.4269127  86.8561028  81.9748484
  45.9119127  85.2421028  83.0978484  46.7719127  85.5091028  84.0698484
  47.3679127  86.3221028  84.0078484  46.8319127  84.8991028  84.8728484
  45.1289127  84.1781028  83.1848484  44.4699127  83.9741028  82.4468484
  45.1909127  83.5701028  83.9888484  41.8419127  88.5511028  83.7678484
  41.5349127  87.6981028  84.6068484  41.9629127  89.8401028  84.0698484
  42.2519127  90.5161028  83.3768484  41.7529127  90.3321028  85.4228484
  41.1419127  89.6321028  85.9978484  43.0879127  90.4631028  86.1598484
  43.8389127  91.0121028  85.6008484  42.9689127  91.0061028  87.0988484
  43.5739127  89.1971028  86.5688484  43.6959127  88.6561028  85.7838484
  40.9579127  91.6511028  85.5428484  41.4549127  92.6011028  86.1508484
  39.6899127  91.6451028  85.0968484  39.3929127  90.8361028  84.5698484
  38.6539127  92.6401028  85.4448484  37.8089127  92.5341028  84.7638484
  38.2879127  92.3981028  86.4448484  39.1239127  94.1111028  85.4238484
  39.9239127  94.4841028  84.5738484  38.6119127  94.9281028  86.3588484
  38.0629127  94.5071028  87.0898484  39.1139127  96.2541028  86.7538484
  38.3279127  96.7271028  87.3428484  40.3239127  96.0391028  87.6888484
  41.1319127  95.4991028  87.1868484  40.7419127  96.9921028  88.0208484
  39.8939127  95.3291028  88.8418484  40.6649127  95.2091028  89.4068484
  39.4139127  97.2641028  85.6228484  40.2839127  98.1171028  85.7878484
  38.7059127  97.1651028  84.4928484  37.9729127  96.4801028  84.3838484
  39.1049127  97.8291028  83.2638484  39.4779127  98.8281028  83.4958484
  40.2309127  96.9881028  82.5728484  40.9339127  96.6381028  83.3298484
  39.7399127  95.7541028  81.7808484  40.5679127  95.1391028  81.4318484
  39.0979127  95.1151028  82.3858484  39.1489127  96.0121028  80.9068484
  40.9939127  97.7711028  81.6738484  41.9029127  97.4591028  81.7088484
  37.8589127  97.9931028  82.3658484  36.8329127  97.3561028  82.6228484
  37.9639127  98.8601028  81.3498484  38.8419127  99.3341028  81.2118484
  36.9359127  99.1391028  80.3348484  36.0069127  99.2891028  80.8888484
  37.2489127 100.5051028  79.6388484  36.6539127 101.2991028  80.0888484
  38.2779127 100.8201028  79.8088484  37.0079127 100.5811028  78.1408484
  35.8229127 100.6161028  77.7458484  37.9959127 100.3641028  77.4128484
  36.6479127  97.9161028  79.4058484  37.3479127  96.9041028  79.4708484
  35.6109127  98.0091028  78.5628484  35.2559127  98.9541028  78.3968484
  35.2929127  97.0121028  77.5478484  35.6399127  96.0381028  77.8968484
  33.7669127  96.8981028  77.3888484  33.5579127  96.0611028  76.7218484
  33.3359127  96.6201028  78.3528484  33.0439127  98.1501028  76.8538484
  33.2069127  99.0001028  77.5178484  33.4289127  98.4501028  75.8788484
  31.5459127  97.8811028  76.7598484  30.8269127  97.9501028  77.7488484
  31.0559127  97.5131028  75.5828484  31.6449127  97.4551028  74.7668484
  30.0699127  97.3171028  75.5188484  36.0089127  97.2621028  76.2068484
  36.3389127  96.2811028  75.5338484  36.2729127  98.5261028  75.8358484
  36.0919127  99.2991028  76.4898484  37.0219127  98.9181028  74.6328484
  36.5679127  98.3921028  73.7908484  36.8559127 100.4221028  74.3548484
  37.2689127 100.6861028  73.3818484  35.8049127 100.7121028  74.3548484
  37.3619127 101.0361028  75.0988484  38.5049127  98.4861028  74.6678484
  39.1309127  98.3941028  73.6138484  38.9949127  98.0701028  75.8498484
  38.5069127  98.4641028  76.6528484  40.1499127  97.1901028  76.1168484
  41.0369127  97.8061028  75.9938484  40.1089127  96.6881028  77.5688484
  39.1999127  96.1021028  77.7158484  41.3029127  95.7961028  77.8568484
  41.3119127  95.4911028  78.9038484  41.3169127  94.8771028  77.2748484
  42.2439127  96.3141028  77.6688484  40.0719127  97.8591028  78.5318484
  39.9289127  97.4901028  79.5328484  40.9899127  98.4471028  78.4958484
  39.2449127  98.5321028  78.3478484  40.2039127  96.0191028  75.1418484
  41.2769127  95.6381028  74.6748484  39.0339127  95.4541028  74.8368484
  38.1799127  95.8111028  75.2408484  38.9709127  94.3201028  73.9208484
  39.6099127  93.5281028  74.3128484  37.5399127  93.7901028  73.8508484
  37.0549127  93.9301028  74.8168484  36.9599127  94.4051028  73.1628484
  37.4289127  92.3361028  73.4398484  37.1319127  92.2761028  72.3928484
  38.3989127  91.8521028  73.5538484  36.4019127  91.6191028  74.2978484
  35.4229127  92.0741028  74.1478484  36.3289127  90.5781028  73.9828484
  36.7519127  91.6741028  75.7148484  37.6609127  92.0601028  75.9288484
  35.9599127  91.2561028  76.6968484  34.7669127  90.7521028  76.4168484
  34.4589127  90.6851028  75.4568484  34.1649127  90.4341028  77.1628484
  36.3619127  91.3431028  77.9568484  37.2709127  91.7271028  78.1718484
  35.7589127  91.0251028  78.7018484  39.4789127  94.7031028  72.5368484
  40.2989127  93.9901028  71.9468484  39.0079127  95.8291028  72.0008484
  38.2789127  96.3461028  72.4718484  39.5339127  96.3261028  70.7368484
  39.6309127  95.4791028  70.0568484  38.5599127  97.3271028  70.1078484
  38.1749127  97.9921028  70.8808484  39.0959127  97.9581028  69.3988484
  37.3989127  96.6481028  69.4018484  37.5899127  95.5321028  68.8708484
  36.2979127  97.2361028  69.3668484  40.9069127  96.9651028  70.8878484
  41.5959127  97.1571028  69.8808484  41.3139127  97.2961028  72.1168484
  40.6679127  97.2511028  72.8918484  42.6859127  97.7251028  72.3648484
  42.9559127  98.4701028  71.6168484  42.7889127  98.3691028  73.7498484
  42.0159127  99.1301028  73.8518484  42.5319127  97.6321028  74.5098484
  44.1409127  98.9791028  74.0788484  44.1499127  99.2981028  75.1208484
  44.9139127  98.2151028  73.9908484  44.4899127 100.1521028  73.1908484
  43.8829127 101.3021028  73.4618484  45.3039127 100.0311028  72.2778484
  45.7489127  99.1401028  72.1128484  45.5279127 100.8231028  71.6928484
  43.6529127  96.5561028  72.2518484  44.7589127  96.7141028  71.7258484
  43.2509127  95.3801028  72.7358484  42.3449127  95.2971028  73.1738484
  44.0909127  94.1931028  72.6518484  45.1139127  94.4831028  72.8908484
  43.6339127  93.1631028  73.6848484  43.7509127  93.5791028  74.6858484
  42.5629127  92.9911028  73.5748484  44.3599127  91.8501028  73.6028484
  45.6819127  91.7461028  73.9968484  46.2059127  92.6161028  74.3658484
  46.3469127  90.5381028  73.9248484  47.3799127  90.4711028  74.2318484
  45.6909127  89.4211028  73.4618484  46.2089127  88.4751028  73.4058484
  44.3709127  89.5111028  73.0688484  43.8539127  88.6351028  72.7068484
  43.7139127  90.7181028  73.1388484  42.6819127  90.7751028  72.8258484
  44.0849127  93.5751028  71.2608484  45.1109127  93.0401028  70.8268484
  42.9549127  93.6321028  70.5518484  42.1589127  94.1401028  70.9098484
  42.8589127  92.9641028  69.2578484  43.1549127  91.9231028  69.3908484
  41.4189127  92.9881028  68.7498484  41.0299127  94.0041028  68.8128484
  41.4029127  92.7211028  67.6928484  40.5099127  92.0531028  69.5178484
  40.9689127  91.1701028  70.2428484  39.2069127  92.2441028  69.3598484
  38.8739127  92.9811028  68.7538484  38.5469127  91.6531028  69.8448484
  43.7799127  93.5891028  68.2218484  44.1839127  92.9141028  67.2698484
  44.1129127  94.8661028  68.3778484  43.7439127  95.3931028  69.1568484
  45.0039127  95.5521028  67.4558484  44.9719127  95.0271028  66.5008484
  44.5179127  96.9851028  67.2258484  44.3659127  97.4751028  68.1878484
  45.2789127  97.5431028  66.6808484  43.3059127  96.9991028  66.4918484
  42.6349127  96.5081028  66.9718484  46.4479127  95.5691028  67.9368484
  47.3019127  96.1671028  67.2728484  46.7459127  94.8781028  69.0268484
  46.0199127  94.3841028  69.5258484  48.1129127  94.8241028  69.5138484
  48.7539127  95.3201028  68.7848484  48.2519127  95.5621028  70.8548484
  47.4489127  95.2491028  71.5228484  49.1489127  95.2131028  71.3658484
  48.2769127  97.0821028  70.7768484  48.0869127  97.3941028  69.7498484
  47.4359127  97.4861028  71.3398484  49.8099127  97.8451028  71.3608484
  49.3229127  98.4981028  72.9468484  50.1739127  98.9941028  73.4128484
  48.5139127  99.2161028  72.8118484  48.9819127  97.6841028  73.5868484
  48.6139127  93.3891028  69.6918484  49.8009127  93.1921028  69.9118484
  47.7209127  92.4011028  69.5978484  46.7669127  92.6061028  69.3368484
  48.0709127  91.0111028  69.8608484  48.7339127  90.9911028  70.7258484
  46.8139127  90.2141028  70.2138484  47.0939127  89.1911028  70.4638484
  46.3779127  90.6141028  71.1288484  45.7619127  90.1951028  69.1218484
  45.1219127  91.0721028  69.2198484  46.2489127  90.2451028  68.1478484
  44.9179127  88.9451028  69.1988484  45.5319127  88.0771028  68.9558484
  44.5509127  88.8171028  70.2168484  43.7479127  89.0151028  68.2478484
  43.2459127  89.9761028  68.3608484  44.1109127  88.9631028  67.2218484
  42.7769127  87.9201028  68.4838484  43.2379127  87.0291028  68.3648484
  42.4139127  87.9881028  69.4238484  42.0159127  87.9961028  67.8238484
  48.7899127  90.3311028  68.7048484  49.1829127  89.1701028  68.8468484
  48.9639127  91.0011028  67.5678484  48.5109127  91.8941028  67.4338484
  49.8069127  90.4471028  66.5178484  49.5119127  89.4101028  66.3608484
  49.5939127  91.2041028  65.2038484  50.1029127  90.6771028  64.3968484
  48.5389127  91.1671028  64.9328484  50.0539127  92.6431028  65.2308484
  49.5379127  93.1741028  66.0308484  51.1239127  92.6781028  65.4378484
  49.7719127  93.3291028  63.9048484  50.1399127  92.7071028  63.0888484
  48.6949127  93.4371028  63.7738484  50.4289127  94.6961028  63.8338484
  51.5069127  94.5871028  63.9548484  50.2649127  95.1261028  62.8458484
  49.9069127  95.6251028  64.8708484  50.0829127  95.2401028  65.7878484
  50.3699127  96.5191028  64.7868484  48.9129127  95.7481028  64.7428484
  51.2819127  90.4651028  66.8888484  52.0789127  89.7951028  66.2258484
  51.6589127  91.2091028  67.9278484  50.9849127  91.7951028  68.4008484
  53.0229127  91.2281028  68.4358484  53.6549127  90.6951028  67.7258484
  53.5299127  92.6671028  68.5338484  53.0469127  93.1651028  69.3738484
  54.5979127  92.6611028  68.7508484  53.2789127  93.4561028  67.2708484
  53.3189127  92.8551028  66.1788484  53.0399127  94.6761028  67.3658484
  53.1449127  90.5381028  69.7858484  54.1509127  90.7211028  70.4758484
  52.1439127  89.7461028  70.1748484  51.3359127  89.6261028  69.5818484
  52.1959127  89.0451028  71.4518484  52.3019127  89.7861028  72.2438484
  50.8899127  88.2861028  71.6778484  50.0509127  88.9271028  71.4048484
  50.8099127  87.4851028  70.9438484  50.6509127  87.7141028  73.0728484
  51.4289127  86.9791028  73.2808484  50.7359127  88.8111028  74.1208484
  50.5629127  88.3841028  75.1088484  51.7259127  89.2671028  74.0908484
  49.9809127  89.5691028  73.9158484  49.3089127  87.0161028  73.1238484
  49.1469127  86.6111028  74.1228484  48.5189127  87.7291028  72.8888484
  49.2929127  86.2041028  72.3968484  53.3809127  88.0931028  71.5278484
  53.9499127  87.8981028  72.6068484  53.7699127  87.4951028  70.3998484
  53.2759127  87.6741028  69.5368484  54.9029127  86.5861028  70.4078484
  54.7479127  85.8201028  71.1678484  54.9519127  86.0601028  69.4538484
  56.2209127  87.2901028  70.6638484  57.0909127  86.7611028  71.3598484
  56.3909127  88.4891028  70.1038484  55.6689127  88.8781028  69.5138484
  57.6139127  89.2491028  70.3358484  58.4629127  88.5951028  70.1348484
  57.6889127  90.4321028  69.3748484  56.6799127  90.7651028  69.1318484
  58.1679127  91.2741028  69.8738484  58.4309127  90.1161028  68.1038484
  59.8119127  90.2171028  68.0398484  60.3709127  90.5351028  68.9078484
  60.4929127  89.9181028  66.8828484  61.5689127  90.0041028  66.8518484
  59.7929127  89.5111028  65.7708484  60.4609127  89.2111028  64.6108484
  61.4069127  89.2271028  64.7728484  58.4229127  89.4011028  65.8118484
  57.8759127  89.0831028  64.9368484  57.7509127  89.6971028  66.9708484
  56.6759127  89.5991028  66.9918484  57.7189127  89.7311028  71.7748484
  58.8139127  90.0771028  72.2298484  56.6019127  89.7731028  72.5008484
  55.7099127  89.5851028  72.0658484  56.6669127  90.0891028  73.9158484
  57.3549127  90.9201028  74.0708484  55.6879127  90.4271028  74.2568484
  57.1109127  88.9051028  74.7508484  57.7129127  89.0741028  75.8128484
  56.8229127  87.6891028  74.2828484  56.3009127  87.5891028  73.4238484
  57.2429127  86.4791028  74.9788484  57.0499127  86.6191028  76.0428484
  56.4179127  85.2811028  74.5028484  56.6599127  85.0711028  73.4608484
  56.7809127  84.3791028  74.9948484  54.8999127  85.3611028  74.6588484
  54.5819127  86.3641028  74.3748484  54.2099127  84.3691028  73.7408484
  53.1299127  84.4441028  73.8698484  54.4679127  84.5911028  72.7058484
  54.5349127  83.3581028  73.9868484  54.5019127  85.1301028  76.1038484
  53.4179127  85.1901028  76.1968484  54.8389127  84.1431028  76.4208484
  54.9629127  85.8901028  76.7338484  58.7249127  86.1801028  74.8068484
  59.2069127  85.1991028  75.3768484  59.4529127  86.9851028  74.0388484
  59.0029127  87.7101028  73.4978484  60.8999127  86.8541028  73.9498484
  61.1399127  85.7971028  73.8298484  61.4209127  87.6041028  72.7238484
  61.0059127  88.6121028  72.7158484  62.4899127  87.7821028  72.8388484
  61.1639127  86.9441028  71.3728484  60.0909127  86.7881028  71.2638484
  61.6319127  87.8481028  70.2528484  61.4429127  87.3661028  69.2938484
  61.0899127  88.7931028  70.2968484  62.6999127  88.0371028  70.3598484
  61.8539127  85.5971028  71.3048484  61.6619127  85.1381028  70.3348484
  62.9279127  85.7311028  71.4358484  61.4699127  84.9511028  72.0948484
  61.6079127  87.3631028  75.1948484  62.7879127  87.0531028  75.3898484
  60.9199127  88.1361028  76.0278484  59.9809127  88.4231028  75.7908484
  61.4419127  88.6131028  77.2978484  62.5269127  88.6831028  77.2168484
  60.8929127  90.0111028  77.5938484  59.8219127  89.9431028  77.7868484
  61.2889127  90.3581028  78.5488484  61.1459127  91.0751028  76.5278484
  61.1059127  90.5961028  75.5488484  60.0739127  92.1471028  76.5788484
  60.2719127  92.8961028  75.8118484  59.0979127  91.6951028  76.4008484
  60.0809127  92.6221028  77.5598484  62.5199127  91.6831028  76.7048484
  62.6849127  92.4391028  75.9378484  62.5899127  92.1441028  77.6898484
  63.2769127  90.9041028  76.6148484  61.1099127  87.6821028  78.4538484
  61.4869127  87.9721028  79.5918484  60.4229127  86.5751028  78.1908484
  60.2429127  86.3081028  77.2338484  59.9139127  85.7221028  79.2528484
  59.5569127  86.3651028  80.0568484  58.7239127  84.9141028  78.7338484
  58.1829127  85.5031028  77.9928484  59.0889127  84.0471028  78.1838484
  57.7629127  84.4571028  79.8098484  58.2759127  83.7771028  80.4898484
  57.4309127  85.3181028  80.3898484  56.5599127  83.7591028  79.2108484
  55.8779127  84.5021028  78.7968484  56.8849127  83.1101028  78.3978484
  55.8339127  82.9351028  80.2558484  55.5629127  83.5731028  81.0968484
  54.9079127  82.5461028  79.8318484  56.6709127  81.8031028  80.7428484
  57.5189127  82.1641028  81.1558484  56.1569127  81.2771028  81.4358484
  56.9049127  81.1991028  79.9678484  60.9659127  84.7851028  79.8348484
  60.6799127  84.1011028  80.8228484  62.1689127  84.7341028  79.2638484
  62.3389127  85.2271028  78.3988484  63.2629127  83.9781028  79.8568484
  62.8389127  83.3171028  80.6128484  63.9559127  83.1041028  78.8098484
  64.6469127  82.4251028  79.3088484  63.2259127  82.4261028  78.3678484
  64.6879127  83.8381028  77.7058484  63.9679127  84.2091028  76.9768484
  65.2469127  84.6711028  78.1318484  65.6489127  82.8801028  77.0248484
  66.5959127  82.8731028  77.5638484  65.2579127  81.8651028  77.0938484
  65.8909127  83.2121028  75.6258484  65.5489127  84.1101028  75.3158484
  66.5199127  82.4101028  74.7738484  66.9669127  81.2311028  75.1858484
  66.8289127  80.9451028  76.1448484  67.4459127  80.6191028  74.5408484
  66.6979127  82.7801028  73.5128484  66.3549127  83.6751028  73.1958484
  67.1769127  82.1661028  72.8688484  64.2749127  84.8781028  80.5438484
  65.3389127  84.4061028  80.9528484  63.9679127  86.1671028  80.6638484
  63.1989127  86.5541028  80.1358484  64.6889127  87.0841028  81.5318484
  65.5549127  86.5611028  81.9368484  65.1879127  88.2961028  80.7378484
  64.3469127  88.9511028  80.5118484  65.8469127  88.8941028  81.3678484
  65.9039127  87.9431028  79.4578484  66.8689127  86.9461028  79.4318484
  67.1179127  86.4121028  80.3368484  67.5239127  86.6191028  78.2628484
  68.2699127  85.8381028  78.2618484  67.2189127  87.2941028  77.1008484
  67.8699127  86.9711028  75.9328484  67.5459127  87.5281028  75.2208484
  66.2649127  88.2881028  77.0998484  66.0259127  88.8161028  76.1888484
  65.6139127  88.6071028  78.2728484  64.8679127  89.3881028  78.2598484
  63.8449127  87.5761028  82.6928484  64.3819127  87.8031028  83.7778484
  62.5369127  87.7381028  82.4878484  62.1419127  87.5541028  81.5768484
  61.5999127  88.1741028  83.5098484  62.0699127  88.0651028  84.4878484
  61.1839127  89.6401028  83.3208484  60.4699127  89.9091028  84.0988484
  62.3819127  90.5641028  83.4118484  62.0569127  91.5951028  83.2738484
  62.8489127  90.4581028  84.3908484  63.1019127  90.3041028  82.6358484
  60.5599127  89.8021028  82.0408484  59.6109127  89.6871028  82.1298484
  60.3599127  87.2921028  83.4588484  59.8389127  87.0161028  82.3688484
  59.8659127  86.8351028  84.6108484  60.5309127  86.7731028  85.9208484
  60.9249127  87.7581028  86.1708484  61.2499127  85.9531028  85.9208484
  59.4089127  86.4431028  86.8468484  58.9209127  87.3641028  87.1658484
  59.7889127  85.8501028  87.6788484  58.4469127  85.6211028  86.0498484
  57.4359127  85.7841028  86.4238484  58.7659127  84.5791028  86.0618484
  58.5549127  86.1691028  84.6198484  58.5599127  85.3421028  83.9098484
  57.4139127  87.1131028  84.2938484  56.3599127  86.6611028  83.8328484
  57.5939127  88.4091028  84.5268484  58.4469127  88.7301028  84.9618484
  56.6129127  89.4291028  84.1868484  55.6919127  88.9411028  83.8668484
  56.3099127  90.3201028  85.3938484  57.1909127  90.9151028  85.6348484
  55.5209127  91.0261028  85.1338484  55.8909127  89.5221028  86.6148484
  54.8889127  88.6681028  86.4488484  56.4659127  89.6681028  87.6928484
  57.2279127  90.3261028  87.7738484  56.1759127  89.1301028  88.4968484
  57.1609127  90.2541028  83.0328484  58.2159127  90.8831028  83.1618484
  56.4479127  90.2501028  81.9098484  55.5019127  89.8961028  81.9138484
  57.0239127  90.7551028  80.6678484  58.0489127  90.3901028  80.5998484
  56.2399127  90.1941028  79.4688484  55.1749127  90.2811028  79.6858484
  56.5349127  90.9911028  78.2148484  55.9699127  90.5771028  77.3798484
  56.2459127  92.0311028  78.3678484  57.6009127  90.9391028  77.9928484
  56.5649127  88.7251028  79.2648484  56.0029127  88.3431028  78.4128484
  57.6319127  88.6111028  79.0748484  56.2939127  88.1651028  80.1598484
  57.0669127  92.2791028  80.6548484  58.1079127  92.8761028  80.3578484
  55.9519127  92.9321028  80.9858484  55.1769127  92.4321028  81.3968484
  55.8099127  94.3681028  80.7718484  56.0519127  94.5741028  79.7288484
  54.3569127  94.7861028  81.0048484  54.2569127  95.8591028  80.8438484
  53.7089127  94.2531028  80.3098484  54.0679127  94.5441028  82.0278484
  56.7289127  95.2221028  81.6398484  56.7579127  96.4421028  81.4488484
  57.4839127  94.6331028  82.5688484  57.4569127  93.6291028  82.6798484
  58.3639127  95.3971028  83.4478484  58.1889127  96.4541028  83.2488484
  58.0129127  95.1411028  84.9158484  58.6669127  95.7361028  85.5538484
  57.0019127  95.4971028  85.1138484  58.1189127  93.6741028  85.3118484
  57.3299127  93.2501028  86.1818484  58.9879127  92.9481028  84.7858484
  59.8429127  95.1191028  83.1858484  60.6639127  95.1841028  84.1048484
  60.1989127  94.8161028  81.9408484  59.5059127  94.8021028  81.2068484
  61.5789127  94.5001028  81.6008484  62.0179127  93.9371028  82.4238484
  61.6319127  93.6381028  80.3398484  62.6699127  93.4101028  80.0978484
  61.0869127  92.7101028  80.5108484  61.1769127  94.1791028  79.5098484
  62.3899127  95.7731028  81.3978484  61.8809127  96.7811028  80.8988484
  63.6619127  95.7191028  81.7868484  64.0349127  94.8651028  82.1758484
  64.5489127  96.8641028  81.6698484  63.9939127  97.7581028  81.9518484
  65.7349127  96.7141028  82.6208484  66.2489127  97.6711028  82.7078484
  65.2589127  96.2741028  83.9948484  66.1159127  96.1721028  84.6608484
  64.5729127  97.0191028  84.3978484  64.7469127  95.3151028  83.9128484
  66.6439127  95.7351028  82.1058484  66.2399127  94.8661028  82.1538484
  65.0169127  97.0251028  80.2248484  64.7149127  96.2111028  79.3498484
  65.7719127  98.0961028  79.9658484  65.9969127  98.7461028  80.7048484
  66.2719127  98.3261028  78.6138484  65.4469127  98.1721028  77.9188484
  66.7579127  99.7671028  78.4588484  67.5719127  99.9511028  79.1608484
  67.2079127  99.8921028  77.4738484  65.6749127 100.8171028  78.6558484
  65.6709127 101.4971028  77.8038484  64.6979127 100.3341028  78.6548484
  65.8409127 101.6151028  79.9358484  66.5609127 101.1521028  80.8448484
  65.2449127 102.7081028  80.0318484  67.3839127  97.3501028  78.2478484
  67.5639127  97.0361028  77.0658484  68.1399127  96.8671028  79.2358484
  67.9949127  97.1831028  80.1838484  69.1769127  95.8831028  78.9528484
  69.7069127  96.1961028  78.0528484  70.1819127  95.8271028  80.1038484
  70.9509127  95.0881028  79.8798484  70.6449127  96.8061028  80.2308484
  69.6669127  95.5471028  81.0228484  68.5929127  94.5001028  78.7028484
  69.2589127  93.6581028  78.0928484  67.3669127  94.2511028  79.1618484
[truncated: 4,450,957 more chars]
