# Supplementary material for: Data for molecular dynamics simulations of Escherichia coli cytochrome bd oxidase with the Amber force field
Source: Data Brief. 2021 Sep 23;38:107401. doi: 10.1016/j.dib.2021.107401 (PMC8481974; doi:10.1016/j.dib.2021.107401)
Supplement: Supplementary Data S1 — Supplementary Raw Research Data. This is open data under the CC BY license http://creativecommons.org/licenses/by/4.0/ [file mmc1.zip › protein_solv_equil.pdb]

CRYST1  102.802  115.177  112.570  90.00  90.00  90.00               1
ATOM      1  N   ILE     1      33.625  80.973  46.861  1.00  0.00           N  
ATOM      2  H1  ILE     1      33.088  80.525  46.132  1.00  0.00           H  
ATOM      3  H2  ILE     1      33.145  81.811  47.157  1.00  0.00           H  
ATOM      4  H3  ILE     1      34.548  81.301  46.614  1.00  0.00           H  
ATOM      5  CA  ILE     1      33.661  80.079  48.025  1.00  0.00           C  
ATOM      6  HA  ILE     1      32.597  79.878  48.153  1.00  0.00           H  
ATOM      7  CB  ILE     1      34.463  78.742  47.754  1.00  0.00           C  
ATOM      8  HB  ILE     1      35.495  79.048  47.586  1.00  0.00           H  
ATOM      9  CG2 ILE     1      34.444  77.771  48.969  1.00  0.00           C  
ATOM     10 HG21 ILE     1      33.493  77.259  49.118  1.00  0.00           H  
ATOM     11 HG22 ILE     1      35.144  76.941  48.863  1.00  0.00           H  
ATOM     12 HG23 ILE     1      34.727  78.324  49.864  1.00  0.00           H  
ATOM     13  CG1 ILE     1      33.958  77.984  46.451  1.00  0.00           C  
ATOM     14 HG12 ILE     1      33.112  77.401  46.814  1.00  0.00           H  
ATOM     15 HG13 ILE     1      33.712  78.607  45.591  1.00  0.00           H  
ATOM     16  CD1 ILE     1      34.952  77.010  45.878  1.00  0.00           C  
ATOM     17 HD11 ILE     1      34.536  76.190  45.292  1.00  0.00           H  
ATOM     18 HD12 ILE     1      35.636  77.629  45.296  1.00  0.00           H  
ATOM     19 HD13 ILE     1      35.641  76.622  46.628  1.00  0.00           H  
ATOM     20  C   ILE     1      34.166  80.779  49.251  1.00  0.00           C  
ATOM     21  O   ILE     1      35.300  81.236  49.187  1.00  0.00           O  
ATOM     22  N   ASP     2      33.333  80.929  50.271  1.00  0.00           N  
ATOM     23  H   ASP     2      32.483  80.384  50.255  1.00  0.00           H  
ATOM     24  CA  ASP     2      33.760  81.649  51.462  1.00  0.00           C  
ATOM     25  HA  ASP     2      33.959  82.671  51.139  1.00  0.00           H  
ATOM     26  CB  ASP     2      32.655  81.673  52.536  1.00  0.00           C  
ATOM     27  HB2 ASP     2      32.556  80.653  52.908  1.00  0.00           H  
ATOM     28  HB3 ASP     2      32.927  82.315  53.374  1.00  0.00           H  
ATOM     29  CG  ASP     2      31.234  82.176  52.131  1.00  0.00           C  
ATOM     30  OD1 ASP     2      30.415  82.036  53.040  1.00  0.00           O  
ATOM     31  OD2 ASP     2      31.041  82.716  51.001  1.00  0.00           O  
ATOM     32  C   ASP     2      35.051  81.012  52.135  1.00  0.00           C  
ATOM     33  O   ASP     2      35.251  79.811  52.315  1.00  0.00           O  
ATOM     34  N   TYR     3      35.922  81.938  52.609  1.00  0.00           N  
ATOM     35  H   TYR     3      35.759  82.926  52.480  1.00  0.00           H  
ATOM     36  CA  TYR     3      37.288  81.616  52.905  1.00  0.00           C  
ATOM     37  HA  TYR     3      37.741  81.069  52.077  1.00  0.00           H  
ATOM     38  CB  TYR     3      38.133  82.961  53.018  1.00  0.00           C  
ATOM     39  HB2 TYR     3      37.933  83.513  52.100  1.00  0.00           H  
ATOM     40  HB3 TYR     3      37.563  83.542  53.743  1.00  0.00           H  
ATOM     41  CG  TYR     3      39.603  82.832  53.517  1.00  0.00           C  
ATOM     42  CD1 TYR     3      40.384  81.691  53.099  1.00  0.00           C  
ATOM     43  HD1 TYR     3      39.956  80.919  52.477  1.00  0.00           H  
ATOM     44  CE1 TYR     3      41.705  81.628  53.503  1.00  0.00           C  
ATOM     45  HE1 TYR     3      42.333  80.804  53.199  1.00  0.00           H  
ATOM     46  CZ  TYR     3      42.260  82.563  54.376  1.00  0.00           C  
ATOM     47  OH  TYR     3      43.557  82.366  54.762  1.00  0.00           O  
ATOM     48  HH  TYR     3      44.021  81.955  54.029  1.00  0.00           H  
ATOM     49  CE2 TYR     3      41.513  83.700  54.819  1.00  0.00           C  
ATOM     50  HE2 TYR     3      41.971  84.502  55.379  1.00  0.00           H  
ATOM     51  CD2 TYR     3      40.179  83.825  54.367  1.00  0.00           C  
ATOM     52  HD2 TYR     3      39.506  84.618  54.659  1.00  0.00           H  
ATOM     53  C   TYR     3      37.422  80.659  54.088  1.00  0.00           C  
ATOM     54  O   TYR     3      38.306  79.864  54.048  1.00  0.00           O  
ATOM     55  N   GLU     4      36.509  80.626  55.092  1.00  0.00           N  
ATOM     56  H   GLU     4      35.729  81.265  55.041  1.00  0.00           H  
ATOM     57  CA  GLU     4      36.543  79.851  56.290  1.00  0.00           C  
ATOM     58  HA  GLU     4      37.524  79.862  56.764  1.00  0.00           H  
ATOM     59  CB  GLU     4      35.485  80.365  57.190  1.00  0.00           C  
ATOM     60  HB2 GLU     4      35.348  79.652  58.003  1.00  0.00           H  
ATOM     61  HB3 GLU     4      35.804  81.312  57.625  1.00  0.00           H  
ATOM     62  CG  GLU     4      34.033  80.550  56.595  1.00  0.00           C  
ATOM     63  HG2 GLU     4      34.067  81.146  55.683  1.00  0.00           H  
ATOM     64  HG3 GLU     4      33.619  79.566  56.375  1.00  0.00           H  
ATOM     65  CD  GLU     4      33.044  81.163  57.550  1.00  0.00           C  
ATOM     66  OE1 GLU     4      33.378  81.699  58.596  1.00  0.00           O  
ATOM     67  OE2 GLU     4      31.859  81.072  57.264  1.00  0.00           O  
ATOM     68  C   GLU     4      36.228  78.376  55.911  1.00  0.00           C  
ATOM     69  O   GLU     4      36.615  77.433  56.653  1.00  0.00           O  
ATOM     70  N   VAL     5      35.555  78.185  54.747  1.00  0.00           N  
ATOM     71  H   VAL     5      35.433  79.017  54.187  1.00  0.00           H  
ATOM     72  CA  VAL     5      35.289  76.859  54.196  1.00  0.00           C  
ATOM     73  HA  VAL     5      35.147  76.128  54.992  1.00  0.00           H  
ATOM     74  CB  VAL     5      33.972  76.798  53.357  1.00  0.00           C  
ATOM     75  HB  VAL     5      34.222  77.250  52.397  1.00  0.00           H  
ATOM     76  CG1 VAL     5      33.646  75.308  52.975  1.00  0.00           C  
ATOM     77 HG11 VAL     5      34.566  74.734  53.089  1.00  0.00           H  
ATOM     78 HG12 VAL     5      32.782  74.891  53.492  1.00  0.00           H  
ATOM     79 HG13 VAL     5      33.402  75.190  51.919  1.00  0.00           H  
ATOM     80  CG2 VAL     5      32.781  77.587  53.849  1.00  0.00           C  
ATOM     81 HG21 VAL     5      33.107  78.621  53.964  1.00  0.00           H  
ATOM     82 HG22 VAL     5      32.066  77.473  53.035  1.00  0.00           H  
ATOM     83 HG23 VAL     5      32.398  77.138  54.766  1.00  0.00           H  
ATOM     84  C   VAL     5      36.430  76.396  53.297  1.00  0.00           C  
ATOM     85  O   VAL     5      36.892  75.259  53.417  1.00  0.00           O  
ATOM     86  N   LEU     6      37.085  77.279  52.555  1.00  0.00           N  
ATOM     87  H   LEU     6      36.728  78.223  52.535  1.00  0.00           H  
ATOM     88  CA  LEU     6      38.276  77.030  51.734  1.00  0.00           C  
ATOM     89  HA  LEU     6      38.064  76.262  50.990  1.00  0.00           H  
ATOM     90  CB  LEU     6      38.708  78.338  51.041  1.00  0.00           C  
ATOM     91  HB2 LEU     6      38.710  79.212  51.693  1.00  0.00           H  
ATOM     92  HB3 LEU     6      39.745  78.182  50.744  1.00  0.00           H  
ATOM     93  CG  LEU     6      38.028  78.653  49.690  1.00  0.00           C  
ATOM     94  HG  LEU     6      36.971  78.389  49.658  1.00  0.00           H  
ATOM     95  CD1 LEU     6      38.186  80.118  49.280  1.00  0.00           C  
ATOM     96 HD11 LEU     6      39.204  80.401  49.012  1.00  0.00           H  
ATOM     97 HD12 LEU     6      37.591  80.247  48.376  1.00  0.00           H  
ATOM     98 HD13 LEU     6      37.765  80.833  49.987  1.00  0.00           H  
ATOM     99  CD2 LEU     6      38.547  77.857  48.464  1.00  0.00           C  
ATOM    100 HD21 LEU     6      38.458  76.820  48.786  1.00  0.00           H  
ATOM    101 HD22 LEU     6      37.961  78.170  47.599  1.00  0.00           H  
ATOM    102 HD23 LEU     6      39.604  78.090  48.333  1.00  0.00           H  
ATOM    103  C   LEU     6      39.441  76.518  52.608  1.00  0.00           C  
ATOM    104  O   LEU     6      40.036  75.471  52.317  1.00  0.00           O  
ATOM    105  N   ARG     7      39.657  77.182  53.738  1.00  0.00           N  
ATOM    106  H   ARG     7      38.908  77.835  53.921  1.00  0.00           H  
ATOM    107  CA  ARG     7      40.494  76.643  54.803  1.00  0.00           C  
ATOM    108  HA  ARG     7      41.527  76.602  54.456  1.00  0.00           H  
ATOM    109  CB  ARG     7      40.343  77.650  56.031  1.00  0.00           C  
ATOM    110  HB2 ARG     7      39.297  77.861  56.255  1.00  0.00           H  
ATOM    111  HB3 ARG     7      40.669  77.218  56.978  1.00  0.00           H  
ATOM    112  CG  ARG     7      41.173  78.896  55.932  1.00  0.00           C  
ATOM    113  HG2 ARG     7      42.171  78.593  55.616  1.00  0.00           H  
ATOM    114  HG3 ARG     7      40.655  79.451  55.150  1.00  0.00           H  
ATOM    115  CD  ARG     7      41.324  79.656  57.328  1.00  0.00           C  
ATOM    116  HD2 ARG     7      40.393  80.162  57.586  1.00  0.00           H  
ATOM    117  HD3 ARG     7      41.742  78.932  58.028  1.00  0.00           H  
ATOM    118  NE  ARG     7      42.314  80.735  57.285  1.00  0.00           N  
ATOM    119  HE  ARG     7      43.036  80.762  56.580  1.00  0.00           H  
ATOM    120  CZ  ARG     7      42.318  81.835  57.965  1.00  0.00           C  
ATOM    121  NH1 ARG     7      41.242  82.099  58.666  1.00  0.00           N  
ATOM    122 HH11 ARG     7      40.498  81.424  58.765  1.00  0.00           H  
ATOM    123 HH12 ARG     7      41.345  82.821  59.365  1.00  0.00           H  
ATOM    124  NH2 ARG     7      43.411  82.490  58.042  1.00  0.00           N  
ATOM    125 HH21 ARG     7      44.204  82.268  57.457  1.00  0.00           H  
ATOM    126 HH22 ARG     7      43.525  83.184  58.767  1.00  0.00           H  
ATOM    127  C   ARG     7      40.122  75.183  55.210  1.00  0.00           C  
ATOM    128  O   ARG     7      41.016  74.342  55.037  1.00  0.00           O  
ATOM    129  N   PHE     8      38.819  74.799  55.511  1.00  0.00           N  
ATOM    130  H   PHE     8      38.114  75.484  55.744  1.00  0.00           H  
ATOM    131  CA  PHE     8      38.479  73.447  56.048  1.00  0.00           C  
ATOM    132  HA  PHE     8      39.067  73.183  56.926  1.00  0.00           H  
ATOM    133  CB  PHE     8      37.018  73.447  56.527  1.00  0.00           C  
ATOM    134  HB2 PHE     8      37.016  74.339  57.153  1.00  0.00           H  
ATOM    135  HB3 PHE     8      36.298  73.570  55.718  1.00  0.00           H  
ATOM    136  CG  PHE     8      36.645  72.214  57.267  1.00  0.00           C  
ATOM    137  CD1 PHE     8      36.035  71.131  56.609  1.00  0.00           C  
ATOM    138  HD1 PHE     8      35.789  71.250  55.565  1.00  0.00           H  
ATOM    139  CE1 PHE     8      35.869  69.863  57.255  1.00  0.00           C  
ATOM    140  HE1 PHE     8      35.250  69.135  56.753  1.00  0.00           H  
ATOM    141  CZ  PHE     8      36.270  69.691  58.592  1.00  0.00           C  
ATOM    142  HZ  PHE     8      35.960  68.850  59.195  1.00  0.00           H  
ATOM    143  CE2 PHE     8      37.035  70.773  59.129  1.00  0.00           C  
ATOM    144  HE2 PHE     8      37.548  70.644  60.070  1.00  0.00           H  
ATOM    145  CD2 PHE     8      37.169  72.063  58.534  1.00  0.00           C  
ATOM    146  HD2 PHE     8      37.787  72.852  58.935  1.00  0.00           H  
ATOM    147  C   PHE     8      38.788  72.446  54.882  1.00  0.00           C  
ATOM    148  O   PHE     8      39.351  71.367  55.216  1.00  0.00           O  
ATOM    149  N   ILE     9      38.522  72.798  53.586  1.00  0.00           N  
ATOM    150  H   ILE     9      38.237  73.766  53.551  1.00  0.00           H  
ATOM    151  CA  ILE     9      38.779  71.979  52.381  1.00  0.00           C  
ATOM    152  HA  ILE     9      38.174  71.089  52.550  1.00  0.00           H  
ATOM    153  CB  ILE     9      38.168  72.609  51.112  1.00  0.00           C  
ATOM    154  HB  ILE     9      38.351  73.682  51.061  1.00  0.00           H  
ATOM    155  CG2 ILE     9      38.527  71.920  49.789  1.00  0.00           C  
ATOM    156 HG21 ILE     9      39.595  72.073  49.633  1.00  0.00           H  
ATOM    157 HG22 ILE     9      38.359  70.845  49.714  1.00  0.00           H  
ATOM    158 HG23 ILE     9      37.979  72.279  48.918  1.00  0.00           H  
ATOM    159  CG1 ILE     9      36.609  72.510  51.177  1.00  0.00           C  
ATOM    160 HG12 ILE     9      36.353  71.450  51.175  1.00  0.00           H  
ATOM    161 HG13 ILE     9      36.409  72.774  52.216  1.00  0.00           H  
ATOM    162  CD1 ILE     9      35.784  73.473  50.351  1.00  0.00           C  
ATOM    163 HD11 ILE     9      36.189  74.464  50.556  1.00  0.00           H  
ATOM    164 HD12 ILE     9      35.784  73.261  49.282  1.00  0.00           H  
ATOM    165 HD13 ILE     9      34.792  73.533  50.798  1.00  0.00           H  
ATOM    166  C   ILE     9      40.303  71.629  52.285  1.00  0.00           C  
ATOM    167  O   ILE     9      40.650  70.465  52.330  1.00  0.00           O  
ATOM    168  N   TRP    10      41.228  72.631  52.342  1.00  0.00           N  
ATOM    169  H   TRP    10      40.987  73.579  52.594  1.00  0.00           H  
ATOM    170  CA  TRP    10      42.682  72.360  52.215  1.00  0.00           C  
ATOM    171  HA  TRP    10      42.775  71.624  51.416  1.00  0.00           H  
ATOM    172  CB  TRP    10      43.357  73.599  51.586  1.00  0.00           C  
ATOM    173  HB2 TRP    10      42.894  74.524  51.928  1.00  0.00           H  
ATOM    174  HB3 TRP    10      44.374  73.575  51.976  1.00  0.00           H  
ATOM    175  CG  TRP    10      43.105  73.648  50.091  1.00  0.00           C  
ATOM    176  CD1 TRP    10      41.964  74.054  49.420  1.00  0.00           C  
ATOM    177  HD1 TRP    10      41.117  74.530  49.891  1.00  0.00           H  
ATOM    178  NE1 TRP    10      42.100  73.820  48.046  1.00  0.00           N  
ATOM    179  HE1 TRP    10      41.428  74.016  47.318  1.00  0.00           H  
ATOM    180  CE2 TRP    10      43.229  73.108  47.760  1.00  0.00           C  
ATOM    181  CZ2 TRP    10      43.753  72.477  46.617  1.00  0.00           C  
ATOM    182  HZ2 TRP    10      43.120  72.395  45.746  1.00  0.00           H  
ATOM    183  CH2 TRP    10      45.049  71.963  46.680  1.00  0.00           C  
ATOM    184  HH2 TRP    10      45.430  71.586  45.742  1.00  0.00           H  
ATOM    185  CZ3 TRP    10      45.868  71.991  47.847  1.00  0.00           C  
ATOM    186  HZ3 TRP    10      46.840  71.520  47.856  1.00  0.00           H  
ATOM    187  CE3 TRP    10      45.249  72.461  49.027  1.00  0.00           C  
ATOM    188  HE3 TRP    10      45.799  72.418  49.956  1.00  0.00           H  
ATOM    189  CD2 TRP    10      43.946  73.017  49.046  1.00  0.00           C  
ATOM    190  C   TRP    10      43.330  71.766  53.505  1.00  0.00           C  
ATOM    191  O   TRP    10      44.422  71.199  53.413  1.00  0.00           O  
ATOM    192  N   TRP    11      42.615  71.856  54.694  1.00  0.00           N  
ATOM    193  H   TRP    11      41.661  72.172  54.600  1.00  0.00           H  
ATOM    194  CA  TRP    11      43.006  71.129  55.931  1.00  0.00           C  
ATOM    195  HA  TRP    11      44.062  71.357  56.076  1.00  0.00           H  
ATOM    196  CB  TRP    11      42.197  71.704  57.123  1.00  0.00           C  
ATOM    197  HB2 TRP    11      42.341  72.780  57.230  1.00  0.00           H  
ATOM    198  HB3 TRP    11      41.112  71.684  57.025  1.00  0.00           H  
ATOM    199  CG  TRP    11      42.507  71.118  58.454  1.00  0.00           C  
ATOM    200  CD1 TRP    11      43.568  71.399  59.247  1.00  0.00           C  
ATOM    201  HD1 TRP    11      44.244  72.224  59.077  1.00  0.00           H  
ATOM    202  NE1 TRP    11      43.657  70.612  60.404  1.00  0.00           N  
ATOM    203  HE1 TRP    11      44.315  70.692  61.167  1.00  0.00           H  
ATOM    204  CE2 TRP    11      42.592  69.833  60.467  1.00  0.00           C  
ATOM    205  CZ2 TRP    11      42.169  68.907  61.402  1.00  0.00           C  
ATOM    206  HZ2 TRP    11      42.638  68.839  62.372  1.00  0.00           H  
ATOM    207  CH2 TRP    11      41.085  68.071  61.080  1.00  0.00           C  
ATOM    208  HH2 TRP    11      40.806  67.311  61.795  1.00  0.00           H  
ATOM    209  CZ3 TRP    11      40.394  68.206  59.823  1.00  0.00           C  
ATOM    210  HZ3 TRP    11      39.553  67.586  59.549  1.00  0.00           H  
ATOM    211  CE3 TRP    11      40.824  69.228  58.927  1.00  0.00           C  
ATOM    212  HE3 TRP    11      40.223  69.429  58.053  1.00  0.00           H  
ATOM    213  CD2 TRP    11      41.882  70.081  59.247  1.00  0.00           C  
ATOM    214  C   TRP    11      42.738  69.597  55.768  1.00  0.00           C  
ATOM    215  O   TRP    11      43.604  68.765  56.050  1.00  0.00           O  
ATOM    216  N   LEU    12      41.504  69.225  55.376  1.00  0.00           N  
ATOM    217  H   LEU    12      40.807  69.931  55.185  1.00  0.00           H  
ATOM    218  CA  LEU    12      41.187  67.832  55.255  1.00  0.00           C  
ATOM    219  HA  LEU    12      41.601  67.378  56.155  1.00  0.00           H  
ATOM    220  CB  LEU    12      39.684  67.640  55.339  1.00  0.00           C  
ATOM    221  HB2 LEU    12      39.331  68.250  56.171  1.00  0.00           H  
ATOM    222  HB3 LEU    12      39.280  68.064  54.420  1.00  0.00           H  
ATOM    223  CG  LEU    12      39.048  66.278  55.431  1.00  0.00           C  
ATOM    224  HG  LEU    12      39.258  65.759  54.495  1.00  0.00           H  
ATOM    225  CD1 LEU    12      39.662  65.471  56.606  1.00  0.00           C  
ATOM    226 HD11 LEU    12      39.198  64.508  56.817  1.00  0.00           H  
ATOM    227 HD12 LEU    12      40.651  65.245  56.208  1.00  0.00           H  
ATOM    228 HD13 LEU    12      39.686  65.980  57.569  1.00  0.00           H  
ATOM    229  CD2 LEU    12      37.546  66.359  55.558  1.00  0.00           C  
ATOM    230 HD21 LEU    12      37.306  65.322  55.320  1.00  0.00           H  
ATOM    231 HD22 LEU    12      37.377  66.590  56.609  1.00  0.00           H  
ATOM    232 HD23 LEU    12      37.168  67.097  54.851  1.00  0.00           H  
ATOM    233  C   LEU    12      41.806  67.250  54.016  1.00  0.00           C  
ATOM    234  O   LEU    12      42.273  66.068  54.117  1.00  0.00           O  
ATOM    235  N   LEU    13      42.011  67.996  52.945  1.00  0.00           N  
ATOM    236  H   LEU    13      41.807  68.985  52.971  1.00  0.00           H  
ATOM    237  CA  LEU    13      42.687  67.474  51.712  1.00  0.00           C  
ATOM    238  HA  LEU    13      42.194  66.563  51.370  1.00  0.00           H  
ATOM    239  CB  LEU    13      42.578  68.514  50.571  1.00  0.00           C  
ATOM    240  HB2 LEU    13      41.510  68.724  50.504  1.00  0.00           H  
ATOM    241  HB3 LEU    13      43.166  69.412  50.761  1.00  0.00           H  
ATOM    242  CG  LEU    13      43.086  68.066  49.203  1.00  0.00           C  
ATOM    243  HG  LEU    13      44.099  67.689  49.340  1.00  0.00           H  
ATOM    244  CD1 LEU    13      42.300  66.910  48.630  1.00  0.00           C  
ATOM    245 HD11 LEU    13      42.380  66.089  49.342  1.00  0.00           H  
ATOM    246 HD12 LEU    13      41.279  67.276  48.526  1.00  0.00           H  
ATOM    247 HD13 LEU    13      42.716  66.466  47.726  1.00  0.00           H  
ATOM    248  CD2 LEU    13      43.097  69.184  48.205  1.00  0.00           C  
ATOM    249 HD21 LEU    13      43.847  69.877  48.588  1.00  0.00           H  
ATOM    250 HD22 LEU    13      43.421  68.841  47.222  1.00  0.00           H  
ATOM    251 HD23 LEU    13      42.103  69.575  47.987  1.00  0.00           H  
ATOM    252  C   LEU    13      44.120  67.090  51.941  1.00  0.00           C  
ATOM    253  O   LEU    13      44.555  66.082  51.352  1.00  0.00           O  
ATOM    254  N   VAL    14      44.865  67.818  52.787  1.00  0.00           N  
ATOM    255  H   VAL    14      44.535  68.599  53.336  1.00  0.00           H  
ATOM    256  CA  VAL    14      46.268  67.295  53.000  1.00  0.00           C  
ATOM    257  HA  VAL    14      46.820  67.259  52.061  1.00  0.00           H  
ATOM    258  CB  VAL    14      47.031  68.294  53.896  1.00  0.00           C  
ATOM    259  HB  VAL    14      46.379  68.537  54.735  1.00  0.00           H  
ATOM    260  CG1 VAL    14      48.320  67.674  54.458  1.00  0.00           C  
ATOM    261 HG11 VAL    14      48.978  68.418  54.906  1.00  0.00           H  
ATOM    262 HG12 VAL    14      48.083  66.971  55.257  1.00  0.00           H  
ATOM    263 HG13 VAL    14      48.866  67.134  53.684  1.00  0.00           H  
ATOM    264  CG2 VAL    14      47.557  69.533  53.158  1.00  0.00           C  
ATOM    265 HG21 VAL    14      48.193  69.268  52.314  1.00  0.00           H  
ATOM    266 HG22 VAL    14      46.706  70.012  52.674  1.00  0.00           H  
ATOM    267 HG23 VAL    14      47.909  70.294  53.855  1.00  0.00           H  
ATOM    268  C   VAL    14      46.167  65.884  53.654  1.00  0.00           C  
ATOM    269  O   VAL    14      46.848  65.007  53.204  1.00  0.00           O  
ATOM    270  N   GLY    15      45.250  65.677  54.597  1.00  0.00           N  
ATOM    271  H   GLY    15      44.746  66.472  54.964  1.00  0.00           H  
ATOM    272  CA  GLY    15      45.060  64.332  55.117  1.00  0.00           C  
ATOM    273  HA2 GLY    15      45.983  63.970  55.572  1.00  0.00           H  
ATOM    274  HA3 GLY    15      44.341  64.443  55.929  1.00  0.00           H  
ATOM    275  C   GLY    15      44.622  63.265  54.147  1.00  0.00           C  
ATOM    276  O   GLY    15      44.997  62.119  54.246  1.00  0.00           O  
ATOM    277  N   VAL    16      43.700  63.649  53.225  1.00  0.00           N  
ATOM    278  H   VAL    16      43.254  64.552  53.300  1.00  0.00           H  
ATOM    279  CA  VAL    16      43.297  62.836  52.052  1.00  0.00           C  
ATOM    280  HA  VAL    16      42.868  61.900  52.409  1.00  0.00           H  
ATOM    281  CB  VAL    16      42.095  63.516  51.315  1.00  0.00           C  
ATOM    282  HB  VAL    16      42.286  64.542  51.000  1.00  0.00           H  
ATOM    283  CG1 VAL    16      41.662  62.536  50.206  1.00  0.00           C  
ATOM    284 HG11 VAL    16      42.327  62.668  49.352  1.00  0.00           H  
ATOM    285 HG12 VAL    16      41.518  61.492  50.483  1.00  0.00           H  
ATOM    286 HG13 VAL    16      40.697  62.831  49.793  1.00  0.00           H  
ATOM    287  CG2 VAL    16      40.867  63.594  52.264  1.00  0.00           C  
ATOM    288 HG21 VAL    16      40.511  62.584  52.471  1.00  0.00           H  
ATOM    289 HG22 VAL    16      40.897  64.211  53.161  1.00  0.00           H  
ATOM    290 HG23 VAL    16      40.126  64.091  51.638  1.00  0.00           H  
ATOM    291  C   VAL    16      44.420  62.415  51.053  1.00  0.00           C  
ATOM    292  O   VAL    16      44.319  61.357  50.440  1.00  0.00           O  
ATOM    293  N   LEU    17      45.409  63.290  50.753  1.00  0.00           N  
ATOM    294  H   LEU    17      45.385  64.218  51.151  1.00  0.00           H  
ATOM    295  CA  LEU    17      46.565  62.956  49.891  1.00  0.00           C  
ATOM    296  HA  LEU    17      46.282  62.462  48.962  1.00  0.00           H  
ATOM    297  CB  LEU    17      47.391  64.195  49.476  1.00  0.00           C  
ATOM    298  HB2 LEU    17      47.888  64.516  50.391  1.00  0.00           H  
ATOM    299  HB3 LEU    17      48.190  63.910  48.792  1.00  0.00           H  
ATOM    300  CG  LEU    17      46.648  65.346  48.845  1.00  0.00           C  
ATOM    301  HG  LEU    17      45.704  65.474  49.376  1.00  0.00           H  
ATOM    302  CD1 LEU    17      47.337  66.637  48.801  1.00  0.00           C  
ATOM    303 HD11 LEU    17      46.747  67.314  48.184  1.00  0.00           H  
ATOM    304 HD12 LEU    17      47.593  67.000  49.796  1.00  0.00           H  
ATOM    305 HD13 LEU    17      48.298  66.405  48.341  1.00  0.00           H  
ATOM    306  CD2 LEU    17      46.355  64.927  47.361  1.00  0.00           C  
ATOM    307 HD21 LEU    17      45.700  65.633  46.850  1.00  0.00           H  
ATOM    308 HD22 LEU    17      47.345  64.886  46.908  1.00  0.00           H  
ATOM    309 HD23 LEU    17      45.913  63.934  47.446  1.00  0.00           H  
ATOM    310  C   LEU    17      47.481  61.989  50.659  1.00  0.00           C  
ATOM    311  O   LEU    17      48.204  61.175  50.128  1.00  0.00           O  
ATOM    312  N   LEU    18      47.559  62.174  51.960  1.00  0.00           N  
ATOM    313  H   LEU    18      47.068  62.956  52.369  1.00  0.00           H  
ATOM    314  CA  LEU    18      48.384  61.327  52.822  1.00  0.00           C  
ATOM    315  HA  LEU    18      49.388  61.087  52.470  1.00  0.00           H  
ATOM    316  CB  LEU    18      48.637  62.072  54.111  1.00  0.00           C  
ATOM    317  HB2 LEU    18      47.646  62.465  54.338  1.00  0.00           H  
ATOM    318  HB3 LEU    18      48.846  61.374  54.922  1.00  0.00           H  
ATOM    319  CG  LEU    18      49.658  63.242  54.105  1.00  0.00           C  
ATOM    320  HG  LEU    18      49.481  63.833  53.207  1.00  0.00           H  
ATOM    321  CD1 LEU    18      49.457  64.114  55.345  1.00  0.00           C  
ATOM    322 HD11 LEU    18      48.443  64.515  55.333  1.00  0.00           H  
ATOM    323 HD12 LEU    18      49.557  63.629  56.316  1.00  0.00           H  
ATOM    324 HD13 LEU    18      49.936  65.092  55.382  1.00  0.00           H  
ATOM    325  CD2 LEU    18      51.142  62.907  54.128  1.00  0.00           C  
ATOM    326 HD21 LEU    18      51.323  62.303  55.017  1.00  0.00           H  
ATOM    327 HD22 LEU    18      51.473  62.347  53.254  1.00  0.00           H  
ATOM    328 HD23 LEU    18      51.831  63.751  54.101  1.00  0.00           H  
ATOM    329  C   LEU    18      47.788  59.926  53.107  1.00  0.00           C  
ATOM    330  O   LEU    18      48.466  58.917  53.046  1.00  0.00           O  
ATOM    331  N   ILE    19      46.439  59.816  53.307  1.00  0.00           N  
ATOM    332  H   ILE    19      45.885  60.649  53.445  1.00  0.00           H  
ATOM    333  CA  ILE    19      45.707  58.584  53.067  1.00  0.00           C  
ATOM    334  HA  ILE    19      45.973  57.753  53.721  1.00  0.00           H  
ATOM    335  CB  ILE    19      44.264  58.865  53.206  1.00  0.00           C  
ATOM    336  HB  ILE    19      44.137  59.857  52.771  1.00  0.00           H  
ATOM    337  CG2 ILE    19      43.313  57.882  52.517  1.00  0.00           C  
ATOM    338 HG21 ILE    19      42.252  58.031  52.723  1.00  0.00           H  
ATOM    339 HG22 ILE    19      43.424  58.002  51.439  1.00  0.00           H  
ATOM    340 HG23 ILE    19      43.630  56.905  52.881  1.00  0.00           H  
ATOM    341  CG1 ILE    19      43.874  58.862  54.705  1.00  0.00           C  
ATOM    342 HG12 ILE    19      43.862  57.880  55.178  1.00  0.00           H  
ATOM    343 HG13 ILE    19      44.576  59.553  55.170  1.00  0.00           H  
ATOM    344  CD1 ILE    19      42.391  59.208  54.953  1.00  0.00           C  
ATOM    345 HD11 ILE    19      41.648  58.464  54.665  1.00  0.00           H  
ATOM    346 HD12 ILE    19      42.152  59.314  56.011  1.00  0.00           H  
ATOM    347 HD13 ILE    19      42.212  60.155  54.445  1.00  0.00           H  
ATOM    348  C   ILE    19      46.045  58.025  51.683  1.00  0.00           C  
ATOM    349  O   ILE    19      46.422  56.818  51.580  1.00  0.00           O  
ATOM    350  N   GLY    20      46.095  58.832  50.569  1.00  0.00           N  
ATOM    351  H   GLY    20      45.758  59.781  50.649  1.00  0.00           H  
ATOM    352  CA  GLY    20      46.436  58.250  49.266  1.00  0.00           C  
ATOM    353  HA2 GLY    20      45.657  57.582  48.896  1.00  0.00           H  
ATOM    354  HA3 GLY    20      46.431  59.091  48.573  1.00  0.00           H  
ATOM    355  C   GLY    20      47.781  57.719  49.143  1.00  0.00           C  
ATOM    356  O   GLY    20      47.972  56.621  48.570  1.00  0.00           O  
ATOM    357  N   PHE    21      48.788  58.353  49.870  1.00  0.00           N  
ATOM    358  H   PHE    21      48.506  59.266  50.196  1.00  0.00           H  
ATOM    359  CA  PHE    21      50.196  57.910  50.051  1.00  0.00           C  
ATOM    360  HA  PHE    21      50.428  57.674  49.013  1.00  0.00           H  
ATOM    361  CB  PHE    21      51.073  59.000  50.522  1.00  0.00           C  
ATOM    362  HB2 PHE    21      51.278  59.830  49.845  1.00  0.00           H  
ATOM    363  HB3 PHE    21      50.605  59.355  51.441  1.00  0.00           H  
ATOM    364  CG  PHE    21      52.448  58.445  51.012  1.00  0.00           C  
ATOM    365  CD1 PHE    21      53.334  58.040  50.009  1.00  0.00           C  
ATOM    366  HD1 PHE    21      53.126  58.253  48.971  1.00  0.00           H  
ATOM    367  CE1 PHE    21      54.584  57.421  50.357  1.00  0.00           C  
ATOM    368  HE1 PHE    21      55.377  57.253  49.643  1.00  0.00           H  
ATOM    369  CZ  PHE    21      54.969  57.345  51.712  1.00  0.00           C  
ATOM    370  HZ  PHE    21      55.913  56.980  52.087  1.00  0.00           H  
ATOM    371  CE2 PHE    21      54.075  57.762  52.691  1.00  0.00           C  
ATOM    372  HE2 PHE    21      54.391  57.613  53.712  1.00  0.00           H  
ATOM    373  CD2 PHE    21      52.856  58.362  52.382  1.00  0.00           C  
ATOM    374  HD2 PHE    21      52.088  58.561  53.115  1.00  0.00           H  
ATOM    375  C   PHE    21      50.105  56.590  50.788  1.00  0.00           C  
ATOM    376  O   PHE    21      50.507  55.527  50.270  1.00  0.00           O  
ATOM    377  N   ALA    22      49.647  56.671  52.068  1.00  0.00           N  
ATOM    378  H   ALA    22      49.334  57.599  52.312  1.00  0.00           H  
ATOM    379  CA  ALA    22      49.711  55.525  53.036  1.00  0.00           C  
ATOM    380  HA  ALA    22      50.738  55.198  53.202  1.00  0.00           H  
ATOM    381  CB  ALA    22      49.026  55.991  54.357  1.00  0.00           C  
ATOM    382  HB1 ALA    22      47.954  55.937  54.167  1.00  0.00           H  
ATOM    383  HB2 ALA    22      49.303  55.307  55.158  1.00  0.00           H  
ATOM    384  HB3 ALA    22      49.468  56.974  54.522  1.00  0.00           H  
ATOM    385  C   ALA    22      49.059  54.243  52.500  1.00  0.00           C  
ATOM    386  O   ALA    22      49.525  53.133  52.819  1.00  0.00           O  
ATOM    387  N   VAL    23      47.887  54.448  51.881  1.00  0.00           N  
ATOM    388  H   VAL    23      47.489  55.369  51.766  1.00  0.00           H  
ATOM    389  CA  VAL    23      47.227  53.276  51.240  1.00  0.00           C  
ATOM    390  HA  VAL    23      47.110  52.509  52.006  1.00  0.00           H  
ATOM    391  CB  VAL    23      45.868  53.750  50.879  1.00  0.00           C  
ATOM    392  HB  VAL    23      45.983  54.670  50.305  1.00  0.00           H  
ATOM    393  CG1 VAL    23      44.978  52.807  50.062  1.00  0.00           C  
ATOM    394 HG11 VAL    23      45.504  52.693  49.114  1.00  0.00           H  
ATOM    395 HG12 VAL    23      44.847  51.823  50.512  1.00  0.00           H  
ATOM    396 HG13 VAL    23      44.008  53.267  49.870  1.00  0.00           H  
ATOM    397  CG2 VAL    23      44.935  54.080  52.123  1.00  0.00           C  
ATOM    398 HG21 VAL    23      45.512  54.664  52.841  1.00  0.00           H  
ATOM    399 HG22 VAL    23      44.102  54.717  51.826  1.00  0.00           H  
ATOM    400 HG23 VAL    23      44.506  53.143  52.477  1.00  0.00           H  
ATOM    401  C   VAL    23      47.966  52.724  49.973  1.00  0.00           C  
ATOM    402  O   VAL    23      48.122  51.529  49.904  1.00  0.00           O  
ATOM    403  N   THR    24      48.406  53.567  49.019  1.00  0.00           N  
ATOM    404  H   THR    24      48.217  54.559  49.022  1.00  0.00           H  
ATOM    405  CA  THR    24      48.723  53.012  47.688  1.00  0.00           C  
ATOM    406  HA  THR    24      48.258  52.031  47.590  1.00  0.00           H  
ATOM    407  CB  THR    24      48.357  53.906  46.574  1.00  0.00           C  
ATOM    408  HB  THR    24      48.687  53.384  45.676  1.00  0.00           H  
ATOM    409  CG2 THR    24      46.848  54.150  46.636  1.00  0.00           C  
ATOM    410 HG21 THR    24      46.548  54.642  45.710  1.00  0.00           H  
ATOM    411 HG22 THR    24      46.416  53.151  46.699  1.00  0.00           H  
ATOM    412 HG23 THR    24      46.610  54.655  47.573  1.00  0.00           H  
ATOM    413  OG1 THR    24      48.969  55.123  46.618  1.00  0.00           O  
ATOM    414  HG1 THR    24      48.517  55.740  47.198  1.00  0.00           H  
ATOM    415  C   THR    24      50.172  52.594  47.628  1.00  0.00           C  
ATOM    416  O   THR    24      50.464  51.485  47.106  1.00  0.00           O  
ATOM    417  N   ASP    25      51.133  53.287  48.183  1.00  0.00           N  
ATOM    418  H   ASP    25      50.892  54.165  48.620  1.00  0.00           H  
ATOM    419  CA  ASP    25      52.508  52.857  48.295  1.00  0.00           C  
ATOM    420  HA  ASP    25      52.776  52.216  47.455  1.00  0.00           H  
ATOM    421  CB  ASP    25      53.487  54.018  48.163  1.00  0.00           C  
ATOM    422  HB2 ASP    25      53.043  54.910  47.721  1.00  0.00           H  
ATOM    423  HB3 ASP    25      53.864  54.262  49.156  1.00  0.00           H  
ATOM    424  CG  ASP    25      54.587  53.722  47.179  1.00  0.00           C  
ATOM    425  OD1 ASP    25      54.309  53.374  46.000  1.00  0.00           O  
ATOM    426  OD2 ASP    25      55.753  53.925  47.558  1.00  0.00           O  
ATOM    427  C   ASP    25      52.732  52.097  49.577  1.00  0.00           C  
ATOM    428  O   ASP    25      53.729  51.397  49.709  1.00  0.00           O  
ATOM    429  N   GLY    26      51.805  52.168  50.562  1.00  0.00           N  
ATOM    430  H   GLY    26      50.936  52.611  50.299  1.00  0.00           H  
ATOM    431  CA  GLY    26      51.757  51.205  51.621  1.00  0.00           C  
ATOM    432  HA2 GLY    26      52.537  51.486  52.329  1.00  0.00           H  
ATOM    433  HA3 GLY    26      50.770  51.199  52.083  1.00  0.00           H  
ATOM    434  C   GLY    26      51.956  49.701  51.176  1.00  0.00           C  
ATOM    435  O   GLY    26      52.763  49.039  51.864  1.00  0.00           O  
ATOM    436  N   PHE    27      51.299  49.239  50.166  1.00  0.00           N  
ATOM    437  H   PHE    27      50.563  49.814  49.781  1.00  0.00           H  
ATOM    438  CA  PHE    27      51.421  47.902  49.654  1.00  0.00           C  
ATOM    439  HA  PHE    27      51.068  47.158  50.368  1.00  0.00           H  
ATOM    440  CB  PHE    27      50.535  47.730  48.405  1.00  0.00           C  
ATOM    441  HB2 PHE    27      50.779  48.520  47.694  1.00  0.00           H  
ATOM    442  HB3 PHE    27      50.731  46.738  47.998  1.00  0.00           H  
ATOM    443  CG  PHE    27      49.054  47.850  48.701  1.00  0.00           C  
ATOM    444  CD1 PHE    27      48.281  48.883  48.170  1.00  0.00           C  
ATOM    445  HD1 PHE    27      48.631  49.577  47.420  1.00  0.00           H  
ATOM    446  CE1 PHE    27      46.924  48.970  48.469  1.00  0.00           C  
ATOM    447  HE1 PHE    27      46.375  49.815  48.080  1.00  0.00           H  
ATOM    448  CZ  PHE    27      46.219  47.917  49.123  1.00  0.00           C  
ATOM    449  HZ  PHE    27      45.144  47.918  49.230  1.00  0.00           H  
ATOM    450  CE2 PHE    27      47.032  46.961  49.732  1.00  0.00           C  
ATOM    451  HE2 PHE    27      46.630  46.180  50.360  1.00  0.00           H  
ATOM    452  CD2 PHE    27      48.426  46.951  49.546  1.00  0.00           C  
ATOM    453  HD2 PHE    27      49.009  46.135  49.947  1.00  0.00           H  
ATOM    454  C   PHE    27      52.884  47.549  49.408  1.00  0.00           C  
ATOM    455  O   PHE    27      53.375  46.497  49.797  1.00  0.00           O  
ATOM    456  N   ASP    28      53.637  48.405  48.734  1.00  0.00           N  
ATOM    457  H   ASP    28      53.163  49.219  48.371  1.00  0.00           H  
ATOM    458  CA  ASP    28      55.048  48.317  48.377  1.00  0.00           C  
ATOM    459  HA  ASP    28      55.217  47.285  48.071  1.00  0.00           H  
ATOM    460  CB  ASP    28      55.380  49.269  47.216  1.00  0.00           C  
ATOM    461  HB2 ASP    28      55.188  50.306  47.492  1.00  0.00           H  
ATOM    462  HB3 ASP    28      56.454  49.319  47.038  1.00  0.00           H  
ATOM    463  CG  ASP    28      54.688  49.110  45.905  1.00  0.00           C  
ATOM    464  OD1 ASP    28      53.448  48.852  45.817  1.00  0.00           O  
ATOM    465  OD2 ASP    28      55.388  49.352  44.840  1.00  0.00           O  
ATOM    466  C   ASP    28      56.079  48.530  49.471  1.00  0.00           C  
ATOM    467  O   ASP    28      57.007  47.734  49.623  1.00  0.00           O  
ATOM    468  N   MET    29      56.048  49.598  50.234  1.00  0.00           N  
ATOM    469  H   MET    29      55.349  50.316  50.107  1.00  0.00           H  
ATOM    470  CA  MET    29      56.968  49.781  51.354  1.00  0.00           C  
ATOM    471  HA  MET    29      58.026  49.786  51.092  1.00  0.00           H  
ATOM    472  CB  MET    29      56.645  51.194  51.933  1.00  0.00           C  
ATOM    473  HB2 MET    29      55.612  51.244  52.278  1.00  0.00           H  
ATOM    474  HB3 MET    29      57.213  51.385  52.843  1.00  0.00           H  
ATOM    475  CG  MET    29      56.917  52.300  50.885  1.00  0.00           C  
ATOM    476  HG2 MET    29      56.264  52.128  50.030  1.00  0.00           H  
ATOM    477  HG3 MET    29      56.683  53.250  51.365  1.00  0.00           H  
ATOM    478  SD  MET    29      58.607  52.491  50.173  1.00  0.00           S  
ATOM    479  CE  MET    29      58.735  51.221  48.892  1.00  0.00           C  
ATOM    480  HE1 MET    29      59.804  51.064  48.747  1.00  0.00           H  
ATOM    481  HE2 MET    29      58.232  50.340  49.291  1.00  0.00           H  
ATOM    482  HE3 MET    29      58.381  51.686  47.972  1.00  0.00           H  
ATOM    483  C   MET    29      56.689  48.741  52.432  1.00  0.00           C  
ATOM    484  O   MET    29      57.608  48.161  52.999  1.00  0.00           O  
ATOM    485  N   GLY    30      55.415  48.302  52.647  1.00  0.00           N  
ATOM    486  H   GLY    30      54.642  48.662  52.106  1.00  0.00           H  
ATOM    487  CA  GLY    30      55.131  47.143  53.439  1.00  0.00           C  
ATOM    488  HA2 GLY    30      55.307  47.289  54.505  1.00  0.00           H  
ATOM    489  HA3 GLY    30      54.067  46.914  53.378  1.00  0.00           H  
ATOM    490  C   GLY    30      55.969  45.911  52.956  1.00  0.00           C  
ATOM    491  O   GLY    30      56.731  45.309  53.785  1.00  0.00           O  
ATOM    492  N   VAL    31      55.891  45.572  51.703  1.00  0.00           N  
ATOM    493  H   VAL    31      55.239  46.062  51.107  1.00  0.00           H  
ATOM    494  CA  VAL    31      56.641  44.438  51.060  1.00  0.00           C  
ATOM    495  HA  VAL    31      56.348  43.585  51.673  1.00  0.00           H  
ATOM    496  CB  VAL    31      56.128  44.156  49.673  1.00  0.00           C  
ATOM    497  HB  VAL    31      56.258  45.048  49.061  1.00  0.00           H  
ATOM    498  CG1 VAL    31      57.022  43.117  48.946  1.00  0.00           C  
ATOM    499 HG11 VAL    31      57.264  42.297  49.622  1.00  0.00           H  
ATOM    500 HG12 VAL    31      56.512  42.728  48.065  1.00  0.00           H  
ATOM    501 HG13 VAL    31      57.889  43.591  48.487  1.00  0.00           H  
ATOM    502  CG2 VAL    31      54.704  43.567  49.778  1.00  0.00           C  
ATOM    503 HG21 VAL    31      54.319  43.294  48.795  1.00  0.00           H  
ATOM    504 HG22 VAL    31      54.708  42.609  50.299  1.00  0.00           H  
ATOM    505 HG23 VAL    31      54.012  44.309  50.177  1.00  0.00           H  
ATOM    506  C   VAL    31      58.153  44.696  51.130  1.00  0.00           C  
ATOM    507  O   VAL    31      58.906  43.756  51.518  1.00  0.00           O  
ATOM    508  N   GLY    32      58.606  45.998  51.064  1.00  0.00           N  
ATOM    509  H   GLY    32      57.939  46.701  50.780  1.00  0.00           H  
ATOM    510  CA  GLY    32      60.024  46.358  51.093  1.00  0.00           C  
ATOM    511  HA2 GLY    32      60.620  45.689  50.473  1.00  0.00           H  
ATOM    512  HA3 GLY    32      60.058  47.392  50.750  1.00  0.00           H  
ATOM    513  C   GLY    32      60.580  46.323  52.488  1.00  0.00           C  
ATOM    514  O   GLY    32      61.729  46.585  52.579  1.00  0.00           O  
ATOM    515  N   MET    33      59.867  45.929  53.573  1.00  0.00           N  
ATOM    516  H   MET    33      58.866  45.988  53.451  1.00  0.00           H  
ATOM    517  CA  MET    33      60.398  45.541  54.876  1.00  0.00           C  
ATOM    518  HA  MET    33      61.436  45.873  54.885  1.00  0.00           H  
ATOM    519  CB  MET    33      59.716  46.368  55.985  1.00  0.00           C  
ATOM    520  HB2 MET    33      58.649  46.161  55.904  1.00  0.00           H  
ATOM    521  HB3 MET    33      60.149  46.051  56.934  1.00  0.00           H  
ATOM    522  CG  MET    33      60.004  47.828  55.630  1.00  0.00           C  
ATOM    523  HG2 MET    33      61.070  48.001  55.484  1.00  0.00           H  
ATOM    524  HG3 MET    33      59.370  48.044  54.770  1.00  0.00           H  
ATOM    525  SD  MET    33      59.406  48.973  56.848  1.00  0.00           S  
ATOM    526  CE  MET    33      57.808  49.542  56.330  1.00  0.00           C  
ATOM    527  HE1 MET    33      57.881  49.664  55.249  1.00  0.00           H  
ATOM    528  HE2 MET    33      57.116  48.746  56.605  1.00  0.00           H  
ATOM    529  HE3 MET    33      57.459  50.427  56.862  1.00  0.00           H  
ATOM    530  C   MET    33      60.236  44.021  55.022  1.00  0.00           C  
ATOM    531  O   MET    33      61.089  43.279  55.546  1.00  0.00           O  
ATOM    532  N   LEU    34      59.058  43.522  54.643  1.00  0.00           N  
ATOM    533  H   LEU    34      58.333  44.198  54.451  1.00  0.00           H  
ATOM    534  CA  LEU    34      58.613  42.133  54.774  1.00  0.00           C  
ATOM    535  HA  LEU    34      58.628  41.926  55.844  1.00  0.00           H  
ATOM    536  CB  LEU    34      57.272  41.896  54.208  1.00  0.00           C  
ATOM    537  HB2 LEU    34      57.321  42.454  53.273  1.00  0.00           H  
ATOM    538  HB3 LEU    34      57.053  40.842  54.035  1.00  0.00           H  
ATOM    539  CG  LEU    34      56.152  42.450  55.073  1.00  0.00           C  
ATOM    540  HG  LEU    34      56.513  43.393  55.484  1.00  0.00           H  
ATOM    541  CD1 LEU    34      54.843  42.582  54.272  1.00  0.00           C  
ATOM    542 HD11 LEU    34      54.741  41.777  53.544  1.00  0.00           H  
ATOM    543 HD12 LEU    34      53.963  42.742  54.896  1.00  0.00           H  
ATOM    544 HD13 LEU    34      54.891  43.492  53.673  1.00  0.00           H  
ATOM    545  CD2 LEU    34      55.886  41.534  56.284  1.00  0.00           C  
ATOM    546 HD21 LEU    34      56.761  41.489  56.932  1.00  0.00           H  
ATOM    547 HD22 LEU    34      55.097  42.028  56.852  1.00  0.00           H  
ATOM    548 HD23 LEU    34      55.509  40.575  55.930  1.00  0.00           H  
ATOM    549  C   LEU    34      59.647  41.164  54.139  1.00  0.00           C  
ATOM    550  O   LEU    34      60.047  40.180  54.742  1.00  0.00           O  
ATOM    551  N   THR    35      60.346  41.556  53.043  1.00  0.00           N  
ATOM    552  H   THR    35      60.155  42.457  52.629  1.00  0.00           H  
ATOM    553  CA  THR    35      61.163  40.569  52.293  1.00  0.00           C  
ATOM    554  HA  THR    35      60.525  39.688  52.229  1.00  0.00           H  
ATOM    555  CB  THR    35      61.457  41.107  50.892  1.00  0.00           C  
ATOM    556  HB  THR    35      62.067  42.010  50.871  1.00  0.00           H  
ATOM    557  CG2 THR    35      62.172  40.015  50.081  1.00  0.00           C  
ATOM    558 HG21 THR    35      63.096  39.696  50.565  1.00  0.00           H  
ATOM    559 HG22 THR    35      61.406  39.267  49.876  1.00  0.00           H  
ATOM    560 HG23 THR    35      62.586  40.392  49.146  1.00  0.00           H  
ATOM    561  OG1 THR    35      60.313  41.344  50.124  1.00  0.00           O  
ATOM    562  HG1 THR    35      59.813  42.039  50.559  1.00  0.00           H  
ATOM    563  C   THR    35      62.413  40.204  53.114  1.00  0.00           C  
ATOM    564  O   THR    35      62.609  39.031  53.325  1.00  0.00           O  
ATOM    565  N   ARG    36      63.190  41.190  53.596  1.00  0.00           N  
ATOM    566  H   ARG    36      62.859  42.100  53.306  1.00  0.00           H  
ATOM    567  CA  ARG    36      64.310  41.026  54.587  1.00  0.00           C  
ATOM    568  HA  ARG    36      65.073  40.428  54.089  1.00  0.00           H  
ATOM    569  CB  ARG    36      64.995  42.377  54.826  1.00  0.00           C  
ATOM    570  HB2 ARG    36      65.060  42.987  53.926  1.00  0.00           H  
ATOM    571  HB3 ARG    36      64.326  42.946  55.471  1.00  0.00           H  
ATOM    572  CG  ARG    36      66.217  42.250  55.623  1.00  0.00           C  
ATOM    573  HG2 ARG    36      65.977  41.699  56.532  1.00  0.00           H  
ATOM    574  HG3 ARG    36      66.911  41.671  55.013  1.00  0.00           H  
ATOM    575  CD  ARG    36      66.831  43.638  55.955  1.00  0.00           C  
ATOM    576  HD2 ARG    36      66.884  44.295  55.086  1.00  0.00           H  
ATOM    577  HD3 ARG    36      66.071  44.050  56.618  1.00  0.00           H  
ATOM    578  NE  ARG    36      68.093  43.400  56.688  1.00  0.00           N  
ATOM    579  HE  ARG    36      68.063  43.486  57.694  1.00  0.00           H  
ATOM    580  CZ  ARG    36      69.251  43.202  56.168  1.00  0.00           C  
ATOM    581  NH1 ARG    36      69.510  42.964  54.899  1.00  0.00           N  
ATOM    582 HH11 ARG    36      68.636  42.949  54.392  1.00  0.00           H  
ATOM    583 HH12 ARG    36      70.426  42.640  54.622  1.00  0.00           H  
ATOM    584  NH2 ARG    36      70.279  43.124  56.918  1.00  0.00           N  
ATOM    585 HH21 ARG    36      70.257  43.527  57.844  1.00  0.00           H  
ATOM    586 HH22 ARG    36      71.170  43.048  56.448  1.00  0.00           H  
ATOM    587  C   ARG    36      63.845  40.431  55.895  1.00  0.00           C  
ATOM    588  O   ARG    36      64.584  39.813  56.660  1.00  0.00           O  
ATOM    589  N   PHE    37      62.589  40.650  56.325  1.00  0.00           N  
ATOM    590  H   PHE    37      61.999  41.141  55.668  1.00  0.00           H  
ATOM    591  CA  PHE    37      61.978  40.135  57.570  1.00  0.00           C  
ATOM    592  HA  PHE    37      62.792  39.900  58.256  1.00  0.00           H  
ATOM    593  CB  PHE    37      60.930  41.168  58.177  1.00  0.00           C  
ATOM    594  HB2 PHE    37      61.404  42.119  58.421  1.00  0.00           H  
ATOM    595  HB3 PHE    37      60.203  41.452  57.416  1.00  0.00           H  
ATOM    596  CG  PHE    37      60.220  40.704  59.436  1.00  0.00           C  
ATOM    597  CD1 PHE    37      58.944  40.160  59.412  1.00  0.00           C  
ATOM    598  HD1 PHE    37      58.402  40.212  58.479  1.00  0.00           H  
ATOM    599  CE1 PHE    37      58.326  39.692  60.583  1.00  0.00           C  
ATOM    600  HE1 PHE    37      57.365  39.200  60.558  1.00  0.00           H  
ATOM    601  CZ  PHE    37      58.948  39.824  61.802  1.00  0.00           C  
ATOM    602  HZ  PHE    37      58.525  39.581  62.765  1.00  0.00           H  
ATOM    603  CE2 PHE    37      60.296  40.258  61.829  1.00  0.00           C  
ATOM    604  HE2 PHE    37      60.781  40.363  62.788  1.00  0.00           H  
ATOM    605  CD2 PHE    37      60.870  40.781  60.685  1.00  0.00           C  
ATOM    606  HD2 PHE    37      61.856  41.209  60.786  1.00  0.00           H  
ATOM    607  C   PHE    37      61.364  38.738  57.455  1.00  0.00           C  
ATOM    608  O   PHE    37      61.158  38.116  58.460  1.00  0.00           O  
ATOM    609  N   LEU    38      60.982  38.212  56.269  1.00  0.00           N  
ATOM    610  H   LEU    38      60.961  38.760  55.421  1.00  0.00           H  
ATOM    611  CA  LEU    38      60.460  36.809  56.145  1.00  0.00           C  
ATOM    612  HA  LEU    38      60.496  36.219  57.061  1.00  0.00           H  
ATOM    613  CB  LEU    38      59.090  37.083  55.494  1.00  0.00           C  
ATOM    614  HB2 LEU    38      59.099  37.620  54.545  1.00  0.00           H  
ATOM    615  HB3 LEU    38      58.621  36.133  55.239  1.00  0.00           H  
ATOM    616  CG  LEU    38      58.075  37.801  56.394  1.00  0.00           C  
ATOM    617  HG  LEU    38      58.426  38.818  56.571  1.00  0.00           H  
ATOM    618  CD1 LEU    38      56.697  37.933  55.805  1.00  0.00           C  
ATOM    619 HD11 LEU    38      55.967  38.471  56.410  1.00  0.00           H  
ATOM    620 HD12 LEU    38      56.791  38.432  54.840  1.00  0.00           H  
ATOM    621 HD13 LEU    38      56.374  36.912  55.604  1.00  0.00           H  
ATOM    622  CD2 LEU    38      57.849  36.953  57.731  1.00  0.00           C  
ATOM    623 HD21 LEU    38      58.810  36.892  58.241  1.00  0.00           H  
ATOM    624 HD22 LEU    38      57.192  37.530  58.383  1.00  0.00           H  
ATOM    625 HD23 LEU    38      57.469  35.955  57.511  1.00  0.00           H  
ATOM    626  C   LEU    38      61.247  35.926  55.119  1.00  0.00           C  
ATOM    627  O   LEU    38      62.308  36.272  54.595  1.00  0.00           O  
ATOM    628  N   GLY    39      60.738  34.731  54.869  1.00  0.00           N  
ATOM    629  H   GLY    39      59.820  34.522  55.233  1.00  0.00           H  
ATOM    630  CA  GLY    39      61.223  33.685  53.979  1.00  0.00           C  
ATOM    631  HA2 GLY    39      60.492  32.877  54.015  1.00  0.00           H  
ATOM    632  HA3 GLY    39      61.251  34.052  52.953  1.00  0.00           H  
ATOM    633  C   GLY    39      62.653  33.102  54.347  1.00  0.00           C  
ATOM    634  O   GLY    39      63.543  33.789  54.865  1.00  0.00           O  
ATOM    635  N   ARG    40      62.841  31.765  54.164  1.00  0.00           N  
ATOM    636  H   ARG    40      62.133  31.215  53.699  1.00  0.00           H  
ATOM    637  CA  ARG    40      63.881  31.005  54.836  1.00  0.00           C  
ATOM    638  HA  ARG    40      63.862  31.398  55.853  1.00  0.00           H  
ATOM    639  CB  ARG    40      63.439  29.546  54.807  1.00  0.00           C  
ATOM    640  HB2 ARG    40      63.263  29.299  53.760  1.00  0.00           H  
ATOM    641  HB3 ARG    40      64.297  29.015  55.219  1.00  0.00           H  
ATOM    642  CG  ARG    40      62.251  29.119  55.702  1.00  0.00           C  
ATOM    643  HG2 ARG    40      62.268  29.779  56.569  1.00  0.00           H  
ATOM    644  HG3 ARG    40      61.392  29.320  55.063  1.00  0.00           H  
ATOM    645  CD  ARG    40      62.219  27.599  56.062  1.00  0.00           C  
ATOM    646  HD2 ARG    40      62.237  27.070  55.109  1.00  0.00           H  
ATOM    647  HD3 ARG    40      63.102  27.344  56.649  1.00  0.00           H  
ATOM    648  NE  ARG    40      61.049  27.120  56.848  1.00  0.00           N  
ATOM    649  HE  ARG    40      61.291  26.901  57.804  1.00  0.00           H  
ATOM    650  CZ  ARG    40      59.867  26.812  56.482  1.00  0.00           C  
ATOM    651  NH1 ARG    40      59.365  27.001  55.318  1.00  0.00           N  
ATOM    652 HH11 ARG    40      59.951  27.303  54.553  1.00  0.00           H  
ATOM    653 HH12 ARG    40      58.502  26.532  55.080  1.00  0.00           H  
ATOM    654  NH2 ARG    40      59.046  26.348  57.348  1.00  0.00           N  
ATOM    655 HH21 ARG    40      59.334  26.384  58.315  1.00  0.00           H  
ATOM    656 HH22 ARG    40      58.230  25.936  56.918  1.00  0.00           H  
ATOM    657  C   ARG    40      65.231  31.155  54.203  1.00  0.00           C  
ATOM    658  O   ARG    40      66.221  30.836  54.892  1.00  0.00           O  
ATOM    659  N   ASN    41      65.316  31.746  52.995  1.00  0.00           N  
ATOM    660  H   ASN    41      64.421  31.895  52.551  1.00  0.00           H  
ATOM    661  CA  ASN    41      66.441  31.686  52.063  1.00  0.00           C  
ATOM    662  HA  ASN    41      67.373  31.810  52.613  1.00  0.00           H  
ATOM    663  CB  ASN    41      66.436  30.315  51.304  1.00  0.00           C  
ATOM    664  HB2 ASN    41      67.212  30.207  50.547  1.00  0.00           H  
ATOM    665  HB3 ASN    41      66.677  29.511  51.999  1.00  0.00           H  
ATOM    666  CG  ASN    41      65.158  29.974  50.589  1.00  0.00           C  
ATOM    667  OD1 ASN    41      64.785  30.676  49.636  1.00  0.00           O  
ATOM    668  ND2 ASN    41      64.469  28.927  50.898  1.00  0.00           N  
ATOM    669 HD21 ASN    41      64.680  28.309  51.669  1.00  0.00           H  
ATOM    670 HD22 ASN    41      63.632  28.615  50.425  1.00  0.00           H  
ATOM    671  C   ASN    41      66.224  32.830  51.039  1.00  0.00           C  
ATOM    672  O   ASN    41      65.133  33.383  50.980  1.00  0.00           O  
ATOM    673  N   ASP    42      67.276  33.152  50.183  1.00  0.00           N  
ATOM    674  H   ASP    42      68.050  32.508  50.097  1.00  0.00           H  
ATOM    675  CA  ASP    42      67.235  34.306  49.230  1.00  0.00           C  
ATOM    676  HA  ASP    42      66.819  35.124  49.817  1.00  0.00           H  
ATOM    677  CB  ASP    42      68.541  34.817  48.746  1.00  0.00           C  
ATOM    678  HB2 ASP    42      68.364  35.751  48.213  1.00  0.00           H  
ATOM    679  HB3 ASP    42      69.191  34.983  49.604  1.00  0.00           H  
ATOM    680  CG  ASP    42      69.299  33.756  47.907  1.00  0.00           C  
ATOM    681  OD1 ASP    42      69.563  34.086  46.735  1.00  0.00           O  
ATOM    682  OD2 ASP    42      69.610  32.643  48.410  1.00  0.00           O  
ATOM    683  C   ASP    42      66.312  33.985  47.991  1.00  0.00           C  
ATOM    684  O   ASP    42      65.922  34.915  47.327  1.00  0.00           O  
ATOM    685  N   THR    43      65.925  32.750  47.679  1.00  0.00           N  
ATOM    686  H   THR    43      66.223  32.066  48.360  1.00  0.00           H  
ATOM    687  CA  THR    43      64.841  32.457  46.684  1.00  0.00           C  
ATOM    688  HA  THR    43      64.890  33.069  45.784  1.00  0.00           H  
ATOM    689  CB  THR    43      64.766  30.928  46.412  1.00  0.00           C  
ATOM    690  HB  THR    43      64.577  30.397  47.344  1.00  0.00           H  
ATOM    691  CG2 THR    43      63.730  30.420  45.477  1.00  0.00           C  
ATOM    692 HG21 THR    43      63.620  31.192  44.715  1.00  0.00           H  
ATOM    693 HG22 THR    43      64.126  29.467  45.126  1.00  0.00           H  
ATOM    694 HG23 THR    43      62.778  30.175  45.948  1.00  0.00           H  
ATOM    695  OG1 THR    43      66.042  30.409  46.074  1.00  0.00           O  
ATOM    696  HG1 THR    43      66.664  30.451  46.804  1.00  0.00           H  
ATOM    697  C   THR    43      63.435  32.916  47.256  1.00  0.00           C  
ATOM    698  O   THR    43      62.745  33.585  46.570  1.00  0.00           O  
ATOM    699  N   GLU    44      63.054  32.573  48.475  1.00  0.00           N  
ATOM    700  H   GLU    44      63.677  32.083  49.100  1.00  0.00           H  
ATOM    701  CA  GLU    44      61.823  33.064  49.119  1.00  0.00           C  
ATOM    702  HA  GLU    44      61.001  32.769  48.467  1.00  0.00           H  
ATOM    703  CB  GLU    44      61.681  32.344  50.468  1.00  0.00           C  
ATOM    704  HB2 GLU    44      62.573  32.390  51.092  1.00  0.00           H  
ATOM    705  HB3 GLU    44      60.903  32.831  51.055  1.00  0.00           H  
ATOM    706  CG  GLU    44      61.218  30.928  50.211  1.00  0.00           C  
ATOM    707  HG2 GLU    44      60.490  31.039  49.408  1.00  0.00           H  
ATOM    708  HG3 GLU    44      62.001  30.272  49.828  1.00  0.00           H  
ATOM    709  CD  GLU    44      60.669  30.215  51.429  1.00  0.00           C  
ATOM    710  OE1 GLU    44      60.768  30.768  52.536  1.00  0.00           O  
ATOM    711  OE2 GLU    44      60.311  29.030  51.338  1.00  0.00           O  
ATOM    712  C   GLU    44      61.764  34.600  49.173  1.00  0.00           C  
ATOM    713  O   GLU    44      60.660  35.176  49.041  1.00  0.00           O  
ATOM    714  N   ARG    45      62.885  35.293  49.135  1.00  0.00           N  
ATOM    715  H   ARG    45      63.772  34.815  49.064  1.00  0.00           H  
ATOM    716  CA  ARG    45      62.912  36.777  48.989  1.00  0.00           C  
ATOM    717  HA  ARG    45      61.996  37.176  49.425  1.00  0.00           H  
ATOM    718  CB  ARG    45      64.217  37.322  49.762  1.00  0.00           C  
ATOM    719  HB2 ARG    45      65.144  36.819  49.488  1.00  0.00           H  
ATOM    720  HB3 ARG    45      64.272  38.409  49.712  1.00  0.00           H  
ATOM    721  CG  ARG    45      63.977  36.961  51.210  1.00  0.00           C  
ATOM    722  HG2 ARG    45      63.009  37.285  51.593  1.00  0.00           H  
ATOM    723  HG3 ARG    45      63.997  35.871  51.224  1.00  0.00           H  
ATOM    724  CD  ARG    45      65.048  37.405  52.233  1.00  0.00           C  
ATOM    725  HD2 ARG    45      66.036  37.083  51.906  1.00  0.00           H  
ATOM    726  HD3 ARG    45      65.185  38.487  52.244  1.00  0.00           H  
ATOM    727  NE  ARG    45      64.724  36.908  53.566  1.00  0.00           N  
ATOM    728  HE  ARG    45      63.757  36.705  53.775  1.00  0.00           H  
ATOM    729  CZ  ARG    45      65.641  36.565  54.456  1.00  0.00           C  
ATOM    730  NH1 ARG    45      66.809  37.117  54.622  1.00  0.00           N  
ATOM    731 HH11 ARG    45      67.042  37.892  54.018  1.00  0.00           H  
ATOM    732 HH12 ARG    45      67.393  36.792  55.379  1.00  0.00           H  
ATOM    733  NH2 ARG    45      65.399  35.705  55.340  1.00  0.00           N  
ATOM    734 HH21 ARG    45      64.637  35.043  55.296  1.00  0.00           H  
ATOM    735 HH22 ARG    45      66.101  35.597  56.058  1.00  0.00           H  
ATOM    736  C   ARG    45      62.866  37.190  47.513  1.00  0.00           C  
ATOM    737  O   ARG    45      62.123  38.177  47.345  1.00  0.00           O  
ATOM    738  N   ARG    46      63.363  36.351  46.644  1.00  0.00           N  
ATOM    739  H   ARG    46      63.718  35.480  47.013  1.00  0.00           H  
ATOM    740  CA  ARG    46      63.109  36.552  45.224  1.00  0.00           C  
ATOM    741  HA  ARG    46      63.400  37.555  44.913  1.00  0.00           H  
ATOM    742  CB  ARG    46      63.782  35.492  44.430  1.00  0.00           C  
ATOM    743  HB2 ARG    46      64.573  35.055  45.039  1.00  0.00           H  
ATOM    744  HB3 ARG    46      63.101  34.672  44.203  1.00  0.00           H  
ATOM    745  CG  ARG    46      64.417  35.981  43.163  1.00  0.00           C  
ATOM    746  HG2 ARG    46      63.651  36.333  42.473  1.00  0.00           H  
ATOM    747  HG3 ARG    46      65.108  36.791  43.398  1.00  0.00           H  
ATOM    748  CD  ARG    46      65.202  34.914  42.393  1.00  0.00           C  
ATOM    749  HD2 ARG    46      65.998  34.531  43.031  1.00  0.00           H  
ATOM    750  HD3 ARG    46      64.574  34.046  42.192  1.00  0.00           H  
ATOM    751  NE  ARG    46      65.749  35.608  41.205  1.00  0.00           N  
ATOM    752  HE  ARG    46      65.475  36.550  40.966  1.00  0.00           H  
ATOM    753  CZ  ARG    46      66.678  35.180  40.459  1.00  0.00           C  
ATOM    754  NH1 ARG    46      67.347  34.110  40.754  1.00  0.00           N  
ATOM    755 HH11 ARG    46      67.123  33.416  41.454  1.00  0.00           H  
ATOM    756 HH12 ARG    46      68.165  33.987  40.175  1.00  0.00           H  
ATOM    757  NH2 ARG    46      67.020  35.803  39.376  1.00  0.00           N  
ATOM    758 HH21 ARG    46      66.600  36.706  39.212  1.00  0.00           H  
ATOM    759 HH22 ARG    46      67.764  35.472  38.779  1.00  0.00           H  
ATOM    760  C   ARG    46      61.627  36.450  44.896  1.00  0.00           C  
ATOM    761  O   ARG    46      61.127  37.354  44.207  1.00  0.00           O  
ATOM    762  N   ILE    47      60.887  35.537  45.602  1.00  0.00           N  
ATOM    763  H   ILE    47      61.342  34.853  46.190  1.00  0.00           H  
ATOM    764  CA  ILE    47      59.389  35.376  45.371  1.00  0.00           C  
ATOM    765  HA  ILE    47      59.207  35.363  44.296  1.00  0.00           H  
ATOM    766  CB  ILE    47      58.870  34.111  46.048  1.00  0.00           C  
ATOM    767  HB  ILE    47      59.131  34.114  47.106  1.00  0.00           H  
ATOM    768  CG2 ILE    47      57.362  33.996  45.848  1.00  0.00           C  
ATOM    769 HG21 ILE    47      56.830  34.667  46.523  1.00  0.00           H  
ATOM    770 HG22 ILE    47      57.052  34.261  44.837  1.00  0.00           H  
ATOM    771 HG23 ILE    47      57.045  33.020  46.216  1.00  0.00           H  
ATOM    772  CG1 ILE    47      59.467  32.928  45.242  1.00  0.00           C  
ATOM    773 HG12 ILE    47      58.760  32.679  44.450  1.00  0.00           H  
ATOM    774 HG13 ILE    47      60.420  33.191  44.782  1.00  0.00           H  
ATOM    775  CD1 ILE    47      59.642  31.664  46.110  1.00  0.00           C  
ATOM    776 HD11 ILE    47      58.908  30.913  45.818  1.00  0.00           H  
ATOM    777 HD12 ILE    47      60.672  31.307  46.101  1.00  0.00           H  
ATOM    778 HD13 ILE    47      59.497  31.915  47.160  1.00  0.00           H  
ATOM    779  C   ILE    47      58.759  36.619  45.972  1.00  0.00           C  
ATOM    780  O   ILE    47      57.835  37.096  45.436  1.00  0.00           O  
ATOM    781  N   MET    48      59.116  37.150  47.179  1.00  0.00           N  
ATOM    782  H   MET    48      59.875  36.776  47.731  1.00  0.00           H  
ATOM    783  CA  MET    48      58.360  38.248  47.718  1.00  0.00           C  
ATOM    784  HA  MET    48      57.307  37.965  47.709  1.00  0.00           H  
ATOM    785  CB  MET    48      58.544  38.457  49.192  1.00  0.00           C  
ATOM    786  HB2 MET    48      59.600  38.490  49.461  1.00  0.00           H  
ATOM    787  HB3 MET    48      58.093  39.398  49.506  1.00  0.00           H  
ATOM    788  CG  MET    48      57.938  37.221  49.936  1.00  0.00           C  
ATOM    789  HG2 MET    48      56.870  37.365  49.775  1.00  0.00           H  
ATOM    790  HG3 MET    48      58.196  36.283  49.444  1.00  0.00           H  
ATOM    791  SD  MET    48      58.340  37.136  51.717  1.00  0.00           S  
ATOM    792  CE  MET    48      60.010  36.381  51.790  1.00  0.00           C  
ATOM    793  HE1 MET    48      60.563  36.807  50.953  1.00  0.00           H  
ATOM    794  HE2 MET    48      60.453  36.616  52.758  1.00  0.00           H  
ATOM    795  HE3 MET    48      60.037  35.292  51.750  1.00  0.00           H  
ATOM    796  C   MET    48      58.560  39.564  47.021  1.00  0.00           C  
ATOM    797  O   MET    48      57.580  40.249  46.741  1.00  0.00           O  
ATOM    798  N   ILE    49      59.801  39.992  46.731  1.00  0.00           N  
ATOM    799  H   ILE    49      60.579  39.390  46.961  1.00  0.00           H  
ATOM    800  CA  ILE    49      60.080  41.328  46.056  1.00  0.00           C  
ATOM    801  HA  ILE    49      59.443  42.084  46.516  1.00  0.00           H  
ATOM    802  CB  ILE    49      61.493  41.721  46.340  1.00  0.00           C  
ATOM    803  HB  ILE    49      61.685  41.412  47.367  1.00  0.00           H  
ATOM    804  CG2 ILE    49      62.504  40.894  45.499  1.00  0.00           C  
ATOM    805 HG21 ILE    49      63.522  41.023  45.866  1.00  0.00           H  
ATOM    806 HG22 ILE    49      62.267  39.830  45.504  1.00  0.00           H  
ATOM    807 HG23 ILE    49      62.477  41.212  44.457  1.00  0.00           H  
ATOM    808  CG1 ILE    49      61.835  43.248  46.293  1.00  0.00           C  
ATOM    809 HG12 ILE    49      62.920  43.316  46.216  1.00  0.00           H  
ATOM    810 HG13 ILE    49      61.398  43.752  45.430  1.00  0.00           H  
ATOM    811  CD1 ILE    49      61.558  44.036  47.601  1.00  0.00           C  
ATOM    812 HD11 ILE    49      60.529  43.868  47.919  1.00  0.00           H  
ATOM    813 HD12 ILE    49      62.168  43.565  48.372  1.00  0.00           H  
ATOM    814 HD13 ILE    49      61.934  45.059  47.574  1.00  0.00           H  
ATOM    815  C   ILE    49      59.775  41.379  44.554  1.00  0.00           C  
ATOM    816  O   ILE    49      59.515  42.469  44.026  1.00  0.00           O  
ATOM    817  N   ASN    50      59.726  40.208  43.897  1.00  0.00           N  
ATOM    818  H   ASN    50      59.815  39.358  44.436  1.00  0.00           H  
ATOM    819  CA  ASN    50      59.112  40.113  42.579  1.00  0.00           C  
ATOM    820  HA  ASN    50      59.575  40.853  41.926  1.00  0.00           H  
ATOM    821  CB  ASN    50      59.451  38.762  41.947  1.00  0.00           C  
ATOM    822  HB2 ASN    50      59.326  37.935  42.647  1.00  0.00           H  
ATOM    823  HB3 ASN    50      58.699  38.562  41.184  1.00  0.00           H  
ATOM    824  CG  ASN    50      60.844  38.717  41.219  1.00  0.00           C  
ATOM    825  OD1 ASN    50      61.030  39.276  40.148  1.00  0.00           O  
ATOM    826  ND2 ASN    50      61.887  38.257  41.755  1.00  0.00           N  
ATOM    827 HD21 ASN    50      61.809  37.792  42.648  1.00  0.00           H  
ATOM    828 HD22 ASN    50      62.779  38.502  41.350  1.00  0.00           H  
ATOM    829  C   ASN    50      57.660  40.423  42.582  1.00  0.00           C  
ATOM    830  O   ASN    50      57.095  40.509  41.447  1.00  0.00           O  
ATOM    831  N   SER    51      56.953  40.627  43.702  1.00  0.00           N  
ATOM    832  H   SER    51      57.434  40.561  44.588  1.00  0.00           H  
ATOM    833  CA  SER    51      55.617  41.148  43.724  1.00  0.00           C  
ATOM    834  HA  SER    51      55.168  40.983  42.745  1.00  0.00           H  
ATOM    835  CB  SER    51      54.783  40.479  44.894  1.00  0.00           C  
ATOM    836  HB2 SER    51      53.731  40.674  44.687  1.00  0.00           H  
ATOM    837  HB3 SER    51      54.873  39.395  44.824  1.00  0.00           H  
ATOM    838  OG  SER    51      55.095  41.084  46.143  1.00  0.00           O  
ATOM    839  HG  SER    51      56.013  40.951  46.393  1.00  0.00           H  
ATOM    840  C   SER    51      55.633  42.733  43.648  1.00  0.00           C  
ATOM    841  O   SER    51      54.508  43.300  43.529  1.00  0.00           O  
ATOM    842  N   ILE    52      56.787  43.466  43.715  1.00  0.00           N  
ATOM    843  H   ILE    52      57.664  43.058  44.004  1.00  0.00           H  
ATOM    844  CA  ILE    52      56.804  44.914  43.519  1.00  0.00           C  
ATOM    845  HA  ILE    52      55.936  45.162  42.908  1.00  0.00           H  
ATOM    846  CB  ILE    52      56.778  45.564  44.969  1.00  0.00           C  
ATOM    847  HB  ILE    52      56.690  46.648  44.903  1.00  0.00           H  
ATOM    848  CG2 ILE    52      55.641  45.067  45.895  1.00  0.00           C  
ATOM    849 HG21 ILE    52      54.738  45.447  45.417  1.00  0.00           H  
ATOM    850 HG22 ILE    52      55.503  43.989  45.984  1.00  0.00           H  
ATOM    851 HG23 ILE    52      55.749  45.428  46.917  1.00  0.00           H  
ATOM    852  CG1 ILE    52      58.158  45.340  45.658  1.00  0.00           C  
ATOM    853 HG12 ILE    52      58.235  44.294  45.953  1.00  0.00           H  
ATOM    854 HG13 ILE    52      58.921  45.708  44.972  1.00  0.00           H  
ATOM    855  CD1 ILE    52      58.342  46.251  46.890  1.00  0.00           C  
ATOM    856 HD11 ILE    52      58.039  47.291  46.765  1.00  0.00           H  
ATOM    857 HD12 ILE    52      57.891  45.904  47.820  1.00  0.00           H  
ATOM    858 HD13 ILE    52      59.402  46.296  47.140  1.00  0.00           H  
ATOM    859  C   ILE    52      57.967  45.475  42.614  1.00  0.00           C  
ATOM    860  O   ILE    52      58.023  46.701  42.368  1.00  0.00           O  
ATOM    861  N   ALA    53      58.979  44.658  42.271  1.00  0.00           N  
ATOM    862  H   ALA    53      59.145  43.762  42.707  1.00  0.00           H  
ATOM    863  CA  ALA    53      60.056  45.114  41.325  1.00  0.00           C  
ATOM    864  HA  ALA    53      60.454  46.015  41.791  1.00  0.00           H  
ATOM    865  CB  ALA    53      61.143  44.071  41.280  1.00  0.00           C  
ATOM    866  HB1 ALA    53      60.693  43.183  40.838  1.00  0.00           H  
ATOM    867  HB2 ALA    53      62.098  44.340  40.828  1.00  0.00           H  
ATOM    868  HB3 ALA    53      61.322  43.571  42.232  1.00  0.00           H  
ATOM    869  C   ALA    53      59.510  45.402  39.860  1.00  0.00           C  
ATOM    870  O   ALA    53      59.878  46.379  39.188  1.00  0.00           O  
ATOM    871  N   PRO    54      58.495  44.592  39.335  1.00  0.00           N  
ATOM    872  CD  PRO    54      58.076  43.234  39.776  1.00  0.00           C  
ATOM    873  HD2 PRO    54      57.202  43.127  40.418  1.00  0.00           H  
ATOM    874  HD3 PRO    54      58.835  42.638  40.282  1.00  0.00           H  
ATOM    875  CG  PRO    54      57.854  42.469  38.448  1.00  0.00           C  
ATOM    876  HG2 PRO    54      57.171  41.622  38.511  1.00  0.00           H  
ATOM    877  HG3 PRO    54      58.823  42.057  38.166  1.00  0.00           H  
ATOM    878  CB  PRO    54      57.370  43.515  37.460  1.00  0.00           C  
ATOM    879  HB2 PRO    54      56.287  43.397  37.506  1.00  0.00           H  
ATOM    880  HB3 PRO    54      57.647  43.407  36.412  1.00  0.00           H  
ATOM    881  CA  PRO    54      57.934  44.801  37.969  1.00  0.00           C  
ATOM    882  HA  PRO    54      58.832  45.054  37.406  1.00  0.00           H  
ATOM    883  C   PRO    54      57.038  46.004  37.767  1.00  0.00           C  
ATOM    884  O   PRO    54      56.379  46.095  36.761  1.00  0.00           O  
ATOM    885  N   HIE    55      57.033  46.909  38.752  1.00  0.00           N  
ATOM    886  H   HIE    55      57.567  46.755  39.595  1.00  0.00           H  
ATOM    887  CA  HIE    55      56.184  48.134  38.841  1.00  0.00           C  
ATOM    888  HA  HIE    55      56.136  48.797  37.977  1.00  0.00           H  
ATOM    889  CB  HIE    55      54.794  47.695  39.251  1.00  0.00           C  
ATOM    890  HB2 HIE    55      54.536  46.682  38.942  1.00  0.00           H  
ATOM    891  HB3 HIE    55      54.721  47.668  40.339  1.00  0.00           H  
ATOM    892  CG  HIE    55      53.707  48.525  38.655  1.00  0.00           C  
ATOM    893  ND1 HIE    55      53.137  48.409  37.361  1.00  0.00           N  
ATOM    894  CE1 HIE    55      52.473  49.556  37.129  1.00  0.00           C  
ATOM    895  HE1 HIE    55      51.982  49.770  36.191  1.00  0.00           H  
ATOM    896  NE2 HIE    55      52.456  50.329  38.184  1.00  0.00           N  
ATOM    897  HE2 HIE    55      52.160  51.284  38.322  1.00  0.00           H  
ATOM    898  CD2 HIE    55      53.144  49.707  39.173  1.00  0.00           C  
ATOM    899  HD2 HIE    55      53.294  50.095  40.170  1.00  0.00           H  
ATOM    900  C   HIE    55      56.844  49.059  39.900  1.00  0.00           C  
ATOM    901  O   HIE    55      56.180  49.574  40.810  1.00  0.00           O  
ATOM    902  N   TRP    56      58.153  49.274  39.716  1.00  0.00           N  
ATOM    903  H   TRP    56      58.688  48.803  39.000  1.00  0.00           H  
ATOM    904  CA  TRP    56      58.924  50.198  40.511  1.00  0.00           C  
ATOM    905  HA  TRP    56      58.857  49.732  41.494  1.00  0.00           H  
ATOM    906  CB  TRP    56      60.405  50.105  40.152  1.00  0.00           C  
ATOM    907  HB2 TRP    56      60.900  50.797  40.834  1.00  0.00           H  
ATOM    908  HB3 TRP    56      60.789  49.095  40.292  1.00  0.00           H  
ATOM    909  CG  TRP    56      60.689  50.580  38.821  1.00  0.00           C  
ATOM    910  CD1 TRP    56      60.930  49.806  37.725  1.00  0.00           C  
ATOM    911  HD1 TRP    56      60.926  48.726  37.727  1.00  0.00           H  
ATOM    912  NE1 TRP    56      61.032  50.558  36.605  1.00  0.00           N  
ATOM    913  HE1 TRP    56      61.217  50.157  35.697  1.00  0.00           H  
ATOM    914  CE2 TRP    56      60.985  51.904  36.824  1.00  0.00           C  
ATOM    915  CZ2 TRP    56      60.996  53.038  36.019  1.00  0.00           C  
ATOM    916  HZ2 TRP    56      61.128  53.000  34.948  1.00  0.00           H  
ATOM    917  CH2 TRP    56      60.926  54.268  36.636  1.00  0.00           C  
ATOM    918  HH2 TRP    56      60.989  55.206  36.105  1.00  0.00           H  
ATOM    919  CZ3 TRP    56      60.832  54.356  37.997  1.00  0.00           C  
ATOM    920  HZ3 TRP    56      60.666  55.341  38.408  1.00  0.00           H  
ATOM    921  CE3 TRP    56      60.670  53.168  38.848  1.00  0.00           C  
ATOM    922  HE3 TRP    56      60.530  53.291  39.911  1.00  0.00           H  
ATOM    923  CD2 TRP    56      60.735  51.940  38.237  1.00  0.00           C  
ATOM    924  C   TRP    56      58.385  51.648  40.478  1.00  0.00           C  
ATOM    925  O   TRP    56      58.553  52.444  41.351  1.00  0.00           O  
ATOM    926  N   ASP    57      57.579  52.011  39.482  1.00  0.00           N  
ATOM    927  H   ASP    57      57.549  51.381  38.694  1.00  0.00           H  
ATOM    928  CA  ASP    57      56.942  53.320  39.318  1.00  0.00           C  
ATOM    929  HA  ASP    57      57.790  53.997  39.429  1.00  0.00           H  
ATOM    930  CB  ASP    57      56.455  53.583  37.889  1.00  0.00           C  
ATOM    931  HB2 ASP    57      55.598  54.255  37.841  1.00  0.00           H  
ATOM    932  HB3 ASP    57      57.248  54.045  37.300  1.00  0.00           H  
ATOM    933  CG  ASP    57      56.004  52.280  37.149  1.00  0.00           C  
ATOM    934  OD1 ASP    57      56.865  51.377  36.948  1.00  0.00           O  
ATOM    935  OD2 ASP    57      54.763  52.222  36.847  1.00  0.00           O  
ATOM    936  C   ASP    57      55.863  53.691  40.403  1.00  0.00           C  
ATOM    937  O   ASP    57      55.751  54.888  40.762  1.00  0.00           O  
ATOM    938  N   GLY    58      55.221  52.663  40.962  1.00  0.00           N  
ATOM    939  H   GLY    58      55.481  51.775  40.558  1.00  0.00           H  
ATOM    940  CA  GLY    58      54.543  52.794  42.272  1.00  0.00           C  
ATOM    941  HA2 GLY    58      54.129  51.858  42.647  1.00  0.00           H  
ATOM    942  HA3 GLY    58      55.287  53.090  43.011  1.00  0.00           H  
ATOM    943  C   GLY    58      53.513  53.971  42.410  1.00  0.00           C  
ATOM    944  O   GLY    58      52.854  54.355  41.468  1.00  0.00           O  
ATOM    945  N   ASN    59      53.363  54.497  43.643  1.00  0.00           N  
ATOM    946  H   ASN    59      53.893  54.050  44.377  1.00  0.00           H  
ATOM    947  CA  ASN    59      52.450  55.645  44.017  1.00  0.00           C  
ATOM    948  HA  ASN    59      52.307  56.203  43.091  1.00  0.00           H  
ATOM    949  CB  ASN    59      51.121  55.034  44.475  1.00  0.00           C  
ATOM    950  HB2 ASN    59      51.354  54.346  45.287  1.00  0.00           H  
ATOM    951  HB3 ASN    59      50.495  55.815  44.906  1.00  0.00           H  
ATOM    952  CG  ASN    59      50.425  54.124  43.540  1.00  0.00           C  
ATOM    953  OD1 ASN    59      49.931  54.635  42.549  1.00  0.00           O  
ATOM    954  ND2 ASN    59      50.394  52.825  43.707  1.00  0.00           N  
ATOM    955 HD21 ASN    59      51.096  52.440  44.323  1.00  0.00           H  
ATOM    956 HD22 ASN    59      50.305  52.306  42.845  1.00  0.00           H  
ATOM    957  C   ASN    59      52.996  56.749  44.932  1.00  0.00           C  
ATOM    958  O   ASN    59      52.300  57.573  45.517  1.00  0.00           O  
ATOM    959  N   GLN    60      54.305  56.831  45.052  1.00  0.00           N  
ATOM    960  H   GLN    60      54.948  56.119  44.734  1.00  0.00           H  
ATOM    961  CA  GLN    60      54.940  57.922  45.924  1.00  0.00           C  
ATOM    962  HA  GLN    60      54.556  57.704  46.920  1.00  0.00           H  
ATOM    963  CB  GLN    60      56.438  57.684  45.920  1.00  0.00           C  
ATOM    964  HB2 GLN    60      56.982  58.295  46.640  1.00  0.00           H  
ATOM    965  HB3 GLN    60      56.664  56.652  46.188  1.00  0.00           H  
ATOM    966  CG  GLN    60      57.159  57.967  44.562  1.00  0.00           C  
ATOM    967  HG2 GLN    60      56.918  58.983  44.251  1.00  0.00           H  
ATOM    968  HG3 GLN    60      58.243  57.962  44.677  1.00  0.00           H  
ATOM    969  CD  GLN    60      56.920  56.945  43.453  1.00  0.00           C  
ATOM    970  OE1 GLN    60      56.665  55.819  43.824  1.00  0.00           O  
ATOM    971  NE2 GLN    60      56.812  57.275  42.199  1.00  0.00           N  
ATOM    972 HE21 GLN    60      57.048  58.236  42.000  1.00  0.00           H  
ATOM    973 HE22 GLN    60      56.543  56.557  41.541  1.00  0.00           H  
ATOM    974  C   GLN    60      54.587  59.368  45.607  1.00  0.00           C  
ATOM    975  O   GLN    60      54.793  60.260  46.437  1.00  0.00           O  
ATOM    976  N   VAL    61      54.179  59.645  44.329  1.00  0.00           N  
ATOM    977  H   VAL    61      53.911  58.846  43.774  1.00  0.00           H  
ATOM    978  CA  VAL    61      53.570  60.912  43.892  1.00  0.00           C  
ATOM    979  HA  VAL    61      54.398  61.595  43.700  1.00  0.00           H  
ATOM    980  CB  VAL    61      52.764  60.720  42.588  1.00  0.00           C  
ATOM    981  HB  VAL    61      51.870  60.098  42.559  1.00  0.00           H  
ATOM    982  CG1 VAL    61      52.323  62.114  42.022  1.00  0.00           C  
ATOM    983 HG11 VAL    61      53.091  62.882  42.117  1.00  0.00           H  
ATOM    984 HG12 VAL    61      52.003  62.064  40.981  1.00  0.00           H  
ATOM    985 HG13 VAL    61      51.426  62.535  42.476  1.00  0.00           H  
ATOM    986  CG2 VAL    61      53.710  60.129  41.516  1.00  0.00           C  
ATOM    987 HG21 VAL    61      53.854  59.057  41.651  1.00  0.00           H  
ATOM    988 HG22 VAL    61      53.376  60.179  40.480  1.00  0.00           H  
ATOM    989 HG23 VAL    61      54.682  60.618  41.574  1.00  0.00           H  
ATOM    990  C   VAL    61      52.609  61.582  44.880  1.00  0.00           C  
ATOM    991  O   VAL    61      52.759  62.752  45.192  1.00  0.00           O  
ATOM    992  N   TRP    62      51.695  60.864  45.480  1.00  0.00           N  
ATOM    993  H   TRP    62      51.550  59.890  45.256  1.00  0.00           H  
ATOM    994  CA  TRP    62      50.849  61.354  46.583  1.00  0.00           C  
ATOM    995  HA  TRP    62      49.971  61.924  46.280  1.00  0.00           H  
ATOM    996  CB  TRP    62      50.101  60.181  47.259  1.00  0.00           C  
ATOM    997  HB2 TRP    62      50.844  59.456  47.590  1.00  0.00           H  
ATOM    998  HB3 TRP    62      49.648  60.664  48.125  1.00  0.00           H  
ATOM    999  CG  TRP    62      48.937  59.553  46.412  1.00  0.00           C  
ATOM   1000  CD1 TRP    62      49.010  58.282  45.880  1.00  0.00           C  
ATOM   1001  HD1 TRP    62      49.919  57.705  45.783  1.00  0.00           H  
ATOM   1002  NE1 TRP    62      47.705  57.869  45.550  1.00  0.00           N  
ATOM   1003  HE1 TRP    62      47.457  56.936  45.251  1.00  0.00           H  
ATOM   1004  CE2 TRP    62      46.793  58.888  45.724  1.00  0.00           C  
ATOM   1005  CZ2 TRP    62      45.377  58.865  45.544  1.00  0.00           C  
ATOM   1006  HZ2 TRP    62      44.841  57.992  45.201  1.00  0.00           H  
ATOM   1007  CH2 TRP    62      44.699  60.031  45.921  1.00  0.00           C  
ATOM   1008  HH2 TRP    62      43.622  60.025  45.997  1.00  0.00           H  
ATOM   1009  CZ3 TRP    62      45.448  61.131  46.432  1.00  0.00           C  
ATOM   1010  HZ3 TRP    62      45.036  62.057  46.805  1.00  0.00           H  
ATOM   1011  CE3 TRP    62      46.828  61.091  46.570  1.00  0.00           C  
ATOM   1012  HE3 TRP    62      47.329  61.993  46.888  1.00  0.00           H  
ATOM   1013  CD2 TRP    62      47.552  59.919  46.255  1.00  0.00           C  
ATOM   1014  C   TRP    62      51.626  62.184  47.697  1.00  0.00           C  
ATOM   1015  O   TRP    62      51.313  63.359  47.904  1.00  0.00           O  
ATOM   1016  N   LEU    63      52.691  61.664  48.344  1.00  0.00           N  
ATOM   1017  H   LEU    63      52.885  60.705  48.096  1.00  0.00           H  
ATOM   1018  CA  LEU    63      53.567  62.380  49.262  1.00  0.00           C  
ATOM   1019  HA  LEU    63      52.995  62.583  50.167  1.00  0.00           H  
ATOM   1020  CB  LEU    63      54.810  61.521  49.681  1.00  0.00           C  
ATOM   1021  HB2 LEU    63      54.502  60.487  49.831  1.00  0.00           H  
ATOM   1022  HB3 LEU    63      55.497  61.582  48.837  1.00  0.00           H  
ATOM   1023  CG  LEU    63      55.702  61.944  50.926  1.00  0.00           C  
ATOM   1024  HG  LEU    63      56.016  62.963  50.702  1.00  0.00           H  
ATOM   1025  CD1 LEU    63      54.879  61.966  52.189  1.00  0.00           C  
ATOM   1026 HD11 LEU    63      54.319  62.899  52.113  1.00  0.00           H  
ATOM   1027 HD12 LEU    63      54.090  61.214  52.215  1.00  0.00           H  
ATOM   1028 HD13 LEU    63      55.553  62.030  53.043  1.00  0.00           H  
ATOM   1029  CD2 LEU    63      56.799  60.911  51.113  1.00  0.00           C  
ATOM   1030 HD21 LEU    63      57.349  61.267  51.984  1.00  0.00           H  
ATOM   1031 HD22 LEU    63      56.456  59.893  51.294  1.00  0.00           H  
ATOM   1032 HD23 LEU    63      57.459  60.905  50.245  1.00  0.00           H  
ATOM   1033  C   LEU    63      54.069  63.644  48.635  1.00  0.00           C  
ATOM   1034  O   LEU    63      53.935  64.684  49.223  1.00  0.00           O  
ATOM   1035  N   ILE    64      54.580  63.629  47.357  1.00  0.00           N  
ATOM   1036  H   ILE    64      54.476  62.740  46.889  1.00  0.00           H  
ATOM   1037  CA  ILE    64      54.994  64.866  46.601  1.00  0.00           C  
ATOM   1038  HA  ILE    64      55.786  65.374  47.152  1.00  0.00           H  
ATOM   1039  CB  ILE    64      55.433  64.659  45.154  1.00  0.00           C  
ATOM   1040  HB  ILE    64      54.482  64.488  44.648  1.00  0.00           H  
ATOM   1041  CG2 ILE    64      56.108  65.850  44.535  1.00  0.00           C  
ATOM   1042 HG21 ILE    64      56.095  65.755  43.449  1.00  0.00           H  
ATOM   1043 HG22 ILE    64      55.635  66.772  44.872  1.00  0.00           H  
ATOM   1044 HG23 ILE    64      57.116  66.010  44.917  1.00  0.00           H  
ATOM   1045  CG1 ILE    64      56.484  63.487  45.007  1.00  0.00           C  
ATOM   1046 HG12 ILE    64      57.418  63.817  45.462  1.00  0.00           H  
ATOM   1047 HG13 ILE    64      56.173  62.635  45.611  1.00  0.00           H  
ATOM   1048  CD1 ILE    64      56.680  63.026  43.599  1.00  0.00           C  
ATOM   1049 HD11 ILE    64      57.265  63.785  43.079  1.00  0.00           H  
ATOM   1050 HD12 ILE    64      57.146  62.045  43.690  1.00  0.00           H  
ATOM   1051 HD13 ILE    64      55.686  62.963  43.157  1.00  0.00           H  
ATOM   1052  C   ILE    64      53.819  65.889  46.714  1.00  0.00           C  
ATOM   1053  O   ILE    64      54.006  67.048  46.989  1.00  0.00           O  
ATOM   1054  N   THR    65      52.631  65.439  46.285  1.00  0.00           N  
ATOM   1055  H   THR    65      52.604  64.456  46.051  1.00  0.00           H  
ATOM   1056  CA  THR    65      51.474  66.370  46.102  1.00  0.00           C  
ATOM   1057  HA  THR    65      51.714  67.208  45.447  1.00  0.00           H  
ATOM   1058  CB  THR    65      50.257  65.606  45.490  1.00  0.00           C  
ATOM   1059  HB  THR    65      49.928  64.836  46.188  1.00  0.00           H  
ATOM   1060  CG2 THR    65      49.161  66.675  45.223  1.00  0.00           C  
ATOM   1061 HG21 THR    65      49.586  67.453  44.589  1.00  0.00           H  
ATOM   1062 HG22 THR    65      48.306  66.280  44.675  1.00  0.00           H  
ATOM   1063 HG23 THR    65      48.804  67.146  46.139  1.00  0.00           H  
ATOM   1064  OG1 THR    65      50.547  64.889  44.335  1.00  0.00           O  
ATOM   1065  HG1 THR    65      51.283  64.285  44.459  1.00  0.00           H  
ATOM   1066  C   THR    65      50.992  66.959  47.418  1.00  0.00           C  
ATOM   1067  O   THR    65      50.748  68.186  47.492  1.00  0.00           O  
ATOM   1068  N   ALA    66      51.076  66.255  48.593  1.00  0.00           N  
ATOM   1069  H   ALA    66      51.303  65.273  48.528  1.00  0.00           H  
ATOM   1070  CA  ALA    66      50.929  66.833  49.962  1.00  0.00           C  
ATOM   1071  HA  ALA    66      49.941  67.293  49.994  1.00  0.00           H  
ATOM   1072  CB  ALA    66      50.847  65.684  51.010  1.00  0.00           C  
ATOM   1073  HB1 ALA    66      51.863  65.290  51.019  1.00  0.00           H  
ATOM   1074  HB2 ALA    66      50.521  66.101  51.963  1.00  0.00           H  
ATOM   1075  HB3 ALA    66      50.200  64.865  50.696  1.00  0.00           H  
ATOM   1076  C   ALA    66      52.046  67.778  50.458  1.00  0.00           C  
ATOM   1077  O   ALA    66      51.734  68.699  51.231  1.00  0.00           O  
ATOM   1078  N   GLY    67      53.268  67.648  49.972  1.00  0.00           N  
ATOM   1079  H   GLY    67      53.537  66.808  49.479  1.00  0.00           H  
ATOM   1080  CA  GLY    67      54.305  68.708  49.965  1.00  0.00           C  
ATOM   1081  HA2 GLY    67      54.626  68.889  50.991  1.00  0.00           H  
ATOM   1082  HA3 GLY    67      55.161  68.260  49.462  1.00  0.00           H  
ATOM   1083  C   GLY    67      53.913  69.955  49.135  1.00  0.00           C  
ATOM   1084  O   GLY    67      53.925  71.058  49.632  1.00  0.00           O  
ATOM   1085  N   GLY    68      53.245  69.769  48.038  1.00  0.00           N  
ATOM   1086  H   GLY    68      53.258  68.797  47.765  1.00  0.00           H  
ATOM   1087  CA  GLY    68      52.690  70.858  47.204  1.00  0.00           C  
ATOM   1088  HA2 GLY    68      53.411  71.624  46.918  1.00  0.00           H  
ATOM   1089  HA3 GLY    68      52.213  70.483  46.299  1.00  0.00           H  
ATOM   1090  C   GLY    68      51.636  71.540  48.015  1.00  0.00           C  
ATOM   1091  O   GLY    68      51.803  72.736  48.271  1.00  0.00           O  
ATOM   1092  N   ALA    69      50.623  70.828  48.459  1.00  0.00           N  
ATOM   1093  H   ALA    69      50.668  69.884  48.103  1.00  0.00           H  
ATOM   1094  CA  ALA    69      49.515  71.271  49.296  1.00  0.00           C  
ATOM   1095  HA  ALA    69      48.926  71.965  48.696  1.00  0.00           H  
ATOM   1096  CB  ALA    69      48.527  70.050  49.546  1.00  0.00           C  
ATOM   1097  HB1 ALA    69      49.014  69.346  50.221  1.00  0.00           H  
ATOM   1098  HB2 ALA    69      47.690  70.445  50.121  1.00  0.00           H  
ATOM   1099  HB3 ALA    69      48.167  69.699  48.579  1.00  0.00           H  
ATOM   1100  C   ALA    69      49.904  72.015  50.625  1.00  0.00           C  
ATOM   1101  O   ALA    69      49.282  73.051  50.841  1.00  0.00           O  
ATOM   1102  N   LEU    70      50.891  71.500  51.382  1.00  0.00           N  
ATOM   1103  H   LEU    70      51.249  70.635  51.002  1.00  0.00           H  
ATOM   1104  CA  LEU    70      51.502  72.134  52.512  1.00  0.00           C  
ATOM   1105  HA  LEU    70      50.666  72.314  53.188  1.00  0.00           H  
ATOM   1106  CB  LEU    70      52.453  71.153  53.273  1.00  0.00           C  
ATOM   1107  HB2 LEU    70      53.200  70.730  52.602  1.00  0.00           H  
ATOM   1108  HB3 LEU    70      53.000  71.723  54.023  1.00  0.00           H  
ATOM   1109  CG  LEU    70      51.719  70.031  54.017  1.00  0.00           C  
ATOM   1110  HG  LEU    70      51.062  69.534  53.303  1.00  0.00           H  
ATOM   1111  CD1 LEU    70      52.735  68.950  54.436  1.00  0.00           C  
ATOM   1112 HD11 LEU    70      52.184  68.027  54.612  1.00  0.00           H  
ATOM   1113 HD12 LEU    70      53.422  68.633  53.651  1.00  0.00           H  
ATOM   1114 HD13 LEU    70      53.321  69.240  55.308  1.00  0.00           H  
ATOM   1115  CD2 LEU    70      50.877  70.513  55.274  1.00  0.00           C  
ATOM   1116 HD21 LEU    70      49.972  71.077  55.051  1.00  0.00           H  
ATOM   1117 HD22 LEU    70      50.719  69.593  55.837  1.00  0.00           H  
ATOM   1118 HD23 LEU    70      51.511  71.184  55.854  1.00  0.00           H  
ATOM   1119  C   LEU    70      52.264  73.452  52.132  1.00  0.00           C  
ATOM   1120  O   LEU    70      51.992  74.480  52.694  1.00  0.00           O  
ATOM   1121  N   PHE    71      53.050  73.461  51.058  1.00  0.00           N  
ATOM   1122  H   PHE    71      53.187  72.591  50.565  1.00  0.00           H  
ATOM   1123  CA  PHE    71      53.653  74.660  50.508  1.00  0.00           C  
ATOM   1124  HA  PHE    71      54.192  75.147  51.321  1.00  0.00           H  
ATOM   1125  CB  PHE    71      54.780  74.191  49.578  1.00  0.00           C  
ATOM   1126  HB2 PHE    71      55.397  73.417  50.035  1.00  0.00           H  
ATOM   1127  HB3 PHE    71      54.344  73.774  48.671  1.00  0.00           H  
ATOM   1128  CG  PHE    71      55.820  75.177  49.173  1.00  0.00           C  
ATOM   1129  CD1 PHE    71      55.893  76.498  49.646  1.00  0.00           C  
ATOM   1130  HD1 PHE    71      55.144  76.869  50.329  1.00  0.00           H  
ATOM   1131  CE1 PHE    71      57.005  77.241  49.238  1.00  0.00           C  
ATOM   1132  HE1 PHE    71      57.112  78.228  49.664  1.00  0.00           H  
ATOM   1133  CZ  PHE    71      57.964  76.822  48.331  1.00  0.00           C  
ATOM   1134  HZ  PHE    71      58.814  77.477  48.213  1.00  0.00           H  
ATOM   1135  CE2 PHE    71      57.861  75.490  47.856  1.00  0.00           C  
ATOM   1136  HE2 PHE    71      58.667  75.074  47.270  1.00  0.00           H  
ATOM   1137  CD2 PHE    71      56.819  74.657  48.337  1.00  0.00           C  
ATOM   1138  HD2 PHE    71      56.798  73.645  47.960  1.00  0.00           H  
ATOM   1139  C   PHE    71      52.676  75.693  49.910  1.00  0.00           C  
ATOM   1140  O   PHE    71      52.816  76.945  50.008  1.00  0.00           O  
ATOM   1141  N   ALA    72      51.638  75.237  49.171  1.00  0.00           N  
ATOM   1142  H   ALA    72      51.619  74.263  48.906  1.00  0.00           H  
ATOM   1143  CA  ALA    72      50.748  76.107  48.487  1.00  0.00           C  
ATOM   1144  HA  ALA    72      51.200  77.039  48.150  1.00  0.00           H  
ATOM   1145  CB  ALA    72      50.334  75.332  47.264  1.00  0.00           C  
ATOM   1146  HB1 ALA    72      49.710  74.526  47.649  1.00  0.00           H  
ATOM   1147  HB2 ALA    72      49.761  76.013  46.635  1.00  0.00           H  
ATOM   1148  HB3 ALA    72      51.187  74.831  46.805  1.00  0.00           H  
ATOM   1149  C   ALA    72      49.540  76.530  49.348  1.00  0.00           C  
ATOM   1150  O   ALA    72      48.919  77.552  49.034  1.00  0.00           O  
ATOM   1151  N   ALA    73      49.211  75.697  50.351  1.00  0.00           N  
ATOM   1152  H   ALA    73      49.661  74.793  50.347  1.00  0.00           H  
ATOM   1153  CA  ALA    73      48.048  75.889  51.219  1.00  0.00           C  
ATOM   1154  HA  ALA    73      47.576  76.836  50.959  1.00  0.00           H  
ATOM   1155  CB  ALA    73      46.927  74.900  50.872  1.00  0.00           C  
ATOM   1156  HB1 ALA    73      46.973  73.878  51.249  1.00  0.00           H  
ATOM   1157  HB2 ALA    73      46.132  75.242  51.534  1.00  0.00           H  
ATOM   1158  HB3 ALA    73      46.662  74.912  49.815  1.00  0.00           H  
ATOM   1159  C   ALA    73      48.325  76.145  52.640  1.00  0.00           C  
ATOM   1160  O   ALA    73      47.496  76.712  53.362  1.00  0.00           O  
ATOM   1161  N   TRP    74      49.408  75.734  53.252  1.00  0.00           N  
ATOM   1162  H   TRP    74      50.111  75.229  52.730  1.00  0.00           H  
ATOM   1163  CA  TRP    74      49.743  75.861  54.681  1.00  0.00           C  
ATOM   1164  HA  TRP    74      48.997  76.516  55.131  1.00  0.00           H  
ATOM   1165  CB  TRP    74      49.698  74.435  55.292  1.00  0.00           C  
ATOM   1166  HB2 TRP    74      50.554  73.953  54.820  1.00  0.00           H  
ATOM   1167  HB3 TRP    74      49.773  74.578  56.370  1.00  0.00           H  
ATOM   1168  CG  TRP    74      48.493  73.562  55.375  1.00  0.00           C  
ATOM   1169  CD1 TRP    74      47.460  73.392  54.513  1.00  0.00           C  
ATOM   1170  HD1 TRP    74      47.267  74.025  53.660  1.00  0.00           H  
ATOM   1171  NE1 TRP    74      46.429  72.597  54.991  1.00  0.00           N  
ATOM   1172  HE1 TRP    74      45.670  72.220  54.442  1.00  0.00           H  
ATOM   1173  CE2 TRP    74      46.884  71.897  56.041  1.00  0.00           C  
ATOM   1174  CZ2 TRP    74      46.441  70.749  56.703  1.00  0.00           C  
ATOM   1175  HZ2 TRP    74      45.670  70.216  56.167  1.00  0.00           H  
ATOM   1176  CH2 TRP    74      47.065  70.267  57.870  1.00  0.00           C  
ATOM   1177  HH2 TRP    74      46.631  69.379  58.305  1.00  0.00           H  
ATOM   1178  CZ3 TRP    74      48.257  70.984  58.339  1.00  0.00           C  
ATOM   1179  HZ3 TRP    74      48.832  70.577  59.158  1.00  0.00           H  
ATOM   1180  CE3 TRP    74      48.777  72.011  57.513  1.00  0.00           C  
ATOM   1181  HE3 TRP    74      49.676  72.513  57.840  1.00  0.00           H  
ATOM   1182  CD2 TRP    74      48.132  72.541  56.405  1.00  0.00           C  
ATOM   1183  C   TRP    74      51.163  76.445  54.887  1.00  0.00           C  
ATOM   1184  O   TRP    74      51.847  76.038  55.806  1.00  0.00           O  
ATOM   1185  N   PRO    75      51.648  77.427  54.050  1.00  0.00           N  
ATOM   1186  CD  PRO    75      50.856  78.282  53.144  1.00  0.00           C  
ATOM   1187  HD2 PRO    75      49.834  78.477  53.469  1.00  0.00           H  
ATOM   1188  HD3 PRO    75      51.004  77.977  52.108  1.00  0.00           H  
ATOM   1189  CG  PRO    75      51.593  79.575  53.101  1.00  0.00           C  
ATOM   1190  HG2 PRO    75      51.399  80.140  54.013  1.00  0.00           H  
ATOM   1191  HG3 PRO    75      51.418  80.024  52.124  1.00  0.00           H  
ATOM   1192  CB  PRO    75      53.068  79.138  53.144  1.00  0.00           C  
ATOM   1193  HB2 PRO    75      53.789  79.910  53.415  1.00  0.00           H  
ATOM   1194  HB3 PRO    75      53.242  78.689  52.166  1.00  0.00           H  
ATOM   1195  CA  PRO    75      53.052  77.880  54.006  1.00  0.00           C  
ATOM   1196  HA  PRO    75      53.700  77.137  53.543  1.00  0.00           H  
ATOM   1197  C   PRO    75      53.871  78.186  55.280  1.00  0.00           C  
ATOM   1198  O   PRO    75      55.049  77.819  55.363  1.00  0.00           O  
ATOM   1199  N   MET    76      53.233  78.834  56.246  1.00  0.00           N  
ATOM   1200  H   MET    76      52.247  79.005  56.111  1.00  0.00           H  
ATOM   1201  CA  MET    76      53.786  78.986  57.681  1.00  0.00           C  
ATOM   1202  HA  MET    76      54.772  79.448  57.630  1.00  0.00           H  
ATOM   1203  CB  MET    76      52.880  79.968  58.480  1.00  0.00           C  
ATOM   1204  HB2 MET    76      52.640  80.834  57.864  1.00  0.00           H  
ATOM   1205  HB3 MET    76      52.006  79.371  58.743  1.00  0.00           H  
ATOM   1206  CG  MET    76      53.607  80.444  59.729  1.00  0.00           C  
ATOM   1207  HG2 MET    76      54.157  79.596  60.136  1.00  0.00           H  
ATOM   1208  HG3 MET    76      54.336  81.236  59.558  1.00  0.00           H  
ATOM   1209  SD  MET    76      52.402  81.012  60.926  1.00  0.00           S  
ATOM   1210  CE  MET    76      51.693  82.539  60.108  1.00  0.00           C  
ATOM   1211  HE1 MET    76      51.439  82.353  59.065  1.00  0.00           H  
ATOM   1212  HE2 MET    76      50.814  82.827  60.685  1.00  0.00           H  
ATOM   1213  HE3 MET    76      52.334  83.417  60.180  1.00  0.00           H  
ATOM   1214  C   MET    76      53.929  77.657  58.447  1.00  0.00           C  
ATOM   1215  O   MET    76      55.019  77.422  59.022  1.00  0.00           O  
ATOM   1216  N   VAL    77      52.987  76.691  58.422  1.00  0.00           N  
ATOM   1217  H   VAL    77      52.224  76.791  57.768  1.00  0.00           H  
ATOM   1218  CA  VAL    77      53.212  75.366  58.970  1.00  0.00           C  
ATOM   1219  HA  VAL    77      53.516  75.459  60.012  1.00  0.00           H  
ATOM   1220  CB  VAL    77      51.890  74.522  58.916  1.00  0.00           C  
ATOM   1221  HB  VAL    77      51.825  74.034  57.944  1.00  0.00           H  
ATOM   1222  CG1 VAL    77      51.992  73.567  60.106  1.00  0.00           C  
ATOM   1223 HG11 VAL    77      51.118  72.916  60.142  1.00  0.00           H  
ATOM   1224 HG12 VAL    77      52.728  72.764  60.062  1.00  0.00           H  
ATOM   1225 HG13 VAL    77      52.055  74.161  61.018  1.00  0.00           H  
ATOM   1226  CG2 VAL    77      50.633  75.330  59.032  1.00  0.00           C  
ATOM   1227 HG21 VAL    77      50.673  76.103  59.799  1.00  0.00           H  
ATOM   1228 HG22 VAL    77      50.411  75.875  58.114  1.00  0.00           H  
ATOM   1229 HG23 VAL    77      49.718  74.746  59.127  1.00  0.00           H  
ATOM   1230  C   VAL    77      54.290  74.627  58.215  1.00  0.00           C  
ATOM   1231  O   VAL    77      55.184  74.156  58.910  1.00  0.00           O  
ATOM   1232  N   TYR    78      54.335  74.641  56.911  1.00  0.00           N  
ATOM   1233  H   TYR    78      53.737  75.260  56.382  1.00  0.00           H  
ATOM   1234  CA  TYR    78      55.251  73.834  56.085  1.00  0.00           C  
ATOM   1235  HA  TYR    78      55.171  72.752  56.191  1.00  0.00           H  
ATOM   1236  CB  TYR    78      54.878  74.075  54.612  1.00  0.00           C  
ATOM   1237  HB2 TYR    78      53.888  73.726  54.317  1.00  0.00           H  
ATOM   1238  HB3 TYR    78      54.817  75.143  54.407  1.00  0.00           H  
ATOM   1239  CG  TYR    78      55.884  73.579  53.602  1.00  0.00           C  
ATOM   1240  CD1 TYR    78      56.149  72.200  53.608  1.00  0.00           C  
ATOM   1241  HD1 TYR    78      55.662  71.575  54.342  1.00  0.00           H  
ATOM   1242  CE1 TYR    78      57.124  71.637  52.728  1.00  0.00           C  
ATOM   1243  HE1 TYR    78      57.392  70.595  52.821  1.00  0.00           H  
ATOM   1244  CZ  TYR    78      57.801  72.457  51.754  1.00  0.00           C  
ATOM   1245  OH  TYR    78      58.718  71.932  50.891  1.00  0.00           O  
ATOM   1246  HH  TYR    78      58.398  71.931  49.986  1.00  0.00           H  
ATOM   1247  CE2 TYR    78      57.540  73.853  51.702  1.00  0.00           C  
ATOM   1248  HE2 TYR    78      58.004  74.571  51.042  1.00  0.00           H  
ATOM   1249  CD2 TYR    78      56.555  74.390  52.592  1.00  0.00           C  
ATOM   1250  HD2 TYR    78      56.418  75.460  52.648  1.00  0.00           H  
ATOM   1251  C   TYR    78      56.662  74.230  56.441  1.00  0.00           C  
ATOM   1252  O   TYR    78      57.392  73.371  56.862  1.00  0.00           O  
ATOM   1253  N   ALA    79      56.988  75.522  56.210  1.00  0.00           N  
ATOM   1254  H   ALA    79      56.246  76.168  55.983  1.00  0.00           H  
ATOM   1255  CA  ALA    79      58.234  76.134  56.651  1.00  0.00           C  
ATOM   1256  HA  ALA    79      59.110  75.917  56.040  1.00  0.00           H  
ATOM   1257  CB  ALA    79      57.975  77.596  56.428  1.00  0.00           C  
ATOM   1258  HB1 ALA    79      57.731  77.756  55.377  1.00  0.00           H  
ATOM   1259  HB2 ALA    79      57.138  78.056  56.953  1.00  0.00           H  
ATOM   1260  HB3 ALA    79      58.910  78.127  56.606  1.00  0.00           H  
ATOM   1261  C   ALA    79      58.562  75.836  58.135  1.00  0.00           C  
ATOM   1262  O   ALA    79      59.633  75.382  58.529  1.00  0.00           O  
ATOM   1263  N   ALA    80      57.699  76.160  59.153  1.00  0.00           N  
ATOM   1264  H   ALA    80      56.794  76.563  58.957  1.00  0.00           H  
ATOM   1265  CA  ALA    80      58.025  76.063  60.577  1.00  0.00           C  
ATOM   1266  HA  ALA    80      58.844  76.768  60.723  1.00  0.00           H  
ATOM   1267  CB  ALA    80      56.831  76.624  61.453  1.00  0.00           C  
ATOM   1268  HB1 ALA    80      55.922  76.073  61.212  1.00  0.00           H  
ATOM   1269  HB2 ALA    80      57.092  76.605  62.511  1.00  0.00           H  
ATOM   1270  HB3 ALA    80      56.710  77.677  61.197  1.00  0.00           H  
ATOM   1271  C   ALA    80      58.515  74.599  60.911  1.00  0.00           C  
ATOM   1272  O   ALA    80      59.582  74.269  61.462  1.00  0.00           O  
ATOM   1273  N   ALA    81      57.731  73.621  60.421  1.00  0.00           N  
ATOM   1274  H   ALA    81      56.879  74.006  60.039  1.00  0.00           H  
ATOM   1275  CA  ALA    81      57.882  72.168  60.796  1.00  0.00           C  
ATOM   1276  HA  ALA    81      58.210  72.217  61.835  1.00  0.00           H  
ATOM   1277  CB  ALA    81      56.530  71.424  60.732  1.00  0.00           C  
ATOM   1278  HB1 ALA    81      56.322  70.991  61.710  1.00  0.00           H  
ATOM   1279  HB2 ALA    81      55.676  72.071  60.528  1.00  0.00           H  
ATOM   1280  HB3 ALA    81      56.483  70.739  59.886  1.00  0.00           H  
ATOM   1281  C   ALA    81      58.979  71.441  60.033  1.00  0.00           C  
ATOM   1282  O   ALA    81      59.771  70.779  60.663  1.00  0.00           O  
ATOM   1283  N   PHE    82      59.083  71.554  58.699  1.00  0.00           N  
ATOM   1284  H   PHE    82      58.469  72.181  58.200  1.00  0.00           H  
ATOM   1285  CA  PHE    82      60.144  70.793  57.980  1.00  0.00           C  
ATOM   1286  HA  PHE    82      60.205  69.797  58.418  1.00  0.00           H  
ATOM   1287  CB  PHE    82      59.914  70.723  56.414  1.00  0.00           C  
ATOM   1288  HB2 PHE    82      59.848  71.742  56.034  1.00  0.00           H  
ATOM   1289  HB3 PHE    82      60.867  70.447  55.964  1.00  0.00           H  
ATOM   1290  CG  PHE    82      58.695  69.871  56.002  1.00  0.00           C  
ATOM   1291  CD1 PHE    82      58.927  68.817  55.103  1.00  0.00           C  
ATOM   1292  HD1 PHE    82      59.930  68.532  54.822  1.00  0.00           H  
ATOM   1293  CE1 PHE    82      57.865  67.955  54.680  1.00  0.00           C  
ATOM   1294  HE1 PHE    82      58.111  67.108  54.057  1.00  0.00           H  
ATOM   1295  CZ  PHE    82      56.576  68.156  55.085  1.00  0.00           C  
ATOM   1296  HZ  PHE    82      55.813  67.508  54.680  1.00  0.00           H  
ATOM   1297  CE2 PHE    82      56.315  69.204  55.975  1.00  0.00           C  
ATOM   1298  HE2 PHE    82      55.350  69.357  56.436  1.00  0.00           H  
ATOM   1299  CD2 PHE    82      57.358  70.115  56.453  1.00  0.00           C  
ATOM   1300  HD2 PHE    82      57.154  70.965  57.087  1.00  0.00           H  
ATOM   1301  C   PHE    82      61.605  71.333  58.255  1.00  0.00           C  
ATOM   1302  O   PHE    82      62.547  70.603  57.896  1.00  0.00           O  
ATOM   1303  N   SER    83      61.815  72.486  58.877  1.00  0.00           N  
ATOM   1304  H   SER    83      60.968  72.973  59.136  1.00  0.00           H  
ATOM   1305  CA  SER    83      63.097  73.027  59.237  1.00  0.00           C  
ATOM   1306  HA  SER    83      63.884  72.468  58.731  1.00  0.00           H  
ATOM   1307  CB  SER    83      63.338  74.461  58.772  1.00  0.00           C  
ATOM   1308  HB2 SER    83      64.358  74.636  59.116  1.00  0.00           H  
ATOM   1309  HB3 SER    83      63.304  74.555  57.686  1.00  0.00           H  
ATOM   1310  OG  SER    83      62.330  75.331  59.310  1.00  0.00           O  
ATOM   1311  HG  SER    83      61.430  75.071  59.099  1.00  0.00           H  
ATOM   1312  C   SER    83      63.482  72.714  60.715  1.00  0.00           C  
ATOM   1313  O   SER    83      64.672  72.446  61.029  1.00  0.00           O  
ATOM   1314  N   GLY    84      62.593  72.792  61.720  1.00  0.00           N  
ATOM   1315  H   GLY    84      61.664  73.128  61.512  1.00  0.00           H  
ATOM   1316  CA  GLY    84      62.785  72.055  62.946  1.00  0.00           C  
ATOM   1317  HA2 GLY    84      63.492  72.557  63.606  1.00  0.00           H  
ATOM   1318  HA3 GLY    84      61.876  72.014  63.547  1.00  0.00           H  
ATOM   1319  C   GLY    84      63.011  70.533  62.751  1.00  0.00           C  
ATOM   1320  O   GLY    84      63.984  70.024  63.321  1.00  0.00           O  
ATOM   1321  N   PHE    85      62.244  69.850  61.969  1.00  0.00           N  
ATOM   1322  H   PHE    85      61.557  70.384  61.456  1.00  0.00           H  
ATOM   1323  CA  PHE    85      62.420  68.421  61.647  1.00  0.00           C  
ATOM   1324  HA  PHE    85      62.824  67.977  62.557  1.00  0.00           H  
ATOM   1325  CB  PHE    85      61.077  67.910  61.112  1.00  0.00           C  
ATOM   1326  HB2 PHE    85      60.855  68.523  60.238  1.00  0.00           H  
ATOM   1327  HB3 PHE    85      61.236  66.875  60.811  1.00  0.00           H  
ATOM   1328  CG  PHE    85      59.928  67.965  62.104  1.00  0.00           C  
ATOM   1329  CD1 PHE    85      60.102  67.993  63.549  1.00  0.00           C  
ATOM   1330  HD1 PHE    85      61.034  67.931  64.090  1.00  0.00           H  
ATOM   1331  CE1 PHE    85      58.975  67.796  64.331  1.00  0.00           C  
ATOM   1332  HE1 PHE    85      59.047  67.624  65.395  1.00  0.00           H  
ATOM   1333  CZ  PHE    85      57.658  67.808  63.788  1.00  0.00           C  
ATOM   1334  HZ  PHE    85      56.824  67.677  64.462  1.00  0.00           H  
ATOM   1335  CE2 PHE    85      57.487  67.920  62.401  1.00  0.00           C  
ATOM   1336  HE2 PHE    85      56.484  67.907  62.000  1.00  0.00           H  
ATOM   1337  CD2 PHE    85      58.628  68.014  61.574  1.00  0.00           C  
ATOM   1338  HD2 PHE    85      58.473  67.903  60.511  1.00  0.00           H  
ATOM   1339  C   PHE    85      63.530  68.148  60.583  1.00  0.00           C  
ATOM   1340  O   PHE    85      63.585  67.101  59.952  1.00  0.00           O  
ATOM   1341  N   TYR    86      64.489  69.063  60.310  1.00  0.00           N  
ATOM   1342  H   TYR    86      64.314  69.966  60.727  1.00  0.00           H  
ATOM   1343  CA  TYR    86      65.510  68.941  59.226  1.00  0.00           C  
ATOM   1344  HA  TYR    86      65.056  68.902  58.236  1.00  0.00           H  
ATOM   1345  CB  TYR    86      66.381  70.310  59.256  1.00  0.00           C  
ATOM   1346  HB2 TYR    86      65.803  71.194  58.988  1.00  0.00           H  
ATOM   1347  HB3 TYR    86      66.648  70.487  60.298  1.00  0.00           H  
ATOM   1348  CG  TYR    86      67.685  70.211  58.494  1.00  0.00           C  
ATOM   1349  CD1 TYR    86      67.684  69.793  57.147  1.00  0.00           C  
ATOM   1350  HD1 TYR    86      66.713  69.595  56.718  1.00  0.00           H  
ATOM   1351  CE1 TYR    86      68.894  69.715  56.420  1.00  0.00           C  
ATOM   1352  HE1 TYR    86      68.896  69.411  55.384  1.00  0.00           H  
ATOM   1353  CZ  TYR    86      70.124  70.021  57.046  1.00  0.00           C  
ATOM   1354  OH  TYR    86      71.248  70.024  56.286  1.00  0.00           O  
ATOM   1355  HH  TYR    86      71.251  69.939  55.329  1.00  0.00           H  
ATOM   1356  CE2 TYR    86      70.132  70.365  58.401  1.00  0.00           C  
ATOM   1357  HE2 TYR    86      71.098  70.596  58.824  1.00  0.00           H  
ATOM   1358  CD2 TYR    86      68.946  70.503  59.142  1.00  0.00           C  
ATOM   1359  HD2 TYR    86      68.957  70.856  60.163  1.00  0.00           H  
ATOM   1360  C   TYR    86      66.439  67.688  59.235  1.00  0.00           C  
ATOM   1361  O   TYR    86      66.582  66.970  58.250  1.00  0.00           O  
ATOM   1362  N   VAL    87      67.118  67.424  60.345  1.00  0.00           N  
ATOM   1363  H   VAL    87      67.001  68.090  61.096  1.00  0.00           H  
ATOM   1364  CA  VAL    87      68.066  66.339  60.490  1.00  0.00           C  
ATOM   1365  HA  VAL    87      68.810  66.362  59.694  1.00  0.00           H  
ATOM   1366  CB  VAL    87      68.877  66.428  61.757  1.00  0.00           C  
ATOM   1367  HB  VAL    87      68.114  66.577  62.521  1.00  0.00           H  
ATOM   1368  CG1 VAL    87      69.701  65.239  62.232  1.00  0.00           C  
ATOM   1369 HG11 VAL    87      70.189  65.484  63.175  1.00  0.00           H  
ATOM   1370 HG12 VAL    87      69.193  64.281  62.345  1.00  0.00           H  
ATOM   1371 HG13 VAL    87      70.510  65.067  61.523  1.00  0.00           H  
ATOM   1372  CG2 VAL    87      69.778  67.648  61.707  1.00  0.00           C  
ATOM   1373 HG21 VAL    87      70.395  67.731  60.813  1.00  0.00           H  
ATOM   1374 HG22 VAL    87      69.216  68.563  61.899  1.00  0.00           H  
ATOM   1375 HG23 VAL    87      70.500  67.600  62.522  1.00  0.00           H  
ATOM   1376  C   VAL    87      67.350  64.922  60.334  1.00  0.00           C  
ATOM   1377  O   VAL    87      67.954  63.906  59.891  1.00  0.00           O  
ATOM   1378  N   ALA    88      66.075  64.845  60.628  1.00  0.00           N  
ATOM   1379  H   ALA    88      65.612  65.624  61.073  1.00  0.00           H  
ATOM   1380  CA  ALA    88      65.156  63.783  60.235  1.00  0.00           C  
ATOM   1381  HA  ALA    88      65.710  62.848  60.324  1.00  0.00           H  
ATOM   1382  CB  ALA    88      64.017  63.678  61.257  1.00  0.00           C  
ATOM   1383  HB1 ALA    88      63.362  62.863  60.950  1.00  0.00           H  
ATOM   1384  HB2 ALA    88      64.515  63.471  62.204  1.00  0.00           H  
ATOM   1385  HB3 ALA    88      63.380  64.543  61.442  1.00  0.00           H  
ATOM   1386  C   ALA    88      64.661  63.895  58.790  1.00  0.00           C  
ATOM   1387  O   ALA    88      64.581  62.843  58.138  1.00  0.00           O  
ATOM   1388  N   MET    89      64.317  65.098  58.220  1.00  0.00           N  
ATOM   1389  H   MET    89      64.508  65.975  58.683  1.00  0.00           H  
ATOM   1390  CA  MET    89      63.652  65.241  56.934  1.00  0.00           C  
ATOM   1391  HA  MET    89      63.119  64.332  56.653  1.00  0.00           H  
ATOM   1392  CB  MET    89      62.618  66.462  57.050  1.00  0.00           C  
ATOM   1393  HB2 MET    89      63.267  67.219  57.491  1.00  0.00           H  
ATOM   1394  HB3 MET    89      62.302  66.869  56.090  1.00  0.00           H  
ATOM   1395  CG  MET    89      61.363  66.156  57.923  1.00  0.00           C  
ATOM   1396  HG2 MET    89      61.662  65.490  58.733  1.00  0.00           H  
ATOM   1397  HG3 MET    89      61.084  67.000  58.553  1.00  0.00           H  
ATOM   1398  SD  MET    89      60.031  65.361  57.037  1.00  0.00           S  
ATOM   1399  CE  MET    89      59.092  65.070  58.553  1.00  0.00           C  
ATOM   1400  HE1 MET    89      58.278  64.376  58.345  1.00  0.00           H  
ATOM   1401  HE2 MET    89      59.723  64.692  59.357  1.00  0.00           H  
ATOM   1402  HE3 MET    89      58.729  66.067  58.803  1.00  0.00           H  
ATOM   1403  C   MET    89      64.627  65.337  55.769  1.00  0.00           C  
ATOM   1404  O   MET    89      64.306  64.946  54.662  1.00  0.00           O  
ATOM   1405  N   ILE    90      65.884  65.654  55.986  1.00  0.00           N  
ATOM   1406  H   ILE    90      66.194  66.002  56.881  1.00  0.00           H  
ATOM   1407  CA  ILE    90      66.954  65.530  54.949  1.00  0.00           C  
ATOM   1408  HA  ILE    90      66.409  65.707  54.021  1.00  0.00           H  
ATOM   1409  CB  ILE    90      68.059  66.576  55.124  1.00  0.00           C  
ATOM   1410  HB  ILE    90      67.507  67.480  55.378  1.00  0.00           H  
ATOM   1411  CG2 ILE    90      69.058  66.213  56.212  1.00  0.00           C  
ATOM   1412 HG21 ILE    90      69.778  67.004  56.426  1.00  0.00           H  
ATOM   1413 HG22 ILE    90      68.587  65.980  57.167  1.00  0.00           H  
ATOM   1414 HG23 ILE    90      69.515  65.285  55.869  1.00  0.00           H  
ATOM   1415  CG1 ILE    90      68.904  66.849  53.807  1.00  0.00           C  
ATOM   1416 HG12 ILE    90      69.612  67.598  54.161  1.00  0.00           H  
ATOM   1417 HG13 ILE    90      69.415  65.931  53.515  1.00  0.00           H  
ATOM   1418  CD1 ILE    90      68.072  67.515  52.671  1.00  0.00           C  
ATOM   1419 HD11 ILE    90      67.255  66.934  52.244  1.00  0.00           H  
ATOM   1420 HD12 ILE    90      67.634  68.422  53.086  1.00  0.00           H  
ATOM   1421 HD13 ILE    90      68.711  67.705  51.809  1.00  0.00           H  
ATOM   1422  C   ILE    90      67.335  64.091  54.809  1.00  0.00           C  
ATOM   1423  O   ILE    90      67.598  63.661  53.735  1.00  0.00           O  
ATOM   1424  N   LEU    91      67.163  63.286  55.862  1.00  0.00           N  
ATOM   1425  H   LEU    91      66.888  63.651  56.763  1.00  0.00           H  
ATOM   1426  CA  LEU    91      67.347  61.838  55.724  1.00  0.00           C  
ATOM   1427  HA  LEU    91      68.284  61.749  55.175  1.00  0.00           H  
ATOM   1428  CB  LEU    91      67.526  61.207  57.152  1.00  0.00           C  
ATOM   1429  HB2 LEU    91      68.409  61.586  57.667  1.00  0.00           H  
ATOM   1430  HB3 LEU    91      66.663  61.393  57.791  1.00  0.00           H  
ATOM   1431  CG  LEU    91      67.766  59.674  57.140  1.00  0.00           C  
ATOM   1432  HG  LEU    91      66.923  59.048  56.845  1.00  0.00           H  
ATOM   1433  CD1 LEU    91      68.865  59.225  56.156  1.00  0.00           C  
ATOM   1434 HD11 LEU    91      68.598  59.357  55.107  1.00  0.00           H  
ATOM   1435 HD12 LEU    91      69.784  59.790  56.309  1.00  0.00           H  
ATOM   1436 HD13 LEU    91      69.192  58.211  56.387  1.00  0.00           H  
ATOM   1437  CD2 LEU    91      68.155  59.272  58.575  1.00  0.00           C  
ATOM   1438 HD21 LEU    91      68.039  58.198  58.715  1.00  0.00           H  
ATOM   1439 HD22 LEU    91      69.140  59.645  58.855  1.00  0.00           H  
ATOM   1440 HD23 LEU    91      67.412  59.651  59.276  1.00  0.00           H  
ATOM   1441  C   LEU    91      66.167  61.165  54.975  1.00  0.00           C  
ATOM   1442  O   LEU    91      66.345  60.189  54.317  1.00  0.00           O  
ATOM   1443  N   VAL    92      64.969  61.764  55.032  1.00  0.00           N  
ATOM   1444  H   VAL    92      64.831  62.520  55.688  1.00  0.00           H  
ATOM   1445  CA  VAL    92      63.719  61.191  54.465  1.00  0.00           C  
ATOM   1446  HA  VAL    92      63.669  60.109  54.590  1.00  0.00           H  
ATOM   1447  CB  VAL    92      62.416  61.879  54.988  1.00  0.00           C  
ATOM   1448  HB  VAL    92      62.452  62.965  55.067  1.00  0.00           H  
ATOM   1449  CG1 VAL    92      61.172  61.593  54.110  1.00  0.00           C  
ATOM   1450 HG11 VAL    92      60.981  60.530  53.962  1.00  0.00           H  
ATOM   1451 HG12 VAL    92      60.301  62.036  54.592  1.00  0.00           H  
ATOM   1452 HG13 VAL    92      61.333  62.117  53.168  1.00  0.00           H  
ATOM   1453  CG2 VAL    92      62.078  61.437  56.379  1.00  0.00           C  
ATOM   1454 HG21 VAL    92      63.053  61.405  56.866  1.00  0.00           H  
ATOM   1455 HG22 VAL    92      61.286  62.108  56.712  1.00  0.00           H  
ATOM   1456 HG23 VAL    92      61.726  60.406  56.406  1.00  0.00           H  
ATOM   1457  C   VAL    92      63.871  61.333  52.972  1.00  0.00           C  
ATOM   1458  O   VAL    92      63.790  60.345  52.261  1.00  0.00           O  
ATOM   1459  N   LEU    93      64.238  62.528  52.537  1.00  0.00           N  
ATOM   1460  H   LEU    93      64.348  63.221  53.263  1.00  0.00           H  
ATOM   1461  CA  LEU    93      64.554  62.905  51.134  1.00  0.00           C  
ATOM   1462  HA  LEU    93      63.716  62.636  50.491  1.00  0.00           H  
ATOM   1463  CB  LEU    93      64.762  64.430  51.026  1.00  0.00           C  
ATOM   1464  HB2 LEU    93      65.448  64.675  51.837  1.00  0.00           H  
ATOM   1465  HB3 LEU    93      65.183  64.765  50.078  1.00  0.00           H  
ATOM   1466  CG  LEU    93      63.669  65.484  51.210  1.00  0.00           C  
ATOM   1467  HG  LEU    93      63.277  65.585  52.222  1.00  0.00           H  
ATOM   1468  CD1 LEU    93      64.194  66.851  50.836  1.00  0.00           C  
ATOM   1469 HD11 LEU    93      64.867  66.820  49.980  1.00  0.00           H  
ATOM   1470 HD12 LEU    93      63.438  67.548  50.473  1.00  0.00           H  
ATOM   1471 HD13 LEU    93      64.701  67.326  51.677  1.00  0.00           H  
ATOM   1472  CD2 LEU    93      62.524  65.174  50.225  1.00  0.00           C  
ATOM   1473 HD21 LEU    93      62.072  64.197  50.394  1.00  0.00           H  
ATOM   1474 HD22 LEU    93      61.683  65.866  50.272  1.00  0.00           H  
ATOM   1475 HD23 LEU    93      63.001  65.210  49.245  1.00  0.00           H  
ATOM   1476  C   LEU    93      65.756  62.150  50.531  1.00  0.00           C  
ATOM   1477  O   LEU    93      65.599  61.662  49.433  1.00  0.00           O  
ATOM   1478  N   ALA    94      66.922  61.996  51.224  1.00  0.00           N  
ATOM   1479  H   ALA    94      66.962  62.490  52.104  1.00  0.00           H  
ATOM   1480  CA  ALA    94      67.948  60.988  50.869  1.00  0.00           C  
ATOM   1481  HA  ALA    94      68.203  61.095  49.815  1.00  0.00           H  
ATOM   1482  CB  ALA    94      69.216  61.491  51.614  1.00  0.00           C  
ATOM   1483  HB1 ALA    94      70.084  60.878  51.371  1.00  0.00           H  
ATOM   1484  HB2 ALA    94      69.558  62.481  51.313  1.00  0.00           H  
ATOM   1485  HB3 ALA    94      69.076  61.545  52.694  1.00  0.00           H  
ATOM   1486  C   ALA    94      67.677  59.433  51.126  1.00  0.00           C  
ATOM   1487  O   ALA    94      68.412  58.520  50.680  1.00  0.00           O  
ATOM   1488  N   SER    95      66.494  59.147  51.620  1.00  0.00           N  
ATOM   1489  H   SER    95      65.930  59.960  51.822  1.00  0.00           H  
ATOM   1490  CA  SER    95      65.943  57.735  51.698  1.00  0.00           C  
ATOM   1491  HA  SER    95      66.765  57.079  51.414  1.00  0.00           H  
ATOM   1492  CB  SER    95      65.456  57.347  53.081  1.00  0.00           C  
ATOM   1493  HB2 SER    95      64.591  57.976  53.292  1.00  0.00           H  
ATOM   1494  HB3 SER    95      65.167  56.298  53.149  1.00  0.00           H  
ATOM   1495  OG  SER    95      66.428  57.538  54.039  1.00  0.00           O  
ATOM   1496  HG  SER    95      66.532  58.456  54.301  1.00  0.00           H  
ATOM   1497  C   SER    95      64.881  57.509  50.556  1.00  0.00           C  
ATOM   1498  O   SER    95      64.928  56.414  49.954  1.00  0.00           O  
ATOM   1499  N   LEU    96      64.089  58.486  50.172  1.00  0.00           N  
ATOM   1500  H   LEU    96      64.313  59.381  50.582  1.00  0.00           H  
ATOM   1501  CA  LEU    96      63.249  58.490  48.969  1.00  0.00           C  
ATOM   1502  HA  LEU    96      62.538  57.667  49.037  1.00  0.00           H  
ATOM   1503  CB  LEU    96      62.357  59.851  48.859  1.00  0.00           C  
ATOM   1504  HB2 LEU    96      63.031  60.708  48.879  1.00  0.00           H  
ATOM   1505  HB3 LEU    96      61.833  59.960  47.910  1.00  0.00           H  
ATOM   1506  CG  LEU    96      61.334  59.959  49.979  1.00  0.00           C  
ATOM   1507  HG  LEU    96      61.849  59.959  50.940  1.00  0.00           H  
ATOM   1508  CD1 LEU    96      60.647  61.345  49.895  1.00  0.00           C  
ATOM   1509 HD11 LEU    96      60.003  61.350  50.774  1.00  0.00           H  
ATOM   1510 HD12 LEU    96      61.434  62.092  49.790  1.00  0.00           H  
ATOM   1511 HD13 LEU    96      59.991  61.367  49.026  1.00  0.00           H  
ATOM   1512  CD2 LEU    96      60.195  58.982  50.024  1.00  0.00           C  
ATOM   1513 HD21 LEU    96      59.901  58.910  48.977  1.00  0.00           H  
ATOM   1514 HD22 LEU    96      60.634  58.059  50.402  1.00  0.00           H  
ATOM   1515 HD23 LEU    96      59.395  59.235  50.720  1.00  0.00           H  
ATOM   1516  C   LEU    96      64.083  58.086  47.767  1.00  0.00           C  
ATOM   1517  O   LEU    96      63.577  57.347  46.944  1.00  0.00           O  
ATOM   1518  N   PHE    97      65.347  58.588  47.711  1.00  0.00           N  
ATOM   1519  H   PHE    97      65.722  59.242  48.382  1.00  0.00           H  
ATOM   1520  CA  PHE    97      66.336  58.315  46.648  1.00  0.00           C  
ATOM   1521  HA  PHE    97      66.162  58.887  45.736  1.00  0.00           H  
ATOM   1522  CB  PHE    97      67.768  58.694  47.080  1.00  0.00           C  
ATOM   1523  HB2 PHE    97      67.894  59.773  47.173  1.00  0.00           H  
ATOM   1524  HB3 PHE    97      67.935  58.329  48.093  1.00  0.00           H  
ATOM   1525  CG  PHE    97      68.843  58.355  46.127  1.00  0.00           C  
ATOM   1526  CD1 PHE    97      68.873  58.966  44.870  1.00  0.00           C  
ATOM   1527  HD1 PHE    97      68.109  59.702  44.665  1.00  0.00           H  
ATOM   1528  CE1 PHE    97      69.807  58.516  43.891  1.00  0.00           C  
ATOM   1529  HE1 PHE    97      69.764  58.907  42.885  1.00  0.00           H  
ATOM   1530  CZ  PHE    97      70.566  57.401  44.191  1.00  0.00           C  
ATOM   1531  HZ  PHE    97      71.118  56.888  43.418  1.00  0.00           H  
ATOM   1532  CE2 PHE    97      70.649  56.916  45.481  1.00  0.00           C  
ATOM   1533  HE2 PHE    97      71.331  56.129  45.769  1.00  0.00           H  
ATOM   1534  CD2 PHE    97      69.706  57.303  46.413  1.00  0.00           C  
ATOM   1535  HD2 PHE    97      69.772  56.782  47.357  1.00  0.00           H  
ATOM   1536  C   PHE    97      66.323  56.707  46.367  1.00  0.00           C  
ATOM   1537  O   PHE    97      66.208  56.366  45.218  1.00  0.00           O  
ATOM   1538  N   PHE    98      66.264  55.852  47.365  1.00  0.00           N  
ATOM   1539  H   PHE    98      66.246  56.065  48.352  1.00  0.00           H  
ATOM   1540  CA  PHE    98      66.383  54.450  47.102  1.00  0.00           C  
ATOM   1541  HA  PHE    98      67.187  54.294  46.383  1.00  0.00           H  
ATOM   1542  CB  PHE    98      66.802  53.680  48.410  1.00  0.00           C  
ATOM   1543  HB2 PHE    98      66.190  53.797  49.305  1.00  0.00           H  
ATOM   1544  HB3 PHE    98      66.785  52.606  48.227  1.00  0.00           H  
ATOM   1545  CG  PHE    98      68.214  54.027  48.749  1.00  0.00           C  
ATOM   1546  CD1 PHE    98      68.465  54.963  49.771  1.00  0.00           C  
ATOM   1547  HD1 PHE    98      67.694  55.411  50.380  1.00  0.00           H  
ATOM   1548  CE1 PHE    98      69.805  55.205  50.041  1.00  0.00           C  
ATOM   1549  HE1 PHE    98      70.137  55.975  50.723  1.00  0.00           H  
ATOM   1550  CZ  PHE    98      70.897  54.546  49.433  1.00  0.00           C  
ATOM   1551  HZ  PHE    98      71.866  54.770  49.855  1.00  0.00           H  
ATOM   1552  CE2 PHE    98      70.614  53.681  48.370  1.00  0.00           C  
ATOM   1553  HE2 PHE    98      71.406  53.235  47.787  1.00  0.00           H  
ATOM   1554  CD2 PHE    98      69.263  53.527  47.955  1.00  0.00           C  
ATOM   1555  HD2 PHE    98      69.040  52.937  47.078  1.00  0.00           H  
ATOM   1556  C   PHE    98      65.131  53.802  46.529  1.00  0.00           C  
ATOM   1557  O   PHE    98      65.332  52.790  45.849  1.00  0.00           O  
ATOM   1558  N   ARG    99      63.920  54.364  46.766  1.00  0.00           N  
ATOM   1559  H   ARG    99      63.853  55.206  47.319  1.00  0.00           H  
ATOM   1560  CA  ARG    99      62.675  53.660  46.534  1.00  0.00           C  
ATOM   1561  HA  ARG    99      62.776  52.700  47.040  1.00  0.00           H  
ATOM   1562  CB  ARG    99      61.554  54.351  47.297  1.00  0.00           C  
ATOM   1563  HB2 ARG    99      61.721  54.303  48.373  1.00  0.00           H  
ATOM   1564  HB3 ARG    99      61.514  55.432  47.159  1.00  0.00           H  
ATOM   1565  CG  ARG    99      60.141  53.801  46.987  1.00  0.00           C  
ATOM   1566  HG2 ARG    99      60.257  52.725  46.854  1.00  0.00           H  
ATOM   1567  HG3 ARG    99      59.575  53.939  47.908  1.00  0.00           H  
ATOM   1568  CD  ARG    99      59.240  54.282  45.878  1.00  0.00           C  
ATOM   1569  HD2 ARG    99      59.127  55.352  46.049  1.00  0.00           H  
ATOM   1570  HD3 ARG    99      59.823  54.225  44.958  1.00  0.00           H  
ATOM   1571  NE  ARG    99      57.908  53.562  45.857  1.00  0.00           N  
ATOM   1572  HE  ARG    99      57.143  54.091  46.249  1.00  0.00           H  
ATOM   1573  CZ  ARG    99      57.661  52.467  45.215  1.00  0.00           C  
ATOM   1574  NH1 ARG    99      58.485  51.793  44.477  1.00  0.00           N  
ATOM   1575 HH11 ARG    99      59.373  52.155  44.160  1.00  0.00           H  
ATOM   1576 HH12 ARG    99      58.228  50.938  44.005  1.00  0.00           H  
ATOM   1577  NH2 ARG    99      56.475  51.894  45.322  1.00  0.00           N  
ATOM   1578 HH21 ARG    99      55.727  52.402  45.773  1.00  0.00           H  
ATOM   1579 HH22 ARG    99      56.382  51.007  44.848  1.00  0.00           H  
ATOM   1580  C   ARG    99      62.366  53.356  45.042  1.00  0.00           C  
ATOM   1581  O   ARG    99      61.862  52.290  44.816  1.00  0.00           O  
ATOM   1582  N   PRO   100      62.705  54.227  44.084  1.00  0.00           N  
ATOM   1583  CD  PRO   100      63.048  55.643  44.224  1.00  0.00           C  
ATOM   1584  HD2 PRO   100      64.123  55.818  44.249  1.00  0.00           H  
ATOM   1585  HD3 PRO   100      62.484  56.112  45.030  1.00  0.00           H  
ATOM   1586  CG  PRO   100      62.550  56.240  42.886  1.00  0.00           C  
ATOM   1587  HG2 PRO   100      63.146  57.086  42.542  1.00  0.00           H  
ATOM   1588  HG3 PRO   100      61.555  56.647  43.068  1.00  0.00           H  
ATOM   1589  CB  PRO   100      62.682  55.114  41.873  1.00  0.00           C  
ATOM   1590  HB2 PRO   100      63.697  55.191  41.482  1.00  0.00           H  
ATOM   1591  HB3 PRO   100      62.031  55.043  41.001  1.00  0.00           H  
ATOM   1592  CA  PRO   100      62.479  53.853  42.687  1.00  0.00           C  
ATOM   1593  HA  PRO   100      61.459  53.514  42.509  1.00  0.00           H  
ATOM   1594  C   PRO   100      63.400  52.838  42.109  1.00  0.00           C  
ATOM   1595  O   PRO   100      63.061  52.081  41.187  1.00  0.00           O  
ATOM   1596  N   VAL   101      64.734  52.944  42.348  1.00  0.00           N  
ATOM   1597  H   VAL   101      65.030  53.628  43.029  1.00  0.00           H  
ATOM   1598  CA  VAL   101      65.898  52.282  41.672  1.00  0.00           C  
ATOM   1599  HA  VAL   101      65.511  51.857  40.746  1.00  0.00           H  
ATOM   1600  CB  VAL   101      67.011  53.355  41.346  1.00  0.00           C  
ATOM   1601  HB  VAL   101      67.824  52.786  40.894  1.00  0.00           H  
ATOM   1602  CG1 VAL   101      66.627  54.415  40.363  1.00  0.00           C  
ATOM   1603 HG11 VAL   101      66.142  55.295  40.787  1.00  0.00           H  
ATOM   1604 HG12 VAL   101      67.554  54.645  39.836  1.00  0.00           H  
ATOM   1605 HG13 VAL   101      65.895  54.066  39.635  1.00  0.00           H  
ATOM   1606  CG2 VAL   101      67.717  54.111  42.447  1.00  0.00           C  
ATOM   1607 HG21 VAL   101      67.252  55.003  42.867  1.00  0.00           H  
ATOM   1608 HG22 VAL   101      67.963  53.382  43.219  1.00  0.00           H  
ATOM   1609 HG23 VAL   101      68.572  54.589  41.970  1.00  0.00           H  
ATOM   1610  C   VAL   101      66.539  51.097  42.443  1.00  0.00           C  
ATOM   1611  O   VAL   101      67.195  50.292  41.830  1.00  0.00           O  
ATOM   1612  N   GLY   102      66.362  50.924  43.738  1.00  0.00           N  
ATOM   1613  H   GLY   102      65.946  51.702  44.232  1.00  0.00           H  
ATOM   1614  CA  GLY   102      67.040  49.968  44.592  1.00  0.00           C  
ATOM   1615  HA2 GLY   102      68.111  50.167  44.548  1.00  0.00           H  
ATOM   1616  HA3 GLY   102      66.675  50.051  45.615  1.00  0.00           H  
ATOM   1617  C   GLY   102      66.827  48.486  44.254  1.00  0.00           C  
ATOM   1618  O   GLY   102      67.637  47.689  44.562  1.00  0.00           O  
ATOM   1619  N   PHE   103      65.746  48.220  43.496  1.00  0.00           N  
ATOM   1620  H   PHE   103      65.163  49.029  43.335  1.00  0.00           H  
ATOM   1621  CA  PHE   103      65.417  47.057  42.750  1.00  0.00           C  
ATOM   1622  HA  PHE   103      65.248  46.134  43.305  1.00  0.00           H  
ATOM   1623  CB  PHE   103      64.163  47.347  41.907  1.00  0.00           C  
ATOM   1624  HB2 PHE   103      64.399  48.143  41.200  1.00  0.00           H  
ATOM   1625  HB3 PHE   103      63.915  46.475  41.303  1.00  0.00           H  
ATOM   1626  CG  PHE   103      63.063  47.749  42.812  1.00  0.00           C  
ATOM   1627  CD1 PHE   103      62.451  46.803  43.622  1.00  0.00           C  
ATOM   1628  HD1 PHE   103      62.806  45.783  43.657  1.00  0.00           H  
ATOM   1629  CE1 PHE   103      61.384  47.251  44.427  1.00  0.00           C  
ATOM   1630  HE1 PHE   103      60.858  46.493  44.989  1.00  0.00           H  
ATOM   1631  CZ  PHE   103      60.874  48.558  44.333  1.00  0.00           C  
ATOM   1632  HZ  PHE   103      60.004  48.785  44.930  1.00  0.00           H  
ATOM   1633  CE2 PHE   103      61.460  49.468  43.480  1.00  0.00           C  
ATOM   1634  HE2 PHE   103      61.136  50.494  43.398  1.00  0.00           H  
ATOM   1635  CD2 PHE   103      62.608  49.063  42.771  1.00  0.00           C  
ATOM   1636  HD2 PHE   103      63.160  49.781  42.182  1.00  0.00           H  
ATOM   1637  C   PHE   103      66.432  46.618  41.688  1.00  0.00           C  
ATOM   1638  O   PHE   103      66.629  45.390  41.471  1.00  0.00           O  
ATOM   1639  N   ASP   104      67.012  47.581  40.948  1.00  0.00           N  
ATOM   1640  H   ASP   104      66.781  48.552  41.101  1.00  0.00           H  
ATOM   1641  CA  ASP   104      67.881  47.331  39.810  1.00  0.00           C  
ATOM   1642  HA  ASP   104      67.525  46.472  39.241  1.00  0.00           H  
ATOM   1643  CB  ASP   104      67.973  48.551  38.902  1.00  0.00           C  
ATOM   1644  HB2 ASP   104      67.961  49.446  39.524  1.00  0.00           H  
ATOM   1645  HB3 ASP   104      68.845  48.600  38.250  1.00  0.00           H  
ATOM   1646  CG  ASP   104      66.802  48.756  37.900  1.00  0.00           C  
ATOM   1647  OD1 ASP   104      67.063  49.460  36.888  1.00  0.00           O  
ATOM   1648  OD2 ASP   104      65.643  48.280  38.107  1.00  0.00           O  
ATOM   1649  C   ASP   104      69.257  46.934  40.309  1.00  0.00           C  
ATOM   1650  O   ASP   104      69.707  45.768  40.137  1.00  0.00           O  
ATOM   1651  N   TYR   105      70.014  47.767  41.110  1.00  0.00           N  
ATOM   1652  H   TYR   105      69.563  48.627  41.389  1.00  0.00           H  
ATOM   1653  CA  TYR   105      71.409  47.432  41.485  1.00  0.00           C  
ATOM   1654  HA  TYR   105      71.848  47.224  40.510  1.00  0.00           H  
ATOM   1655  CB  TYR   105      72.192  48.617  42.085  1.00  0.00           C  
ATOM   1656  HB2 TYR   105      71.863  48.665  43.123  1.00  0.00           H  
ATOM   1657  HB3 TYR   105      73.208  48.223  42.121  1.00  0.00           H  
ATOM   1658  CG  TYR   105      72.104  49.896  41.285  1.00  0.00           C  
ATOM   1659  CD1 TYR   105      71.198  50.915  41.680  1.00  0.00           C  
ATOM   1660  HD1 TYR   105      70.614  50.802  42.582  1.00  0.00           H  
ATOM   1661  CE1 TYR   105      71.295  52.144  41.163  1.00  0.00           C  
ATOM   1662  HE1 TYR   105      70.663  52.950  41.506  1.00  0.00           H  
ATOM   1663  CZ  TYR   105      72.205  52.391  40.060  1.00  0.00           C  
ATOM   1664  OH  TYR   105      72.271  53.681  39.676  1.00  0.00           O  
ATOM   1665  HH  TYR   105      73.138  53.863  39.306  1.00  0.00           H  
ATOM   1666  CE2 TYR   105      73.030  51.371  39.541  1.00  0.00           C  
ATOM   1667  HE2 TYR   105      73.735  51.447  38.726  1.00  0.00           H  
ATOM   1668  CD2 TYR   105      72.991  50.113  40.233  1.00  0.00           C  
ATOM   1669  HD2 TYR   105      73.651  49.329  39.893  1.00  0.00           H  
ATOM   1670  C   TYR   105      71.611  46.138  42.272  1.00  0.00           C  
ATOM   1671  O   TYR   105      72.595  45.430  42.087  1.00  0.00           O  
ATOM   1672  N   ARG   106      70.652  45.764  43.173  1.00  0.00           N  
ATOM   1673  H   ARG   106      70.029  46.493  43.489  1.00  0.00           H  
ATOM   1674  CA  ARG   106      70.597  44.501  43.872  1.00  0.00           C  
ATOM   1675  HA  ARG   106      71.563  44.402  44.367  1.00  0.00           H  
ATOM   1676  CB  ARG   106      69.475  44.488  44.945  1.00  0.00           C  
ATOM   1677  HB2 ARG   106      69.540  43.533  45.466  1.00  0.00           H  
ATOM   1678  HB3 ARG   106      69.605  45.287  45.675  1.00  0.00           H  
ATOM   1679  CG  ARG   106      68.023  44.553  44.459  1.00  0.00           C  
ATOM   1680  HG2 ARG   106      67.969  45.334  43.701  1.00  0.00           H  
ATOM   1681  HG3 ARG   106      67.682  43.676  43.909  1.00  0.00           H  
ATOM   1682  CD  ARG   106      66.990  44.796  45.516  1.00  0.00           C  
ATOM   1683  HD2 ARG   106      67.246  45.686  46.091  1.00  0.00           H  
ATOM   1684  HD3 ARG   106      66.048  45.084  45.049  1.00  0.00           H  
ATOM   1685  NE  ARG   106      66.792  43.739  46.549  1.00  0.00           N  
ATOM   1686  HE  ARG   106      67.427  43.905  47.317  1.00  0.00           H  
ATOM   1687  CZ  ARG   106      66.506  42.491  46.377  1.00  0.00           C  
ATOM   1688  NH1 ARG   106      65.906  42.100  45.288  1.00  0.00           N  
ATOM   1689 HH11 ARG   106      65.481  42.729  44.621  1.00  0.00           H  
ATOM   1690 HH12 ARG   106      65.559  41.152  45.293  1.00  0.00           H  
ATOM   1691  NH2 ARG   106      66.738  41.639  47.265  1.00  0.00           N  
ATOM   1692 HH21 ARG   106      67.029  41.978  48.171  1.00  0.00           H  
ATOM   1693 HH22 ARG   106      66.621  40.667  47.019  1.00  0.00           H  
ATOM   1694  C   ARG   106      70.586  43.269  42.964  1.00  0.00           C  
ATOM   1695  O   ARG   106      70.620  42.206  43.607  1.00  0.00           O  
ATOM   1696  N   SER   107      70.436  43.309  41.626  1.00  0.00           N  
ATOM   1697  H   SER   107      70.266  44.195  41.172  1.00  0.00           H  
ATOM   1698  CA  SER   107      70.095  42.094  40.866  1.00  0.00           C  
ATOM   1699  HA  SER   107      70.506  41.178  41.291  1.00  0.00           H  
ATOM   1700  CB  SER   107      68.578  42.044  40.927  1.00  0.00           C  
ATOM   1701  HB2 SER   107      68.260  41.099  40.485  1.00  0.00           H  
ATOM   1702  HB3 SER   107      68.147  42.103  41.926  1.00  0.00           H  
ATOM   1703  OG  SER   107      67.942  42.953  40.120  1.00  0.00           O  
ATOM   1704  HG  SER   107      68.172  43.813  40.480  1.00  0.00           H  
ATOM   1705  C   SER   107      70.537  42.142  39.398  1.00  0.00           C  
ATOM   1706  O   SER   107      70.583  41.117  38.730  1.00  0.00           O  
ATOM   1707  N   LYS   108      70.800  43.303  38.882  1.00  0.00           N  
ATOM   1708  H   LYS   108      70.654  44.131  39.442  1.00  0.00           H  
ATOM   1709  CA  LYS   108      71.390  43.587  37.545  1.00  0.00           C  
ATOM   1710  HA  LYS   108      71.289  42.740  36.866  1.00  0.00           H  
ATOM   1711  CB  LYS   108      70.581  44.828  36.976  1.00  0.00           C  
ATOM   1712  HB2 LYS   108      70.854  45.760  37.470  1.00  0.00           H  
ATOM   1713  HB3 LYS   108      70.819  44.887  35.914  1.00  0.00           H  
ATOM   1714  CG  LYS   108      69.044  44.807  36.948  1.00  0.00           C  
ATOM   1715  HG2 LYS   108      68.561  44.699  37.920  1.00  0.00           H  
ATOM   1716  HG3 LYS   108      68.736  45.738  36.474  1.00  0.00           H  
ATOM   1717  CD  LYS   108      68.524  43.671  36.045  1.00  0.00           C  
ATOM   1718  HD2 LYS   108      67.629  44.051  35.553  1.00  0.00           H  
ATOM   1719  HD3 LYS   108      69.323  43.431  35.343  1.00  0.00           H  
ATOM   1720  CE  LYS   108      68.179  42.439  36.904  1.00  0.00           C  
ATOM   1721  HE2 LYS   108      68.706  42.493  37.856  1.00  0.00           H  
ATOM   1722  HE3 LYS   108      67.106  42.302  37.037  1.00  0.00           H  
ATOM   1723  NZ  LYS   108      68.648  41.204  36.200  1.00  0.00           N  
ATOM   1724  HZ1 LYS   108      68.173  41.016  35.329  1.00  0.00           H  
ATOM   1725  HZ2 LYS   108      69.615  41.179  35.911  1.00  0.00           H  
ATOM   1726  HZ3 LYS   108      68.433  40.355  36.703  1.00  0.00           H  
ATOM   1727  C   LYS   108      72.939  43.805  37.563  1.00  0.00           C  
ATOM   1728  O   LYS   108      73.533  43.944  36.510  1.00  0.00           O  
ATOM   1729  N   ILE   109      73.538  43.931  38.747  1.00  0.00           N  
ATOM   1730  H   ILE   109      72.967  43.841  39.575  1.00  0.00           H  
ATOM   1731  CA  ILE   109      74.978  44.092  39.003  1.00  0.00           C  
ATOM   1732  HA  ILE   109      75.565  44.316  38.113  1.00  0.00           H  
ATOM   1733  CB  ILE   109      75.302  45.151  40.092  1.00  0.00           C  
ATOM   1734  HB  ILE   109      74.807  44.814  41.002  1.00  0.00           H  
ATOM   1735  CG2 ILE   109      76.730  45.334  40.358  1.00  0.00           C  
ATOM   1736 HG21 ILE   109      76.759  46.308  40.846  1.00  0.00           H  
ATOM   1737 HG22 ILE   109      77.123  44.555  41.011  1.00  0.00           H  
ATOM   1738 HG23 ILE   109      77.262  45.322  39.406  1.00  0.00           H  
ATOM   1739  CG1 ILE   109      74.666  46.507  39.752  1.00  0.00           C  
ATOM   1740 HG12 ILE   109      73.595  46.387  39.586  1.00  0.00           H  
ATOM   1741 HG13 ILE   109      74.729  47.288  40.509  1.00  0.00           H  
ATOM   1742  CD1 ILE   109      75.246  47.133  38.409  1.00  0.00           C  
ATOM   1743 HD11 ILE   109      74.861  48.143  38.270  1.00  0.00           H  
ATOM   1744 HD12 ILE   109      76.332  47.210  38.352  1.00  0.00           H  
ATOM   1745 HD13 ILE   109      75.001  46.506  37.552  1.00  0.00           H  
ATOM   1746  C   ILE   109      75.488  42.723  39.486  1.00  0.00           C  
ATOM   1747  O   ILE   109      74.741  42.007  40.137  1.00  0.00           O  
ATOM   1748  N   GLU   110      76.687  42.311  39.194  1.00  0.00           N  
ATOM   1749  H   GLU   110      77.332  42.831  38.617  1.00  0.00           H  
ATOM   1750  CA  GLU   110      77.253  40.974  39.617  1.00  0.00           C  
ATOM   1751  HA  GLU   110      76.459  40.366  40.052  1.00  0.00           H  
ATOM   1752  CB  GLU   110      77.678  40.192  38.361  1.00  0.00           C  
ATOM   1753  HB2 GLU   110      78.605  40.642  38.004  1.00  0.00           H  
ATOM   1754  HB3 GLU   110      77.968  39.217  38.755  1.00  0.00           H  
ATOM   1755  CG  GLU   110      76.618  40.020  37.251  1.00  0.00           C  
ATOM   1756  HG2 GLU   110      76.457  41.006  36.817  1.00  0.00           H  
ATOM   1757  HG3 GLU   110      77.133  39.427  36.495  1.00  0.00           H  
ATOM   1758  CD  GLU   110      75.445  39.270  37.737  1.00  0.00           C  
ATOM   1759  OE1 GLU   110      75.576  38.059  38.023  1.00  0.00           O  
ATOM   1760  OE2 GLU   110      74.402  39.882  37.651  1.00  0.00           O  
ATOM   1761  C   GLU   110      78.245  41.156  40.784  1.00  0.00           C  
ATOM   1762  O   GLU   110      78.531  40.194  41.414  1.00  0.00           O  
ATOM   1763  N   GLU   111      78.696  42.363  41.117  1.00  0.00           N  
ATOM   1764  H   GLU   111      78.349  43.090  40.508  1.00  0.00           H  
ATOM   1765  CA  GLU   111      79.502  42.578  42.313  1.00  0.00           C  
ATOM   1766  HA  GLU   111      80.204  41.748  42.392  1.00  0.00           H  
ATOM   1767  CB  GLU   111      80.204  43.934  42.246  1.00  0.00           C  
ATOM   1768  HB2 GLU   111      79.382  44.650  42.215  1.00  0.00           H  
ATOM   1769  HB3 GLU   111      80.702  44.164  43.187  1.00  0.00           H  
ATOM   1770  CG  GLU   111      81.109  44.062  41.006  1.00  0.00           C  
ATOM   1771  HG2 GLU   111      80.556  43.995  40.069  1.00  0.00           H  
ATOM   1772  HG3 GLU   111      81.497  45.079  41.055  1.00  0.00           H  
ATOM   1773  CD  GLU   111      82.325  43.109  40.952  1.00  0.00           C  
ATOM   1774  OE1 GLU   111      82.723  42.417  41.968  1.00  0.00           O  
ATOM   1775  OE2 GLU   111      82.791  42.915  39.841  1.00  0.00           O  
ATOM   1776  C   GLU   111      78.581  42.428  43.568  1.00  0.00           C  
ATOM   1777  O   GLU   111      77.741  43.291  43.889  1.00  0.00           O  
ATOM   1778  N   THR   112      78.775  41.342  44.400  1.00  0.00           N  
ATOM   1779  H   THR   112      79.459  40.642  44.148  1.00  0.00           H  
ATOM   1780  CA  THR   112      78.028  41.111  45.660  1.00  0.00           C  
ATOM   1781  HA  THR   112      77.004  40.957  45.321  1.00  0.00           H  
ATOM   1782  CB  THR   112      78.600  39.953  46.356  1.00  0.00           C  
ATOM   1783  HB  THR   112      79.582  40.118  46.799  1.00  0.00           H  
ATOM   1784  CG2 THR   112      77.656  39.415  47.409  1.00  0.00           C  
ATOM   1785 HG21 THR   112      76.641  39.404  47.011  1.00  0.00           H  
ATOM   1786 HG22 THR   112      77.930  38.441  47.815  1.00  0.00           H  
ATOM   1787 HG23 THR   112      77.736  40.072  48.275  1.00  0.00           H  
ATOM   1788  OG1 THR   112      78.821  38.878  45.483  1.00  0.00           O  
ATOM   1789  HG1 THR   112      79.527  39.106  44.873  1.00  0.00           H  
ATOM   1790  C   THR   112      78.075  42.195  46.660  1.00  0.00           C  
ATOM   1791  O   THR   112      77.001  42.413  47.311  1.00  0.00           O  
ATOM   1792  N   ARG   113      79.230  42.894  46.730  1.00  0.00           N  
ATOM   1793  H   ARG   113      80.025  42.470  46.274  1.00  0.00           H  
ATOM   1794  CA  ARG   113      79.271  44.124  47.516  1.00  0.00           C  
ATOM   1795  HA  ARG   113      79.154  43.808  48.553  1.00  0.00           H  
ATOM   1796  CB  ARG   113      80.716  44.639  47.371  1.00  0.00           C  
ATOM   1797  HB2 ARG   113      81.446  43.841  47.506  1.00  0.00           H  
ATOM   1798  HB3 ARG   113      80.815  45.037  46.361  1.00  0.00           H  
ATOM   1799  CG  ARG   113      80.898  45.809  48.392  1.00  0.00           C  
ATOM   1800  HG2 ARG   113      80.405  46.703  48.010  1.00  0.00           H  
ATOM   1801  HG3 ARG   113      80.432  45.556  49.344  1.00  0.00           H  
ATOM   1802  CD  ARG   113      82.398  46.108  48.615  1.00  0.00           C  
ATOM   1803  HD2 ARG   113      82.822  45.255  49.145  1.00  0.00           H  
ATOM   1804  HD3 ARG   113      82.852  46.154  47.625  1.00  0.00           H  
ATOM   1805  NE  ARG   113      82.648  47.350  49.401  1.00  0.00           N  
ATOM   1806  HE  ARG   113      81.943  48.021  49.672  1.00  0.00           H  
ATOM   1807  CZ  ARG   113      83.809  47.696  49.799  1.00  0.00           C  
ATOM   1808  NH1 ARG   113      84.899  47.077  49.634  1.00  0.00           N  
ATOM   1809 HH11 ARG   113      85.003  46.396  48.895  1.00  0.00           H  
ATOM   1810 HH12 ARG   113      85.720  47.530  50.009  1.00  0.00           H  
ATOM   1811  NH2 ARG   113      83.885  48.781  50.516  1.00  0.00           N  
ATOM   1812 HH21 ARG   113      83.059  49.320  50.733  1.00  0.00           H  
ATOM   1813 HH22 ARG   113      84.804  49.177  50.650  1.00  0.00           H  
ATOM   1814  C   ARG   113      78.201  45.147  47.275  1.00  0.00           C  
ATOM   1815  O   ARG   113      77.537  45.604  48.207  1.00  0.00           O  
ATOM   1816  N   TRP   114      77.975  45.432  45.933  1.00  0.00           N  
ATOM   1817  H   TRP   114      78.409  44.893  45.197  1.00  0.00           H  
ATOM   1818  CA  TRP   114      77.020  46.449  45.557  1.00  0.00           C  
ATOM   1819  HA  TRP   114      77.012  47.236  46.311  1.00  0.00           H  
ATOM   1820  CB  TRP   114      77.207  47.087  44.163  1.00  0.00           C  
ATOM   1821  HB2 TRP   114      77.518  46.290  43.488  1.00  0.00           H  
ATOM   1822  HB3 TRP   114      76.204  47.346  43.821  1.00  0.00           H  
ATOM   1823  CG  TRP   114      78.231  48.177  44.057  1.00  0.00           C  
ATOM   1824  CD1 TRP   114      78.013  49.504  44.178  1.00  0.00           C  
ATOM   1825  HD1 TRP   114      77.035  49.935  44.332  1.00  0.00           H  
ATOM   1826  NE1 TRP   114      79.214  50.230  44.064  1.00  0.00           N  
ATOM   1827  HE1 TRP   114      79.267  51.235  44.141  1.00  0.00           H  
ATOM   1828  CE2 TRP   114      80.242  49.357  43.844  1.00  0.00           C  
ATOM   1829  CZ2 TRP   114      81.615  49.545  43.762  1.00  0.00           C  
ATOM   1830  HZ2 TRP   114      81.997  50.545  43.616  1.00  0.00           H  
ATOM   1831  CH2 TRP   114      82.493  48.455  43.724  1.00  0.00           C  
ATOM   1832  HH2 TRP   114      83.552  48.661  43.658  1.00  0.00           H  
ATOM   1833  CZ3 TRP   114      81.968  47.181  43.934  1.00  0.00           C  
ATOM   1834  HZ3 TRP   114      82.669  46.363  44.009  1.00  0.00           H  
ATOM   1835  CE3 TRP   114      80.592  46.960  44.114  1.00  0.00           C  
ATOM   1836  HE3 TRP   114      80.233  45.964  44.323  1.00  0.00           H  
ATOM   1837  CD2 TRP   114      79.679  48.078  44.031  1.00  0.00           C  
ATOM   1838  C   TRP   114      75.609  45.842  45.671  1.00  0.00           C  
ATOM   1839  O   TRP   114      74.716  46.622  46.111  1.00  0.00           O  
ATOM   1840  N   ARG   115      75.327  44.509  45.530  1.00  0.00           N  
ATOM   1841  H   ARG   115      76.125  43.925  45.325  1.00  0.00           H  
ATOM   1842  CA  ARG   115      73.987  43.933  45.615  1.00  0.00           C  
ATOM   1843  HA  ARG   115      73.434  44.412  44.807  1.00  0.00           H  
ATOM   1844  CB  ARG   115      74.033  42.419  45.253  1.00  0.00           C  
ATOM   1845  HB2 ARG   115      74.847  41.959  45.814  1.00  0.00           H  
ATOM   1846  HB3 ARG   115      73.112  41.953  45.601  1.00  0.00           H  
ATOM   1847  CG  ARG   115      74.194  42.060  43.832  1.00  0.00           C  
ATOM   1848  HG2 ARG   115      73.621  42.715  43.175  1.00  0.00           H  
ATOM   1849  HG3 ARG   115      75.213  42.235  43.485  1.00  0.00           H  
ATOM   1850  CD  ARG   115      73.795  40.559  43.607  1.00  0.00           C  
ATOM   1851  HD2 ARG   115      74.414  39.986  44.298  1.00  0.00           H  
ATOM   1852  HD3 ARG   115      72.745  40.599  43.897  1.00  0.00           H  
ATOM   1853  NE  ARG   115      73.811  40.153  42.190  1.00  0.00           N  
ATOM   1854  HE  ARG   115      73.961  40.958  41.599  1.00  0.00           H  
ATOM   1855  CZ  ARG   115      73.595  39.028  41.573  1.00  0.00           C  
ATOM   1856  NH1 ARG   115      73.330  37.937  42.236  1.00  0.00           N  
ATOM   1857 HH11 ARG   115      73.219  37.886  43.239  1.00  0.00           H  
ATOM   1858 HH12 ARG   115      73.332  37.066  41.724  1.00  0.00           H  
ATOM   1859  NH2 ARG   115      73.681  38.949  40.281  1.00  0.00           N  
ATOM   1860 HH21 ARG   115      73.973  39.735  39.719  1.00  0.00           H  
ATOM   1861 HH22 ARG   115      73.326  38.103  39.858  1.00  0.00           H  
ATOM   1862  C   ARG   115      73.419  44.121  47.008  1.00  0.00           C  
ATOM   1863  O   ARG   115      72.240  44.446  47.208  1.00  0.00           O  
ATOM   1864  N   ASN   116      74.297  43.970  48.014  1.00  0.00           N  
ATOM   1865  H   ASN   116      75.186  43.613  47.695  1.00  0.00           H  
ATOM   1866  CA  ASN   116      73.974  43.968  49.463  1.00  0.00           C  
ATOM   1867  HA  ASN   116      73.007  43.469  49.544  1.00  0.00           H  
ATOM   1868  CB  ASN   116      75.032  43.186  50.355  1.00  0.00           C  
ATOM   1869  HB2 ASN   116      76.020  43.601  50.154  1.00  0.00           H  
ATOM   1870  HB3 ASN   116      74.717  43.158  51.398  1.00  0.00           H  
ATOM   1871  CG  ASN   116      75.082  41.742  49.946  1.00  0.00           C  
ATOM   1872  OD1 ASN   116      74.167  41.183  49.402  1.00  0.00           O  
ATOM   1873  ND2 ASN   116      76.167  41.098  50.333  1.00  0.00           N  
ATOM   1874 HD21 ASN   116      76.865  41.718  50.717  1.00  0.00           H  
ATOM   1875 HD22 ASN   116      76.277  40.107  50.173  1.00  0.00           H  
ATOM   1876  C   ASN   116      73.786  45.349  49.926  1.00  0.00           C  
ATOM   1877  O   ASN   116      72.856  45.485  50.733  1.00  0.00           O  
ATOM   1878  N   MET   117      74.615  46.283  49.413  1.00  0.00           N  
ATOM   1879  H   MET   117      75.318  45.923  48.783  1.00  0.00           H  
ATOM   1880  CA  MET   117      74.483  47.696  49.675  1.00  0.00           C  
ATOM   1881  HA  MET   117      74.624  47.833  50.747  1.00  0.00           H  
ATOM   1882  CB  MET   117      75.557  48.509  48.864  1.00  0.00           C  
ATOM   1883  HB2 MET   117      76.548  48.134  49.119  1.00  0.00           H  
ATOM   1884  HB3 MET   117      75.356  48.472  47.794  1.00  0.00           H  
ATOM   1885  CG  MET   117      75.689  50.001  49.250  1.00  0.00           C  
ATOM   1886  HG2 MET   117      74.731  50.511  49.150  1.00  0.00           H  
ATOM   1887  HG3 MET   117      75.970  50.025  50.303  1.00  0.00           H  
ATOM   1888  SD  MET   117      76.890  50.841  48.180  1.00  0.00           S  
ATOM   1889  CE  MET   117      78.380  49.972  48.609  1.00  0.00           C  
ATOM   1890  HE1 MET   117      78.456  48.955  48.224  1.00  0.00           H  
ATOM   1891  HE2 MET   117      79.249  50.549  48.293  1.00  0.00           H  
ATOM   1892  HE3 MET   117      78.411  49.943  49.698  1.00  0.00           H  
ATOM   1893  C   MET   117      73.114  48.262  49.300  1.00  0.00           C  
ATOM   1894  O   MET   117      72.329  48.699  50.136  1.00  0.00           O  
ATOM   1895  N   TRP   118      72.745  48.010  48.057  1.00  0.00           N  
ATOM   1896  H   TRP   118      73.386  47.615  47.384  1.00  0.00           H  
ATOM   1897  CA  TRP   118      71.420  48.435  47.653  1.00  0.00           C  
ATOM   1898  HA  TRP   118      71.265  49.459  47.990  1.00  0.00           H  
ATOM   1899  CB  TRP   118      71.335  48.416  46.117  1.00  0.00           C  
ATOM   1900  HB2 TRP   118      71.522  47.402  45.764  1.00  0.00           H  
ATOM   1901  HB3 TRP   118      70.284  48.651  45.948  1.00  0.00           H  
ATOM   1902  CG  TRP   118      72.179  49.547  45.423  1.00  0.00           C  
ATOM   1903  CD1 TRP   118      73.480  49.461  45.136  1.00  0.00           C  
ATOM   1904  HD1 TRP   118      74.123  48.645  45.432  1.00  0.00           H  
ATOM   1905  NE1 TRP   118      73.874  50.584  44.409  1.00  0.00           N  
ATOM   1906  HE1 TRP   118      74.724  50.623  43.863  1.00  0.00           H  
ATOM   1907  CE2 TRP   118      72.949  51.585  44.532  1.00  0.00           C  
ATOM   1908  CZ2 TRP   118      72.990  52.936  44.255  1.00  0.00           C  
ATOM   1909  HZ2 TRP   118      73.876  53.394  43.840  1.00  0.00           H  
ATOM   1910  CH2 TRP   118      71.868  53.759  44.383  1.00  0.00           C  
ATOM   1911  HH2 TRP   118      71.879  54.822  44.192  1.00  0.00           H  
ATOM   1912  CZ3 TRP   118      70.692  53.138  44.891  1.00  0.00           C  
ATOM   1913  HZ3 TRP   118      69.746  53.658  44.938  1.00  0.00           H  
ATOM   1914  CE3 TRP   118      70.623  51.763  45.193  1.00  0.00           C  
ATOM   1915  HE3 TRP   118      69.709  51.389  45.631  1.00  0.00           H  
ATOM   1916  CD2 TRP   118      71.773  50.914  45.087  1.00  0.00           C  
ATOM   1917  C   TRP   118      70.296  47.627  48.272  1.00  0.00           C  
ATOM   1918  O   TRP   118      69.367  48.307  48.610  1.00  0.00           O  
ATOM   1919  N   ASP   119      70.443  46.352  48.570  1.00  0.00           N  
ATOM   1920  H   ASP   119      71.235  45.858  48.183  1.00  0.00           H  
ATOM   1921  CA  ASP   119      69.380  45.506  49.143  1.00  0.00           C  
ATOM   1922  HA  ASP   119      68.556  45.510  48.430  1.00  0.00           H  
ATOM   1923  CB  ASP   119      69.752  44.010  49.066  1.00  0.00           C  
ATOM   1924  HB2 ASP   119      69.824  43.830  47.994  1.00  0.00           H  
ATOM   1925  HB3 ASP   119      70.748  43.937  49.504  1.00  0.00           H  
ATOM   1926  CG  ASP   119      68.632  43.086  49.580  1.00  0.00           C  
ATOM   1927  OD1 ASP   119      67.463  43.430  49.290  1.00  0.00           O  
ATOM   1928  OD2 ASP   119      68.867  41.974  50.185  1.00  0.00           O  
ATOM   1929  C   ASP   119      68.908  46.101  50.553  1.00  0.00           C  
ATOM   1930  O   ASP   119      67.704  46.241  50.869  1.00  0.00           O  
ATOM   1931  N   TRP   120      69.897  46.603  51.303  1.00  0.00           N  
ATOM   1932  H   TRP   120      70.831  46.330  51.033  1.00  0.00           H  
ATOM   1933  CA  TRP   120      69.674  47.369  52.570  1.00  0.00           C  
ATOM   1934  HA  TRP   120      68.907  46.876  53.167  1.00  0.00           H  
ATOM   1935  CB  TRP   120      71.083  47.446  53.202  1.00  0.00           C  
ATOM   1936  HB2 TRP   120      71.333  46.469  53.616  1.00  0.00           H  
ATOM   1937  HB3 TRP   120      71.783  47.683  52.401  1.00  0.00           H  
ATOM   1938  CG  TRP   120      71.197  48.365  54.367  1.00  0.00           C  
ATOM   1939  CD1 TRP   120      72.010  49.399  54.369  1.00  0.00           C  
ATOM   1940  HD1 TRP   120      72.650  49.723  53.562  1.00  0.00           H  
ATOM   1941  NE1 TRP   120      72.039  50.011  55.626  1.00  0.00           N  
ATOM   1942  HE1 TRP   120      72.628  50.796  55.864  1.00  0.00           H  
ATOM   1943  CE2 TRP   120      71.129  49.434  56.493  1.00  0.00           C  
ATOM   1944  CZ2 TRP   120      70.770  49.728  57.799  1.00  0.00           C  
ATOM   1945  HZ2 TRP   120      71.257  50.556  58.293  1.00  0.00           H  
ATOM   1946  CH2 TRP   120      69.793  48.924  58.381  1.00  0.00           C  
ATOM   1947  HH2 TRP   120      69.510  49.147  59.399  1.00  0.00           H  
ATOM   1948  CZ3 TRP   120      69.255  47.782  57.693  1.00  0.00           C  
ATOM   1949  HZ3 TRP   120      68.531  47.151  58.185  1.00  0.00           H  
ATOM   1950  CE3 TRP   120      69.624  47.660  56.329  1.00  0.00           C  
ATOM   1951  HE3 TRP   120      69.289  46.762  55.831  1.00  0.00           H  
ATOM   1952  CD2 TRP   120      70.612  48.393  55.725  1.00  0.00           C  
ATOM   1953  C   TRP   120      69.196  48.817  52.306  1.00  0.00           C  
ATOM   1954  O   TRP   120      68.242  49.254  52.933  1.00  0.00           O  
ATOM   1955  N   GLY   121      69.718  49.516  51.299  1.00  0.00           N  
ATOM   1956  H   GLY   121      70.516  49.105  50.837  1.00  0.00           H  
ATOM   1957  CA  GLY   121      69.204  50.831  50.811  1.00  0.00           C  
ATOM   1958  HA2 GLY   121      69.536  51.655  51.442  1.00  0.00           H  
ATOM   1959  HA3 GLY   121      69.584  51.113  49.829  1.00  0.00           H  
ATOM   1960  C   GLY   121      67.728  50.955  50.668  1.00  0.00           C  
ATOM   1961  O   GLY   121      67.075  51.843  51.253  1.00  0.00           O  
ATOM   1962  N   ILE   122      67.141  49.948  50.032  1.00  0.00           N  
ATOM   1963  H   ILE   122      67.645  49.127  49.726  1.00  0.00           H  
ATOM   1964  CA  ILE   122      65.723  50.046  49.717  1.00  0.00           C  
ATOM   1965  HA  ILE   122      65.564  51.116  49.587  1.00  0.00           H  
ATOM   1966  CB  ILE   122      65.330  49.401  48.302  1.00  0.00           C  
ATOM   1967  HB  ILE   122      66.014  49.898  47.614  1.00  0.00           H  
ATOM   1968  CG2 ILE   122      65.727  47.923  48.306  1.00  0.00           C  
ATOM   1969 HG21 ILE   122      65.120  47.407  49.050  1.00  0.00           H  
ATOM   1970 HG22 ILE   122      65.527  47.483  47.329  1.00  0.00           H  
ATOM   1971 HG23 ILE   122      66.759  47.809  48.640  1.00  0.00           H  
ATOM   1972  CG1 ILE   122      63.890  49.630  47.855  1.00  0.00           C  
ATOM   1973 HG12 ILE   122      63.144  49.427  48.622  1.00  0.00           H  
ATOM   1974 HG13 ILE   122      63.752  50.645  47.481  1.00  0.00           H  
ATOM   1975  CD1 ILE   122      63.437  48.906  46.605  1.00  0.00           C  
ATOM   1976 HD11 ILE   122      62.491  49.320  46.256  1.00  0.00           H  
ATOM   1977 HD12 ILE   122      64.212  49.035  45.850  1.00  0.00           H  
ATOM   1978 HD13 ILE   122      63.288  47.832  46.713  1.00  0.00           H  
ATOM   1979  C   ILE   122      64.794  49.654  50.855  1.00  0.00           C  
ATOM   1980  O   ILE   122      63.724  50.165  51.088  1.00  0.00           O  
ATOM   1981  N   PHE   123      65.251  48.702  51.681  1.00  0.00           N  
ATOM   1982  H   PHE   123      66.226  48.509  51.501  1.00  0.00           H  
ATOM   1983  CA  PHE   123      64.688  48.518  53.037  1.00  0.00           C  
ATOM   1984  HA  PHE   123      63.676  48.125  52.933  1.00  0.00           H  
ATOM   1985  CB  PHE   123      65.430  47.363  53.634  1.00  0.00           C  
ATOM   1986  HB2 PHE   123      65.337  46.462  53.028  1.00  0.00           H  
ATOM   1987  HB3 PHE   123      66.501  47.523  53.759  1.00  0.00           H  
ATOM   1988  CG  PHE   123      65.140  47.001  55.083  1.00  0.00           C  
ATOM   1989  CD1 PHE   123      64.227  45.911  55.397  1.00  0.00           C  
ATOM   1990  HD1 PHE   123      63.779  45.266  54.655  1.00  0.00           H  
ATOM   1991  CE1 PHE   123      63.759  45.620  56.689  1.00  0.00           C  
ATOM   1992  HE1 PHE   123      62.991  44.881  56.859  1.00  0.00           H  
ATOM   1993  CZ  PHE   123      64.248  46.391  57.716  1.00  0.00           C  
ATOM   1994  HZ  PHE   123      63.897  46.269  58.730  1.00  0.00           H  
ATOM   1995  CE2 PHE   123      65.231  47.407  57.443  1.00  0.00           C  
ATOM   1996  HE2 PHE   123      65.664  47.878  58.313  1.00  0.00           H  
ATOM   1997  CD2 PHE   123      65.573  47.724  56.158  1.00  0.00           C  
ATOM   1998  HD2 PHE   123      66.245  48.544  55.952  1.00  0.00           H  
ATOM   1999  C   PHE   123      64.696  49.786  53.852  1.00  0.00           C  
ATOM   2000  O   PHE   123      63.708  50.100  54.431  1.00  0.00           O  
ATOM   2001  N   ILE   124      65.795  50.651  53.844  1.00  0.00           N  
ATOM   2002  H   ILE   124      66.655  50.460  53.350  1.00  0.00           H  
ATOM   2003  CA  ILE   124      65.774  51.901  54.568  1.00  0.00           C  
ATOM   2004  HA  ILE   124      65.330  51.729  55.548  1.00  0.00           H  
ATOM   2005  CB  ILE   124      67.301  52.466  54.525  1.00  0.00           C  
ATOM   2006  HB  ILE   124      67.673  52.247  53.524  1.00  0.00           H  
ATOM   2007  CG2 ILE   124      67.459  53.967  54.849  1.00  0.00           C  
ATOM   2008 HG21 ILE   124      68.495  54.299  54.785  1.00  0.00           H  
ATOM   2009 HG22 ILE   124      66.957  54.636  54.149  1.00  0.00           H  
ATOM   2010 HG23 ILE   124      67.170  54.114  55.889  1.00  0.00           H  
ATOM   2011  CG1 ILE   124      68.140  51.701  55.573  1.00  0.00           C  
ATOM   2012 HG12 ILE   124      68.276  50.645  55.343  1.00  0.00           H  
ATOM   2013 HG13 ILE   124      69.185  51.978  55.435  1.00  0.00           H  
ATOM   2014  CD1 ILE   124      67.714  51.801  57.044  1.00  0.00           C  
ATOM   2015 HD11 ILE   124      68.281  51.051  57.596  1.00  0.00           H  
ATOM   2016 HD12 ILE   124      67.801  52.757  57.561  1.00  0.00           H  
ATOM   2017 HD13 ILE   124      66.685  51.520  57.270  1.00  0.00           H  
ATOM   2018  C   ILE   124      64.855  52.921  53.803  1.00  0.00           C  
ATOM   2019  O   ILE   124      64.156  53.687  54.468  1.00  0.00           O  
ATOM   2020  N   GLY   125      64.751  52.915  52.488  1.00  0.00           N  
ATOM   2021  H   GLY   125      65.274  52.341  51.842  1.00  0.00           H  
ATOM   2022  CA  GLY   125      63.733  53.815  51.843  1.00  0.00           C  
ATOM   2023  HA2 GLY   125      63.632  54.775  52.349  1.00  0.00           H  
ATOM   2024  HA3 GLY   125      64.001  53.914  50.791  1.00  0.00           H  
ATOM   2025  C   GLY   125      62.331  53.259  51.935  1.00  0.00           C  
ATOM   2026  O   GLY   125      61.447  53.984  51.511  1.00  0.00           O  
ATOM   2027  N   SER   126      62.106  52.120  52.607  1.00  0.00           N  
ATOM   2028  H   SER   126      62.931  51.538  52.638  1.00  0.00           H  
ATOM   2029  CA  SER   126      60.800  51.536  53.038  1.00  0.00           C  
ATOM   2030  HA  SER   126      59.997  52.149  52.629  1.00  0.00           H  
ATOM   2031  CB  SER   126      60.774  50.082  52.578  1.00  0.00           C  
ATOM   2032  HB2 SER   126      61.491  49.602  53.244  1.00  0.00           H  
ATOM   2033  HB3 SER   126      59.776  49.679  52.749  1.00  0.00           H  
ATOM   2034  OG  SER   126      61.018  49.959  51.146  1.00  0.00           O  
ATOM   2035  HG  SER   126      61.960  50.097  51.021  1.00  0.00           H  
ATOM   2036  C   SER   126      60.574  51.791  54.523  1.00  0.00           C  
ATOM   2037  O   SER   126      59.462  51.987  54.995  1.00  0.00           O  
ATOM   2038  N   PHE   127      61.619  51.852  55.334  1.00  0.00           N  
ATOM   2039  H   PHE   127      62.523  51.852  54.883  1.00  0.00           H  
ATOM   2040  CA  PHE   127      61.512  52.106  56.787  1.00  0.00           C  
ATOM   2041  HA  PHE   127      60.563  51.663  57.089  1.00  0.00           H  
ATOM   2042  CB  PHE   127      62.555  51.248  57.497  1.00  0.00           C  
ATOM   2043  HB2 PHE   127      62.406  50.192  57.273  1.00  0.00           H  
ATOM   2044  HB3 PHE   127      63.546  51.364  57.058  1.00  0.00           H  
ATOM   2045  CG  PHE   127      62.656  51.465  58.988  1.00  0.00           C  
ATOM   2046  CD1 PHE   127      61.655  50.960  59.846  1.00  0.00           C  
ATOM   2047  HD1 PHE   127      60.734  50.587  59.421  1.00  0.00           H  
ATOM   2048  CE1 PHE   127      61.843  50.914  61.238  1.00  0.00           C  
ATOM   2049  HE1 PHE   127      61.253  50.222  61.821  1.00  0.00           H  
ATOM   2050  CZ  PHE   127      63.154  51.344  61.766  1.00  0.00           C  
ATOM   2051  HZ  PHE   127      63.410  51.170  62.801  1.00  0.00           H  
ATOM   2052  CE2 PHE   127      64.056  52.014  60.959  1.00  0.00           C  
ATOM   2053  HE2 PHE   127      65.034  52.267  61.341  1.00  0.00           H  
ATOM   2054  CD2 PHE   127      63.729  52.122  59.583  1.00  0.00           C  
ATOM   2055  HD2 PHE   127      64.484  52.506  58.913  1.00  0.00           H  
ATOM   2056  C   PHE   127      61.521  53.590  57.139  1.00  0.00           C  
ATOM   2057  O   PHE   127      60.705  53.987  57.910  1.00  0.00           O  
ATOM   2058  N   VAL   128      62.419  54.466  56.600  1.00  0.00           N  
ATOM   2059  H   VAL   128      63.055  54.148  55.882  1.00  0.00           H  
ATOM   2060  CA  VAL   128      62.675  55.896  57.059  1.00  0.00           C  
ATOM   2061  HA  VAL   128      62.883  55.865  58.128  1.00  0.00           H  
ATOM   2062  CB  VAL   128      64.036  56.408  56.484  1.00  0.00           C  
ATOM   2063  HB  VAL   128      64.012  56.264  55.404  1.00  0.00           H  
ATOM   2064  CG1 VAL   128      64.267  57.933  56.762  1.00  0.00           C  
ATOM   2065 HG11 VAL   128      63.415  58.535  56.446  1.00  0.00           H  
ATOM   2066 HG12 VAL   128      64.390  58.127  57.827  1.00  0.00           H  
ATOM   2067 HG13 VAL   128      65.173  58.120  56.186  1.00  0.00           H  
ATOM   2068  CG2 VAL   128      65.267  55.630  57.099  1.00  0.00           C  
ATOM   2069 HG21 VAL   128      65.114  55.620  58.178  1.00  0.00           H  
ATOM   2070 HG22 VAL   128      65.203  54.615  56.708  1.00  0.00           H  
ATOM   2071 HG23 VAL   128      66.183  56.166  56.850  1.00  0.00           H  
ATOM   2072  C   VAL   128      61.480  56.813  56.906  1.00  0.00           C  
ATOM   2073  O   VAL   128      61.141  57.537  57.852  1.00  0.00           O  
ATOM   2074  N   PRO   129      60.753  56.800  55.721  1.00  0.00           N  
ATOM   2075  CD  PRO   129      61.205  56.277  54.380  1.00  0.00           C  
ATOM   2076  HD2 PRO   129      60.776  55.293  54.187  1.00  0.00           H  
ATOM   2077  HD3 PRO   129      62.275  56.247  54.177  1.00  0.00           H  
ATOM   2078  CG  PRO   129      60.575  57.209  53.355  1.00  0.00           C  
ATOM   2079  HG2 PRO   129      60.192  56.751  52.443  1.00  0.00           H  
ATOM   2080  HG3 PRO   129      61.170  58.114  53.232  1.00  0.00           H  
ATOM   2081  CB  PRO   129      59.289  57.756  54.083  1.00  0.00           C  
ATOM   2082  HB2 PRO   129      58.448  57.085  53.907  1.00  0.00           H  
ATOM   2083  HB3 PRO   129      59.055  58.768  53.753  1.00  0.00           H  
ATOM   2084  CA  PRO   129      59.639  57.653  55.529  1.00  0.00           C  
ATOM   2085  HA  PRO   129      59.966  58.640  55.857  1.00  0.00           H  
ATOM   2086  C   PRO   129      58.530  57.318  56.528  1.00  0.00           C  
ATOM   2087  O   PRO   129      58.134  58.187  57.330  1.00  0.00           O  
ATOM   2088  N   PRO   130      58.112  56.023  56.690  1.00  0.00           N  
ATOM   2089  CD  PRO   130      58.217  54.960  55.662  1.00  0.00           C  
ATOM   2090  HD2 PRO   130      59.187  54.500  55.849  1.00  0.00           H  
ATOM   2091  HD3 PRO   130      58.172  55.286  54.623  1.00  0.00           H  
ATOM   2092  CG  PRO   130      57.054  54.068  55.956  1.00  0.00           C  
ATOM   2093  HG2 PRO   130      57.258  53.021  55.732  1.00  0.00           H  
ATOM   2094  HG3 PRO   130      56.185  54.431  55.408  1.00  0.00           H  
ATOM   2095  CB  PRO   130      56.741  54.246  57.396  1.00  0.00           C  
ATOM   2096  HB2 PRO   130      57.383  53.526  57.903  1.00  0.00           H  
ATOM   2097  HB3 PRO   130      55.720  54.050  57.723  1.00  0.00           H  
ATOM   2098  CA  PRO   130      57.107  55.735  57.647  1.00  0.00           C  
ATOM   2099  HA  PRO   130      56.236  56.309  57.332  1.00  0.00           H  
ATOM   2100  C   PRO   130      57.474  56.023  59.101  1.00  0.00           C  
ATOM   2101  O   PRO   130      56.652  56.561  59.813  1.00  0.00           O  
ATOM   2102  N   LEU   131      58.707  55.732  59.426  1.00  0.00           N  
ATOM   2103  H   LEU   131      59.336  55.425  58.699  1.00  0.00           H  
ATOM   2104  CA  LEU   131      59.226  55.996  60.787  1.00  0.00           C  
ATOM   2105  HA  LEU   131      58.561  55.485  61.485  1.00  0.00           H  
ATOM   2106  CB  LEU   131      60.631  55.358  60.758  1.00  0.00           C  
ATOM   2107  HB2 LEU   131      60.425  54.304  60.573  1.00  0.00           H  
ATOM   2108  HB3 LEU   131      61.250  55.781  59.966  1.00  0.00           H  
ATOM   2109  CG  LEU   131      61.399  55.661  62.118  1.00  0.00           C  
ATOM   2110  HG  LEU   131      61.525  56.718  62.352  1.00  0.00           H  
ATOM   2111  CD1 LEU   131      60.742  54.874  63.243  1.00  0.00           C  
ATOM   2112 HD11 LEU   131      59.732  55.270  63.344  1.00  0.00           H  
ATOM   2113 HD12 LEU   131      60.663  53.821  62.973  1.00  0.00           H  
ATOM   2114 HD13 LEU   131      61.366  54.919  64.136  1.00  0.00           H  
ATOM   2115  CD2 LEU   131      62.814  55.132  61.878  1.00  0.00           C  
ATOM   2116 HD21 LEU   131      62.661  54.120  61.505  1.00  0.00           H  
ATOM   2117 HD22 LEU   131      63.381  55.764  61.193  1.00  0.00           H  
ATOM   2118 HD23 LEU   131      63.386  55.153  62.805  1.00  0.00           H  
ATOM   2119  C   LEU   131      59.280  57.494  61.139  1.00  0.00           C  
ATOM   2120  O   LEU   131      58.610  57.927  62.113  1.00  0.00           O  
ATOM   2121  N   VAL   132      59.829  58.402  60.319  1.00  0.00           N  
ATOM   2122  H   VAL   132      60.236  58.089  59.449  1.00  0.00           H  
ATOM   2123  CA  VAL   132      59.873  59.854  60.490  1.00  0.00           C  
ATOM   2124  HA  VAL   132      60.257  60.030  61.495  1.00  0.00           H  
ATOM   2125  CB  VAL   132      60.816  60.409  59.484  1.00  0.00           C  
ATOM   2126  HB  VAL   132      60.610  60.023  58.486  1.00  0.00           H  
ATOM   2127  CG1 VAL   132      60.909  61.953  59.501  1.00  0.00           C  
ATOM   2128 HG11 VAL   132      60.791  62.382  60.496  1.00  0.00           H  
ATOM   2129 HG12 VAL   132      61.936  62.161  59.202  1.00  0.00           H  
ATOM   2130 HG13 VAL   132      60.237  62.388  58.760  1.00  0.00           H  
ATOM   2131  CG2 VAL   132      62.228  59.818  59.897  1.00  0.00           C  
ATOM   2132 HG21 VAL   132      62.326  58.733  59.872  1.00  0.00           H  
ATOM   2133 HG22 VAL   132      62.863  60.273  59.137  1.00  0.00           H  
ATOM   2134 HG23 VAL   132      62.543  60.214  60.862  1.00  0.00           H  
ATOM   2135  C   VAL   132      58.527  60.497  60.479  1.00  0.00           C  
ATOM   2136  O   VAL   132      58.293  61.368  61.348  1.00  0.00           O  
ATOM   2137  N   ILE   133      57.672  60.225  59.506  1.00  0.00           N  
ATOM   2138  H   ILE   133      58.028  59.659  58.749  1.00  0.00           H  
ATOM   2139  CA  ILE   133      56.301  60.750  59.302  1.00  0.00           C  
ATOM   2140  HA  ILE   133      56.336  61.839  59.260  1.00  0.00           H  
ATOM   2141  CB  ILE   133      55.670  60.173  57.990  1.00  0.00           C  
ATOM   2142  HB  ILE   133      55.762  59.101  57.818  1.00  0.00           H  
ATOM   2143  CG2 ILE   133      54.144  60.439  58.028  1.00  0.00           C  
ATOM   2144 HG21 ILE   133      53.655  60.203  57.082  1.00  0.00           H  
ATOM   2145 HG22 ILE   133      53.612  59.965  58.853  1.00  0.00           H  
ATOM   2146 HG23 ILE   133      54.011  61.512  58.164  1.00  0.00           H  
ATOM   2147  CG1 ILE   133      56.468  60.766  56.816  1.00  0.00           C  
ATOM   2148 HG12 ILE   133      56.264  61.837  56.849  1.00  0.00           H  
ATOM   2149 HG13 ILE   133      57.531  60.646  57.024  1.00  0.00           H  
ATOM   2150  CD1 ILE   133      56.160  60.253  55.444  1.00  0.00           C  
ATOM   2151 HD11 ILE   133      56.342  59.179  55.405  1.00  0.00           H  
ATOM   2152 HD12 ILE   133      55.117  60.374  55.151  1.00  0.00           H  
ATOM   2153 HD13 ILE   133      56.725  60.892  54.765  1.00  0.00           H  
ATOM   2154  C   ILE   133      55.421  60.375  60.544  1.00  0.00           C  
ATOM   2155  O   ILE   133      54.566  61.134  61.019  1.00  0.00           O  
ATOM   2156  N   GLY   134      55.680  59.233  61.125  1.00  0.00           N  
ATOM   2157  H   GLY   134      56.548  58.762  60.914  1.00  0.00           H  
ATOM   2158  CA  GLY   134      55.006  58.659  62.288  1.00  0.00           C  
ATOM   2159  HA2 GLY   134      53.927  58.745  62.167  1.00  0.00           H  
ATOM   2160  HA3 GLY   134      55.269  57.602  62.341  1.00  0.00           H  
ATOM   2161  C   GLY   134      55.577  59.325  63.600  1.00  0.00           C  
ATOM   2162  O   GLY   134      54.841  59.843  64.421  1.00  0.00           O  
ATOM   2163  N   VAL   135      56.905  59.486  63.656  1.00  0.00           N  
ATOM   2164  H   VAL   135      57.525  59.053  62.986  1.00  0.00           H  
ATOM   2165  CA  VAL   135      57.552  60.215  64.798  1.00  0.00           C  
ATOM   2166  HA  VAL   135      57.171  59.742  65.703  1.00  0.00           H  
ATOM   2167  CB  VAL   135      59.138  60.147  64.732  1.00  0.00           C  
ATOM   2168  HB  VAL   135      59.331  60.227  63.662  1.00  0.00           H  
ATOM   2169  CG1 VAL   135      59.916  61.195  65.592  1.00  0.00           C  
ATOM   2170 HG11 VAL   135      59.735  62.171  65.141  1.00  0.00           H  
ATOM   2171 HG12 VAL   135      59.429  61.165  66.566  1.00  0.00           H  
ATOM   2172 HG13 VAL   135      60.961  60.889  65.553  1.00  0.00           H  
ATOM   2173  CG2 VAL   135      59.580  58.755  65.232  1.00  0.00           C  
ATOM   2174 HG21 VAL   135      59.099  57.922  64.719  1.00  0.00           H  
ATOM   2175 HG22 VAL   135      60.648  58.645  65.044  1.00  0.00           H  
ATOM   2176 HG23 VAL   135      59.461  58.578  66.301  1.00  0.00           H  
ATOM   2177  C   VAL   135      56.988  61.644  64.915  1.00  0.00           C  
ATOM   2178  O   VAL   135      56.724  62.129  66.031  1.00  0.00           O  
ATOM   2179  N   ALA   136      57.082  62.391  63.845  1.00  0.00           N  
ATOM   2180  H   ALA   136      57.320  61.931  62.978  1.00  0.00           H  
ATOM   2181  CA  ALA   136      56.604  63.767  63.810  1.00  0.00           C  
ATOM   2182  HA  ALA   136      57.156  64.357  64.542  1.00  0.00           H  
ATOM   2183  CB  ALA   136      56.825  64.371  62.436  1.00  0.00           C  
ATOM   2184  HB1 ALA   136      56.154  63.775  61.818  1.00  0.00           H  
ATOM   2185  HB2 ALA   136      56.538  65.422  62.427  1.00  0.00           H  
ATOM   2186  HB3 ALA   136      57.878  64.220  62.201  1.00  0.00           H  
ATOM   2187  C   ALA   136      55.150  64.020  64.372  1.00  0.00           C  
ATOM   2188  O   ALA   136      54.873  64.982  65.105  1.00  0.00           O  
ATOM   2189  N   PHE   137      54.243  63.130  63.990  1.00  0.00           N  
ATOM   2190  H   PHE   137      54.549  62.315  63.479  1.00  0.00           H  
ATOM   2191  CA  PHE   137      52.856  63.168  64.584  1.00  0.00           C  
ATOM   2192  HA  PHE   137      52.508  64.198  64.508  1.00  0.00           H  
ATOM   2193  CB  PHE   137      51.869  62.244  63.978  1.00  0.00           C  
ATOM   2194  HB2 PHE   137      52.041  62.241  62.902  1.00  0.00           H  
ATOM   2195  HB3 PHE   137      52.100  61.242  64.341  1.00  0.00           H  
ATOM   2196  CG  PHE   137      50.445  62.675  64.188  1.00  0.00           C  
ATOM   2197  CD1 PHE   137      49.622  62.179  65.182  1.00  0.00           C  
ATOM   2198  HD1 PHE   137      50.037  61.383  65.783  1.00  0.00           H  
ATOM   2199  CE1 PHE   137      48.360  62.731  65.505  1.00  0.00           C  
ATOM   2200  HE1 PHE   137      47.742  62.348  66.303  1.00  0.00           H  
ATOM   2201  CZ  PHE   137      47.892  63.854  64.861  1.00  0.00           C  
ATOM   2202  HZ  PHE   137      46.961  64.331  65.127  1.00  0.00           H  
ATOM   2203  CE2 PHE   137      48.644  64.379  63.774  1.00  0.00           C  
ATOM   2204  HE2 PHE   137      48.177  65.053  63.072  1.00  0.00           H  
ATOM   2205  CD2 PHE   137      49.892  63.779  63.477  1.00  0.00           C  
ATOM   2206  HD2 PHE   137      50.524  64.130  62.675  1.00  0.00           H  
ATOM   2207  C   PHE   137      52.813  63.024  66.120  1.00  0.00           C  
ATOM   2208  O   PHE   137      52.183  63.720  66.916  1.00  0.00           O  
ATOM   2209  N   GLY   138      53.614  62.017  66.589  1.00  0.00           N  
ATOM   2210  H   GLY   138      54.057  61.407  65.916  1.00  0.00           H  
ATOM   2211  CA  GLY   138      53.784  61.726  67.985  1.00  0.00           C  
ATOM   2212  HA2 GLY   138      52.765  61.513  68.308  1.00  0.00           H  
ATOM   2213  HA3 GLY   138      54.344  60.797  68.091  1.00  0.00           H  
ATOM   2214  C   GLY   138      54.434  62.842  68.754  1.00  0.00           C  
ATOM   2215  O   GLY   138      54.036  63.179  69.882  1.00  0.00           O  
ATOM   2216  N   ASN   139      55.296  63.576  68.191  1.00  0.00           N  
ATOM   2217  H   ASN   139      55.444  63.273  67.239  1.00  0.00           H  
ATOM   2218  CA  ASN   139      55.912  64.806  68.656  1.00  0.00           C  
ATOM   2219  HA  ASN   139      56.194  64.720  69.705  1.00  0.00           H  
ATOM   2220  CB  ASN   139      57.044  65.181  67.754  1.00  0.00           C  
ATOM   2221  HB2 ASN   139      56.863  65.037  66.689  1.00  0.00           H  
ATOM   2222  HB3 ASN   139      57.177  66.261  67.825  1.00  0.00           H  
ATOM   2223  CG  ASN   139      58.369  64.558  68.254  1.00  0.00           C  
ATOM   2224  OD1 ASN   139      59.167  65.205  68.939  1.00  0.00           O  
ATOM   2225  ND2 ASN   139      58.735  63.372  67.857  1.00  0.00           N  
ATOM   2226 HD21 ASN   139      58.148  62.839  67.231  1.00  0.00           H  
ATOM   2227 HD22 ASN   139      59.525  63.000  68.364  1.00  0.00           H  
ATOM   2228  C   ASN   139      54.811  65.887  68.714  1.00  0.00           C  
ATOM   2229  O   ASN   139      54.578  66.503  69.749  1.00  0.00           O  
ATOM   2230  N   LEU   140      54.018  66.062  67.615  1.00  0.00           N  
ATOM   2231  H   LEU   140      54.247  65.610  66.741  1.00  0.00           H  
ATOM   2232  CA  LEU   140      52.959  67.096  67.607  1.00  0.00           C  
ATOM   2233  HA  LEU   140      53.342  68.113  67.689  1.00  0.00           H  
ATOM   2234  CB  LEU   140      52.104  67.036  66.347  1.00  0.00           C  
ATOM   2235  HB2 LEU   140      51.788  66.003  66.200  1.00  0.00           H  
ATOM   2236  HB3 LEU   140      51.235  67.642  66.604  1.00  0.00           H  
ATOM   2237  CG  LEU   140      52.689  67.576  64.985  1.00  0.00           C  
ATOM   2238  HG  LEU   140      53.481  66.905  64.653  1.00  0.00           H  
ATOM   2239  CD1 LEU   140      51.728  67.528  63.807  1.00  0.00           C  
ATOM   2240 HD11 LEU   140      50.980  68.310  63.932  1.00  0.00           H  
ATOM   2241 HD12 LEU   140      52.317  67.797  62.930  1.00  0.00           H  
ATOM   2242 HD13 LEU   140      51.358  66.504  63.754  1.00  0.00           H  
ATOM   2243  CD2 LEU   140      53.148  69.046  65.220  1.00  0.00           C  
ATOM   2244 HD21 LEU   140      53.934  69.147  65.969  1.00  0.00           H  
ATOM   2245 HD22 LEU   140      53.459  69.509  64.283  1.00  0.00           H  
ATOM   2246 HD23 LEU   140      52.269  69.645  65.455  1.00  0.00           H  
ATOM   2247  C   LEU   140      51.883  66.961  68.730  1.00  0.00           C  
ATOM   2248  O   LEU   140      51.441  67.966  69.278  1.00  0.00           O  
ATOM   2249  N   LEU   141      51.539  65.752  69.138  1.00  0.00           N  
ATOM   2250  H   LEU   141      52.032  65.020  68.646  1.00  0.00           H  
ATOM   2251  CA  LEU   141      50.632  65.436  70.315  1.00  0.00           C  
ATOM   2252  HA  LEU   141      49.693  65.987  70.266  1.00  0.00           H  
ATOM   2253  CB  LEU   141      50.416  63.889  70.356  1.00  0.00           C  
ATOM   2254  HB2 LEU   141      51.444  63.551  70.225  1.00  0.00           H  
ATOM   2255  HB3 LEU   141      49.984  63.594  71.313  1.00  0.00           H  
ATOM   2256  CG  LEU   141      49.490  63.393  69.260  1.00  0.00           C  
ATOM   2257  HG  LEU   141      49.879  63.818  68.334  1.00  0.00           H  
ATOM   2258  CD1 LEU   141      49.522  61.852  69.148  1.00  0.00           C  
ATOM   2259 HD11 LEU   141      49.342  61.399  70.122  1.00  0.00           H  
ATOM   2260 HD12 LEU   141      48.741  61.538  68.455  1.00  0.00           H  
ATOM   2261 HD13 LEU   141      50.517  61.547  68.822  1.00  0.00           H  
ATOM   2262  CD2 LEU   141      48.035  63.959  69.434  1.00  0.00           C  
ATOM   2263 HD21 LEU   141      48.038  65.033  69.625  1.00  0.00           H  
ATOM   2264 HD22 LEU   141      47.456  63.814  68.522  1.00  0.00           H  
ATOM   2265 HD23 LEU   141      47.544  63.426  70.248  1.00  0.00           H  
ATOM   2266  C   LEU   141      51.263  65.753  71.727  1.00  0.00           C  
ATOM   2267  O   LEU   141      50.462  65.827  72.707  1.00  0.00           O  
ATOM   2268  N   GLN   142      52.613  65.903  71.847  1.00  0.00           N  
ATOM   2269  H   GLN   142      53.254  65.722  71.087  1.00  0.00           H  
ATOM   2270  CA  GLN   142      53.282  66.443  73.026  1.00  0.00           C  
ATOM   2271  HA  GLN   142      52.800  66.288  73.991  1.00  0.00           H  
ATOM   2272  CB  GLN   142      54.581  65.606  73.306  1.00  0.00           C  
ATOM   2273  HB2 GLN   142      55.144  65.661  72.374  1.00  0.00           H  
ATOM   2274  HB3 GLN   142      55.210  65.998  74.105  1.00  0.00           H  
ATOM   2275  CG  GLN   142      54.352  64.105  73.538  1.00  0.00           C  
ATOM   2276  HG2 GLN   142      53.883  63.976  74.513  1.00  0.00           H  
ATOM   2277  HG3 GLN   142      53.697  63.764  72.736  1.00  0.00           H  
ATOM   2278  CD  GLN   142      55.640  63.190  73.377  1.00  0.00           C  
ATOM   2279  OE1 GLN   142      56.274  62.822  74.333  1.00  0.00           O  
ATOM   2280  NE2 GLN   142      55.936  62.856  72.186  1.00  0.00           N  
ATOM   2281 HE21 GLN   142      55.294  63.067  71.435  1.00  0.00           H  
ATOM   2282 HE22 GLN   142      56.774  62.304  72.079  1.00  0.00           H  
ATOM   2283  C   GLN   142      53.618  67.946  72.908  1.00  0.00           C  
ATOM   2284  O   GLN   142      54.223  68.449  73.828  1.00  0.00           O  
ATOM   2285  N   GLY   143      53.282  68.579  71.811  1.00  0.00           N  
ATOM   2286  H   GLY   143      52.828  68.047  71.083  1.00  0.00           H  
ATOM   2287  CA  GLY   143      53.783  69.922  71.474  1.00  0.00           C  
ATOM   2288  HA2 GLY   143      53.041  70.442  70.866  1.00  0.00           H  
ATOM   2289  HA3 GLY   143      53.826  70.504  72.395  1.00  0.00           H  
ATOM   2290  C   GLY   143      55.177  69.853  70.877  1.00  0.00           C  
ATOM   2291  O   GLY   143      56.058  69.182  71.377  1.00  0.00           O  
ATOM   2292  N   VAL   144      55.458  70.532  69.792  1.00  0.00           N  
ATOM   2293  H   VAL   144      54.693  70.889  69.237  1.00  0.00           H  
ATOM   2294  CA  VAL   144      56.801  70.796  69.198  1.00  0.00           C  
ATOM   2295  HA  VAL   144      57.342  69.901  69.505  1.00  0.00           H  
ATOM   2296  CB  VAL   144      56.521  70.659  67.656  1.00  0.00           C  
ATOM   2297  HB  VAL   144      55.543  71.082  67.425  1.00  0.00           H  
ATOM   2298  CG1 VAL   144      57.578  71.343  66.860  1.00  0.00           C  
ATOM   2299 HG11 VAL   144      57.287  72.392  66.801  1.00  0.00           H  
ATOM   2300 HG12 VAL   144      58.535  71.303  67.381  1.00  0.00           H  
ATOM   2301 HG13 VAL   144      57.653  70.991  65.831  1.00  0.00           H  
ATOM   2302  CG2 VAL   144      56.605  69.240  67.020  1.00  0.00           C  
ATOM   2303 HG21 VAL   144      56.384  69.292  65.954  1.00  0.00           H  
ATOM   2304 HG22 VAL   144      57.564  68.723  66.989  1.00  0.00           H  
ATOM   2305 HG23 VAL   144      55.858  68.643  67.543  1.00  0.00           H  
ATOM   2306  C   VAL   144      57.377  72.104  69.782  1.00  0.00           C  
ATOM   2307  O   VAL   144      56.659  73.100  70.046  1.00  0.00           O  
ATOM   2308  N   PRO   145      58.681  72.168  69.989  1.00  0.00           N  
ATOM   2309  CD  PRO   145      59.481  71.010  70.181  1.00  0.00           C  
ATOM   2310  HD2 PRO   145      59.498  70.364  69.303  1.00  0.00           H  
ATOM   2311  HD3 PRO   145      59.159  70.556  71.119  1.00  0.00           H  
ATOM   2312  CG  PRO   145      60.849  71.511  70.590  1.00  0.00           C  
ATOM   2313  HG2 PRO   145      61.509  71.694  69.741  1.00  0.00           H  
ATOM   2314  HG3 PRO   145      61.398  70.782  71.186  1.00  0.00           H  
ATOM   2315  CB  PRO   145      60.548  72.793  71.366  1.00  0.00           C  
ATOM   2316  HB2 PRO   145      61.343  73.537  71.311  1.00  0.00           H  
ATOM   2317  HB3 PRO   145      60.553  72.568  72.432  1.00  0.00           H  
ATOM   2318  CA  PRO   145      59.290  73.292  70.690  1.00  0.00           C  
ATOM   2319  HA  PRO   145      58.579  73.603  71.455  1.00  0.00           H  
ATOM   2320  C   PRO   145      59.567  74.410  69.633  1.00  0.00           C  
ATOM   2321  O   PRO   145      60.661  74.532  69.146  1.00  0.00           O  
ATOM   2322  N   PHE   146      58.560  75.261  69.380  1.00  0.00           N  
ATOM   2323  H   PHE   146      57.646  75.131  69.790  1.00  0.00           H  
ATOM   2324  CA  PHE   146      58.784  76.451  68.497  1.00  0.00           C  
ATOM   2325  HA  PHE   146      59.871  76.524  68.470  1.00  0.00           H  
ATOM   2326  CB  PHE   146      58.229  76.220  67.098  1.00  0.00           C  
ATOM   2327  HB2 PHE   146      58.829  76.835  66.427  1.00  0.00           H  
ATOM   2328  HB3 PHE   146      58.537  75.224  66.777  1.00  0.00           H  
ATOM   2329  CG  PHE   146      56.764  76.296  66.877  1.00  0.00           C  
ATOM   2330  CD1 PHE   146      55.881  75.303  67.317  1.00  0.00           C  
ATOM   2331  HD1 PHE   146      56.203  74.477  67.934  1.00  0.00           H  
ATOM   2332  CE1 PHE   146      54.507  75.508  67.062  1.00  0.00           C  
ATOM   2333  HE1 PHE   146      53.740  74.820  67.385  1.00  0.00           H  
ATOM   2334  CZ  PHE   146      54.023  76.670  66.400  1.00  0.00           C  
ATOM   2335  HZ  PHE   146      52.976  76.934  66.356  1.00  0.00           H  
ATOM   2336  CE2 PHE   146      54.864  77.681  66.123  1.00  0.00           C  
ATOM   2337  HE2 PHE   146      54.533  78.623  65.712  1.00  0.00           H  
ATOM   2338  CD2 PHE   146      56.237  77.451  66.313  1.00  0.00           C  
ATOM   2339  HD2 PHE   146      56.839  78.296  66.012  1.00  0.00           H  
ATOM   2340  C   PHE   146      58.098  77.729  68.999  1.00  0.00           C  
ATOM   2341  O   PHE   146      57.271  77.706  69.926  1.00  0.00           O  
ATOM   2342  N   ASN   147      58.559  78.908  68.558  1.00  0.00           N  
ATOM   2343  H   ASN   147      59.143  78.996  67.739  1.00  0.00           H  
ATOM   2344  CA  ASN   147      58.085  80.192  69.112  1.00  0.00           C  
ATOM   2345  HA  ASN   147      57.053  80.210  69.463  1.00  0.00           H  
ATOM   2346  CB  ASN   147      59.032  80.636  70.271  1.00  0.00           C  
ATOM   2347  HB2 ASN   147      58.737  81.567  70.754  1.00  0.00           H  
ATOM   2348  HB3 ASN   147      58.878  79.961  71.113  1.00  0.00           H  
ATOM   2349  CG  ASN   147      60.508  80.813  69.915  1.00  0.00           C  
ATOM   2350  OD1 ASN   147      60.868  81.924  69.480  1.00  0.00           O  
ATOM   2351  ND2 ASN   147      61.444  79.901  70.169  1.00  0.00           N  
ATOM   2352 HD21 ASN   147      61.222  78.942  70.397  1.00  0.00           H  
ATOM   2353 HD22 ASN   147      62.388  80.182  69.948  1.00  0.00           H  
ATOM   2354  C   ASN   147      58.110  81.207  67.892  1.00  0.00           C  
ATOM   2355  O   ASN   147      58.507  80.900  66.777  1.00  0.00           O  
ATOM   2356  N   VAL   148      57.647  82.412  68.153  1.00  0.00           N  
ATOM   2357  H   VAL   148      57.582  82.672  69.127  1.00  0.00           H  
ATOM   2358  CA  VAL   148      57.428  83.490  67.185  1.00  0.00           C  
ATOM   2359  HA  VAL   148      58.022  83.278  66.296  1.00  0.00           H  
ATOM   2360  CB  VAL   148      55.931  83.547  66.832  1.00  0.00           C  
ATOM   2361  HB  VAL   148      55.606  82.518  66.680  1.00  0.00           H  
ATOM   2362  CG1 VAL   148      54.993  84.139  67.811  1.00  0.00           C  
ATOM   2363 HG11 VAL   148      54.007  84.195  67.348  1.00  0.00           H  
ATOM   2364 HG12 VAL   148      55.091  83.737  68.820  1.00  0.00           H  
ATOM   2365 HG13 VAL   148      55.314  85.161  68.011  1.00  0.00           H  
ATOM   2366  CG2 VAL   148      55.670  84.364  65.518  1.00  0.00           C  
ATOM   2367 HG21 VAL   148      54.691  84.098  65.119  1.00  0.00           H  
ATOM   2368 HG22 VAL   148      55.677  85.438  65.704  1.00  0.00           H  
ATOM   2369 HG23 VAL   148      56.401  84.208  64.725  1.00  0.00           H  
ATOM   2370  C   VAL   148      57.956  84.829  67.763  1.00  0.00           C  
ATOM   2371  O   VAL   148      57.888  85.048  68.943  1.00  0.00           O  
ATOM   2372  N   ASP   149      58.237  85.804  66.848  1.00  0.00           N  
ATOM   2373  H   ASP   149      58.086  85.567  65.878  1.00  0.00           H  
ATOM   2374  CA  ASP   149      58.550  87.223  67.270  1.00  0.00           C  
ATOM   2375  HA  ASP   149      58.499  87.311  68.356  1.00  0.00           H  
ATOM   2376  CB  ASP   149      59.958  87.597  66.842  1.00  0.00           C  
ATOM   2377  HB2 ASP   149      60.269  88.549  67.273  1.00  0.00           H  
ATOM   2378  HB3 ASP   149      60.705  87.009  67.376  1.00  0.00           H  
ATOM   2379  CG  ASP   149      60.263  87.509  65.421  1.00  0.00           C  
ATOM   2380  OD1 ASP   149      59.460  87.719  64.484  1.00  0.00           O  
ATOM   2381  OD2 ASP   149      61.472  87.392  65.034  1.00  0.00           O  
ATOM   2382  C   ASP   149      57.597  88.245  66.665  1.00  0.00           C  
ATOM   2383  O   ASP   149      56.790  87.892  65.789  1.00  0.00           O  
ATOM   2384  N   GLU   150      57.783  89.520  66.946  1.00  0.00           N  
ATOM   2385  H   GLU   150      58.530  89.798  67.567  1.00  0.00           H  
ATOM   2386  CA  GLU   150      56.943  90.605  66.481  1.00  0.00           C  
ATOM   2387  HA  GLU   150      55.904  90.427  66.758  1.00  0.00           H  
ATOM   2388  CB  GLU   150      57.301  91.897  67.310  1.00  0.00           C  
ATOM   2389  HB2 GLU   150      56.648  92.679  66.924  1.00  0.00           H  
ATOM   2390  HB3 GLU   150      56.995  91.702  68.338  1.00  0.00           H  
ATOM   2391  CG  GLU   150      58.758  92.407  67.229  1.00  0.00           C  
ATOM   2392  HG2 GLU   150      59.080  92.339  66.189  1.00  0.00           H  
ATOM   2393  HG3 GLU   150      58.738  93.493  67.324  1.00  0.00           H  
ATOM   2394  CD  GLU   150      59.756  91.918  68.236  1.00  0.00           C  
ATOM   2395  OE1 GLU   150      60.659  92.703  68.619  1.00  0.00           O  
ATOM   2396  OE2 GLU   150      59.663  90.797  68.686  1.00  0.00           O  
ATOM   2397  C   GLU   150      56.975  90.960  65.006  1.00  0.00           C  
ATOM   2398  O   GLU   150      56.021  91.603  64.530  1.00  0.00           O  
ATOM   2399  N   TYR   151      58.043  90.477  64.376  1.00  0.00           N  
ATOM   2400  H   TYR   151      58.688  89.938  64.937  1.00  0.00           H  
ATOM   2401  CA  TYR   151      58.261  90.540  62.960  1.00  0.00           C  
ATOM   2402  HA  TYR   151      57.861  91.504  62.647  1.00  0.00           H  
ATOM   2403  CB  TYR   151      59.822  90.593  62.658  1.00  0.00           C  
ATOM   2404  HB2 TYR   151      60.207  89.629  62.989  1.00  0.00           H  
ATOM   2405  HB3 TYR   151      60.120  90.834  61.637  1.00  0.00           H  
ATOM   2406  CG  TYR   151      60.492  91.686  63.492  1.00  0.00           C  
ATOM   2407  CD1 TYR   151      60.293  93.026  63.109  1.00  0.00           C  
ATOM   2408  HD1 TYR   151      59.793  93.219  62.172  1.00  0.00           H  
ATOM   2409  CE1 TYR   151      60.826  94.120  63.856  1.00  0.00           C  
ATOM   2410  HE1 TYR   151      60.608  95.144  63.594  1.00  0.00           H  
ATOM   2411  CZ  TYR   151      61.581  93.876  65.032  1.00  0.00           C  
ATOM   2412  OH  TYR   151      61.772  94.816  65.930  1.00  0.00           O  
ATOM   2413  HH  TYR   151      62.451  94.437  66.493  1.00  0.00           H  
ATOM   2414  CE2 TYR   151      61.820  92.535  65.419  1.00  0.00           C  
ATOM   2415  HE2 TYR   151      62.375  92.298  66.315  1.00  0.00           H  
ATOM   2416  CD2 TYR   151      61.323  91.466  64.622  1.00  0.00           C  
ATOM   2417  HD2 TYR   151      61.525  90.429  64.846  1.00  0.00           H  
ATOM   2418  C   TYR   151      57.697  89.293  62.239  1.00  0.00           C  
ATOM   2419  O   TYR   151      57.707  89.246  61.025  1.00  0.00           O  
ATOM   2420  N   LEU   152      57.015  88.381  62.934  1.00  0.00           N  
ATOM   2421  H   LEU   152      57.038  88.525  63.934  1.00  0.00           H  
ATOM   2422  CA  LEU   152      56.488  87.156  62.296  1.00  0.00           C  
ATOM   2423  HA  LEU   152      56.268  86.531  63.162  1.00  0.00           H  
ATOM   2424  CB  LEU   152      55.124  87.393  61.623  1.00  0.00           C  
ATOM   2425  HB2 LEU   152      54.550  88.027  62.299  1.00  0.00           H  
ATOM   2426  HB3 LEU   152      55.302  88.023  60.752  1.00  0.00           H  
ATOM   2427  CG  LEU   152      54.248  86.259  61.037  1.00  0.00           C  
ATOM   2428  HG  LEU   152      54.738  85.808  60.174  1.00  0.00           H  
ATOM   2429  CD1 LEU   152      53.878  85.210  62.077  1.00  0.00           C  
ATOM   2430 HD11 LEU   152      54.762  84.623  62.327  1.00  0.00           H  
ATOM   2431 HD12 LEU   152      53.635  85.719  63.010  1.00  0.00           H  
ATOM   2432 HD13 LEU   152      53.076  84.592  61.673  1.00  0.00           H  
ATOM   2433  CD2 LEU   152      52.973  86.957  60.441  1.00  0.00           C  
ATOM   2434 HD21 LEU   152      53.268  87.440  59.509  1.00  0.00           H  
ATOM   2435 HD22 LEU   152      52.305  86.101  60.340  1.00  0.00           H  
ATOM   2436 HD23 LEU   152      52.557  87.666  61.157  1.00  0.00           H  
ATOM   2437  C   LEU   152      57.518  86.183  61.549  1.00  0.00           C  
ATOM   2438  O   LEU   152      57.212  85.614  60.489  1.00  0.00           O  
ATOM   2439  N   ARG   153      58.719  86.117  62.108  1.00  0.00           N  
ATOM   2440  H   ARG   153      58.955  86.809  62.805  1.00  0.00           H  
ATOM   2441  CA  ARG   153      59.610  84.955  61.901  1.00  0.00           C  
ATOM   2442  HA  ARG   153      59.451  84.523  60.913  1.00  0.00           H  
ATOM   2443  CB  ARG   153      61.039  85.378  61.734  1.00  0.00           C  
ATOM   2444  HB2 ARG   153      61.152  86.301  61.165  1.00  0.00           H  
ATOM   2445  HB3 ARG   153      61.345  85.564  62.764  1.00  0.00           H  
ATOM   2446  CG  ARG   153      61.991  84.316  61.151  1.00  0.00           C  
ATOM   2447  HG2 ARG   153      62.208  83.583  61.927  1.00  0.00           H  
ATOM   2448  HG3 ARG   153      61.527  83.777  60.325  1.00  0.00           H  
ATOM   2449  CD  ARG   153      63.327  84.860  60.696  1.00  0.00           C  
ATOM   2450  HD2 ARG   153      63.162  85.628  59.940  1.00  0.00           H  
ATOM   2451  HD3 ARG   153      63.802  85.481  61.456  1.00  0.00           H  
ATOM   2452  NE  ARG   153      64.182  83.827  60.086  1.00  0.00           N  
ATOM   2453  HE  ARG   153      64.353  83.017  60.664  1.00  0.00           H  
ATOM   2454  CZ  ARG   153      64.813  83.757  58.971  1.00  0.00           C  
ATOM   2455  NH1 ARG   153      64.993  84.656  58.061  1.00  0.00           N  
ATOM   2456 HH11 ARG   153      64.773  85.610  58.313  1.00  0.00           H  
ATOM   2457 HH12 ARG   153      65.584  84.421  57.276  1.00  0.00           H  
ATOM   2458  NH2 ARG   153      65.359  82.597  58.693  1.00  0.00           N  
ATOM   2459 HH21 ARG   153      64.851  81.871  59.178  1.00  0.00           H  
ATOM   2460 HH22 ARG   153      65.757  82.438  57.778  1.00  0.00           H  
ATOM   2461  C   ARG   153      59.527  83.871  62.982  1.00  0.00           C  
ATOM   2462  O   ARG   153      59.398  84.150  64.160  1.00  0.00           O  
ATOM   2463  N   LEU   154      59.504  82.597  62.576  1.00  0.00           N  
ATOM   2464  H   LEU   154      59.733  82.242  61.659  1.00  0.00           H  
ATOM   2465  CA  LEU   154      59.402  81.488  63.568  1.00  0.00           C  
ATOM   2466  HA  LEU   154      58.902  81.751  64.500  1.00  0.00           H  
ATOM   2467  CB  LEU   154      58.482  80.405  63.016  1.00  0.00           C  
ATOM   2468  HB2 LEU   154      58.834  80.255  61.995  1.00  0.00           H  
ATOM   2469  HB3 LEU   154      58.644  79.434  63.484  1.00  0.00           H  
ATOM   2470  CG  LEU   154      56.993  80.865  63.205  1.00  0.00           C  
ATOM   2471  HG  LEU   154      56.874  81.221  64.228  1.00  0.00           H  
ATOM   2472  CD1 LEU   154      56.445  82.058  62.360  1.00  0.00           C  
ATOM   2473 HD11 LEU   154      57.163  82.876  62.412  1.00  0.00           H  
ATOM   2474 HD12 LEU   154      56.241  81.841  61.312  1.00  0.00           H  
ATOM   2475 HD13 LEU   154      55.545  82.511  62.777  1.00  0.00           H  
ATOM   2476  CD2 LEU   154      56.155  79.628  63.116  1.00  0.00           C  
ATOM   2477 HD21 LEU   154      56.652  78.767  63.563  1.00  0.00           H  
ATOM   2478 HD22 LEU   154      55.238  79.657  63.706  1.00  0.00           H  
ATOM   2479 HD23 LEU   154      55.888  79.510  62.066  1.00  0.00           H  
ATOM   2480  C   LEU   154      60.742  80.754  63.820  1.00  0.00           C  
ATOM   2481  O   LEU   154      61.551  80.518  62.903  1.00  0.00           O  
ATOM   2482  N   TYR   155      60.974  80.326  65.103  1.00  0.00           N  
ATOM   2483  H   TYR   155      60.228  80.390  65.781  1.00  0.00           H  
ATOM   2484  CA  TYR   155      62.198  79.577  65.562  1.00  0.00           C  
ATOM   2485  HA  TYR   155      62.661  79.194  64.653  1.00  0.00           H  
ATOM   2486  CB  TYR   155      63.067  80.554  66.364  1.00  0.00           C  
ATOM   2487  HB2 TYR   155      62.673  80.751  67.361  1.00  0.00           H  
ATOM   2488  HB3 TYR   155      64.102  80.219  66.431  1.00  0.00           H  
ATOM   2489  CG  TYR   155      63.184  81.988  65.707  1.00  0.00           C  
ATOM   2490  CD1 TYR   155      64.316  82.257  64.904  1.00  0.00           C  
ATOM   2491  HD1 TYR   155      65.084  81.587  64.549  1.00  0.00           H  
ATOM   2492  CE1 TYR   155      64.499  83.590  64.385  1.00  0.00           C  
ATOM   2493  HE1 TYR   155      65.317  83.910  63.756  1.00  0.00           H  
ATOM   2494  CZ  TYR   155      63.543  84.615  64.664  1.00  0.00           C  
ATOM   2495  OH  TYR   155      63.679  85.900  64.204  1.00  0.00           O  
ATOM   2496  HH  TYR   155      62.899  86.435  64.369  1.00  0.00           H  
ATOM   2497  CE2 TYR   155      62.434  84.278  65.457  1.00  0.00           C  
ATOM   2498  HE2 TYR   155      61.625  84.967  65.652  1.00  0.00           H  
ATOM   2499  CD2 TYR   155      62.205  82.952  65.990  1.00  0.00           C  
ATOM   2500  HD2 TYR   155      61.420  82.772  66.709  1.00  0.00           H  
ATOM   2501  C   TYR   155      61.822  78.420  66.467  1.00  0.00           C  
ATOM   2502  O   TYR   155      60.765  78.282  67.112  1.00  0.00           O  
ATOM   2503  N   TYR   156      62.689  77.356  66.320  1.00  0.00           N  
ATOM   2504  H   TYR   156      63.608  77.583  65.967  1.00  0.00           H  
ATOM   2505  CA  TYR   156      62.593  76.021  66.972  1.00  0.00           C  
ATOM   2506  HA  TYR   156      61.691  76.122  67.576  1.00  0.00           H  
ATOM   2507  CB  TYR   156      62.250  74.971  65.867  1.00  0.00           C  
ATOM   2508  HB2 TYR   156      61.193  75.156  65.673  1.00  0.00           H  
ATOM   2509  HB3 TYR   156      62.848  75.145  64.973  1.00  0.00           H  
ATOM   2510  CG  TYR   156      62.472  73.456  66.144  1.00  0.00           C  
ATOM   2511  CD1 TYR   156      63.771  73.004  66.144  1.00  0.00           C  
ATOM   2512  HD1 TYR   156      64.495  73.678  65.709  1.00  0.00           H  
ATOM   2513  CE1 TYR   156      64.124  71.747  66.539  1.00  0.00           C  
ATOM   2514  HE1 TYR   156      65.160  71.444  66.482  1.00  0.00           H  
ATOM   2515  CZ  TYR   156      63.185  70.775  66.791  1.00  0.00           C  
ATOM   2516  OH  TYR   156      63.541  69.533  67.044  1.00  0.00           O  
ATOM   2517  HH  TYR   156      62.884  68.995  67.492  1.00  0.00           H  
ATOM   2518  CE2 TYR   156      61.802  71.211  66.719  1.00  0.00           C  
ATOM   2519  HE2 TYR   156      61.053  70.437  66.807  1.00  0.00           H  
ATOM   2520  CD2 TYR   156      61.449  72.538  66.452  1.00  0.00           C  
ATOM   2521  HD2 TYR   156      60.481  72.968  66.664  1.00  0.00           H  
ATOM   2522  C   TYR   156      63.764  75.715  67.876  1.00  0.00           C  
ATOM   2523  O   TYR   156      64.828  76.137  67.533  1.00  0.00           O  
ATOM   2524  N   THR   157      63.543  75.072  69.070  1.00  0.00           N  
ATOM   2525  H   THR   157      62.573  74.830  69.216  1.00  0.00           H  
ATOM   2526  CA  THR   157      64.535  74.967  70.187  1.00  0.00           C  
ATOM   2527  HA  THR   157      65.488  75.277  69.758  1.00  0.00           H  
ATOM   2528  CB  THR   157      64.265  75.946  71.321  1.00  0.00           C  
ATOM   2529  HB  THR   157      64.878  75.765  72.204  1.00  0.00           H  
ATOM   2530  CG2 THR   157      64.202  77.396  70.961  1.00  0.00           C  
ATOM   2531 HG21 THR   157      64.100  78.089  71.796  1.00  0.00           H  
ATOM   2532 HG22 THR   157      65.155  77.634  70.490  1.00  0.00           H  
ATOM   2533 HG23 THR   157      63.417  77.481  70.209  1.00  0.00           H  
ATOM   2534  OG1 THR   157      62.972  75.682  71.877  1.00  0.00           O  
ATOM   2535  HG1 THR   157      63.146  75.224  72.703  1.00  0.00           H  
ATOM   2536  C   THR   157      64.635  73.534  70.591  1.00  0.00           C  
ATOM   2537  O   THR   157      65.196  73.259  71.598  1.00  0.00           O  
ATOM   2538  N   GLY   158      64.225  72.513  69.800  1.00  0.00           N  
ATOM   2539  H   GLY   158      63.710  72.858  69.003  1.00  0.00           H  
ATOM   2540  CA  GLY   158      64.488  71.102  70.113  1.00  0.00           C  
ATOM   2541  HA2 GLY   158      64.713  71.044  71.178  1.00  0.00           H  
ATOM   2542  HA3 GLY   158      63.624  70.511  69.810  1.00  0.00           H  
ATOM   2543  C   GLY   158      65.827  70.615  69.395  1.00  0.00           C  
ATOM   2544  O   GLY   158      66.537  71.403  68.698  1.00  0.00           O  
ATOM   2545  N   ASN   159      65.989  69.281  69.342  1.00  0.00           N  
ATOM   2546  H   ASN   159      65.317  68.637  69.733  1.00  0.00           H  
ATOM   2547  CA  ASN   159      67.022  68.597  68.534  1.00  0.00           C  
ATOM   2548  HA  ASN   159      67.189  69.166  67.620  1.00  0.00           H  
ATOM   2549  CB  ASN   159      68.447  68.625  69.297  1.00  0.00           C  
ATOM   2550  HB2 ASN   159      69.285  68.310  68.675  1.00  0.00           H  
ATOM   2551  HB3 ASN   159      68.692  69.608  69.699  1.00  0.00           H  
ATOM   2552  CG  ASN   159      68.500  67.516  70.378  1.00  0.00           C  
ATOM   2553  OD1 ASN   159      68.687  66.348  70.055  1.00  0.00           O  
ATOM   2554  ND2 ASN   159      68.556  67.700  71.649  1.00  0.00           N  
ATOM   2555 HD21 ASN   159      68.631  68.625  72.048  1.00  0.00           H  
ATOM   2556 HD22 ASN   159      68.666  66.823  72.138  1.00  0.00           H  
ATOM   2557  C   ASN   159      66.585  67.208  68.109  1.00  0.00           C  
ATOM   2558  O   ASN   159      65.567  66.787  68.557  1.00  0.00           O  
ATOM   2559  N   PHE   160      67.316  66.548  67.199  1.00  0.00           N  
ATOM   2560  H   PHE   160      68.193  66.960  66.914  1.00  0.00           H  
ATOM   2561  CA  PHE   160      67.037  65.204  66.626  1.00  0.00           C  
ATOM   2562  HA  PHE   160      66.035  65.349  66.222  1.00  0.00           H  
ATOM   2563  CB  PHE   160      67.910  64.844  65.393  1.00  0.00           C  
ATOM   2564  HB2 PHE   160      67.917  65.684  64.699  1.00  0.00           H  
ATOM   2565  HB3 PHE   160      68.942  64.858  65.743  1.00  0.00           H  
ATOM   2566  CG  PHE   160      67.753  63.550  64.557  1.00  0.00           C  
ATOM   2567  CD1 PHE   160      68.914  62.795  64.268  1.00  0.00           C  
ATOM   2568  HD1 PHE   160      69.886  63.184  64.532  1.00  0.00           H  
ATOM   2569  CE1 PHE   160      68.729  61.540  63.591  1.00  0.00           C  
ATOM   2570  HE1 PHE   160      69.595  60.904  63.486  1.00  0.00           H  
ATOM   2571  CZ  PHE   160      67.455  61.108  63.167  1.00  0.00           C  
ATOM   2572  HZ  PHE   160      67.406  60.151  62.669  1.00  0.00           H  
ATOM   2573  CE2 PHE   160      66.364  61.970  63.404  1.00  0.00           C  
ATOM   2574  HE2 PHE   160      65.377  61.602  63.161  1.00  0.00           H  
ATOM   2575  CD2 PHE   160      66.488  63.167  64.138  1.00  0.00           C  
ATOM   2576  HD2 PHE   160      65.651  63.812  64.360  1.00  0.00           H  
ATOM   2577  C   PHE   160      66.898  64.010  67.591  1.00  0.00           C  
ATOM   2578  O   PHE   160      65.968  63.244  67.575  1.00  0.00           O  
ATOM   2579  N   PHE   161      67.814  63.969  68.537  1.00  0.00           N  
ATOM   2580  H   PHE   161      68.614  64.584  68.493  1.00  0.00           H  
ATOM   2581  CA  PHE   161      67.794  62.942  69.596  1.00  0.00           C  
ATOM   2582  HA  PHE   161      67.796  61.939  69.168  1.00  0.00           H  
ATOM   2583  CB  PHE   161      69.118  62.890  70.372  1.00  0.00           C  
ATOM   2584  HB2 PHE   161      69.208  63.852  70.875  1.00  0.00           H  
ATOM   2585  HB3 PHE   161      68.993  62.179  71.189  1.00  0.00           H  
ATOM   2586  CG  PHE   161      70.357  62.589  69.556  1.00  0.00           C  
ATOM   2587  CD1 PHE   161      70.555  61.294  69.039  1.00  0.00           C  
ATOM   2588  HD1 PHE   161      69.910  60.499  69.384  1.00  0.00           H  
ATOM   2589  CE1 PHE   161      71.761  61.029  68.420  1.00  0.00           C  
ATOM   2590  HE1 PHE   161      71.953  59.983  68.236  1.00  0.00           H  
ATOM   2591  CZ  PHE   161      72.668  62.058  68.183  1.00  0.00           C  
ATOM   2592  HZ  PHE   161      73.595  61.812  67.686  1.00  0.00           H  
ATOM   2593  CE2 PHE   161      72.526  63.304  68.767  1.00  0.00           C  
ATOM   2594  HE2 PHE   161      73.132  64.152  68.486  1.00  0.00           H  
ATOM   2595  CD2 PHE   161      71.322  63.575  69.465  1.00  0.00           C  
ATOM   2596  HD2 PHE   161      71.092  64.579  69.790  1.00  0.00           H  
ATOM   2597  C   PHE   161      66.514  62.986  70.554  1.00  0.00           C  
ATOM   2598  O   PHE   161      65.863  62.037  70.852  1.00  0.00           O  
ATOM   2599  N   GLN   162      66.176  64.273  70.851  1.00  0.00           N  
ATOM   2600  H   GLN   162      66.798  65.005  70.538  1.00  0.00           H  
ATOM   2601  CA  GLN   162      64.967  64.795  71.523  1.00  0.00           C  
ATOM   2602  HA  GLN   162      64.778  64.176  72.400  1.00  0.00           H  
ATOM   2603  CB  GLN   162      65.261  66.256  71.922  1.00  0.00           C  
ATOM   2604  HB2 GLN   162      66.054  66.131  72.660  1.00  0.00           H  
ATOM   2605  HB3 GLN   162      65.853  66.826  71.207  1.00  0.00           H  
ATOM   2606  CG  GLN   162      64.084  67.092  72.457  1.00  0.00           C  
ATOM   2607  HG2 GLN   162      63.568  66.476  73.194  1.00  0.00           H  
ATOM   2608  HG3 GLN   162      64.385  68.002  72.976  1.00  0.00           H  
ATOM   2609  CD  GLN   162      62.989  67.683  71.534  1.00  0.00           C  
ATOM   2610  OE1 GLN   162      63.349  68.168  70.441  1.00  0.00           O  
ATOM   2611  NE2 GLN   162      61.763  67.816  71.980  1.00  0.00           N  
ATOM   2612 HE21 GLN   162      61.537  67.337  72.840  1.00  0.00           H  
ATOM   2613 HE22 GLN   162      61.004  67.880  71.317  1.00  0.00           H  
ATOM   2614  C   GLN   162      63.703  64.568  70.663  1.00  0.00           C  
ATOM   2615  O   GLN   162      62.640  64.294  71.197  1.00  0.00           O  
ATOM   2616  N   LEU   163      63.827  64.690  69.323  1.00  0.00           N  
ATOM   2617  H   LEU   163      64.694  65.014  68.918  1.00  0.00           H  
ATOM   2618  CA  LEU   163      62.719  64.275  68.507  1.00  0.00           C  
ATOM   2619  HA  LEU   163      61.761  64.752  68.714  1.00  0.00           H  
ATOM   2620  CB  LEU   163      63.107  64.748  67.079  1.00  0.00           C  
ATOM   2621  HB2 LEU   163      63.299  65.816  67.184  1.00  0.00           H  
ATOM   2622  HB3 LEU   163      63.867  64.164  66.561  1.00  0.00           H  
ATOM   2623  CG  LEU   163      61.968  64.392  66.092  1.00  0.00           C  
ATOM   2624  HG  LEU   163      61.305  63.567  66.354  1.00  0.00           H  
ATOM   2625  CD1 LEU   163      61.000  65.622  65.860  1.00  0.00           C  
ATOM   2626 HD11 LEU   163      60.280  65.381  65.077  1.00  0.00           H  
ATOM   2627 HD12 LEU   163      60.412  65.802  66.759  1.00  0.00           H  
ATOM   2628 HD13 LEU   163      61.624  66.472  65.586  1.00  0.00           H  
ATOM   2629  CD2 LEU   163      62.500  64.107  64.711  1.00  0.00           C  
ATOM   2630 HD21 LEU   163      63.075  64.952  64.333  1.00  0.00           H  
ATOM   2631 HD22 LEU   163      63.000  63.155  64.886  1.00  0.00           H  
ATOM   2632 HD23 LEU   163      61.683  63.959  64.005  1.00  0.00           H  
ATOM   2633  C   LEU   163      62.391  62.763  68.678  1.00  0.00           C  
ATOM   2634  O   LEU   163      61.235  62.279  68.734  1.00  0.00           O  
ATOM   2635  N   LEU   164      63.383  61.944  68.941  1.00  0.00           N  
ATOM   2636  H   LEU   164      64.305  62.356  68.913  1.00  0.00           H  
ATOM   2637  CA  LEU   164      63.347  60.436  69.119  1.00  0.00           C  
ATOM   2638  HA  LEU   164      62.535  60.066  68.493  1.00  0.00           H  
ATOM   2639  CB  LEU   164      64.718  59.819  68.602  1.00  0.00           C  
ATOM   2640  HB2 LEU   164      65.607  60.244  69.068  1.00  0.00           H  
ATOM   2641  HB3 LEU   164      64.652  58.787  68.943  1.00  0.00           H  
ATOM   2642  CG  LEU   164      65.053  59.883  67.160  1.00  0.00           C  
ATOM   2643  HG  LEU   164      64.979  60.895  66.761  1.00  0.00           H  
ATOM   2644  CD1 LEU   164      66.569  59.529  67.030  1.00  0.00           C  
ATOM   2645 HD11 LEU   164      67.240  60.325  67.351  1.00  0.00           H  
ATOM   2646 HD12 LEU   164      66.760  58.596  67.559  1.00  0.00           H  
ATOM   2647 HD13 LEU   164      66.834  59.422  65.978  1.00  0.00           H  
ATOM   2648  CD2 LEU   164      64.222  58.873  66.391  1.00  0.00           C  
ATOM   2649 HD21 LEU   164      63.170  58.889  66.676  1.00  0.00           H  
ATOM   2650 HD22 LEU   164      64.397  59.206  65.368  1.00  0.00           H  
ATOM   2651 HD23 LEU   164      64.656  57.885  66.542  1.00  0.00           H  
ATOM   2652  C   LEU   164      62.959  60.114  70.577  1.00  0.00           C  
ATOM   2653  O   LEU   164      63.460  59.214  71.239  1.00  0.00           O  
ATOM   2654  N   ASN   165      61.921  60.836  71.075  1.00  0.00           N  
ATOM   2655  H   ASN   165      61.452  61.495  70.469  1.00  0.00           H  
ATOM   2656  CA  ASN   165      61.317  60.549  72.361  1.00  0.00           C  
ATOM   2657  HA  ASN   165      62.095  60.272  73.073  1.00  0.00           H  
ATOM   2658  CB  ASN   165      60.647  61.812  72.829  1.00  0.00           C  
ATOM   2659  HB2 ASN   165      60.106  61.611  73.754  1.00  0.00           H  
ATOM   2660  HB3 ASN   165      61.374  62.596  73.040  1.00  0.00           H  
ATOM   2661  CG  ASN   165      59.680  62.377  71.849  1.00  0.00           C  
ATOM   2662  OD1 ASN   165      58.565  61.829  71.628  1.00  0.00           O  
ATOM   2663  ND2 ASN   165      59.987  63.421  71.112  1.00  0.00           N  
ATOM   2664 HD21 ASN   165      60.888  63.849  71.272  1.00  0.00           H  
ATOM   2665 HD22 ASN   165      59.320  63.683  70.401  1.00  0.00           H  
ATOM   2666  C   ASN   165      60.502  59.303  72.418  1.00  0.00           C  
ATOM   2667  O   ASN   165      60.011  58.922  71.409  1.00  0.00           O  
ATOM   2668  N   PRO   166      60.292  58.617  73.568  1.00  0.00           N  
ATOM   2669  CD  PRO   166      60.859  58.827  74.886  1.00  0.00           C  
ATOM   2670  HD2 PRO   166      60.113  59.376  75.460  1.00  0.00           H  
ATOM   2671  HD3 PRO   166      61.848  59.284  74.840  1.00  0.00           H  
ATOM   2672  CG  PRO   166      60.886  57.466  75.435  1.00  0.00           C  
ATOM   2673  HG2 PRO   166      60.961  57.519  76.522  1.00  0.00           H  
ATOM   2674  HG3 PRO   166      61.765  56.888  75.150  1.00  0.00           H  
ATOM   2675  CB  PRO   166      59.662  56.725  74.955  1.00  0.00           C  
ATOM   2676  HB2 PRO   166      58.748  56.826  75.539  1.00  0.00           H  
ATOM   2677  HB3 PRO   166      59.884  55.662  75.041  1.00  0.00           H  
ATOM   2678  CA  PRO   166      59.663  57.273  73.547  1.00  0.00           C  
ATOM   2679  HA  PRO   166      60.195  56.578  72.897  1.00  0.00           H  
ATOM   2680  C   PRO   166      58.221  57.260  72.888  1.00  0.00           C  
ATOM   2681  O   PRO   166      57.958  56.270  72.175  1.00  0.00           O  
ATOM   2682  N   PHE   167      57.262  58.171  73.087  1.00  0.00           N  
ATOM   2683  H   PHE   167      57.421  58.911  73.755  1.00  0.00           H  
ATOM   2684  CA  PHE   167      55.903  58.204  72.527  1.00  0.00           C  
ATOM   2685  HA  PHE   167      55.498  57.194  72.459  1.00  0.00           H  
ATOM   2686  CB  PHE   167      55.016  59.117  73.353  1.00  0.00           C  
ATOM   2687  HB2 PHE   167      55.073  58.819  74.400  1.00  0.00           H  
ATOM   2688  HB3 PHE   167      55.401  60.089  73.045  1.00  0.00           H  
ATOM   2689  CG  PHE   167      53.612  58.949  72.893  1.00  0.00           C  
ATOM   2690  CD1 PHE   167      52.968  57.723  73.064  1.00  0.00           C  
ATOM   2691  HD1 PHE   167      53.484  56.913  73.558  1.00  0.00           H  
ATOM   2692  CE1 PHE   167      51.588  57.567  72.616  1.00  0.00           C  
ATOM   2693  HE1 PHE   167      51.137  56.588  72.544  1.00  0.00           H  
ATOM   2694  CZ  PHE   167      50.993  58.688  71.994  1.00  0.00           C  
ATOM   2695  HZ  PHE   167      50.028  58.598  71.518  1.00  0.00           H  
ATOM   2696  CE2 PHE   167      51.633  59.974  71.960  1.00  0.00           C  
ATOM   2697  HE2 PHE   167      51.056  60.829  71.641  1.00  0.00           H  
ATOM   2698  CD2 PHE   167      52.957  60.092  72.372  1.00  0.00           C  
ATOM   2699  HD2 PHE   167      53.465  61.045  72.342  1.00  0.00           H  
ATOM   2700  C   PHE   167      55.945  58.573  71.035  1.00  0.00           C  
ATOM   2701  O   PHE   167      55.203  57.941  70.247  1.00  0.00           O  
ATOM   2702  N   GLY   168      56.787  59.541  70.610  1.00  0.00           N  
ATOM   2703  H   GLY   168      57.231  60.099  71.326  1.00  0.00           H  
ATOM   2704  CA  GLY   168      57.030  59.700  69.138  1.00  0.00           C  
ATOM   2705  HA2 GLY   168      56.104  60.031  68.669  1.00  0.00           H  
ATOM   2706  HA3 GLY   168      57.883  60.365  69.005  1.00  0.00           H  
ATOM   2707  C   GLY   168      57.537  58.367  68.498  1.00  0.00           C  
ATOM   2708  O   GLY   168      57.047  58.024  67.447  1.00  0.00           O  
ATOM   2709  N   LEU   169      58.622  57.717  68.973  1.00  0.00           N  
ATOM   2710  H   LEU   169      59.084  58.062  69.802  1.00  0.00           H  
ATOM   2711  CA  LEU   169      59.147  56.385  68.528  1.00  0.00           C  
ATOM   2712  HA  LEU   169      59.518  56.463  67.506  1.00  0.00           H  
ATOM   2713  CB  LEU   169      60.344  55.862  69.341  1.00  0.00           C  
ATOM   2714  HB2 LEU   169      60.200  56.122  70.390  1.00  0.00           H  
ATOM   2715  HB3 LEU   169      60.305  54.783  69.191  1.00  0.00           H  
ATOM   2716  CG  LEU   169      61.714  56.505  68.910  1.00  0.00           C  
ATOM   2717  HG  LEU   169      61.711  57.594  68.857  1.00  0.00           H  
ATOM   2718  CD1 LEU   169      62.848  56.091  69.930  1.00  0.00           C  
ATOM   2719 HD11 LEU   169      62.570  56.219  70.976  1.00  0.00           H  
ATOM   2720 HD12 LEU   169      62.985  55.011  69.873  1.00  0.00           H  
ATOM   2721 HD13 LEU   169      63.814  56.571  69.777  1.00  0.00           H  
ATOM   2722  CD2 LEU   169      62.086  56.013  67.566  1.00  0.00           C  
ATOM   2723 HD21 LEU   169      63.046  56.425  67.255  1.00  0.00           H  
ATOM   2724 HD22 LEU   169      62.187  54.928  67.575  1.00  0.00           H  
ATOM   2725 HD23 LEU   169      61.339  56.391  66.867  1.00  0.00           H  
ATOM   2726  C   LEU   169      58.022  55.422  68.390  1.00  0.00           C  
ATOM   2727  O   LEU   169      57.905  54.781  67.341  1.00  0.00           O  
ATOM   2728  N   LEU   170      57.162  55.335  69.357  1.00  0.00           N  
ATOM   2729  H   LEU   170      57.287  55.830  70.229  1.00  0.00           H  
ATOM   2730  CA  LEU   170      55.987  54.466  69.326  1.00  0.00           C  
ATOM   2731  HA  LEU   170      56.416  53.476  69.171  1.00  0.00           H  
ATOM   2732  CB  LEU   170      55.235  54.515  70.699  1.00  0.00           C  
ATOM   2733  HB2 LEU   170      55.961  54.210  71.452  1.00  0.00           H  
ATOM   2734  HB3 LEU   170      55.013  55.525  71.042  1.00  0.00           H  
ATOM   2735  CG  LEU   170      53.938  53.626  70.892  1.00  0.00           C  
ATOM   2736  HG  LEU   170      53.206  53.955  70.154  1.00  0.00           H  
ATOM   2737  CD1 LEU   170      54.160  52.080  70.683  1.00  0.00           C  
ATOM   2738 HD11 LEU   170      54.708  52.028  69.741  1.00  0.00           H  
ATOM   2739 HD12 LEU   170      54.633  51.598  71.538  1.00  0.00           H  
ATOM   2740 HD13 LEU   170      53.196  51.606  70.497  1.00  0.00           H  
ATOM   2741  CD2 LEU   170      53.414  53.774  72.326  1.00  0.00           C  
ATOM   2742 HD21 LEU   170      52.589  53.090  72.525  1.00  0.00           H  
ATOM   2743 HD22 LEU   170      54.213  53.597  73.047  1.00  0.00           H  
ATOM   2744 HD23 LEU   170      53.032  54.790  72.431  1.00  0.00           H  
ATOM   2745  C   LEU   170      55.068  54.820  68.163  1.00  0.00           C  
ATOM   2746  O   LEU   170      54.631  53.954  67.440  1.00  0.00           O  
ATOM   2747  N   ALA   171      54.856  56.077  67.809  1.00  0.00           N  
ATOM   2748  H   ALA   171      55.110  56.856  68.400  1.00  0.00           H  
ATOM   2749  CA  ALA   171      54.039  56.540  66.663  1.00  0.00           C  
ATOM   2750  HA  ALA   171      53.162  55.893  66.703  1.00  0.00           H  
ATOM   2751  CB  ALA   171      53.760  58.019  66.900  1.00  0.00           C  
ATOM   2752  HB1 ALA   171      54.717  58.471  67.158  1.00  0.00           H  
ATOM   2753  HB2 ALA   171      53.335  58.458  65.997  1.00  0.00           H  
ATOM   2754  HB3 ALA   171      53.105  58.262  67.736  1.00  0.00           H  
ATOM   2755  C   ALA   171      54.729  56.217  65.310  1.00  0.00           C  
ATOM   2756  O   ALA   171      54.005  55.747  64.398  1.00  0.00           O  
ATOM   2757  N   GLY   172      56.027  56.318  65.274  1.00  0.00           N  
ATOM   2758  H   GLY   172      56.413  56.697  66.128  1.00  0.00           H  
ATOM   2759  CA  GLY   172      56.919  55.701  64.318  1.00  0.00           C  
ATOM   2760  HA2 GLY   172      56.702  56.127  63.339  1.00  0.00           H  
ATOM   2761  HA3 GLY   172      57.950  55.951  64.566  1.00  0.00           H  
ATOM   2762  C   GLY   172      56.676  54.195  64.254  1.00  0.00           C  
ATOM   2763  O   GLY   172      56.456  53.702  63.173  1.00  0.00           O  
ATOM   2764  N   VAL   173      56.567  53.441  65.301  1.00  0.00           N  
ATOM   2765  H   VAL   173      56.619  53.877  66.211  1.00  0.00           H  
ATOM   2766  CA  VAL   173      56.407  51.956  65.456  1.00  0.00           C  
ATOM   2767  HA  VAL   173      57.001  51.405  64.727  1.00  0.00           H  
ATOM   2768  CB  VAL   173      56.842  51.387  66.838  1.00  0.00           C  
ATOM   2769  HB  VAL   173      56.245  51.854  67.621  1.00  0.00           H  
ATOM   2770  CG1 VAL   173      56.563  49.879  66.900  1.00  0.00           C  
ATOM   2771 HG11 VAL   173      56.810  49.358  65.975  1.00  0.00           H  
ATOM   2772 HG12 VAL   173      57.202  49.363  67.618  1.00  0.00           H  
ATOM   2773 HG13 VAL   173      55.493  49.680  66.945  1.00  0.00           H  
ATOM   2774  CG2 VAL   173      58.381  51.462  66.788  1.00  0.00           C  
ATOM   2775 HG21 VAL   173      58.772  50.842  65.981  1.00  0.00           H  
ATOM   2776 HG22 VAL   173      58.643  52.509  66.636  1.00  0.00           H  
ATOM   2777 HG23 VAL   173      58.698  51.210  67.800  1.00  0.00           H  
ATOM   2778  C   VAL   173      54.986  51.572  65.000  1.00  0.00           C  
ATOM   2779  O   VAL   173      54.732  50.500  64.414  1.00  0.00           O  
ATOM   2780  N   VAL   174      53.991  52.422  65.350  1.00  0.00           N  
ATOM   2781  H   VAL   174      54.115  53.332  65.770  1.00  0.00           H  
ATOM   2782  CA  VAL   174      52.629  52.231  64.833  1.00  0.00           C  
ATOM   2783  HA  VAL   174      52.445  51.160  64.914  1.00  0.00           H  
ATOM   2784  CB  VAL   174      51.419  52.919  65.550  1.00  0.00           C  
ATOM   2785  HB  VAL   174      51.591  53.995  65.550  1.00  0.00           H  
ATOM   2786  CG1 VAL   174      50.012  52.616  65.110  1.00  0.00           C  
ATOM   2787 HG11 VAL   174      49.260  52.922  65.838  1.00  0.00           H  
ATOM   2788 HG12 VAL   174      49.824  53.122  64.163  1.00  0.00           H  
ATOM   2789 HG13 VAL   174      49.914  51.551  64.899  1.00  0.00           H  
ATOM   2790  CG2 VAL   174      51.417  52.375  66.975  1.00  0.00           C  
ATOM   2791 HG21 VAL   174      51.182  51.312  66.925  1.00  0.00           H  
ATOM   2792 HG22 VAL   174      52.289  52.686  67.550  1.00  0.00           H  
ATOM   2793 HG23 VAL   174      50.662  52.947  67.514  1.00  0.00           H  
ATOM   2794  C   VAL   174      52.649  52.494  63.330  1.00  0.00           C  
ATOM   2795  O   VAL   174      52.249  51.572  62.592  1.00  0.00           O  
ATOM   2796  N   SER   175      53.128  53.593  62.816  1.00  0.00           N  
ATOM   2797  H   SER   175      53.675  54.229  63.378  1.00  0.00           H  
ATOM   2798  CA  SER   175      53.223  53.970  61.393  1.00  0.00           C  
ATOM   2799  HA  SER   175      52.185  53.953  61.062  1.00  0.00           H  
ATOM   2800  CB  SER   175      53.871  55.346  61.275  1.00  0.00           C  
ATOM   2801  HB2 SER   175      53.376  56.027  61.968  1.00  0.00           H  
ATOM   2802  HB3 SER   175      54.940  55.393  61.484  1.00  0.00           H  
ATOM   2803  OG  SER   175      53.640  55.870  59.950  1.00  0.00           O  
ATOM   2804  HG  SER   175      54.484  56.194  59.628  1.00  0.00           H  
ATOM   2805  C   SER   175      53.925  52.876  60.506  1.00  0.00           C  
ATOM   2806  O   SER   175      53.301  52.360  59.640  1.00  0.00           O  
ATOM   2807  N   VAL   176      55.138  52.388  60.913  1.00  0.00           N  
ATOM   2808  H   VAL   176      55.644  52.903  61.620  1.00  0.00           H  
ATOM   2809  CA  VAL   176      55.702  51.179  60.289  1.00  0.00           C  
ATOM   2810  HA  VAL   176      55.744  51.391  59.220  1.00  0.00           H  
ATOM   2811  CB  VAL   176      57.088  50.969  60.897  1.00  0.00           C  
ATOM   2812  HB  VAL   176      56.851  50.879  61.958  1.00  0.00           H  
ATOM   2813  CG1 VAL   176      57.727  49.702  60.362  1.00  0.00           C  
ATOM   2814 HG11 VAL   176      57.666  49.675  59.274  1.00  0.00           H  
ATOM   2815 HG12 VAL   176      58.782  49.696  60.636  1.00  0.00           H  
ATOM   2816 HG13 VAL   176      57.313  48.852  60.904  1.00  0.00           H  
ATOM   2817  CG2 VAL   176      58.091  52.016  60.515  1.00  0.00           C  
ATOM   2818 HG21 VAL   176      57.844  53.018  60.865  1.00  0.00           H  
ATOM   2819 HG22 VAL   176      59.061  51.837  60.978  1.00  0.00           H  
ATOM   2820 HG23 VAL   176      58.131  51.972  59.426  1.00  0.00           H  
ATOM   2821  C   VAL   176      54.828  49.890  60.355  1.00  0.00           C  
ATOM   2822  O   VAL   176      54.582  49.227  59.355  1.00  0.00           O  
ATOM   2823  N   GLY   177      54.308  49.560  61.581  1.00  0.00           N  
ATOM   2824  H   GLY   177      54.359  50.145  62.403  1.00  0.00           H  
ATOM   2825  CA  GLY   177      53.527  48.265  61.797  1.00  0.00           C  
ATOM   2826  HA2 GLY   177      54.127  47.401  61.511  1.00  0.00           H  
ATOM   2827  HA3 GLY   177      53.321  48.135  62.860  1.00  0.00           H  
ATOM   2828  C   GLY   177      52.239  48.245  60.991  1.00  0.00           C  
ATOM   2829  O   GLY   177      51.942  47.170  60.417  1.00  0.00           O  
ATOM   2830  N   MET   178      51.577  49.413  60.787  1.00  0.00           N  
ATOM   2831  H   MET   178      52.020  50.280  61.054  1.00  0.00           H  
ATOM   2832  CA  MET   178      50.405  49.454  59.881  1.00  0.00           C  
ATOM   2833  HA  MET   178      49.811  48.562  60.084  1.00  0.00           H  
ATOM   2834  CB  MET   178      49.479  50.681  60.154  1.00  0.00           C  
ATOM   2835  HB2 MET   178      48.542  50.562  59.609  1.00  0.00           H  
ATOM   2836  HB3 MET   178      49.369  50.853  61.225  1.00  0.00           H  
ATOM   2837  CG  MET   178      49.958  51.966  59.494  1.00  0.00           C  
ATOM   2838  HG2 MET   178      50.938  52.148  59.936  1.00  0.00           H  
ATOM   2839  HG3 MET   178      50.085  51.867  58.416  1.00  0.00           H  
ATOM   2840  SD  MET   178      49.119  53.500  59.639  1.00  0.00           S  
ATOM   2841  CE  MET   178      49.956  54.494  58.323  1.00  0.00           C  
ATOM   2842  HE1 MET   178      50.378  53.783  57.612  1.00  0.00           H  
ATOM   2843  HE2 MET   178      49.256  55.192  57.865  1.00  0.00           H  
ATOM   2844  HE3 MET   178      50.803  55.021  58.763  1.00  0.00           H  
ATOM   2845  C   MET   178      50.729  49.275  58.400  1.00  0.00           C  
ATOM   2846  O   MET   178      49.925  48.717  57.632  1.00  0.00           O  
ATOM   2847  N   ILE   179      51.843  49.807  57.926  1.00  0.00           N  
ATOM   2848  H   ILE   179      52.430  50.231  58.630  1.00  0.00           H  
ATOM   2849  CA  ILE   179      52.425  49.686  56.555  1.00  0.00           C  
ATOM   2850  HA  ILE   179      51.600  49.939  55.889  1.00  0.00           H  
ATOM   2851  CB  ILE   179      53.524  50.785  56.292  1.00  0.00           C  
ATOM   2852  HB  ILE   179      54.210  50.818  57.139  1.00  0.00           H  
ATOM   2853  CG2 ILE   179      54.429  50.633  55.024  1.00  0.00           C  
ATOM   2854 HG21 ILE   179      53.933  50.694  54.055  1.00  0.00           H  
ATOM   2855 HG22 ILE   179      55.143  51.453  54.949  1.00  0.00           H  
ATOM   2856 HG23 ILE   179      55.005  49.711  55.100  1.00  0.00           H  
ATOM   2857  CG1 ILE   179      52.872  52.212  56.254  1.00  0.00           C  
ATOM   2858 HG12 ILE   179      52.286  52.318  57.166  1.00  0.00           H  
ATOM   2859 HG13 ILE   179      53.602  53.022  56.268  1.00  0.00           H  
ATOM   2860  CD1 ILE   179      51.969  52.506  55.032  1.00  0.00           C  
ATOM   2861 HD11 ILE   179      51.255  53.290  55.285  1.00  0.00           H  
ATOM   2862 HD12 ILE   179      52.653  52.792  54.232  1.00  0.00           H  
ATOM   2863 HD13 ILE   179      51.417  51.621  54.715  1.00  0.00           H  
ATOM   2864  C   ILE   179      52.903  48.275  56.226  1.00  0.00           C  
ATOM   2865  O   ILE   179      52.525  47.703  55.247  1.00  0.00           O  
ATOM   2866  N   ILE   180      53.666  47.676  57.147  1.00  0.00           N  
ATOM   2867  H   ILE   180      53.969  48.285  57.894  1.00  0.00           H  
ATOM   2868  CA  ILE   180      53.846  46.224  57.338  1.00  0.00           C  
ATOM   2869  HA  ILE   180      54.499  45.883  56.535  1.00  0.00           H  
ATOM   2870  CB  ILE   180      54.541  45.826  58.587  1.00  0.00           C  
ATOM   2871  HB  ILE   180      54.046  46.406  59.366  1.00  0.00           H  
ATOM   2872  CG2 ILE   180      54.445  44.352  58.966  1.00  0.00           C  
ATOM   2873 HG21 ILE   180      54.927  44.116  59.914  1.00  0.00           H  
ATOM   2874 HG22 ILE   180      53.431  44.083  59.262  1.00  0.00           H  
ATOM   2875 HG23 ILE   180      54.811  43.718  58.158  1.00  0.00           H  
ATOM   2876  CG1 ILE   180      56.022  46.212  58.584  1.00  0.00           C  
ATOM   2877 HG12 ILE   180      56.459  45.449  57.940  1.00  0.00           H  
ATOM   2878 HG13 ILE   180      56.243  47.212  58.211  1.00  0.00           H  
ATOM   2879  CD1 ILE   180      56.681  46.352  59.933  1.00  0.00           C  
ATOM   2880 HD11 ILE   180      57.611  46.917  59.875  1.00  0.00           H  
ATOM   2881 HD12 ILE   180      55.950  46.869  60.554  1.00  0.00           H  
ATOM   2882 HD13 ILE   180      56.823  45.353  60.347  1.00  0.00           H  
ATOM   2883  C   ILE   180      52.482  45.512  57.136  1.00  0.00           C  
ATOM   2884  O   ILE   180      52.436  44.560  56.383  1.00  0.00           O  
ATOM   2885  N   THR   181      51.414  45.825  57.875  1.00  0.00           N  
ATOM   2886  H   THR   181      51.470  46.591  58.531  1.00  0.00           H  
ATOM   2887  CA  THR   181      50.059  45.175  57.739  1.00  0.00           C  
ATOM   2888  HA  THR   181      50.146  44.105  57.931  1.00  0.00           H  
ATOM   2889  CB  THR   181      49.067  45.644  58.846  1.00  0.00           C  
ATOM   2890  HB  THR   181      48.711  46.655  58.645  1.00  0.00           H  
ATOM   2891  CG2 THR   181      47.827  44.729  58.764  1.00  0.00           C  
ATOM   2892 HG21 THR   181      47.998  43.653  58.804  1.00  0.00           H  
ATOM   2893 HG22 THR   181      47.180  45.029  59.588  1.00  0.00           H  
ATOM   2894 HG23 THR   181      47.343  44.854  57.796  1.00  0.00           H  
ATOM   2895  OG1 THR   181      49.493  45.641  60.214  1.00  0.00           O  
ATOM   2896  HG1 THR   181      50.162  46.326  60.287  1.00  0.00           H  
ATOM   2897  C   THR   181      49.465  45.426  56.317  1.00  0.00           C  
ATOM   2898  O   THR   181      49.200  44.359  55.668  1.00  0.00           O  
ATOM   2899  N   GLN   182      49.445  46.652  55.771  1.00  0.00           N  
ATOM   2900  H   GLN   182      49.582  47.361  56.478  1.00  0.00           H  
ATOM   2901  CA  GLN   182      49.224  46.921  54.289  1.00  0.00           C  
ATOM   2902  HA  GLN   182      48.149  46.783  54.171  1.00  0.00           H  
ATOM   2903  CB  GLN   182      49.488  48.439  53.968  1.00  0.00           C  
ATOM   2904  HB2 GLN   182      49.172  49.116  54.762  1.00  0.00           H  
ATOM   2905  HB3 GLN   182      50.544  48.701  53.911  1.00  0.00           H  
ATOM   2906  CG  GLN   182      48.804  48.794  52.608  1.00  0.00           C  
ATOM   2907  HG2 GLN   182      49.190  49.759  52.277  1.00  0.00           H  
ATOM   2908  HG3 GLN   182      48.977  48.040  51.840  1.00  0.00           H  
ATOM   2909  CD  GLN   182      47.377  48.998  52.692  1.00  0.00           C  
ATOM   2910  OE1 GLN   182      46.709  48.653  53.620  1.00  0.00           O  
ATOM   2911  NE2 GLN   182      46.719  49.733  51.793  1.00  0.00           N  
ATOM   2912 HE21 GLN   182      47.274  50.151  51.059  1.00  0.00           H  
ATOM   2913 HE22 GLN   182      45.712  49.801  51.776  1.00  0.00           H  
ATOM   2914  C   GLN   182      49.948  45.974  53.389  1.00  0.00           C  
ATOM   2915  O   GLN   182      49.344  45.320  52.558  1.00  0.00           O  
ATOM   2916  N   GLY   183      51.253  45.798  53.584  1.00  0.00           N  
ATOM   2917  H   GLY   183      51.768  46.385  54.225  1.00  0.00           H  
ATOM   2918  CA  GLY   183      52.007  44.758  52.842  1.00  0.00           C  
ATOM   2919  HA2 GLY   183      52.036  44.895  51.761  1.00  0.00           H  
ATOM   2920  HA3 GLY   183      53.038  44.845  53.185  1.00  0.00           H  
ATOM   2921  C   GLY   183      51.667  43.264  53.141  1.00  0.00           C  
ATOM   2922  O   GLY   183      51.508  42.490  52.215  1.00  0.00           O  
ATOM   2923  N   ALA   184      51.416  42.799  54.422  1.00  0.00           N  
ATOM   2924  H   ALA   184      51.752  43.382  55.176  1.00  0.00           H  
ATOM   2925  CA  ALA   184      51.348  41.365  54.681  1.00  0.00           C  
ATOM   2926  HA  ALA   184      52.274  40.915  54.322  1.00  0.00           H  
ATOM   2927  CB  ALA   184      51.360  41.138  56.146  1.00  0.00           C  
ATOM   2928  HB1 ALA   184      51.514  40.070  56.299  1.00  0.00           H  
ATOM   2929  HB2 ALA   184      52.198  41.624  56.646  1.00  0.00           H  
ATOM   2930  HB3 ALA   184      50.438  41.538  56.568  1.00  0.00           H  
ATOM   2931  C   ALA   184      50.024  40.744  54.030  1.00  0.00           C  
ATOM   2932  O   ALA   184      50.007  39.659  53.523  1.00  0.00           O  
ATOM   2933  N   THR   185      48.946  41.503  54.131  1.00  0.00           N  
ATOM   2934  H   THR   185      48.932  42.382  54.626  1.00  0.00           H  
ATOM   2935  CA  THR   185      47.698  41.003  53.524  1.00  0.00           C  
ATOM   2936  HA  THR   185      47.694  39.956  53.827  1.00  0.00           H  
ATOM   2937  CB  THR   185      46.473  41.835  53.993  1.00  0.00           C  
ATOM   2938  HB  THR   185      45.575  41.496  53.476  1.00  0.00           H  
ATOM   2939  CG2 THR   185      46.236  41.750  55.507  1.00  0.00           C  
ATOM   2940 HG21 THR   185      46.088  40.696  55.745  1.00  0.00           H  
ATOM   2941 HG22 THR   185      47.083  42.053  56.122  1.00  0.00           H  
ATOM   2942 HG23 THR   185      45.391  42.330  55.876  1.00  0.00           H  
ATOM   2943  OG1 THR   185      46.702  43.206  53.657  1.00  0.00           O  
ATOM   2944  HG1 THR   185      47.146  43.565  54.429  1.00  0.00           H  
ATOM   2945  C   THR   185      47.839  40.898  51.960  1.00  0.00           C  
ATOM   2946  O   THR   185      47.253  40.023  51.408  1.00  0.00           O  
ATOM   2947  N   TYR   186      48.751  41.705  51.356  1.00  0.00           N  
ATOM   2948  H   TYR   186      49.348  42.303  51.909  1.00  0.00           H  
ATOM   2949  CA  TYR   186      49.146  41.729  49.985  1.00  0.00           C  
ATOM   2950  HA  TYR   186      48.230  41.506  49.438  1.00  0.00           H  
ATOM   2951  CB  TYR   186      49.653  43.080  49.521  1.00  0.00           C  
ATOM   2952  HB2 TYR   186      48.937  43.901  49.560  1.00  0.00           H  
ATOM   2953  HB3 TYR   186      50.554  43.453  50.008  1.00  0.00           H  
ATOM   2954  CG  TYR   186      50.132  42.921  48.064  1.00  0.00           C  
ATOM   2955  CD1 TYR   186      49.404  43.433  46.991  1.00  0.00           C  
ATOM   2956  HD1 TYR   186      48.389  43.750  47.184  1.00  0.00           H  
ATOM   2957  CE1 TYR   186      49.945  43.639  45.734  1.00  0.00           C  
ATOM   2958  HE1 TYR   186      49.289  43.969  44.942  1.00  0.00           H  
ATOM   2959  CZ  TYR   186      51.281  43.365  45.529  1.00  0.00           C  
ATOM   2960  OH  TYR   186      51.737  43.566  44.285  1.00  0.00           O  
ATOM   2961  HH  TYR   186      52.688  43.469  44.196  1.00  0.00           H  
ATOM   2962  CE2 TYR   186      52.073  42.880  46.548  1.00  0.00           C  
ATOM   2963  HE2 TYR   186      53.102  42.576  46.426  1.00  0.00           H  
ATOM   2964  CD2 TYR   186      51.492  42.603  47.812  1.00  0.00           C  
ATOM   2965  HD2 TYR   186      52.130  42.337  48.642  1.00  0.00           H  
ATOM   2966  C   TYR   186      50.031  40.515  49.605  1.00  0.00           C  
ATOM   2967  O   TYR   186      49.731  39.774  48.654  1.00  0.00           O  
ATOM   2968  N   LEU   187      50.926  40.171  50.538  1.00  0.00           N  
ATOM   2969  H   LEU   187      50.949  40.662  51.420  1.00  0.00           H  
ATOM   2970  CA  LEU   187      51.676  38.938  50.287  1.00  0.00           C  
ATOM   2971  HA  LEU   187      52.122  38.945  49.293  1.00  0.00           H  
ATOM   2972  CB  LEU   187      52.888  38.710  51.232  1.00  0.00           C  
ATOM   2973  HB2 LEU   187      52.516  38.861  52.245  1.00  0.00           H  
ATOM   2974  HB3 LEU   187      53.263  37.688  51.266  1.00  0.00           H  
ATOM   2975  CG  LEU   187      54.068  39.733  51.018  1.00  0.00           C  
ATOM   2976  HG  LEU   187      53.592  40.686  51.247  1.00  0.00           H  
ATOM   2977  CD1 LEU   187      55.137  39.328  52.085  1.00  0.00           C  
ATOM   2978 HD11 LEU   187      54.684  39.396  53.075  1.00  0.00           H  
ATOM   2979 HD12 LEU   187      55.665  38.391  51.908  1.00  0.00           H  
ATOM   2980 HD13 LEU   187      55.820  40.174  52.014  1.00  0.00           H  
ATOM   2981  CD2 LEU   187      54.773  39.750  49.645  1.00  0.00           C  
ATOM   2982 HD21 LEU   187      54.231  40.419  48.976  1.00  0.00           H  
ATOM   2983 HD22 LEU   187      55.758  40.214  49.673  1.00  0.00           H  
ATOM   2984 HD23 LEU   187      54.694  38.821  49.080  1.00  0.00           H  
ATOM   2985  C   LEU   187      50.766  37.680  50.396  1.00  0.00           C  
ATOM   2986  O   LEU   187      51.018  36.761  49.695  1.00  0.00           O  
ATOM   2987  N   GLN   188      49.736  37.681  51.247  1.00  0.00           N  
ATOM   2988  H   GLN   188      49.668  38.407  51.946  1.00  0.00           H  
ATOM   2989  CA  GLN   188      48.793  36.546  51.263  1.00  0.00           C  
ATOM   2990  HA  GLN   188      49.261  35.564  51.335  1.00  0.00           H  
ATOM   2991  CB  GLN   188      47.938  36.634  52.599  1.00  0.00           C  
ATOM   2992  HB2 GLN   188      48.635  36.637  53.437  1.00  0.00           H  
ATOM   2993  HB3 GLN   188      47.357  37.552  52.514  1.00  0.00           H  
ATOM   2994  CG  GLN   188      46.945  35.514  52.698  1.00  0.00           C  
ATOM   2995  HG2 GLN   188      46.395  35.501  51.757  1.00  0.00           H  
ATOM   2996  HG3 GLN   188      47.317  34.506  52.883  1.00  0.00           H  
ATOM   2997  CD  GLN   188      45.977  35.676  53.881  1.00  0.00           C  
ATOM   2998  OE1 GLN   188      46.148  36.552  54.751  1.00  0.00           O  
ATOM   2999  NE2 GLN   188      44.980  34.841  54.003  1.00  0.00           N  
ATOM   3000 HE21 GLN   188      44.753  34.152  53.299  1.00  0.00           H  
ATOM   3001 HE22 GLN   188      44.349  34.974  54.780  1.00  0.00           H  
ATOM   3002  C   GLN   188      47.959  36.539  49.932  1.00  0.00           C  
ATOM   3003  O   GLN   188      47.515  35.442  49.585  1.00  0.00           O  
ATOM   3004  N   MET   189      47.896  37.613  49.090  1.00  0.00           N  
ATOM   3005  H   MET   189      48.177  38.458  49.566  1.00  0.00           H  
ATOM   3006  CA  MET   189      47.240  37.642  47.761  1.00  0.00           C  
ATOM   3007  HA  MET   189      46.429  36.915  47.723  1.00  0.00           H  
ATOM   3008  CB  MET   189      46.535  38.958  47.326  1.00  0.00           C  
ATOM   3009  HB2 MET   189      47.349  39.670  47.189  1.00  0.00           H  
ATOM   3010  HB3 MET   189      45.962  38.737  46.425  1.00  0.00           H  
ATOM   3011  CG  MET   189      45.656  39.424  48.470  1.00  0.00           C  
ATOM   3012  HG2 MET   189      45.264  38.540  48.973  1.00  0.00           H  
ATOM   3013  HG3 MET   189      46.090  40.109  49.198  1.00  0.00           H  
ATOM   3014  SD  MET   189      44.209  40.227  47.761  1.00  0.00           S  
ATOM   3015  CE  MET   189      45.122  41.696  47.219  1.00  0.00           C  
ATOM   3016  HE1 MET   189      45.332  41.648  46.151  1.00  0.00           H  
ATOM   3017  HE2 MET   189      44.578  42.607  47.465  1.00  0.00           H  
ATOM   3018  HE3 MET   189      46.096  41.754  47.705  1.00  0.00           H  
ATOM   3019  C   MET   189      48.178  37.239  46.578  1.00  0.00           C  
ATOM   3020  O   MET   189      47.672  36.667  45.597  1.00  0.00           O  
ATOM   3021  N   ARG   190      49.523  37.333  46.785  1.00  0.00           N  
ATOM   3022  H   ARG   190      49.677  37.892  47.612  1.00  0.00           H  
ATOM   3023  CA  ARG   190      50.548  36.924  45.722  1.00  0.00           C  
ATOM   3024  HA  ARG   190      50.016  36.794  44.780  1.00  0.00           H  
ATOM   3025  CB  ARG   190      51.554  38.091  45.544  1.00  0.00           C  
ATOM   3026  HB2 ARG   190      52.093  38.252  46.477  1.00  0.00           H  
ATOM   3027  HB3 ARG   190      52.254  37.685  44.813  1.00  0.00           H  
ATOM   3028  CG  ARG   190      50.963  39.443  45.193  1.00  0.00           C  
ATOM   3029  HG2 ARG   190      50.213  39.731  45.930  1.00  0.00           H  
ATOM   3030  HG3 ARG   190      51.722  40.211  45.341  1.00  0.00           H  
ATOM   3031  CD  ARG   190      50.380  39.394  43.761  1.00  0.00           C  
ATOM   3032  HD2 ARG   190      50.836  38.621  43.142  1.00  0.00           H  
ATOM   3033  HD3 ARG   190      49.348  39.058  43.864  1.00  0.00           H  
ATOM   3034  NE  ARG   190      50.254  40.700  43.089  1.00  0.00           N  
ATOM   3035  HE  ARG   190      51.081  41.249  42.900  1.00  0.00           H  
ATOM   3036  CZ  ARG   190      49.118  41.368  42.819  1.00  0.00           C  
ATOM   3037  NH1 ARG   190      47.915  40.897  43.030  1.00  0.00           N  
ATOM   3038 HH11 ARG   190      47.802  39.917  43.250  1.00  0.00           H  
ATOM   3039 HH12 ARG   190      47.080  41.394  42.756  1.00  0.00           H  
ATOM   3040  NH2 ARG   190      49.165  42.591  42.499  1.00  0.00           N  
ATOM   3041 HH21 ARG   190      50.036  43.101  42.467  1.00  0.00           H  
ATOM   3042 HH22 ARG   190      48.299  43.111  42.496  1.00  0.00           H  
ATOM   3043  C   ARG   190      51.335  35.599  45.996  1.00  0.00           C  
ATOM   3044  O   ARG   190      51.882  35.003  45.063  1.00  0.00           O  
ATOM   3045  N   THR   191      51.360  35.118  47.182  1.00  0.00           N  
ATOM   3046  H   THR   191      50.990  35.626  47.973  1.00  0.00           H  
ATOM   3047  CA  THR   191      52.177  33.892  47.390  1.00  0.00           C  
ATOM   3048  HA  THR   191      53.049  33.897  46.735  1.00  0.00           H  
ATOM   3049  CB  THR   191      52.938  33.937  48.690  1.00  0.00           C  
ATOM   3050  HB  THR   191      53.560  33.044  48.749  1.00  0.00           H  
ATOM   3051  CG2 THR   191      53.937  35.174  48.760  1.00  0.00           C  
ATOM   3052 HG21 THR   191      54.528  35.094  47.848  1.00  0.00           H  
ATOM   3053 HG22 THR   191      53.470  36.159  48.789  1.00  0.00           H  
ATOM   3054 HG23 THR   191      54.500  35.195  49.694  1.00  0.00           H  
ATOM   3055  OG1 THR   191      52.106  34.055  49.812  1.00  0.00           O  
ATOM   3056  HG1 THR   191      51.714  34.931  49.788  1.00  0.00           H  
ATOM   3057  C   THR   191      51.437  32.476  47.366  1.00  0.00           C  
ATOM   3058  O   THR   191      50.263  32.476  47.052  1.00  0.00           O  
ATOM   3059  N   VAL   192      52.137  31.304  47.484  1.00  0.00           N  
ATOM   3060  H   VAL   192      53.133  31.346  47.646  1.00  0.00           H  
ATOM   3061  CA  VAL   192      51.611  29.953  47.172  1.00  0.00           C  
ATOM   3062  HA  VAL   192      50.525  29.929  47.263  1.00  0.00           H  
ATOM   3063  CB  VAL   192      52.127  29.435  45.745  1.00  0.00           C  
ATOM   3064  HB  VAL   192      53.197  29.504  45.941  1.00  0.00           H  
ATOM   3065  CG1 VAL   192      51.777  27.966  45.409  1.00  0.00           C  
ATOM   3066 HG11 VAL   192      50.697  27.885  45.279  1.00  0.00           H  
ATOM   3067 HG12 VAL   192      52.230  27.644  44.471  1.00  0.00           H  
ATOM   3068 HG13 VAL   192      52.123  27.342  46.233  1.00  0.00           H  
ATOM   3069  CG2 VAL   192      51.709  30.347  44.627  1.00  0.00           C  
ATOM   3070 HG21 VAL   192      51.893  29.853  43.672  1.00  0.00           H  
ATOM   3071 HG22 VAL   192      50.629  30.488  44.612  1.00  0.00           H  
ATOM   3072 HG23 VAL   192      52.150  31.342  44.680  1.00  0.00           H  
ATOM   3073  C   VAL   192      52.013  29.001  48.312  1.00  0.00           C  
ATOM   3074  O   VAL   192      53.129  29.183  48.776  1.00  0.00           O  
ATOM   3075  N   GLY   193      51.191  27.971  48.557  1.00  0.00           N  
ATOM   3076  H   GLY   193      50.294  27.921  48.095  1.00  0.00           H  
ATOM   3077  CA  GLY   193      51.564  26.831  49.460  1.00  0.00           C  
ATOM   3078  HA2 GLY   193      50.735  26.124  49.484  1.00  0.00           H  
ATOM   3079  HA3 GLY   193      52.397  26.355  48.943  1.00  0.00           H  
ATOM   3080  C   GLY   193      51.986  27.220  50.867  1.00  0.00           C  
ATOM   3081  O   GLY   193      51.308  27.959  51.594  1.00  0.00           O  
ATOM   3082  N   GLU   194      53.091  26.611  51.347  1.00  0.00           N  
ATOM   3083  H   GLU   194      53.719  26.138  50.714  1.00  0.00           H  
ATOM   3084  CA  GLU   194      53.586  26.820  52.692  1.00  0.00           C  
ATOM   3085  HA  GLU   194      52.683  26.811  53.301  1.00  0.00           H  
ATOM   3086  CB  GLU   194      54.460  25.622  53.114  1.00  0.00           C  
ATOM   3087  HB2 GLU   194      53.776  24.782  52.989  1.00  0.00           H  
ATOM   3088  HB3 GLU   194      55.370  25.474  52.533  1.00  0.00           H  
ATOM   3089  CG  GLU   194      54.876  25.667  54.644  1.00  0.00           C  
ATOM   3090  HG2 GLU   194      54.263  26.340  55.243  1.00  0.00           H  
ATOM   3091  HG3 GLU   194      54.749  24.691  55.113  1.00  0.00           H  
ATOM   3092  CD  GLU   194      56.346  26.149  54.719  1.00  0.00           C  
ATOM   3093  OE1 GLU   194      56.768  27.084  54.029  1.00  0.00           O  
ATOM   3094  OE2 GLU   194      57.019  25.522  55.493  1.00  0.00           O  
ATOM   3095  C   GLU   194      54.029  28.289  52.905  1.00  0.00           C  
ATOM   3096  O   GLU   194      54.194  28.735  54.044  1.00  0.00           O  
ATOM   3097  N   LEU   195      54.319  29.071  51.862  1.00  0.00           N  
ATOM   3098  H   LEU   195      54.511  28.657  50.961  1.00  0.00           H  
ATOM   3099  CA  LEU   195      54.520  30.522  51.960  1.00  0.00           C  
ATOM   3100  HA  LEU   195      55.092  30.835  52.834  1.00  0.00           H  
ATOM   3101  CB  LEU   195      55.502  30.787  50.788  1.00  0.00           C  
ATOM   3102  HB2 LEU   195      56.291  30.034  50.799  1.00  0.00           H  
ATOM   3103  HB3 LEU   195      55.025  30.570  49.832  1.00  0.00           H  
ATOM   3104  CG  LEU   195      55.969  32.285  50.788  1.00  0.00           C  
ATOM   3105  HG  LEU   195      55.176  33.015  50.629  1.00  0.00           H  
ATOM   3106  CD1 LEU   195      56.874  32.684  51.984  1.00  0.00           C  
ATOM   3107 HD11 LEU   195      57.449  33.592  51.807  1.00  0.00           H  
ATOM   3108 HD12 LEU   195      56.380  32.755  52.954  1.00  0.00           H  
ATOM   3109 HD13 LEU   195      57.664  31.936  52.046  1.00  0.00           H  
ATOM   3110  CD2 LEU   195      56.844  32.376  49.542  1.00  0.00           C  
ATOM   3111 HD21 LEU   195      57.698  31.717  49.697  1.00  0.00           H  
ATOM   3112 HD22 LEU   195      56.284  32.158  48.632  1.00  0.00           H  
ATOM   3113 HD23 LEU   195      57.166  33.416  49.489  1.00  0.00           H  
ATOM   3114  C   LEU   195      53.257  31.392  52.055  1.00  0.00           C  
ATOM   3115  O   LEU   195      53.219  32.381  52.795  1.00  0.00           O  
ATOM   3116  N   HIE   196      52.277  30.983  51.283  1.00  0.00           N  
ATOM   3117  H   HIE   196      52.334  30.126  50.752  1.00  0.00           H  
ATOM   3118  CA  HIE   196      50.869  31.430  51.579  1.00  0.00           C  
ATOM   3119  HA  HIE   196      50.764  32.486  51.329  1.00  0.00           H  
ATOM   3120  CB  HIE   196      49.951  30.671  50.632  1.00  0.00           C  
ATOM   3121  HB2 HIE   196      50.460  30.741  49.671  1.00  0.00           H  
ATOM   3122  HB3 HIE   196      49.793  29.610  50.823  1.00  0.00           H  
ATOM   3123  CG  HIE   196      48.598  31.229  50.336  1.00  0.00           C  
ATOM   3124  ND1 HIE   196      47.593  30.585  49.691  1.00  0.00           N  
ATOM   3125  CE1 HIE   196      46.499  31.385  49.814  1.00  0.00           C  
ATOM   3126  HE1 HIE   196      45.646  31.345  49.153  1.00  0.00           H  
ATOM   3127  NE2 HIE   196      46.852  32.473  50.505  1.00  0.00           N  
ATOM   3128  HE2 HIE   196      46.208  33.238  50.643  1.00  0.00           H  
ATOM   3129  CD2 HIE   196      48.157  32.361  50.940  1.00  0.00           C  
ATOM   3130  HD2 HIE   196      48.625  32.807  51.805  1.00  0.00           H  
ATOM   3131  C   HIE   196      50.366  31.262  53.010  1.00  0.00           C  
ATOM   3132  O   HIE   196      49.995  32.214  53.648  1.00  0.00           O  
ATOM   3133  N   LEU   197      50.642  30.068  53.601  1.00  0.00           N  
ATOM   3134  H   LEU   197      51.093  29.337  53.070  1.00  0.00           H  
ATOM   3135  CA  LEU   197      50.557  29.893  55.082  1.00  0.00           C  
ATOM   3136  HA  LEU   197      49.530  29.890  55.448  1.00  0.00           H  
ATOM   3137  CB  LEU   197      51.051  28.451  55.476  1.00  0.00           C  
ATOM   3138  HB2 LEU   197      50.400  27.716  55.002  1.00  0.00           H  
ATOM   3139  HB3 LEU   197      52.007  28.165  55.038  1.00  0.00           H  
ATOM   3140  CG  LEU   197      51.122  28.049  56.989  1.00  0.00           C  
ATOM   3141  HG  LEU   197      51.840  28.715  57.467  1.00  0.00           H  
ATOM   3142  CD1 LEU   197      49.828  28.149  57.755  1.00  0.00           C  
ATOM   3143 HD11 LEU   197      50.075  28.103  58.816  1.00  0.00           H  
ATOM   3144 HD12 LEU   197      49.447  29.166  57.657  1.00  0.00           H  
ATOM   3145 HD13 LEU   197      49.181  27.319  57.473  1.00  0.00           H  
ATOM   3146  CD2 LEU   197      51.586  26.579  57.104  1.00  0.00           C  
ATOM   3147 HD21 LEU   197      51.610  26.482  58.190  1.00  0.00           H  
ATOM   3148 HD22 LEU   197      50.851  25.891  56.686  1.00  0.00           H  
ATOM   3149 HD23 LEU   197      52.608  26.485  56.738  1.00  0.00           H  
ATOM   3150  C   LEU   197      51.318  30.895  55.976  1.00  0.00           C  
ATOM   3151  O   LEU   197      50.754  31.550  56.838  1.00  0.00           O  
ATOM   3152  N   ARG   198      52.610  30.899  55.811  1.00  0.00           N  
ATOM   3153  H   ARG   198      53.070  30.270  55.169  1.00  0.00           H  
ATOM   3154  CA  ARG   198      53.490  31.777  56.580  1.00  0.00           C  
ATOM   3155  HA  ARG   198      53.411  31.481  57.626  1.00  0.00           H  
ATOM   3156  CB  ARG   198      54.961  31.446  56.188  1.00  0.00           C  
ATOM   3157  HB2 ARG   198      55.043  31.353  55.105  1.00  0.00           H  
ATOM   3158  HB3 ARG   198      55.713  32.151  56.542  1.00  0.00           H  
ATOM   3159  CG  ARG   198      55.398  30.223  56.907  1.00  0.00           C  
ATOM   3160  HG2 ARG   198      55.312  30.374  57.983  1.00  0.00           H  
ATOM   3161  HG3 ARG   198      54.673  29.430  56.722  1.00  0.00           H  
ATOM   3162  CD  ARG   198      56.812  29.946  56.512  1.00  0.00           C  
ATOM   3163  HD2 ARG   198      57.508  30.725  56.823  1.00  0.00           H  
ATOM   3164  HD3 ARG   198      57.240  29.132  57.096  1.00  0.00           H  
ATOM   3165  NE  ARG   198      56.999  29.583  55.107  1.00  0.00           N  
ATOM   3166  HE  ARG   198      56.521  28.789  54.703  1.00  0.00           H  
ATOM   3167  CZ  ARG   198      57.920  30.027  54.256  1.00  0.00           C  
ATOM   3168  NH1 ARG   198      58.724  31.046  54.436  1.00  0.00           N  
ATOM   3169 HH11 ARG   198      58.576  31.723  55.170  1.00  0.00           H  
ATOM   3170 HH12 ARG   198      59.443  31.197  53.743  1.00  0.00           H  
ATOM   3171  NH2 ARG   198      58.020  29.402  53.131  1.00  0.00           N  
ATOM   3172 HH21 ARG   198      57.495  28.539  53.106  1.00  0.00           H  
ATOM   3173 HH22 ARG   198      58.874  29.448  52.594  1.00  0.00           H  
ATOM   3174  C   ARG   198      53.146  33.252  56.453  1.00  0.00           C  
ATOM   3175  O   ARG   198      53.209  33.966  57.432  1.00  0.00           O  
ATOM   3176  N   THR   199      52.635  33.724  55.299  1.00  0.00           N  
ATOM   3177  H   THR   199      52.766  33.133  54.491  1.00  0.00           H  
ATOM   3178  CA  THR   199      52.058  35.056  55.094  1.00  0.00           C  
ATOM   3179  HA  THR   199      52.652  35.732  55.709  1.00  0.00           H  
ATOM   3180  CB  THR   199      52.166  35.613  53.625  1.00  0.00           C  
ATOM   3181  HB  THR   199      51.636  36.560  53.528  1.00  0.00           H  
ATOM   3182  CG2 THR   199      53.604  35.719  53.159  1.00  0.00           C  
ATOM   3183 HG21 THR   199      53.625  35.782  52.071  1.00  0.00           H  
ATOM   3184 HG22 THR   199      54.007  36.599  53.661  1.00  0.00           H  
ATOM   3185 HG23 THR   199      54.250  34.888  53.444  1.00  0.00           H  
ATOM   3186  OG1 THR   199      51.570  34.631  52.710  1.00  0.00           O  
ATOM   3187  HG1 THR   199      52.276  34.003  52.536  1.00  0.00           H  
ATOM   3188  C   THR   199      50.653  35.277  55.661  1.00  0.00           C  
ATOM   3189  O   THR   199      50.358  36.266  56.319  1.00  0.00           O  
ATOM   3190  N   ARG   200      49.770  34.349  55.320  1.00  0.00           N  
ATOM   3191  H   ARG   200      50.075  33.652  54.656  1.00  0.00           H  
ATOM   3192  CA  ARG   200      48.504  34.269  56.088  1.00  0.00           C  
ATOM   3193  HA  ARG   200      47.942  35.166  55.824  1.00  0.00           H  
ATOM   3194  CB  ARG   200      47.790  32.963  55.691  1.00  0.00           C  
ATOM   3195  HB2 ARG   200      47.639  32.876  54.615  1.00  0.00           H  
ATOM   3196  HB3 ARG   200      48.452  32.126  55.913  1.00  0.00           H  
ATOM   3197  CG  ARG   200      46.420  32.684  56.417  1.00  0.00           C  
ATOM   3198  HG2 ARG   200      46.551  32.835  57.488  1.00  0.00           H  
ATOM   3199  HG3 ARG   200      45.746  33.510  56.192  1.00  0.00           H  
ATOM   3200  CD  ARG   200      45.812  31.295  56.204  1.00  0.00           C  
ATOM   3201  HD2 ARG   200      46.312  30.554  56.828  1.00  0.00           H  
ATOM   3202  HD3 ARG   200      44.794  31.376  56.585  1.00  0.00           H  
ATOM   3203  NE  ARG   200      45.740  30.919  54.767  1.00  0.00           N  
ATOM   3204  HE  ARG   200      45.400  31.645  54.153  1.00  0.00           H  
ATOM   3205  CZ  ARG   200      46.317  29.885  54.210  1.00  0.00           C  
ATOM   3206  NH1 ARG   200      46.870  28.947  54.878  1.00  0.00           N  
ATOM   3207 HH11 ARG   200      46.949  28.986  55.884  1.00  0.00           H  
ATOM   3208 HH12 ARG   200      47.250  28.166  54.362  1.00  0.00           H  
ATOM   3209  NH2 ARG   200      46.266  29.818  52.920  1.00  0.00           N  
ATOM   3210 HH21 ARG   200      45.740  30.476  52.363  1.00  0.00           H  
ATOM   3211 HH22 ARG   200      46.568  28.990  52.428  1.00  0.00           H  
ATOM   3212  C   ARG   200      48.679  34.380  57.590  1.00  0.00           C  
ATOM   3213  O   ARG   200      47.976  35.128  58.293  1.00  0.00           O  
ATOM   3214  N   ALA   201      49.632  33.685  58.145  1.00  0.00           N  
ATOM   3215  H   ALA   201      50.140  32.978  57.634  1.00  0.00           H  
ATOM   3216  CA  ALA   201      49.846  33.597  59.585  1.00  0.00           C  
ATOM   3217  HA  ALA   201      48.968  33.400  60.200  1.00  0.00           H  
ATOM   3218  CB  ALA   201      50.771  32.415  59.890  1.00  0.00           C  
ATOM   3219  HB1 ALA   201      51.123  32.267  60.911  1.00  0.00           H  
ATOM   3220  HB2 ALA   201      50.310  31.461  59.637  1.00  0.00           H  
ATOM   3221  HB3 ALA   201      51.647  32.551  59.256  1.00  0.00           H  
ATOM   3222  C   ALA   201      50.453  34.897  60.027  1.00  0.00           C  
ATOM   3223  O   ALA   201      50.095  35.421  61.016  1.00  0.00           O  
ATOM   3224  N   THR   202      51.415  35.412  59.263  1.00  0.00           N  
ATOM   3225  H   THR   202      51.813  34.807  58.559  1.00  0.00           H  
ATOM   3226  CA  THR   202      52.102  36.712  59.563  1.00  0.00           C  
ATOM   3227  HA  THR   202      52.606  36.604  60.523  1.00  0.00           H  
ATOM   3228  CB  THR   202      53.388  36.909  58.716  1.00  0.00           C  
ATOM   3229  HB  THR   202      53.064  36.996  57.679  1.00  0.00           H  
ATOM   3230  CG2 THR   202      54.075  38.183  59.069  1.00  0.00           C  
ATOM   3231 HG21 THR   202      55.062  38.105  58.613  1.00  0.00           H  
ATOM   3232 HG22 THR   202      53.635  39.093  58.661  1.00  0.00           H  
ATOM   3233 HG23 THR   202      54.037  38.400  60.137  1.00  0.00           H  
ATOM   3234  OG1 THR   202      54.389  35.900  58.825  1.00  0.00           O  
ATOM   3235  HG1 THR   202      53.975  35.062  58.606  1.00  0.00           H  
ATOM   3236  C   THR   202      51.173  37.975  59.617  1.00  0.00           C  
ATOM   3237  O   THR   202      51.312  38.808  60.507  1.00  0.00           O  
ATOM   3238  N   ALA   203      50.225  38.052  58.675  1.00  0.00           N  
ATOM   3239  H   ALA   203      50.219  37.430  57.879  1.00  0.00           H  
ATOM   3240  CA  ALA   203      49.296  39.168  58.631  1.00  0.00           C  
ATOM   3241  HA  ALA   203      49.874  40.091  58.585  1.00  0.00           H  
ATOM   3242  CB  ALA   203      48.394  39.031  57.353  1.00  0.00           C  
ATOM   3243  HB1 ALA   203      48.005  38.022  57.210  1.00  0.00           H  
ATOM   3244  HB2 ALA   203      47.548  39.702  57.505  1.00  0.00           H  
ATOM   3245  HB3 ALA   203      48.929  39.320  56.449  1.00  0.00           H  
ATOM   3246  C   ALA   203      48.473  39.193  59.937  1.00  0.00           C  
ATOM   3247  O   ALA   203      48.206  40.322  60.360  1.00  0.00           O  
ATOM   3248  N   GLN   204      48.083  38.085  60.554  1.00  0.00           N  
ATOM   3249  H   GLN   204      48.507  37.218  60.255  1.00  0.00           H  
ATOM   3250  CA  GLN   204      47.327  38.071  61.767  1.00  0.00           C  
ATOM   3251  HA  GLN   204      46.543  38.819  61.653  1.00  0.00           H  
ATOM   3252  CB  GLN   204      46.657  36.706  62.105  1.00  0.00           C  
ATOM   3253  HB2 GLN   204      47.512  36.032  62.155  1.00  0.00           H  
ATOM   3254  HB3 GLN   204      46.203  36.694  63.095  1.00  0.00           H  
ATOM   3255  CG  GLN   204      45.780  36.317  60.977  1.00  0.00           C  
ATOM   3256  HG2 GLN   204      44.796  36.784  60.967  1.00  0.00           H  
ATOM   3257  HG3 GLN   204      46.329  36.398  60.039  1.00  0.00           H  
ATOM   3258  CD  GLN   204      45.515  34.839  61.209  1.00  0.00           C  
ATOM   3259  OE1 GLN   204      45.415  34.348  62.248  1.00  0.00           O  
ATOM   3260  NE2 GLN   204      45.651  34.030  60.141  1.00  0.00           N  
ATOM   3261 HE21 GLN   204      45.941  34.453  59.271  1.00  0.00           H  
ATOM   3262 HE22 GLN   204      45.651  33.025  60.234  1.00  0.00           H  
ATOM   3263  C   GLN   204      48.289  38.559  62.891  1.00  0.00           C  
ATOM   3264  O   GLN   204      47.903  39.492  63.685  1.00  0.00           O  
ATOM   3265  N   VAL   205      49.552  38.265  62.876  1.00  0.00           N  
ATOM   3266  H   VAL   205      49.878  37.462  62.357  1.00  0.00           H  
ATOM   3267  CA  VAL   205      50.465  38.880  63.850  1.00  0.00           C  
ATOM   3268  HA  VAL   205      50.033  38.747  64.842  1.00  0.00           H  
ATOM   3269  CB  VAL   205      51.839  38.035  63.962  1.00  0.00           C  
ATOM   3270  HB  VAL   205      52.453  38.126  63.066  1.00  0.00           H  
ATOM   3271  CG1 VAL   205      52.690  38.539  65.112  1.00  0.00           C  
ATOM   3272 HG11 VAL   205      52.137  38.571  66.051  1.00  0.00           H  
ATOM   3273 HG12 VAL   205      53.596  37.940  65.020  1.00  0.00           H  
ATOM   3274 HG13 VAL   205      53.035  39.564  64.975  1.00  0.00           H  
ATOM   3275  CG2 VAL   205      51.642  36.542  64.110  1.00  0.00           C  
ATOM   3276 HG21 VAL   205      51.036  36.254  64.969  1.00  0.00           H  
ATOM   3277 HG22 VAL   205      51.125  36.162  63.229  1.00  0.00           H  
ATOM   3278 HG23 VAL   205      52.593  36.019  64.013  1.00  0.00           H  
ATOM   3279  C   VAL   205      50.677  40.370  63.740  1.00  0.00           C  
ATOM   3280  O   VAL   205      50.799  41.044  64.742  1.00  0.00           O  
ATOM   3281  N   ALA   206      50.829  40.807  62.453  1.00  0.00           N  
ATOM   3282  H   ALA   206      50.911  40.128  61.710  1.00  0.00           H  
ATOM   3283  CA  ALA   206      51.012  42.145  62.030  1.00  0.00           C  
ATOM   3284  HA  ALA   206      51.940  42.478  62.496  1.00  0.00           H  
ATOM   3285  CB  ALA   206      51.169  42.139  60.483  1.00  0.00           C  
ATOM   3286  HB1 ALA   206      50.231  41.971  59.954  1.00  0.00           H  
ATOM   3287  HB2 ALA   206      51.542  43.121  60.192  1.00  0.00           H  
ATOM   3288  HB3 ALA   206      51.889  41.365  60.217  1.00  0.00           H  
ATOM   3289  C   ALA   206      49.898  43.097  62.382  1.00  0.00           C  
ATOM   3290  O   ALA   206      50.161  44.115  63.067  1.00  0.00           O  
ATOM   3291  N   ALA   207      48.668  42.869  62.049  1.00  0.00           N  
ATOM   3292  H   ALA   207      48.520  42.001  61.554  1.00  0.00           H  
ATOM   3293  CA  ALA   207      47.531  43.622  62.451  1.00  0.00           C  
ATOM   3294  HA  ALA   207      47.572  44.653  62.098  1.00  0.00           H  
ATOM   3295  CB  ALA   207      46.243  42.968  61.801  1.00  0.00           C  
ATOM   3296  HB1 ALA   207      46.556  42.870  60.761  1.00  0.00           H  
ATOM   3297  HB2 ALA   207      46.080  41.958  62.177  1.00  0.00           H  
ATOM   3298  HB3 ALA   207      45.341  43.579  61.766  1.00  0.00           H  
ATOM   3299  C   ALA   207      47.397  43.621  63.905  1.00  0.00           C  
ATOM   3300  O   ALA   207      47.143  44.642  64.552  1.00  0.00           O  
ATOM   3301  N   LEU   208      47.545  42.498  64.591  1.00  0.00           N  
ATOM   3302  H   LEU   208      47.890  41.694  64.085  1.00  0.00           H  
ATOM   3303  CA  LEU   208      47.341  42.366  66.020  1.00  0.00           C  
ATOM   3304  HA  LEU   208      46.311  42.697  66.148  1.00  0.00           H  
ATOM   3305  CB  LEU   208      47.122  40.902  66.394  1.00  0.00           C  
ATOM   3306  HB2 LEU   208      46.480  40.370  65.691  1.00  0.00           H  
ATOM   3307  HB3 LEU   208      48.123  40.480  66.307  1.00  0.00           H  
ATOM   3308  CG  LEU   208      46.486  40.627  67.808  1.00  0.00           C  
ATOM   3309  HG  LEU   208      45.869  39.730  67.749  1.00  0.00           H  
ATOM   3310  CD1 LEU   208      47.428  40.419  69.055  1.00  0.00           C  
ATOM   3311 HD11 LEU   208      47.697  41.351  69.553  1.00  0.00           H  
ATOM   3312 HD12 LEU   208      46.977  39.744  69.782  1.00  0.00           H  
ATOM   3313 HD13 LEU   208      48.375  40.002  68.712  1.00  0.00           H  
ATOM   3314  CD2 LEU   208      45.445  41.569  68.360  1.00  0.00           C  
ATOM   3315 HD21 LEU   208      45.861  42.572  68.450  1.00  0.00           H  
ATOM   3316 HD22 LEU   208      44.666  41.623  67.599  1.00  0.00           H  
ATOM   3317 HD23 LEU   208      45.033  41.192  69.297  1.00  0.00           H  
ATOM   3318  C   LEU   208      48.322  43.197  66.855  1.00  0.00           C  
ATOM   3319  O   LEU   208      47.928  43.931  67.755  1.00  0.00           O  
ATOM   3320  N   VAL   209      49.658  43.039  66.612  1.00  0.00           N  
ATOM   3321  H   VAL   209      49.848  42.288  65.963  1.00  0.00           H  
ATOM   3322  CA  VAL   209      50.757  43.957  67.032  1.00  0.00           C  
ATOM   3323  HA  VAL   209      50.868  43.962  68.116  1.00  0.00           H  
ATOM   3324  CB  VAL   209      52.139  43.492  66.517  1.00  0.00           C  
ATOM   3325  HB  VAL   209      52.031  43.157  65.486  1.00  0.00           H  
ATOM   3326  CG1 VAL   209      53.268  44.573  66.616  1.00  0.00           C  
ATOM   3327 HG11 VAL   209      53.304  44.863  67.666  1.00  0.00           H  
ATOM   3328 HG12 VAL   209      54.265  44.173  66.432  1.00  0.00           H  
ATOM   3329 HG13 VAL   209      53.066  45.438  65.985  1.00  0.00           H  
ATOM   3330  CG2 VAL   209      52.536  42.319  67.439  1.00  0.00           C  
ATOM   3331 HG21 VAL   209      52.579  42.653  68.476  1.00  0.00           H  
ATOM   3332 HG22 VAL   209      51.980  41.389  67.316  1.00  0.00           H  
ATOM   3333 HG23 VAL   209      53.519  42.010  67.082  1.00  0.00           H  
ATOM   3334  C   VAL   209      50.477  45.453  66.854  1.00  0.00           C  
ATOM   3335  O   VAL   209      50.702  46.315  67.744  1.00  0.00           O  
ATOM   3336  N   THR   210      49.895  45.733  65.685  1.00  0.00           N  
ATOM   3337  H   THR   210      49.717  45.036  64.975  1.00  0.00           H  
ATOM   3338  CA  THR   210      49.525  47.132  65.369  1.00  0.00           C  
ATOM   3339  HA  THR   210      50.405  47.724  65.621  1.00  0.00           H  
ATOM   3340  CB  THR   210      49.015  47.322  63.914  1.00  0.00           C  
ATOM   3341  HB  THR   210      48.107  46.750  63.723  1.00  0.00           H  
ATOM   3342  CG2 THR   210      48.790  48.811  63.593  1.00  0.00           C  
ATOM   3343 HG21 THR   210      49.668  49.368  63.921  1.00  0.00           H  
ATOM   3344 HG22 THR   210      48.672  48.928  62.516  1.00  0.00           H  
ATOM   3345 HG23 THR   210      47.920  49.192  64.129  1.00  0.00           H  
ATOM   3346  OG1 THR   210      49.976  46.833  62.996  1.00  0.00           O  
ATOM   3347  HG1 THR   210      50.035  45.900  63.216  1.00  0.00           H  
ATOM   3348  C   THR   210      48.386  47.574  66.392  1.00  0.00           C  
ATOM   3349  O   THR   210      48.360  48.726  66.875  1.00  0.00           O  
ATOM   3350  N   LEU   211      47.413  46.676  66.587  1.00  0.00           N  
ATOM   3351  H   LEU   211      47.522  45.766  66.162  1.00  0.00           H  
ATOM   3352  CA  LEU   211      46.287  47.029  67.428  1.00  0.00           C  
ATOM   3353  HA  LEU   211      45.857  47.989  67.143  1.00  0.00           H  
ATOM   3354  CB  LEU   211      45.243  45.923  67.345  1.00  0.00           C  
ATOM   3355  HB2 LEU   211      44.898  45.707  66.334  1.00  0.00           H  
ATOM   3356  HB3 LEU   211      45.606  44.949  67.672  1.00  0.00           H  
ATOM   3357  CG  LEU   211      43.954  46.157  68.219  1.00  0.00           C  
ATOM   3358  HG  LEU   211      44.197  46.495  69.227  1.00  0.00           H  
ATOM   3359  CD1 LEU   211      42.889  47.016  67.661  1.00  0.00           C  
ATOM   3360 HD11 LEU   211      42.347  46.426  66.922  1.00  0.00           H  
ATOM   3361 HD12 LEU   211      42.282  47.544  68.396  1.00  0.00           H  
ATOM   3362 HD13 LEU   211      43.276  47.855  67.083  1.00  0.00           H  
ATOM   3363  CD2 LEU   211      43.233  44.796  68.385  1.00  0.00           C  
ATOM   3364 HD21 LEU   211      42.250  44.936  68.835  1.00  0.00           H  
ATOM   3365 HD22 LEU   211      43.110  44.271  67.438  1.00  0.00           H  
ATOM   3366 HD23 LEU   211      43.851  44.202  69.058  1.00  0.00           H  
ATOM   3367  C   LEU   211      46.693  47.241  68.905  1.00  0.00           C  
ATOM   3368  O   LEU   211      46.149  48.175  69.463  1.00  0.00           O  
ATOM   3369  N   VAL   212      47.606  46.412  69.427  1.00  0.00           N  
ATOM   3370  H   VAL   212      48.042  45.816  68.738  1.00  0.00           H  
ATOM   3371  CA  VAL   212      48.218  46.532  70.722  1.00  0.00           C  
ATOM   3372  HA  VAL   212      47.400  46.385  71.427  1.00  0.00           H  
ATOM   3373  CB  VAL   212      49.344  45.420  70.970  1.00  0.00           C  
ATOM   3374  HB  VAL   212      49.914  45.450  70.041  1.00  0.00           H  
ATOM   3375  CG1 VAL   212      50.297  45.634  72.269  1.00  0.00           C  
ATOM   3376 HG11 VAL   212      51.025  44.823  72.249  1.00  0.00           H  
ATOM   3377 HG12 VAL   212      51.010  46.457  72.223  1.00  0.00           H  
ATOM   3378 HG13 VAL   212      49.766  45.674  73.221  1.00  0.00           H  
ATOM   3379  CG2 VAL   212      48.861  44.038  71.106  1.00  0.00           C  
ATOM   3380 HG21 VAL   212      48.372  43.921  72.073  1.00  0.00           H  
ATOM   3381 HG22 VAL   212      48.085  43.831  70.369  1.00  0.00           H  
ATOM   3382 HG23 VAL   212      49.675  43.339  70.914  1.00  0.00           H  
ATOM   3383  C   VAL   212      48.880  47.887  70.920  1.00  0.00           C  
ATOM   3384  O   VAL   212      48.508  48.627  71.861  1.00  0.00           O  
ATOM   3385  N   CYS   213      49.653  48.344  69.932  1.00  0.00           N  
ATOM   3386  H   CYS   213      49.827  47.721  69.156  1.00  0.00           H  
ATOM   3387  CA  CYS   213      50.350  49.628  69.991  1.00  0.00           C  
ATOM   3388  HA  CYS   213      50.780  49.597  70.993  1.00  0.00           H  
ATOM   3389  CB  CYS   213      51.314  49.630  68.837  1.00  0.00           C  
ATOM   3390  HB2 CYS   213      50.825  49.452  67.880  1.00  0.00           H  
ATOM   3391  HB3 CYS   213      51.868  50.565  68.917  1.00  0.00           H  
ATOM   3392  SG  CYS   213      52.581  48.400  69.190  1.00  0.00           S  
ATOM   3393  HG  CYS   213      51.838  47.358  68.809  1.00  0.00           H  
ATOM   3394  C   CYS   213      49.404  50.818  69.842  1.00  0.00           C  
ATOM   3395  O   CYS   213      49.488  51.800  70.561  1.00  0.00           O  
ATOM   3396  N   PHE   214      48.376  50.699  68.974  1.00  0.00           N  
ATOM   3397  H   PHE   214      48.360  49.875  68.391  1.00  0.00           H  
ATOM   3398  CA  PHE   214      47.315  51.723  68.789  1.00  0.00           C  
ATOM   3399  HA  PHE   214      47.738  52.726  68.835  1.00  0.00           H  
ATOM   3400  CB  PHE   214      46.585  51.396  67.435  1.00  0.00           C  
ATOM   3401  HB2 PHE   214      47.337  51.636  66.683  1.00  0.00           H  
ATOM   3402  HB3 PHE   214      46.381  50.325  67.428  1.00  0.00           H  
ATOM   3403  CG  PHE   214      45.267  52.113  67.001  1.00  0.00           C  
ATOM   3404  CD1 PHE   214      44.293  51.368  66.346  1.00  0.00           C  
ATOM   3405  HD1 PHE   214      44.470  50.356  66.013  1.00  0.00           H  
ATOM   3406  CE1 PHE   214      43.068  51.972  65.953  1.00  0.00           C  
ATOM   3407  HE1 PHE   214      42.332  51.357  65.455  1.00  0.00           H  
ATOM   3408  CZ  PHE   214      42.801  53.315  66.288  1.00  0.00           C  
ATOM   3409  HZ  PHE   214      41.885  53.782  65.958  1.00  0.00           H  
ATOM   3410  CE2 PHE   214      43.768  54.064  66.990  1.00  0.00           C  
ATOM   3411  HE2 PHE   214      43.492  55.093  67.163  1.00  0.00           H  
ATOM   3412  CD2 PHE   214      45.005  53.476  67.355  1.00  0.00           C  
ATOM   3413  HD2 PHE   214      45.749  54.053  67.884  1.00  0.00           H  
ATOM   3414  C   PHE   214      46.359  51.807  70.006  1.00  0.00           C  
ATOM   3415  O   PHE   214      45.878  52.929  70.272  1.00  0.00           O  
ATOM   3416  N   ALA   215      45.999  50.676  70.637  1.00  0.00           N  
ATOM   3417  H   ALA   215      46.378  49.794  70.326  1.00  0.00           H  
ATOM   3418  CA  ALA   215      45.143  50.559  71.862  1.00  0.00           C  
ATOM   3419  HA  ALA   215      44.274  51.171  71.621  1.00  0.00           H  
ATOM   3420  CB  ALA   215      44.757  49.146  71.989  1.00  0.00           C  
ATOM   3421  HB1 ALA   215      44.029  49.055  72.796  1.00  0.00           H  
ATOM   3422  HB2 ALA   215      44.223  48.868  71.080  1.00  0.00           H  
ATOM   3423  HB3 ALA   215      45.630  48.497  72.046  1.00  0.00           H  
ATOM   3424  C   ALA   215      45.783  51.052  73.096  1.00  0.00           C  
ATOM   3425  O   ALA   215      45.143  51.523  73.990  1.00  0.00           O  
ATOM   3426  N   LEU   216      47.135  50.880  73.235  1.00  0.00           N  
ATOM   3427  H   LEU   216      47.574  50.373  72.480  1.00  0.00           H  
ATOM   3428  CA  LEU   216      48.066  51.586  74.177  1.00  0.00           C  
ATOM   3429  HA  LEU   216      47.721  51.444  75.201  1.00  0.00           H  
ATOM   3430  CB  LEU   216      49.444  50.988  74.051  1.00  0.00           C  
ATOM   3431  HB2 LEU   216      49.475  49.931  74.315  1.00  0.00           H  
ATOM   3432  HB3 LEU   216      49.724  51.160  73.012  1.00  0.00           H  
ATOM   3433  CG  LEU   216      50.523  51.685  74.932  1.00  0.00           C  
ATOM   3434  HG  LEU   216      50.540  52.764  74.777  1.00  0.00           H  
ATOM   3435  CD1 LEU   216      50.239  51.576  76.386  1.00  0.00           C  
ATOM   3436 HD11 LEU   216      49.299  52.063  76.645  1.00  0.00           H  
ATOM   3437 HD12 LEU   216      50.216  50.526  76.679  1.00  0.00           H  
ATOM   3438 HD13 LEU   216      51.033  52.110  76.908  1.00  0.00           H  
ATOM   3439  CD2 LEU   216      51.901  51.061  74.652  1.00  0.00           C  
ATOM   3440 HD21 LEU   216      52.036  51.051  73.570  1.00  0.00           H  
ATOM   3441 HD22 LEU   216      52.743  51.630  75.045  1.00  0.00           H  
ATOM   3442 HD23 LEU   216      52.097  50.073  75.069  1.00  0.00           H  
ATOM   3443  C   LEU   216      48.108  53.089  73.923  1.00  0.00           C  
ATOM   3444  O   LEU   216      47.909  53.827  74.851  1.00  0.00           O  
ATOM   3445  N   ALA   217      48.396  53.611  72.701  1.00  0.00           N  
ATOM   3446  H   ALA   217      48.431  52.951  71.937  1.00  0.00           H  
ATOM   3447  CA  ALA   217      48.621  54.995  72.368  1.00  0.00           C  
ATOM   3448  HA  ALA   217      49.494  55.356  72.910  1.00  0.00           H  
ATOM   3449  CB  ALA   217      48.871  55.096  70.904  1.00  0.00           C  
ATOM   3450  HB1 ALA   217      47.966  54.678  70.462  1.00  0.00           H  
ATOM   3451  HB2 ALA   217      48.961  56.165  70.709  1.00  0.00           H  
ATOM   3452  HB3 ALA   217      49.777  54.581  70.585  1.00  0.00           H  
ATOM   3453  C   ALA   217      47.396  55.795  72.773  1.00  0.00           C  
ATOM   3454  O   ALA   217      47.537  56.867  73.313  1.00  0.00           O  
ATOM   3455  N   GLY   218      46.231  55.253  72.459  1.00  0.00           N  
ATOM   3456  H   GLY   218      46.239  54.366  71.976  1.00  0.00           H  
ATOM   3457  CA  GLY   218      45.020  56.018  72.642  1.00  0.00           C  
ATOM   3458  HA2 GLY   218      44.801  56.809  71.924  1.00  0.00           H  
ATOM   3459  HA3 GLY   218      44.198  55.320  72.484  1.00  0.00           H  
ATOM   3460  C   GLY   218      44.817  56.553  74.076  1.00  0.00           C  
ATOM   3461  O   GLY   218      44.673  57.734  74.393  1.00  0.00           O  
ATOM   3462  N   VAL   219      44.765  55.657  75.086  1.00  0.00           N  
ATOM   3463  H   VAL   219      44.993  54.700  74.856  1.00  0.00           H  
ATOM   3464  CA  VAL   219      44.737  56.053  76.532  1.00  0.00           C  
ATOM   3465  HA  VAL   219      43.822  56.626  76.677  1.00  0.00           H  
ATOM   3466  CB  VAL   219      44.357  54.824  77.378  1.00  0.00           C  
ATOM   3467  HB  VAL   219      44.117  55.176  78.381  1.00  0.00           H  
ATOM   3468  CG1 VAL   219      43.076  53.994  76.953  1.00  0.00           C  
ATOM   3469 HG11 VAL   219      43.336  53.439  76.051  1.00  0.00           H  
ATOM   3470 HG12 VAL   219      42.826  53.245  77.705  1.00  0.00           H  
ATOM   3471 HG13 VAL   219      42.244  54.584  76.569  1.00  0.00           H  
ATOM   3472  CG2 VAL   219      45.494  53.825  77.591  1.00  0.00           C  
ATOM   3473 HG21 VAL   219      46.307  54.424  78.002  1.00  0.00           H  
ATOM   3474 HG22 VAL   219      45.184  53.012  78.247  1.00  0.00           H  
ATOM   3475 HG23 VAL   219      45.897  53.615  76.600  1.00  0.00           H  
ATOM   3476  C   VAL   219      45.904  56.960  77.021  1.00  0.00           C  
ATOM   3477  O   VAL   219      45.597  57.898  77.782  1.00  0.00           O  
ATOM   3478  N   TRP   220      47.066  56.907  76.348  1.00  0.00           N  
ATOM   3479  H   TRP   220      47.322  56.041  75.895  1.00  0.00           H  
ATOM   3480  CA  TRP   220      48.105  57.872  76.634  1.00  0.00           C  
ATOM   3481  HA  TRP   220      48.235  57.831  77.716  1.00  0.00           H  
ATOM   3482  CB  TRP   220      49.388  57.383  75.954  1.00  0.00           C  
ATOM   3483  HB2 TRP   220      49.540  56.304  75.998  1.00  0.00           H  
ATOM   3484  HB3 TRP   220      49.325  57.726  74.922  1.00  0.00           H  
ATOM   3485  CG  TRP   220      50.697  58.024  76.484  1.00  0.00           C  
ATOM   3486  CD1 TRP   220      51.590  58.743  75.762  1.00  0.00           C  
ATOM   3487  HD1 TRP   220      51.432  59.013  74.728  1.00  0.00           H  
ATOM   3488  NE1 TRP   220      52.631  59.167  76.541  1.00  0.00           N  
ATOM   3489  HE1 TRP   220      53.370  59.820  76.323  1.00  0.00           H  
ATOM   3490  CE2 TRP   220      52.550  58.626  77.825  1.00  0.00           C  
ATOM   3491  CZ2 TRP   220      53.290  58.811  78.990  1.00  0.00           C  
ATOM   3492  HZ2 TRP   220      54.158  59.453  78.977  1.00  0.00           H  
ATOM   3493  CH2 TRP   220      52.909  57.944  80.044  1.00  0.00           C  
ATOM   3494  HH2 TRP   220      53.586  57.997  80.884  1.00  0.00           H  
ATOM   3495  CZ3 TRP   220      51.804  57.131  80.042  1.00  0.00           C  
ATOM   3496  HZ3 TRP   220      51.494  56.659  80.963  1.00  0.00           H  
ATOM   3497  CE3 TRP   220      50.999  57.076  78.896  1.00  0.00           C  
ATOM   3498  HE3 TRP   220      50.186  56.378  78.757  1.00  0.00           H  
ATOM   3499  CD2 TRP   220      51.335  57.803  77.747  1.00  0.00           C  
ATOM   3500  C   TRP   220      47.894  59.335  76.161  1.00  0.00           C  
ATOM   3501  O   TRP   220      48.306  60.310  76.779  1.00  0.00           O  
ATOM   3502  N   VAL   221      47.297  59.469  75.006  1.00  0.00           N  
ATOM   3503  H   VAL   221      46.965  58.616  74.580  1.00  0.00           H  
ATOM   3504  CA  VAL   221      46.717  60.705  74.466  1.00  0.00           C  
ATOM   3505  HA  VAL   221      47.530  61.423  74.568  1.00  0.00           H  
ATOM   3506  CB  VAL   221      46.326  60.704  72.970  1.00  0.00           C  
ATOM   3507  HB  VAL   221      45.513  60.050  72.654  1.00  0.00           H  
ATOM   3508  CG1 VAL   221      46.048  62.084  72.439  1.00  0.00           C  
ATOM   3509 HG11 VAL   221      45.040  62.381  72.729  1.00  0.00           H  
ATOM   3510 HG12 VAL   221      46.774  62.784  72.853  1.00  0.00           H  
ATOM   3511 HG13 VAL   221      46.119  62.224  71.361  1.00  0.00           H  
ATOM   3512  CG2 VAL   221      47.627  60.272  72.215  1.00  0.00           C  
ATOM   3513 HG21 VAL   221      48.565  60.641  72.630  1.00  0.00           H  
ATOM   3514 HG22 VAL   221      47.542  59.187  72.157  1.00  0.00           H  
ATOM   3515 HG23 VAL   221      47.528  60.484  71.151  1.00  0.00           H  
ATOM   3516  C   VAL   221      45.538  61.257  75.182  1.00  0.00           C  
ATOM   3517  O   VAL   221      45.369  62.396  75.394  1.00  0.00           O  
ATOM   3518  N   MET   222      44.572  60.340  75.445  1.00  0.00           N  
ATOM   3519  H   MET   222      44.761  59.356  75.316  1.00  0.00           H  
ATOM   3520  CA  MET   222      43.277  60.769  76.058  1.00  0.00           C  
ATOM   3521  HA  MET   222      43.035  61.716  75.575  1.00  0.00           H  
ATOM   3522  CB  MET   222      42.188  59.729  75.841  1.00  0.00           C  
ATOM   3523  HB2 MET   222      42.442  58.769  76.289  1.00  0.00           H  
ATOM   3524  HB3 MET   222      41.275  60.055  76.340  1.00  0.00           H  
ATOM   3525  CG  MET   222      41.869  59.523  74.375  1.00  0.00           C  
ATOM   3526  HG2 MET   222      41.655  60.505  73.954  1.00  0.00           H  
ATOM   3527  HG3 MET   222      42.721  59.085  73.854  1.00  0.00           H  
ATOM   3528  SD  MET   222      40.515  58.386  73.992  1.00  0.00           S  
ATOM   3529  CE  MET   222      41.091  56.784  74.542  1.00  0.00           C  
ATOM   3530  HE1 MET   222      40.294  56.099  74.253  1.00  0.00           H  
ATOM   3531  HE2 MET   222      41.957  56.364  74.031  1.00  0.00           H  
ATOM   3532  HE3 MET   222      41.234  56.774  75.622  1.00  0.00           H  
ATOM   3533  C   MET   222      43.430  61.074  77.585  1.00  0.00           C  
ATOM   3534  O   MET   222      42.889  62.070  78.077  1.00  0.00           O  
ATOM   3535  N   TYR   223      44.159  60.218  78.331  1.00  0.00           N  
ATOM   3536  H   TYR   223      44.473  59.390  77.845  1.00  0.00           H  
ATOM   3537  CA  TYR   223      44.097  60.044  79.800  1.00  0.00           C  
ATOM   3538  HA  TYR   223      43.637  60.915  80.266  1.00  0.00           H  
ATOM   3539  CB  TYR   223      43.280  58.784  80.159  1.00  0.00           C  
ATOM   3540  HB2 TYR   223      43.802  57.876  79.856  1.00  0.00           H  
ATOM   3541  HB3 TYR   223      43.153  58.752  81.241  1.00  0.00           H  
ATOM   3542  CG  TYR   223      41.850  58.622  79.621  1.00  0.00           C  
ATOM   3543  CD1 TYR   223      41.441  57.530  78.804  1.00  0.00           C  
ATOM   3544  HD1 TYR   223      42.176  56.864  78.376  1.00  0.00           H  
ATOM   3545  CE1 TYR   223      40.145  57.377  78.379  1.00  0.00           C  
ATOM   3546  HE1 TYR   223      39.938  56.646  77.612  1.00  0.00           H  
ATOM   3547  CZ  TYR   223      39.126  58.210  78.861  1.00  0.00           C  
ATOM   3548  OH  TYR   223      37.863  58.068  78.393  1.00  0.00           O  
ATOM   3549  HH  TYR   223      37.359  58.859  78.598  1.00  0.00           H  
ATOM   3550  CE2 TYR   223      39.483  59.248  79.815  1.00  0.00           C  
ATOM   3551  HE2 TYR   223      38.675  59.754  80.323  1.00  0.00           H  
ATOM   3552  CD2 TYR   223      40.855  59.513  80.093  1.00  0.00           C  
ATOM   3553  HD2 TYR   223      41.048  60.249  80.858  1.00  0.00           H  
ATOM   3554  C   TYR   223      45.496  60.064  80.426  1.00  0.00           C  
ATOM   3555  O   TYR   223      45.857  59.263  81.316  1.00  0.00           O  
ATOM   3556  N   GLY   224      46.338  60.955  79.954  1.00  0.00           N  
ATOM   3557  H   GLY   224      45.943  61.712  79.415  1.00  0.00           H  
ATOM   3558  CA  GLY   224      47.638  61.249  80.477  1.00  0.00           C  
ATOM   3559  HA2 GLY   224      47.554  61.435  81.548  1.00  0.00           H  
ATOM   3560  HA3 GLY   224      48.204  60.324  80.370  1.00  0.00           H  
ATOM   3561  C   GLY   224      48.310  62.460  79.874  1.00  0.00           C  
ATOM   3562  O   GLY   224      48.659  63.333  80.627  1.00  0.00           O  
ATOM   3563  N   ILE   225      48.507  62.514  78.549  1.00  0.00           N  
ATOM   3564  H   ILE   225      48.291  61.710  77.978  1.00  0.00           H  
ATOM   3565  CA  ILE   225      49.111  63.702  77.924  1.00  0.00           C  
ATOM   3566  HA  ILE   225      50.010  63.953  78.487  1.00  0.00           H  
ATOM   3567  CB  ILE   225      49.480  63.288  76.461  1.00  0.00           C  
ATOM   3568  HB  ILE   225      48.695  62.653  76.050  1.00  0.00           H  
ATOM   3569  CG2 ILE   225      49.589  64.531  75.496  1.00  0.00           C  
ATOM   3570 HG21 ILE   225      48.666  65.109  75.452  1.00  0.00           H  
ATOM   3571 HG22 ILE   225      50.284  65.227  75.967  1.00  0.00           H  
ATOM   3572 HG23 ILE   225      49.702  64.093  74.504  1.00  0.00           H  
ATOM   3573  CG1 ILE   225      50.765  62.521  76.377  1.00  0.00           C  
ATOM   3574 HG12 ILE   225      51.567  63.164  76.739  1.00  0.00           H  
ATOM   3575 HG13 ILE   225      50.811  61.704  77.098  1.00  0.00           H  
ATOM   3576  CD1 ILE   225      51.291  62.037  75.019  1.00  0.00           C  
ATOM   3577 HD11 ILE   225      51.430  62.912  74.384  1.00  0.00           H  
ATOM   3578 HD12 ILE   225      52.191  61.422  75.023  1.00  0.00           H  
ATOM   3579 HD13 ILE   225      50.519  61.378  74.622  1.00  0.00           H  
ATOM   3580  C   ILE   225      48.039  64.833  77.981  1.00  0.00           C  
ATOM   3581  O   ILE   225      46.818  64.558  77.837  1.00  0.00           O  
ATOM   3582  N   ASP   226      48.432  66.038  78.353  1.00  0.00           N  
ATOM   3583  H   ASP   226      49.423  66.223  78.411  1.00  0.00           H  
ATOM   3584  CA  ASP   226      47.640  67.232  78.240  1.00  0.00           C  
ATOM   3585  HA  ASP   226      46.630  67.053  78.609  1.00  0.00           H  
ATOM   3586  CB  ASP   226      48.253  68.505  78.914  1.00  0.00           C  
ATOM   3587  HB2 ASP   226      49.265  68.552  78.514  1.00  0.00           H  
ATOM   3588  HB3 ASP   226      47.721  69.356  78.488  1.00  0.00           H  
ATOM   3589  CG  ASP   226      48.433  68.511  80.380  1.00  0.00           C  
ATOM   3590  OD1 ASP   226      48.930  69.553  80.829  1.00  0.00           O  
ATOM   3591  OD2 ASP   226      48.181  67.513  81.072  1.00  0.00           O  
ATOM   3592  C   ASP   226      47.462  67.559  76.797  1.00  0.00           C  
ATOM   3593  O   ASP   226      48.469  67.503  76.054  1.00  0.00           O  
ATOM   3594  N   GLY   227      46.301  68.091  76.386  1.00  0.00           N  
ATOM   3595  H   GLY   227      45.543  68.223  77.042  1.00  0.00           H  
ATOM   3596  CA  GLY   227      46.197  68.688  75.055  1.00  0.00           C  
ATOM   3597  HA2 GLY   227      47.075  68.523  74.431  1.00  0.00           H  
ATOM   3598  HA3 GLY   227      45.324  68.340  74.503  1.00  0.00           H  
ATOM   3599  C   GLY   227      46.271  70.200  75.142  1.00  0.00           C  
ATOM   3600  O   GLY   227      47.076  70.803  75.878  1.00  0.00           O  
ATOM   3601  N   TYR   228      45.389  70.851  74.377  1.00  0.00           N  
ATOM   3602  H   TYR   228      44.747  70.449  73.709  1.00  0.00           H  
ATOM   3603  CA  TYR   228      45.259  72.309  74.360  1.00  0.00           C  
ATOM   3604  HA  TYR   228      45.771  72.700  75.240  1.00  0.00           H  
ATOM   3605  CB  TYR   228      45.995  72.775  73.157  1.00  0.00           C  
ATOM   3606  HB2 TYR   228      45.503  72.244  72.341  1.00  0.00           H  
ATOM   3607  HB3 TYR   228      45.758  73.836  73.079  1.00  0.00           H  
ATOM   3608  CG  TYR   228      47.488  72.489  73.149  1.00  0.00           C  
ATOM   3609  CD1 TYR   228      48.352  73.576  73.487  1.00  0.00           C  
ATOM   3610  HD1 TYR   228      47.988  74.581  73.643  1.00  0.00           H  
ATOM   3611  CE1 TYR   228      49.731  73.398  73.553  1.00  0.00           C  
ATOM   3612  HE1 TYR   228      50.466  74.143  73.818  1.00  0.00           H  
ATOM   3613  CZ  TYR   228      50.305  72.209  73.117  1.00  0.00           C  
ATOM   3614  OH  TYR   228      51.632  71.998  73.119  1.00  0.00           O  
ATOM   3615  HH  TYR   228      52.071  72.816  72.875  1.00  0.00           H  
ATOM   3616  CE2 TYR   228      49.432  71.115  72.814  1.00  0.00           C  
ATOM   3617  HE2 TYR   228      49.829  70.149  72.538  1.00  0.00           H  
ATOM   3618  CD2 TYR   228      48.022  71.274  72.719  1.00  0.00           C  
ATOM   3619  HD2 TYR   228      47.418  70.455  72.356  1.00  0.00           H  
ATOM   3620  C   TYR   228      43.809  72.780  74.349  1.00  0.00           C  
ATOM   3621  O   TYR   228      42.933  72.151  73.780  1.00  0.00           O  
ATOM   3622  N   VAL   229      43.618  73.876  75.082  1.00  0.00           N  
ATOM   3623  H   VAL   229      44.322  74.099  75.771  1.00  0.00           H  
ATOM   3624  CA  VAL   229      42.304  74.575  75.138  1.00  0.00           C  
ATOM   3625  HA  VAL   229      41.589  74.128  74.448  1.00  0.00           H  
ATOM   3626  CB  VAL   229      41.578  74.201  76.463  1.00  0.00           C  
ATOM   3627  HB  VAL   229      41.879  73.210  76.804  1.00  0.00           H  
ATOM   3628  CG1 VAL   229      42.051  75.068  77.633  1.00  0.00           C  
ATOM   3629 HG11 VAL   229      43.137  74.982  77.600  1.00  0.00           H  
ATOM   3630 HG12 VAL   229      41.747  76.115  77.631  1.00  0.00           H  
ATOM   3631 HG13 VAL   229      41.801  74.636  78.602  1.00  0.00           H  
ATOM   3632  CG2 VAL   229      40.005  74.291  76.497  1.00  0.00           C  
ATOM   3633 HG21 VAL   229      39.610  73.536  75.817  1.00  0.00           H  
ATOM   3634 HG22 VAL   229      39.770  73.948  77.505  1.00  0.00           H  
ATOM   3635 HG23 VAL   229      39.628  75.297  76.311  1.00  0.00           H  
ATOM   3636  C   VAL   229      42.269  76.088  74.781  1.00  0.00           C  
ATOM   3637  O   VAL   229      43.274  76.758  75.142  1.00  0.00           O  
ATOM   3638  N   VAL   230      41.250  76.507  73.989  1.00  0.00           N  
ATOM   3639  H   VAL   230      40.477  75.865  73.884  1.00  0.00           H  
ATOM   3640  CA  VAL   230      41.175  77.835  73.363  1.00  0.00           C  
ATOM   3641  HA  VAL   230      42.139  78.317  73.201  1.00  0.00           H  
ATOM   3642  CB  VAL   230      40.411  77.840  71.964  1.00  0.00           C  
ATOM   3643  HB  VAL   230      39.359  77.568  72.054  1.00  0.00           H  
ATOM   3644  CG1 VAL   230      40.421  79.199  71.345  1.00  0.00           C  
ATOM   3645 HG11 VAL   230      41.482  79.451  71.346  1.00  0.00           H  
ATOM   3646 HG12 VAL   230      40.051  79.168  70.320  1.00  0.00           H  
ATOM   3647 HG13 VAL   230      39.847  79.929  71.915  1.00  0.00           H  
ATOM   3648  CG2 VAL   230      40.977  76.788  70.920  1.00  0.00           C  
ATOM   3649 HG21 VAL   230      41.829  77.255  70.427  1.00  0.00           H  
ATOM   3650 HG22 VAL   230      41.225  75.881  71.471  1.00  0.00           H  
ATOM   3651 HG23 VAL   230      40.160  76.636  70.214  1.00  0.00           H  
ATOM   3652  C   VAL   230      40.440  78.725  74.378  1.00  0.00           C  
ATOM   3653  O   VAL   230      39.402  78.187  74.893  1.00  0.00           O  
ATOM   3654  N   LYS   231      40.877  79.981  74.666  1.00  0.00           N  
ATOM   3655  H   LYS   231      41.722  80.351  74.255  1.00  0.00           H  
ATOM   3656  CA  LYS   231      40.108  80.887  75.630  1.00  0.00           C  
ATOM   3657  HA  LYS   231      39.349  80.261  76.099  1.00  0.00           H  
ATOM   3658  CB  LYS   231      40.980  81.208  76.900  1.00  0.00           C  
ATOM   3659  HB2 LYS   231      41.795  81.879  76.632  1.00  0.00           H  
ATOM   3660  HB3 LYS   231      40.346  81.829  77.532  1.00  0.00           H  
ATOM   3661  CG  LYS   231      41.500  79.983  77.658  1.00  0.00           C  
ATOM   3662  HG2 LYS   231      40.654  79.316  77.826  1.00  0.00           H  
ATOM   3663  HG3 LYS   231      42.283  79.471  77.099  1.00  0.00           H  
ATOM   3664  CD  LYS   231      42.119  80.271  79.037  1.00  0.00           C  
ATOM   3665  HD2 LYS   231      41.575  81.095  79.499  1.00  0.00           H  
ATOM   3666  HD3 LYS   231      42.104  79.472  79.779  1.00  0.00           H  
ATOM   3667  CE  LYS   231      43.563  80.621  78.947  1.00  0.00           C  
ATOM   3668  HE2 LYS   231      44.191  79.877  78.457  1.00  0.00           H  
ATOM   3669  HE3 LYS   231      43.702  81.500  78.317  1.00  0.00           H  
ATOM   3670  NZ  LYS   231      44.154  80.894  80.261  1.00  0.00           N  
ATOM   3671  HZ1 LYS   231      45.153  81.018  80.186  1.00  0.00           H  
ATOM   3672  HZ2 LYS   231      43.811  81.722  80.726  1.00  0.00           H  
ATOM   3673  HZ3 LYS   231      44.044  80.153  80.939  1.00  0.00           H  
ATOM   3674  C   LYS   231      39.367  82.143  75.100  1.00  0.00           C  
ATOM   3675  O   LYS   231      38.339  82.513  75.733  1.00  0.00           O  
ATOM   3676  N   SER   232      39.827  82.741  73.985  1.00  0.00           N  
ATOM   3677  H   SER   232      40.586  82.296  73.489  1.00  0.00           H  
ATOM   3678  CA  SER   232      39.178  83.911  73.280  1.00  0.00           C  
ATOM   3679  HA  SER   232      38.199  84.123  73.709  1.00  0.00           H  
ATOM   3680  CB  SER   232      40.163  85.028  73.543  1.00  0.00           C  
ATOM   3681  HB2 SER   232      41.151  84.840  73.122  1.00  0.00           H  
ATOM   3682  HB3 SER   232      39.735  85.927  73.100  1.00  0.00           H  
ATOM   3683  OG  SER   232      40.294  85.169  75.013  1.00  0.00           O  
ATOM   3684  HG  SER   232      40.693  86.014  75.231  1.00  0.00           H  
ATOM   3685  C   SER   232      38.915  83.562  71.802  1.00  0.00           C  
ATOM   3686  O   SER   232      39.366  82.532  71.370  1.00  0.00           O  
ATOM   3687  N   THR   233      38.189  84.346  70.951  1.00  0.00           N  
ATOM   3688  H   THR   233      37.741  85.146  71.377  1.00  0.00           H  
ATOM   3689  CA  THR   233      37.703  84.063  69.635  1.00  0.00           C  
ATOM   3690  HA  THR   233      37.186  83.104  69.614  1.00  0.00           H  
ATOM   3691  CB  THR   233      36.688  85.110  69.088  1.00  0.00           C  
ATOM   3692  HB  THR   233      36.081  85.434  69.933  1.00  0.00           H  
ATOM   3693  CG2 THR   233      37.174  86.404  68.434  1.00  0.00           C  
ATOM   3694 HG21 THR   233      36.314  86.988  68.106  1.00  0.00           H  
ATOM   3695 HG22 THR   233      37.722  86.910  69.228  1.00  0.00           H  
ATOM   3696 HG23 THR   233      37.897  86.261  67.630  1.00  0.00           H  
ATOM   3697  OG1 THR   233      36.000  84.423  68.105  1.00  0.00           O  
ATOM   3698  HG1 THR   233      35.732  83.624  68.565  1.00  0.00           H  
ATOM   3699  C   THR   233      38.825  83.808  68.613  1.00  0.00           C  
ATOM   3700  O   THR   233      39.705  84.639  68.396  1.00  0.00           O  
ATOM   3701  N   MET   234      38.797  82.633  67.939  1.00  0.00           N  
ATOM   3702  H   MET   234      38.060  81.948  68.023  1.00  0.00           H  
ATOM   3703  CA  MET   234      39.525  82.387  66.706  1.00  0.00           C  
ATOM   3704  HA  MET   234      40.590  82.544  66.875  1.00  0.00           H  
ATOM   3705  CB  MET   234      39.450  80.934  66.386  1.00  0.00           C  
ATOM   3706  HB2 MET   234      38.492  80.709  65.916  1.00  0.00           H  
ATOM   3707  HB3 MET   234      40.084  80.797  65.510  1.00  0.00           H  
ATOM   3708  CG  MET   234      39.828  80.097  67.616  1.00  0.00           C  
ATOM   3709  HG2 MET   234      40.860  80.427  67.733  1.00  0.00           H  
ATOM   3710  HG3 MET   234      39.154  80.296  68.449  1.00  0.00           H  
ATOM   3711  SD  MET   234      39.938  78.252  67.297  1.00  0.00           S  
ATOM   3712  CE  MET   234      38.189  77.930  67.903  1.00  0.00           C  
ATOM   3713  HE1 MET   234      37.947  76.868  67.871  1.00  0.00           H  
ATOM   3714  HE2 MET   234      38.042  78.367  68.891  1.00  0.00           H  
ATOM   3715  HE3 MET   234      37.500  78.327  67.158  1.00  0.00           H  
ATOM   3716  C   MET   234      39.012  83.285  65.580  1.00  0.00           C  
ATOM   3717  O   MET   234      37.794  83.594  65.463  1.00  0.00           O  
ATOM   3718  N   ASP   235      39.865  83.635  64.628  1.00  0.00           N  
ATOM   3719  H   ASP   235      40.802  83.285  64.764  1.00  0.00           H  
ATOM   3720  CA  ASP   235      39.495  84.181  63.338  1.00  0.00           C  
ATOM   3721  HA  ASP   235      38.516  84.648  63.446  1.00  0.00           H  
ATOM   3722  CB  ASP   235      40.490  85.348  63.102  1.00  0.00           C  
ATOM   3723  HB2 ASP   235      41.533  85.037  63.036  1.00  0.00           H  
ATOM   3724  HB3 ASP   235      40.376  85.770  62.104  1.00  0.00           H  
ATOM   3725  CG  ASP   235      40.428  86.370  64.124  1.00  0.00           C  
ATOM   3726  OD1 ASP   235      41.337  86.484  65.000  1.00  0.00           O  
ATOM   3727  OD2 ASP   235      39.535  87.193  64.014  1.00  0.00           O  
ATOM   3728  C   ASP   235      39.456  83.099  62.217  1.00  0.00           C  
ATOM   3729  O   ASP   235      40.219  83.175  61.250  1.00  0.00           O  
ATOM   3730  N   HID   236      38.392  82.281  62.200  1.00  0.00           N  
ATOM   3731  H   HID   236      37.729  82.390  62.954  1.00  0.00           H  
ATOM   3732  CA  HID   236      37.811  81.480  61.033  1.00  0.00           C  
ATOM   3733  HA  HID   236      38.308  80.511  61.074  1.00  0.00           H  
ATOM   3734  CB  HID   236      36.279  81.207  61.245  1.00  0.00           C  
ATOM   3735  HB2 HID   236      35.664  82.107  61.275  1.00  0.00           H  
ATOM   3736  HB3 HID   236      35.817  80.640  60.437  1.00  0.00           H  
ATOM   3737  CG  HID   236      36.108  80.540  62.596  1.00  0.00           C  
ATOM   3738  ND1 HID   236      35.772  81.113  63.769  1.00  0.00           N  
ATOM   3739  HD1 HID   236      35.695  82.107  63.930  1.00  0.00           H  
ATOM   3740  CE1 HID   236      35.452  80.119  64.683  1.00  0.00           C  
ATOM   3741  HE1 HID   236      35.299  80.207  65.748  1.00  0.00           H  
ATOM   3742  NE2 HID   236      35.397  78.951  64.045  1.00  0.00           N  
ATOM   3743  CD2 HID   236      35.942  79.219  62.783  1.00  0.00           C  
ATOM   3744  HD2 HID   236      36.065  78.517  61.971  1.00  0.00           H  
ATOM   3745  C   HID   236      38.135  82.024  59.634  1.00  0.00           C  
ATOM   3746  O   HID   236      38.519  81.295  58.733  1.00  0.00           O  
ATOM   3747  N   TYR   237      37.946  83.365  59.426  1.00  0.00           N  
ATOM   3748  H   TYR   237      37.773  83.999  60.193  1.00  0.00           H  
ATOM   3749  CA  TYR   237      38.457  83.939  58.145  1.00  0.00           C  
ATOM   3750  HA  TYR   237      39.213  83.276  57.724  1.00  0.00           H  
ATOM   3751  CB  TYR   237      37.273  84.107  57.158  1.00  0.00           C  
ATOM   3752  HB2 TYR   237      37.749  84.225  56.185  1.00  0.00           H  
ATOM   3753  HB3 TYR   237      36.715  83.173  57.091  1.00  0.00           H  
ATOM   3754  CG  TYR   237      36.279  85.177  57.427  1.00  0.00           C  
ATOM   3755  CD1 TYR   237      36.403  86.340  56.701  1.00  0.00           C  
ATOM   3756  HD1 TYR   237      37.166  86.428  55.942  1.00  0.00           H  
ATOM   3757  CE1 TYR   237      35.491  87.373  56.889  1.00  0.00           C  
ATOM   3758  HE1 TYR   237      35.557  88.343  56.418  1.00  0.00           H  
ATOM   3759  CZ  TYR   237      34.404  87.096  57.762  1.00  0.00           C  
ATOM   3760  OH  TYR   237      33.496  88.105  57.943  1.00  0.00           O  
ATOM   3761  HH  TYR   237      33.749  88.944  57.551  1.00  0.00           H  
ATOM   3762  CE2 TYR   237      34.194  85.876  58.439  1.00  0.00           C  
ATOM   3763  HE2 TYR   237      33.298  85.697  59.015  1.00  0.00           H  
ATOM   3764  CD2 TYR   237      35.181  84.924  58.294  1.00  0.00           C  
ATOM   3765  HD2 TYR   237      35.103  83.944  58.743  1.00  0.00           H  
ATOM   3766  C   TYR   237      39.144  85.299  58.183  1.00  0.00           C  
ATOM   3767  O   TYR   237      39.825  85.658  57.164  1.00  0.00           O  
ATOM   3768  N   ALA   238      39.119  85.996  59.341  1.00  0.00           N  
ATOM   3769  H   ALA   238      38.427  85.655  59.993  1.00  0.00           H  
ATOM   3770  CA  ALA   238      39.384  87.445  59.327  1.00  0.00           C  
ATOM   3771  HA  ALA   238      39.089  87.749  58.323  1.00  0.00           H  
ATOM   3772  CB  ALA   238      38.457  88.106  60.369  1.00  0.00           C  
ATOM   3773  HB1 ALA   238      38.933  88.034  61.347  1.00  0.00           H  
ATOM   3774  HB2 ALA   238      38.368  89.117  59.971  1.00  0.00           H  
ATOM   3775  HB3 ALA   238      37.558  87.491  60.395  1.00  0.00           H  
ATOM   3776  C   ALA   238      40.861  87.849  59.445  1.00  0.00           C  
ATOM   3777  O   ALA   238      41.668  87.129  60.004  1.00  0.00           O  
ATOM   3778  N   ALA   239      41.255  89.015  58.928  1.00  0.00           N  
ATOM   3779  H   ALA   239      40.518  89.646  58.646  1.00  0.00           H  
ATOM   3780  CA  ALA   239      42.613  89.524  59.153  1.00  0.00           C  
ATOM   3781  HA  ALA   239      43.239  88.719  58.769  1.00  0.00           H  
ATOM   3782  CB  ALA   239      42.864  90.838  58.340  1.00  0.00           C  
ATOM   3783  HB1 ALA   239      42.666  90.702  57.277  1.00  0.00           H  
ATOM   3784  HB2 ALA   239      42.231  91.659  58.675  1.00  0.00           H  
ATOM   3785  HB3 ALA   239      43.931  91.035  58.445  1.00  0.00           H  
ATOM   3786  C   ALA   239      43.005  89.644  60.622  1.00  0.00           C  
ATOM   3787  O   ALA   239      42.307  90.312  61.407  1.00  0.00           O  
ATOM   3788  N   SER   240      44.142  89.056  61.048  1.00  0.00           N  
ATOM   3789  H   SER   240      44.591  88.464  60.364  1.00  0.00           H  
ATOM   3790  CA  SER   240      44.465  88.834  62.462  1.00  0.00           C  
ATOM   3791  HA  SER   240      44.232  89.800  62.910  1.00  0.00           H  
ATOM   3792  CB  SER   240      43.514  87.715  62.980  1.00  0.00           C  
ATOM   3793  HB2 SER   240      42.491  88.077  62.874  1.00  0.00           H  
ATOM   3794  HB3 SER   240      43.527  86.845  62.323  1.00  0.00           H  
ATOM   3795  OG  SER   240      43.812  87.502  64.303  1.00  0.00           O  
ATOM   3796  HG  SER   240      42.956  87.286  64.680  1.00  0.00           H  
ATOM   3797  C   SER   240      45.963  88.416  62.759  1.00  0.00           C  
ATOM   3798  O   SER   240      46.805  88.313  61.871  1.00  0.00           O  
ATOM   3799  N   ASN   241      46.304  88.317  64.049  1.00  0.00           N  
ATOM   3800  H   ASN   241      45.567  88.013  64.669  1.00  0.00           H  
ATOM   3801  CA  ASN   241      47.629  88.217  64.657  1.00  0.00           C  
ATOM   3802  HA  ASN   241      48.371  88.334  63.867  1.00  0.00           H  
ATOM   3803  CB  ASN   241      47.790  89.397  65.627  1.00  0.00           C  
ATOM   3804  HB2 ASN   241      47.789  90.357  65.111  1.00  0.00           H  
ATOM   3805  HB3 ASN   241      46.921  89.280  66.275  1.00  0.00           H  
ATOM   3806  CG  ASN   241      49.036  89.320  66.520  1.00  0.00           C  
ATOM   3807  OD1 ASN   241      49.025  88.478  67.440  1.00  0.00           O  
ATOM   3808  ND2 ASN   241      49.904  90.261  66.469  1.00  0.00           N  
ATOM   3809 HD21 ASN   241      49.805  91.003  65.791  1.00  0.00           H  
ATOM   3810 HD22 ASN   241      50.673  90.301  67.122  1.00  0.00           H  
ATOM   3811  C   ASN   241      47.785  86.816  65.240  1.00  0.00           C  
ATOM   3812  O   ASN   241      46.750  86.222  65.724  1.00  0.00           O  
ATOM   3813  N   PRO   242      48.996  86.166  65.279  1.00  0.00           N  
ATOM   3814  CD  PRO   242      50.208  86.374  64.498  1.00  0.00           C  
ATOM   3815  HD2 PRO   242      50.832  87.061  65.070  1.00  0.00           H  
ATOM   3816  HD3 PRO   242      49.925  86.745  63.513  1.00  0.00           H  
ATOM   3817  CG  PRO   242      50.799  84.970  64.256  1.00  0.00           C  
ATOM   3818  HG2 PRO   242      51.878  85.063  64.138  1.00  0.00           H  
ATOM   3819  HG3 PRO   242      50.271  84.499  63.426  1.00  0.00           H  
ATOM   3820  CB  PRO   242      50.309  84.253  65.535  1.00  0.00           C  
ATOM   3821  HB2 PRO   242      51.042  84.503  66.302  1.00  0.00           H  
ATOM   3822  HB3 PRO   242      50.194  83.173  65.446  1.00  0.00           H  
ATOM   3823  CA  PRO   242      48.955  84.773  65.846  1.00  0.00           C  
ATOM   3824  HA  PRO   242      48.228  84.256  65.221  1.00  0.00           H  
ATOM   3825  C   PRO   242      48.507  84.565  67.323  1.00  0.00           C  
ATOM   3826  O   PRO   242      48.008  83.494  67.679  1.00  0.00           O  
ATOM   3827  N   LEU   243      48.531  85.646  68.177  1.00  0.00           N  
ATOM   3828  H   LEU   243      48.934  86.481  67.776  1.00  0.00           H  
ATOM   3829  CA  LEU   243      48.536  85.560  69.689  1.00  0.00           C  
ATOM   3830  HA  LEU   243      48.651  84.547  70.074  1.00  0.00           H  
ATOM   3831  CB  LEU   243      49.675  86.390  70.269  1.00  0.00           C  
ATOM   3832  HB2 LEU   243      49.679  87.467  70.099  1.00  0.00           H  
ATOM   3833  HB3 LEU   243      49.651  86.296  71.354  1.00  0.00           H  
ATOM   3834  CG  LEU   243      51.140  85.931  69.957  1.00  0.00           C  
ATOM   3835  HG  LEU   243      51.345  86.333  68.965  1.00  0.00           H  
ATOM   3836  CD1 LEU   243      52.156  86.669  70.774  1.00  0.00           C  
ATOM   3837 HD11 LEU   243      52.172  87.744  70.591  1.00  0.00           H  
ATOM   3838 HD12 LEU   243      52.072  86.493  71.846  1.00  0.00           H  
ATOM   3839 HD13 LEU   243      53.032  86.089  70.483  1.00  0.00           H  
ATOM   3840  CD2 LEU   243      51.330  84.392  70.057  1.00  0.00           C  
ATOM   3841 HD21 LEU   243      50.681  83.792  69.419  1.00  0.00           H  
ATOM   3842 HD22 LEU   243      52.339  84.195  69.694  1.00  0.00           H  
ATOM   3843 HD23 LEU   243      51.343  84.094  71.105  1.00  0.00           H  
ATOM   3844  C   LEU   243      47.185  86.026  70.308  1.00  0.00           C  
ATOM   3845  O   LEU   243      47.050  86.284  71.495  1.00  0.00           O  
ATOM   3846  N   ASN   244      46.106  86.044  69.487  1.00  0.00           N  
ATOM   3847  H   ASN   244      46.172  85.646  68.561  1.00  0.00           H  
ATOM   3848  CA  ASN   244      44.770  86.679  69.875  1.00  0.00           C  
ATOM   3849  HA  ASN   244      44.966  87.468  70.602  1.00  0.00           H  
ATOM   3850  CB  ASN   244      44.164  87.391  68.639  1.00  0.00           C  
ATOM   3851  HB2 ASN   244      44.195  86.749  67.758  1.00  0.00           H  
ATOM   3852  HB3 ASN   244      43.100  87.550  68.813  1.00  0.00           H  
ATOM   3853  CG  ASN   244      44.677  88.749  68.254  1.00  0.00           C  
ATOM   3854  OD1 ASN   244      45.298  89.400  69.067  1.00  0.00           O  
ATOM   3855  ND2 ASN   244      44.421  89.149  66.986  1.00  0.00           N  
ATOM   3856 HD21 ASN   244      43.845  88.571  66.391  1.00  0.00           H  
ATOM   3857 HD22 ASN   244      44.958  89.934  66.645  1.00  0.00           H  
ATOM   3858  C   ASN   244      43.806  85.643  70.431  1.00  0.00           C  
ATOM   3859  O   ASN   244      42.687  85.954  70.806  1.00  0.00           O  
ATOM   3860  N   LYS   245      44.199  84.310  70.438  1.00  0.00           N  
ATOM   3861  H   LYS   245      45.141  84.139  70.115  1.00  0.00           H  
ATOM   3862  CA  LYS   245      43.293  83.202  70.936  1.00  0.00           C  
ATOM   3863  HA  LYS   245      42.252  83.507  70.826  1.00  0.00           H  
ATOM   3864  CB  LYS   245      43.550  81.909  70.106  1.00  0.00           C  
ATOM   3865  HB2 LYS   245      44.587  81.590  70.214  1.00  0.00           H  
ATOM   3866  HB3 LYS   245      43.028  81.060  70.547  1.00  0.00           H  
ATOM   3867  CG  LYS   245      43.087  81.859  68.634  1.00  0.00           C  
ATOM   3868  HG2 LYS   245      41.998  81.823  68.603  1.00  0.00           H  
ATOM   3869  HG3 LYS   245      43.392  82.762  68.105  1.00  0.00           H  
ATOM   3870  CD  LYS   245      43.632  80.750  67.720  1.00  0.00           C  
ATOM   3871  HD2 LYS   245      43.346  79.858  68.276  1.00  0.00           H  
ATOM   3872  HD3 LYS   245      43.055  80.745  66.795  1.00  0.00           H  
ATOM   3873  CE  LYS   245      45.192  80.659  67.623  1.00  0.00           C  
ATOM   3874  HE2 LYS   245      45.582  80.670  68.641  1.00  0.00           H  
ATOM   3875  HE3 LYS   245      45.507  79.699  67.215  1.00  0.00           H  
ATOM   3876  NZ  LYS   245      45.795  81.862  66.917  1.00  0.00           N  
ATOM   3877  HZ1 LYS   245      45.389  82.721  67.259  1.00  0.00           H  
ATOM   3878  HZ2 LYS   245      46.796  81.993  66.942  1.00  0.00           H  
ATOM   3879  HZ3 LYS   245      45.589  81.872  65.928  1.00  0.00           H  
ATOM   3880  C   LYS   245      43.516  82.919  72.414  1.00  0.00           C  
ATOM   3881  O   LYS   245      42.674  82.321  72.974  1.00  0.00           O  
ATOM   3882  N   GLU   246      44.660  83.356  72.982  1.00  0.00           N  
ATOM   3883  H   GLU   246      45.381  83.642  72.335  1.00  0.00           H  
ATOM   3884  CA  GLU   246      45.046  82.995  74.359  1.00  0.00           C  
ATOM   3885  HA  GLU   246      46.083  83.327  74.394  1.00  0.00           H  
ATOM   3886  CB  GLU   246      44.216  83.890  75.352  1.00  0.00           C  
ATOM   3887  HB2 GLU   246      43.962  84.845  74.891  1.00  0.00           H  
ATOM   3888  HB3 GLU   246      43.212  83.531  75.579  1.00  0.00           H  
ATOM   3889  CG  GLU   246      45.018  84.374  76.613  1.00  0.00           C  
ATOM   3890  HG2 GLU   246      45.034  83.603  77.383  1.00  0.00           H  
ATOM   3891  HG3 GLU   246      45.980  84.803  76.331  1.00  0.00           H  
ATOM   3892  CD  GLU   246      44.245  85.598  77.094  1.00  0.00           C  
ATOM   3893  OE1 GLU   246      44.570  86.729  76.683  1.00  0.00           O  
ATOM   3894  OE2 GLU   246      43.193  85.379  77.760  1.00  0.00           O  
ATOM   3895  C   GLU   246      45.009  81.454  74.796  1.00  0.00           C  
ATOM   3896  O   GLU   246      44.739  81.137  76.005  1.00  0.00           O  
ATOM   3897  N   VAL   247      45.326  80.594  73.821  1.00  0.00           N  
ATOM   3898  H   VAL   247      45.692  81.046  72.995  1.00  0.00           H  
ATOM   3899  CA  VAL   247      45.333  79.159  74.028  1.00  0.00           C  
ATOM   3900  HA  VAL   247      44.331  78.815  74.282  1.00  0.00           H  
ATOM   3901  CB  VAL   247      45.857  78.448  72.711  1.00  0.00           C  
ATOM   3902  HB  VAL   247      46.769  78.958  72.400  1.00  0.00           H  
ATOM   3903  CG1 VAL   247      46.251  76.925  72.740  1.00  0.00           C  
ATOM   3904 HG11 VAL   247      47.105  76.775  73.400  1.00  0.00           H  
ATOM   3905 HG12 VAL   247      45.378  76.451  73.189  1.00  0.00           H  
ATOM   3906 HG13 VAL   247      46.611  76.598  71.764  1.00  0.00           H  
ATOM   3907  CG2 VAL   247      44.719  78.570  71.674  1.00  0.00           C  
ATOM   3908 HG21 VAL   247      44.294  79.573  71.699  1.00  0.00           H  
ATOM   3909 HG22 VAL   247      45.214  78.458  70.709  1.00  0.00           H  
ATOM   3910 HG23 VAL   247      43.995  77.775  71.854  1.00  0.00           H  
ATOM   3911  C   VAL   247      46.291  78.701  75.171  1.00  0.00           C  
ATOM   3912  O   VAL   247      47.338  79.290  75.352  1.00  0.00           O  
ATOM   3913  N   VAL   248      45.975  77.640  75.864  1.00  0.00           N  
ATOM   3914  H   VAL   248      45.093  77.188  75.667  1.00  0.00           H  
ATOM   3915  CA  VAL   248      46.800  77.023  76.968  1.00  0.00           C  
ATOM   3916  HA  VAL   248      47.827  77.280  76.709  1.00  0.00           H  
ATOM   3917  CB  VAL   248      46.412  77.771  78.295  1.00  0.00           C  
ATOM   3918  HB  VAL   248      46.065  78.788  78.116  1.00  0.00           H  
ATOM   3919  CG1 VAL   248      45.240  77.037  78.960  1.00  0.00           C  
ATOM   3920 HG11 VAL   248      45.429  75.977  79.128  1.00  0.00           H  
ATOM   3921 HG12 VAL   248      45.069  77.618  79.867  1.00  0.00           H  
ATOM   3922 HG13 VAL   248      44.278  77.158  78.463  1.00  0.00           H  
ATOM   3923  CG2 VAL   248      47.595  77.985  79.283  1.00  0.00           C  
ATOM   3924 HG21 VAL   248      47.278  78.543  80.164  1.00  0.00           H  
ATOM   3925 HG22 VAL   248      48.072  77.057  79.597  1.00  0.00           H  
ATOM   3926 HG23 VAL   248      48.258  78.622  78.698  1.00  0.00           H  
ATOM   3927  C   VAL   248      46.909  75.523  77.081  1.00  0.00           C  
ATOM   3928  O   VAL   248      45.962  74.846  76.721  1.00  0.00           O  
ATOM   3929  N   ARG   249      48.042  74.975  77.652  1.00  0.00           N  
ATOM   3930  H   ARG   249      48.731  75.562  78.099  1.00  0.00           H  
ATOM   3931  CA  ARG   249      48.220  73.514  77.764  1.00  0.00           C  
ATOM   3932  HA  ARG   249      48.047  73.173  76.744  1.00  0.00           H  
ATOM   3933  CB  ARG   249      49.668  73.148  78.177  1.00  0.00           C  
ATOM   3934  HB2 ARG   249      50.326  73.844  77.657  1.00  0.00           H  
ATOM   3935  HB3 ARG   249      49.902  73.373  79.217  1.00  0.00           H  
ATOM   3936  CG  ARG   249      50.015  71.743  77.836  1.00  0.00           C  
ATOM   3937  HG2 ARG   249      50.889  71.322  78.335  1.00  0.00           H  
ATOM   3938  HG3 ARG   249      49.129  71.257  78.244  1.00  0.00           H  
ATOM   3939  CD  ARG   249      50.040  71.499  76.349  1.00  0.00           C  
ATOM   3940  HD2 ARG   249      49.114  71.702  75.812  1.00  0.00           H  
ATOM   3941  HD3 ARG   249      50.884  72.034  75.914  1.00  0.00           H  
ATOM   3942  NE  ARG   249      50.156  70.087  75.996  1.00  0.00           N  
ATOM   3943  HE  ARG   249      49.286  69.575  76.007  1.00  0.00           H  
ATOM   3944  CZ  ARG   249      51.289  69.384  75.820  1.00  0.00           C  
ATOM   3945  NH1 ARG   249      52.499  69.941  75.835  1.00  0.00           N  
ATOM   3946 HH11 ARG   249      52.679  70.811  76.314  1.00  0.00           H  
ATOM   3947 HH12 ARG   249      53.283  69.463  75.413  1.00  0.00           H  
ATOM   3948  NH2 ARG   249      51.158  68.093  75.561  1.00  0.00           N  
ATOM   3949 HH21 ARG   249      50.247  67.656  75.533  1.00  0.00           H  
ATOM   3950 HH22 ARG   249      51.910  67.419  75.578  1.00  0.00           H  
ATOM   3951  C   ARG   249      47.190  73.023  78.849  1.00  0.00           C  
ATOM   3952  O   ARG   249      47.117  73.587  79.910  1.00  0.00           O  
ATOM   3953  N   GLU   250      46.469  71.982  78.552  1.00  0.00           N  
ATOM   3954  H   GLU   250      46.640  71.526  77.667  1.00  0.00           H  
ATOM   3955  CA  GLU   250      45.347  71.512  79.453  1.00  0.00           C  
ATOM   3956  HA  GLU   250      45.753  71.725  80.441  1.00  0.00           H  
ATOM   3957  CB  GLU   250      44.114  72.436  79.316  1.00  0.00           C  
ATOM   3958  HB2 GLU   250      44.135  73.456  79.699  1.00  0.00           H  
ATOM   3959  HB3 GLU   250      43.986  72.470  78.234  1.00  0.00           H  
ATOM   3960  CG  GLU   250      42.770  71.884  79.914  1.00  0.00           C  
ATOM   3961  HG2 GLU   250      41.978  72.538  79.552  1.00  0.00           H  
ATOM   3962  HG3 GLU   250      42.461  70.922  79.506  1.00  0.00           H  
ATOM   3963  CD  GLU   250      42.807  71.791  81.471  1.00  0.00           C  
ATOM   3964  OE1 GLU   250      43.901  71.809  82.082  1.00  0.00           O  
ATOM   3965  OE2 GLU   250      41.736  71.643  82.074  1.00  0.00           O  
ATOM   3966  C   GLU   250      45.011  70.039  79.490  1.00  0.00           C  
ATOM   3967  O   GLU   250      44.929  69.474  78.358  1.00  0.00           O  
ATOM   3968  N   ALA   251      44.875  69.518  80.717  1.00  0.00           N  
ATOM   3969  H   ALA   251      45.110  69.987  81.580  1.00  0.00           H  
ATOM   3970  CA  ALA   251      44.568  68.028  80.907  1.00  0.00           C  
ATOM   3971  HA  ALA   251      45.386  67.483  80.435  1.00  0.00           H  
ATOM   3972  CB  ALA   251      44.664  67.721  82.395  1.00  0.00           C  
ATOM   3973  HB1 ALA   251      43.973  68.394  82.903  1.00  0.00           H  
ATOM   3974  HB2 ALA   251      44.300  66.695  82.456  1.00  0.00           H  
ATOM   3975  HB3 ALA   251      45.632  67.979  82.823  1.00  0.00           H  
ATOM   3976  C   ALA   251      43.231  67.612  80.311  1.00  0.00           C  
ATOM   3977  O   ALA   251      42.174  68.264  80.538  1.00  0.00           O  
ATOM   3978  N   GLY   252      43.201  66.494  79.548  1.00  0.00           N  
ATOM   3979  H   GLY   252      44.007  65.890  79.616  1.00  0.00           H  
ATOM   3980  CA  GLY   252      41.950  65.926  78.933  1.00  0.00           C  
ATOM   3981  HA2 GLY   252      41.916  64.843  78.815  1.00  0.00           H  
ATOM   3982  HA3 GLY   252      41.085  66.147  79.558  1.00  0.00           H  
ATOM   3983  C   GLY   252      41.495  66.593  77.649  1.00  0.00           C  
ATOM   3984  O   GLY   252      40.437  66.189  77.100  1.00  0.00           O  
ATOM   3985  N   ALA   253      42.198  67.620  77.113  1.00  0.00           N  
ATOM   3986  H   ALA   253      43.010  67.970  77.601  1.00  0.00           H  
ATOM   3987  CA  ALA   253      41.747  68.349  75.914  1.00  0.00           C  
ATOM   3988  HA  ALA   253      40.752  68.745  76.121  1.00  0.00           H  
ATOM   3989  CB  ALA   253      42.671  69.516  75.772  1.00  0.00           C  
ATOM   3990  HB1 ALA   253      42.277  70.135  74.966  1.00  0.00           H  
ATOM   3991  HB2 ALA   253      42.861  70.100  76.673  1.00  0.00           H  
ATOM   3992  HB3 ALA   253      43.625  69.206  75.346  1.00  0.00           H  
ATOM   3993  C   ALA   253      41.711  67.569  74.579  1.00  0.00           C  
ATOM   3994  O   ALA   253      40.956  67.951  73.665  1.00  0.00           O  
ATOM   3995  N   TRP   254      42.430  66.447  74.492  1.00  0.00           N  
ATOM   3996  H   TRP   254      43.052  66.133  75.224  1.00  0.00           H  
ATOM   3997  CA  TRP   254      42.463  65.698  73.214  1.00  0.00           C  
ATOM   3998  HA  TRP   254      42.502  66.368  72.355  1.00  0.00           H  
ATOM   3999  CB  TRP   254      43.745  64.829  73.116  1.00  0.00           C  
ATOM   4000  HB2 TRP   254      43.604  64.082  73.897  1.00  0.00           H  
ATOM   4001  HB3 TRP   254      43.667  64.269  72.184  1.00  0.00           H  
ATOM   4002  CG  TRP   254      45.094  65.571  73.074  1.00  0.00           C  
ATOM   4003  CD1 TRP   254      46.134  65.321  73.920  1.00  0.00           C  
ATOM   4004  HD1 TRP   254      46.135  64.562  74.688  1.00  0.00           H  
ATOM   4005  NE1 TRP   254      47.297  65.947  73.509  1.00  0.00           N  
ATOM   4006  HE1 TRP   254      48.039  66.159  74.160  1.00  0.00           H  
ATOM   4007  CE2 TRP   254      47.055  66.751  72.399  1.00  0.00           C  
ATOM   4008  CZ2 TRP   254      47.870  67.698  71.660  1.00  0.00           C  
ATOM   4009  HZ2 TRP   254      48.865  67.948  71.998  1.00  0.00           H  
ATOM   4010  CH2 TRP   254      47.294  68.281  70.542  1.00  0.00           C  
ATOM   4011  HH2 TRP   254      47.889  68.905  69.891  1.00  0.00           H  
ATOM   4012  CZ3 TRP   254      45.961  68.077  70.246  1.00  0.00           C  
ATOM   4013  HZ3 TRP   254      45.448  68.560  69.427  1.00  0.00           H  
ATOM   4014  CE3 TRP   254      45.168  67.159  70.954  1.00  0.00           C  
ATOM   4015  HE3 TRP   254      44.117  67.105  70.709  1.00  0.00           H  
ATOM   4016  CD2 TRP   254      45.632  66.485  72.071  1.00  0.00           C  
ATOM   4017  C   TRP   254      41.240  64.736  73.038  1.00  0.00           C  
ATOM   4018  O   TRP   254      41.077  64.303  71.881  1.00  0.00           O  
ATOM   4019  N   LEU   255      40.416  64.496  74.091  1.00  0.00           N  
ATOM   4020  H   LEU   255      40.545  65.018  74.946  1.00  0.00           H  
ATOM   4021  CA  LEU   255      39.148  63.826  73.852  1.00  0.00           C  
ATOM   4022  HA  LEU   255      39.344  63.133  73.034  1.00  0.00           H  
ATOM   4023  CB  LEU   255      38.946  62.904  75.037  1.00  0.00           C  
ATOM   4024  HB2 LEU   255      39.806  62.243  75.149  1.00  0.00           H  
ATOM   4025  HB3 LEU   255      38.811  63.597  75.867  1.00  0.00           H  
ATOM   4026  CG  LEU   255      37.710  61.978  75.039  1.00  0.00           C  
ATOM   4027  HG  LEU   255      36.828  62.619  75.048  1.00  0.00           H  
ATOM   4028  CD1 LEU   255      37.703  61.082  73.797  1.00  0.00           C  
ATOM   4029 HD11 LEU   255      37.900  61.733  72.945  1.00  0.00           H  
ATOM   4030 HD12 LEU   255      38.452  60.291  73.832  1.00  0.00           H  
ATOM   4031 HD13 LEU   255      36.722  60.632  73.645  1.00  0.00           H  
ATOM   4032  CD2 LEU   255      37.644  61.162  76.332  1.00  0.00           C  
ATOM   4033 HD21 LEU   255      38.519  60.512  76.373  1.00  0.00           H  
ATOM   4034 HD22 LEU   255      37.640  61.832  77.191  1.00  0.00           H  
ATOM   4035 HD23 LEU   255      36.787  60.506  76.485  1.00  0.00           H  
ATOM   4036  C   LEU   255      37.960  64.726  73.458  1.00  0.00           C  
ATOM   4037  O   LEU   255      36.917  64.220  73.139  1.00  0.00           O  
ATOM   4038  N   VAL   256      38.040  66.081  73.521  1.00  0.00           N  
ATOM   4039  H   VAL   256      38.935  66.459  73.797  1.00  0.00           H  
ATOM   4040  CA  VAL   256      36.868  66.941  73.476  1.00  0.00           C  
ATOM   4041  HA  VAL   256      36.144  66.580  74.207  1.00  0.00           H  
ATOM   4042  CB  VAL   256      37.159  68.373  73.928  1.00  0.00           C  
ATOM   4043  HB  VAL   256      37.961  68.832  73.349  1.00  0.00           H  
ATOM   4044  CG1 VAL   256      35.928  69.309  73.788  1.00  0.00           C  
ATOM   4045 HG11 VAL   256      35.092  68.868  74.331  1.00  0.00           H  
ATOM   4046 HG12 VAL   256      36.055  70.316  74.183  1.00  0.00           H  
ATOM   4047 HG13 VAL   256      35.678  69.489  72.742  1.00  0.00           H  
ATOM   4048  CG2 VAL   256      37.549  68.533  75.400  1.00  0.00           C  
ATOM   4049 HG21 VAL   256      36.702  68.308  76.048  1.00  0.00           H  
ATOM   4050 HG22 VAL   256      38.312  67.814  75.698  1.00  0.00           H  
ATOM   4051 HG23 VAL   256      37.860  69.551  75.636  1.00  0.00           H  
ATOM   4052  C   VAL   256      36.139  66.892  72.114  1.00  0.00           C  
ATOM   4053  O   VAL   256      34.958  66.660  72.104  1.00  0.00           O  
ATOM   4054  N   ASN   257      36.911  66.903  71.023  1.00  0.00           N  
ATOM   4055  H   ASN   257      37.908  66.813  71.154  1.00  0.00           H  
ATOM   4056  CA  ASN   257      36.232  66.898  69.702  1.00  0.00           C  
ATOM   4057  HA  ASN   257      35.466  67.668  69.789  1.00  0.00           H  
ATOM   4058  CB  ASN   257      37.169  67.204  68.517  1.00  0.00           C  
ATOM   4059  HB2 ASN   257      37.864  66.365  68.490  1.00  0.00           H  
ATOM   4060  HB3 ASN   257      36.735  67.336  67.525  1.00  0.00           H  
ATOM   4061  CG  ASN   257      37.904  68.408  68.708  1.00  0.00           C  
ATOM   4062  OD1 ASN   257      37.401  69.447  69.008  1.00  0.00           O  
ATOM   4063  ND2 ASN   257      39.113  68.472  68.274  1.00  0.00           N  
ATOM   4064 HD21 ASN   257      39.492  67.623  67.879  1.00  0.00           H  
ATOM   4065 HD22 ASN   257      39.635  69.336  68.267  1.00  0.00           H  
ATOM   4066  C   ASN   257      35.415  65.646  69.364  1.00  0.00           C  
ATOM   4067  O   ASN   257      34.590  65.663  68.402  1.00  0.00           O  
ATOM   4068  N   PHE   258      35.667  64.556  70.075  1.00  0.00           N  
ATOM   4069  H   PHE   258      36.319  64.681  70.836  1.00  0.00           H  
ATOM   4070  CA  PHE   258      34.978  63.261  70.006  1.00  0.00           C  
ATOM   4071  HA  PHE   258      34.484  63.165  69.039  1.00  0.00           H  
ATOM   4072  CB  PHE   258      35.997  62.140  70.267  1.00  0.00           C  
ATOM   4073  HB2 PHE   258      36.277  62.177  71.319  1.00  0.00           H  
ATOM   4074  HB3 PHE   258      35.479  61.200  70.076  1.00  0.00           H  
ATOM   4075  CG  PHE   258      37.210  62.125  69.366  1.00  0.00           C  
ATOM   4076  CD1 PHE   258      37.062  61.466  68.161  1.00  0.00           C  
ATOM   4077  HD1 PHE   258      36.073  61.121  67.900  1.00  0.00           H  
ATOM   4078  CE1 PHE   258      38.087  61.242  67.229  1.00  0.00           C  
ATOM   4079  HE1 PHE   258      37.912  60.689  66.318  1.00  0.00           H  
ATOM   4080  CZ  PHE   258      39.398  61.666  67.611  1.00  0.00           C  
ATOM   4081  HZ  PHE   258      40.183  61.546  66.879  1.00  0.00           H  
ATOM   4082  CE2 PHE   258      39.596  62.269  68.848  1.00  0.00           C  
ATOM   4083  HE2 PHE   258      40.603  62.439  69.199  1.00  0.00           H  
ATOM   4084  CD2 PHE   258      38.511  62.535  69.718  1.00  0.00           C  
ATOM   4085  HD2 PHE   258      38.670  62.966  70.695  1.00  0.00           H  
ATOM   4086  C   PHE   258      33.864  63.142  71.044  1.00  0.00           C  
ATOM   4087  O   PHE   258      32.730  62.819  70.717  1.00  0.00           O  
ATOM   4088  N   ASN   259      34.080  63.483  72.271  1.00  0.00           N  
ATOM   4089  H   ASN   259      34.997  63.861  72.462  1.00  0.00           H  
ATOM   4090  CA  ASN   259      33.066  63.519  73.307  1.00  0.00           C  
ATOM   4091  HA  ASN   259      32.591  62.553  73.142  1.00  0.00           H  
ATOM   4092  CB  ASN   259      33.780  63.599  74.663  1.00  0.00           C  
ATOM   4093  HB2 ASN   259      34.554  62.832  74.627  1.00  0.00           H  
ATOM   4094  HB3 ASN   259      34.266  64.571  74.741  1.00  0.00           H  
ATOM   4095  CG  ASN   259      32.850  63.477  75.834  1.00  0.00           C  
ATOM   4096  OD1 ASN   259      31.842  62.752  75.745  1.00  0.00           O  
ATOM   4097  ND2 ASN   259      33.095  64.218  76.876  1.00  0.00           N  
ATOM   4098 HD21 ASN   259      33.910  64.813  76.922  1.00  0.00           H  
ATOM   4099 HD22 ASN   259      32.604  64.129  77.755  1.00  0.00           H  
ATOM   4100  C   ASN   259      31.965  64.594  73.040  1.00  0.00           C  
ATOM   4101  O   ASN   259      30.794  64.285  73.035  1.00  0.00           O  
ATOM   4102  N   ASN   260      32.289  65.847  72.680  1.00  0.00           N  
ATOM   4103  H   ASN   260      33.249  66.111  72.849  1.00  0.00           H  
ATOM   4104  CA  ASN   260      31.258  66.890  72.356  1.00  0.00           C  
ATOM   4105  HA  ASN   260      30.538  66.792  73.168  1.00  0.00           H  
ATOM   4106  CB  ASN   260      31.840  68.313  72.310  1.00  0.00           C  
ATOM   4107  HB2 ASN   260      31.045  69.058  72.275  1.00  0.00           H  
ATOM   4108  HB3 ASN   260      32.396  68.590  73.206  1.00  0.00           H  
ATOM   4109  CG  ASN   260      32.657  68.736  71.081  1.00  0.00           C  
ATOM   4110  OD1 ASN   260      32.798  67.935  70.188  1.00  0.00           O  
ATOM   4111  ND2 ASN   260      33.236  69.898  71.097  1.00  0.00           N  
ATOM   4112 HD21 ASN   260      33.002  70.605  71.780  1.00  0.00           H  
ATOM   4113 HD22 ASN   260      33.677  70.180  70.233  1.00  0.00           H  
ATOM   4114  C   ASN   260      30.496  66.488  71.063  1.00  0.00           C  
ATOM   4115  O   ASN   260      29.573  67.202  70.777  1.00  0.00           O  
ATOM   4116  N   THR   261      30.919  65.484  70.257  1.00  0.00           N  
ATOM   4117  H   THR   261      31.575  64.820  70.643  1.00  0.00           H  
ATOM   4118  CA  THR   261      30.346  65.190  68.914  1.00  0.00           C  
ATOM   4119  HA  THR   261      29.330  65.578  68.838  1.00  0.00           H  
ATOM   4120  CB  THR   261      31.001  65.972  67.800  1.00  0.00           C  
ATOM   4121  HB  THR   261      31.997  65.555  67.653  1.00  0.00           H  
ATOM   4122  CG2 THR   261      30.126  65.948  66.493  1.00  0.00           C  
ATOM   4123 HG21 THR   261      30.693  66.424  65.693  1.00  0.00           H  
ATOM   4124 HG22 THR   261      29.794  64.944  66.229  1.00  0.00           H  
ATOM   4125 HG23 THR   261      29.194  66.488  66.662  1.00  0.00           H  
ATOM   4126  OG1 THR   261      31.155  67.324  68.123  1.00  0.00           O  
ATOM   4127  HG1 THR   261      31.389  67.430  69.048  1.00  0.00           H  
ATOM   4128  C   THR   261      30.250  63.676  68.629  1.00  0.00           C  
ATOM   4129  O   THR   261      30.974  63.254  67.696  1.00  0.00           O  
ATOM   4130  N   PRO   262      29.445  62.858  69.376  1.00  0.00           N  
ATOM   4131  CD  PRO   262      28.530  63.272  70.360  1.00  0.00           C  
ATOM   4132  HD2 PRO   262      27.655  63.699  69.869  1.00  0.00           H  
ATOM   4133  HD3 PRO   262      28.939  63.970  71.091  1.00  0.00           H  
ATOM   4134  CG  PRO   262      28.135  62.005  71.036  1.00  0.00           C  
ATOM   4135  HG2 PRO   262      27.061  61.983  71.221  1.00  0.00           H  
ATOM   4136  HG3 PRO   262      28.703  61.836  71.951  1.00  0.00           H  
ATOM   4137  CB  PRO   262      28.322  60.913  69.990  1.00  0.00           C  
ATOM   4138  HB2 PRO   262      27.532  60.849  69.243  1.00  0.00           H  
ATOM   4139  HB3 PRO   262      28.669  60.029  70.525  1.00  0.00           H  
ATOM   4140  CA  PRO   262      29.528  61.465  69.197  1.00  0.00           C  
ATOM   4141  HA  PRO   262      30.402  61.139  69.760  1.00  0.00           H  
ATOM   4142  C   PRO   262      29.596  60.851  67.802  1.00  0.00           C  
ATOM   4143  O   PRO   262      30.151  59.775  67.602  1.00  0.00           O  
ATOM   4144  N   ILE   263      29.106  61.485  66.796  1.00  0.00           N  
ATOM   4145  H   ILE   263      28.802  62.439  66.930  1.00  0.00           H  
ATOM   4146  CA  ILE   263      29.192  61.055  65.411  1.00  0.00           C  
ATOM   4147  HA  ILE   263      28.773  60.050  65.446  1.00  0.00           H  
ATOM   4148  CB  ILE   263      28.210  61.728  64.411  1.00  0.00           C  
ATOM   4149  HB  ILE   263      28.387  61.145  63.508  1.00  0.00           H  
ATOM   4150  CG2 ILE   263      26.739  61.398  64.643  1.00  0.00           C  
ATOM   4151 HG21 ILE   263      26.087  61.855  63.898  1.00  0.00           H  
ATOM   4152 HG22 ILE   263      26.592  60.318  64.654  1.00  0.00           H  
ATOM   4153 HG23 ILE   263      26.526  61.801  65.633  1.00  0.00           H  
ATOM   4154  CG1 ILE   263      28.465  63.159  64.060  1.00  0.00           C  
ATOM   4155 HG12 ILE   263      27.989  63.784  64.816  1.00  0.00           H  
ATOM   4156 HG13 ILE   263      29.531  63.374  63.984  1.00  0.00           H  
ATOM   4157  CD1 ILE   263      27.870  63.552  62.664  1.00  0.00           C  
ATOM   4158 HD11 ILE   263      27.992  62.749  61.937  1.00  0.00           H  
ATOM   4159 HD12 ILE   263      26.835  63.882  62.745  1.00  0.00           H  
ATOM   4160 HD13 ILE   263      28.268  64.506  62.319  1.00  0.00           H  
ATOM   4161  C   ILE   263      30.619  60.939  64.849  1.00  0.00           C  
ATOM   4162  O   ILE   263      30.808  60.346  63.843  1.00  0.00           O  
ATOM   4163  N   LEU   264      31.591  61.560  65.487  1.00  0.00           N  
ATOM   4164  H   LEU   264      31.379  62.222  66.219  1.00  0.00           H  
ATOM   4165  CA  LEU   264      33.000  61.374  65.099  1.00  0.00           C  
ATOM   4166  HA  LEU   264      33.112  61.049  64.064  1.00  0.00           H  
ATOM   4167  CB  LEU   264      33.786  62.747  65.189  1.00  0.00           C  
ATOM   4168  HB2 LEU   264      33.960  63.070  66.216  1.00  0.00           H  
ATOM   4169  HB3 LEU   264      34.782  62.777  64.747  1.00  0.00           H  
ATOM   4170  CG  LEU   264      33.085  63.936  64.504  1.00  0.00           C  
ATOM   4171  HG  LEU   264      32.034  64.021  64.780  1.00  0.00           H  
ATOM   4172  CD1 LEU   264      33.846  65.251  64.877  1.00  0.00           C  
ATOM   4173 HD11 LEU   264      34.229  65.343  65.894  1.00  0.00           H  
ATOM   4174 HD12 LEU   264      34.756  65.323  64.281  1.00  0.00           H  
ATOM   4175 HD13 LEU   264      33.145  66.051  64.642  1.00  0.00           H  
ATOM   4176  CD2 LEU   264      33.207  63.822  62.970  1.00  0.00           C  
ATOM   4177 HD21 LEU   264      32.914  64.669  62.349  1.00  0.00           H  
ATOM   4178 HD22 LEU   264      34.186  63.449  62.671  1.00  0.00           H  
ATOM   4179 HD23 LEU   264      32.512  63.034  62.680  1.00  0.00           H  
ATOM   4180  C   LEU   264      33.753  60.323  65.960  1.00  0.00           C  
ATOM   4181  O   LEU   264      34.529  59.563  65.404  1.00  0.00           O  
ATOM   4182  N   TRP   265      33.319  60.174  67.242  1.00  0.00           N  
ATOM   4183  H   TRP   265      32.737  60.953  67.517  1.00  0.00           H  
ATOM   4184  CA  TRP   265      33.670  59.150  68.218  1.00  0.00           C  
ATOM   4185  HA  TRP   265      34.708  59.356  68.482  1.00  0.00           H  
ATOM   4186  CB  TRP   265      33.037  59.518  69.539  1.00  0.00           C  
ATOM   4187  HB2 TRP   265      32.977  60.606  69.570  1.00  0.00           H  
ATOM   4188  HB3 TRP   265      32.008  59.175  69.437  1.00  0.00           H  
ATOM   4189  CG  TRP   265      33.608  58.842  70.797  1.00  0.00           C  
ATOM   4190  CD1 TRP   265      34.608  57.970  70.896  1.00  0.00           C  
ATOM   4191  HD1 TRP   265      35.106  57.416  70.114  1.00  0.00           H  
ATOM   4192  NE1 TRP   265      34.850  57.676  72.224  1.00  0.00           N  
ATOM   4193  HE1 TRP   265      35.507  56.978  72.541  1.00  0.00           H  
ATOM   4194  CE2 TRP   265      33.987  58.369  72.990  1.00  0.00           C  
ATOM   4195  CZ2 TRP   265      33.671  58.398  74.364  1.00  0.00           C  
ATOM   4196  HZ2 TRP   265      34.354  57.900  75.035  1.00  0.00           H  
ATOM   4197  CH2 TRP   265      32.665  59.213  74.882  1.00  0.00           C  
ATOM   4198  HH2 TRP   265      32.409  59.391  75.916  1.00  0.00           H  
ATOM   4199  CZ3 TRP   265      32.013  60.041  74.013  1.00  0.00           C  
ATOM   4200  HZ3 TRP   265      31.224  60.706  74.333  1.00  0.00           H  
ATOM   4201  CE3 TRP   265      32.329  60.008  72.664  1.00  0.00           C  
ATOM   4202  HE3 TRP   265      31.685  60.532  71.974  1.00  0.00           H  
ATOM   4203  CD2 TRP   265      33.246  59.186  72.083  1.00  0.00           C  
ATOM   4204  C   TRP   265      33.445  57.725  67.597  1.00  0.00           C  
ATOM   4205  O   TRP   265      34.293  56.820  67.769  1.00  0.00           O  
ATOM   4206  N   ALA   266      32.416  57.520  66.808  1.00  0.00           N  
ATOM   4207  H   ALA   266      31.690  58.220  66.855  1.00  0.00           H  
ATOM   4208  CA  ALA   266      32.065  56.348  65.927  1.00  0.00           C  
ATOM   4209  HA  ALA   266      31.871  55.499  66.582  1.00  0.00           H  
ATOM   4210  CB  ALA   266      30.647  56.758  65.375  1.00  0.00           C  
ATOM   4211  HB1 ALA   266      30.243  56.037  64.664  1.00  0.00           H  
ATOM   4212  HB2 ALA   266      29.972  56.913  66.217  1.00  0.00           H  
ATOM   4213  HB3 ALA   266      30.663  57.668  64.777  1.00  0.00           H  
ATOM   4214  C   ALA   266      33.140  55.975  64.863  1.00  0.00           C  
ATOM   4215  O   ALA   266      33.101  54.817  64.396  1.00  0.00           O  
ATOM   4216  N   ILE   267      34.145  56.834  64.545  1.00  0.00           N  
ATOM   4217  H   ILE   267      34.211  57.757  64.948  1.00  0.00           H  
ATOM   4218  CA  ILE   267      35.164  56.419  63.568  1.00  0.00           C  
ATOM   4219  HA  ILE   267      34.717  55.773  62.812  1.00  0.00           H  
ATOM   4220  CB  ILE   267      35.474  57.681  62.769  1.00  0.00           C  
ATOM   4221  HB  ILE   267      36.059  58.318  63.433  1.00  0.00           H  
ATOM   4222  CG2 ILE   267      36.525  57.364  61.654  1.00  0.00           C  
ATOM   4223 HG21 ILE   267      37.303  56.709  62.046  1.00  0.00           H  
ATOM   4224 HG22 ILE   267      36.087  56.804  60.827  1.00  0.00           H  
ATOM   4225 HG23 ILE   267      37.039  58.277  61.355  1.00  0.00           H  
ATOM   4226  CG1 ILE   267      34.217  58.410  62.180  1.00  0.00           C  
ATOM   4227 HG12 ILE   267      33.760  57.650  61.545  1.00  0.00           H  
ATOM   4228 HG13 ILE   267      33.440  58.703  62.886  1.00  0.00           H  
ATOM   4229  CD1 ILE   267      34.626  59.675  61.351  1.00  0.00           C  
ATOM   4230 HD11 ILE   267      35.295  60.353  61.881  1.00  0.00           H  
ATOM   4231 HD12 ILE   267      35.161  59.303  60.477  1.00  0.00           H  
ATOM   4232 HD13 ILE   267      33.707  60.109  60.960  1.00  0.00           H  
ATOM   4233  C   ILE   267      36.316  55.524  64.170  1.00  0.00           C  
ATOM   4234  O   ILE   267      36.480  54.315  63.908  1.00  0.00           O  
ATOM   4235  N   PRO   268      36.976  55.998  65.301  1.00  0.00           N  
ATOM   4236  CD  PRO   268      37.045  57.339  65.815  1.00  0.00           C  
ATOM   4237  HD2 PRO   268      36.063  57.813  65.792  1.00  0.00           H  
ATOM   4238  HD3 PRO   268      37.714  58.007  65.272  1.00  0.00           H  
ATOM   4239  CG  PRO   268      37.582  57.145  67.238  1.00  0.00           C  
ATOM   4240  HG2 PRO   268      36.829  56.720  67.901  1.00  0.00           H  
ATOM   4241  HG3 PRO   268      38.017  58.092  67.558  1.00  0.00           H  
ATOM   4242  CB  PRO   268      38.629  56.073  67.087  1.00  0.00           C  
ATOM   4243  HB2 PRO   268      38.906  55.486  67.962  1.00  0.00           H  
ATOM   4244  HB3 PRO   268      39.542  56.432  66.613  1.00  0.00           H  
ATOM   4245  CA  PRO   268      37.926  55.169  66.053  1.00  0.00           C  
ATOM   4246  HA  PRO   268      38.658  54.725  65.378  1.00  0.00           H  
ATOM   4247  C   PRO   268      37.254  53.951  66.802  1.00  0.00           C  
ATOM   4248  O   PRO   268      37.819  52.834  66.882  1.00  0.00           O  
ATOM   4249  N   ALA   269      35.956  53.984  67.169  1.00  0.00           N  
ATOM   4250  H   ALA   269      35.405  54.822  67.048  1.00  0.00           H  
ATOM   4251  CA  ALA   269      35.192  52.865  67.838  1.00  0.00           C  
ATOM   4252  HA  ALA   269      35.807  52.488  68.656  1.00  0.00           H  
ATOM   4253  CB  ALA   269      33.905  53.397  68.445  1.00  0.00           C  
ATOM   4254  HB1 ALA   269      33.385  52.568  68.925  1.00  0.00           H  
ATOM   4255  HB2 ALA   269      34.100  54.185  69.173  1.00  0.00           H  
ATOM   4256  HB3 ALA   269      33.273  53.707  67.612  1.00  0.00           H  
ATOM   4257  C   ALA   269      34.996  51.610  66.902  1.00  0.00           C  
ATOM   4258  O   ALA   269      35.374  50.527  67.286  1.00  0.00           O  
ATOM   4259  N   LEU   270      34.519  51.871  65.653  1.00  0.00           N  
ATOM   4260  H   LEU   270      34.210  52.815  65.471  1.00  0.00           H  
ATOM   4261  CA  LEU   270      34.566  50.871  64.485  1.00  0.00           C  
ATOM   4262  HA  LEU   270      34.152  49.945  64.884  1.00  0.00           H  
ATOM   4263  CB  LEU   270      33.779  51.423  63.311  1.00  0.00           C  
ATOM   4264  HB2 LEU   270      32.746  51.553  63.632  1.00  0.00           H  
ATOM   4265  HB3 LEU   270      34.203  52.360  62.952  1.00  0.00           H  
ATOM   4266  CG  LEU   270      33.820  50.451  62.044  1.00  0.00           C  
ATOM   4267  HG  LEU   270      34.825  50.288  61.654  1.00  0.00           H  
ATOM   4268  CD1 LEU   270      33.425  48.993  62.479  1.00  0.00           C  
ATOM   4269 HD11 LEU   270      34.081  48.544  63.224  1.00  0.00           H  
ATOM   4270 HD12 LEU   270      32.360  48.931  62.704  1.00  0.00           H  
ATOM   4271 HD13 LEU   270      33.577  48.390  61.584  1.00  0.00           H  
ATOM   4272  CD2 LEU   270      33.040  51.023  60.933  1.00  0.00           C  
ATOM   4273 HD21 LEU   270      31.974  50.911  61.128  1.00  0.00           H  
ATOM   4274 HD22 LEU   270      33.192  52.094  60.800  1.00  0.00           H  
ATOM   4275 HD23 LEU   270      33.225  50.445  60.027  1.00  0.00           H  
ATOM   4276  C   LEU   270      36.027  50.567  64.091  1.00  0.00           C  
ATOM   4277  O   LEU   270      36.384  49.414  63.732  1.00  0.00           O  
ATOM   4278  N   GLY   271      36.859  51.524  64.196  1.00  0.00           N  
ATOM   4279  H   GLY   271      36.511  52.444  64.424  1.00  0.00           H  
ATOM   4280  CA  GLY   271      38.203  51.582  63.647  1.00  0.00           C  
ATOM   4281  HA2 GLY   271      38.123  51.491  62.564  1.00  0.00           H  
ATOM   4282  HA3 GLY   271      38.621  52.586  63.723  1.00  0.00           H  
ATOM   4283  C   GLY   271      39.196  50.597  64.290  1.00  0.00           C  
ATOM   4284  O   GLY   271      39.811  49.864  63.598  1.00  0.00           O  
ATOM   4285  N   VAL   272      39.122  50.432  65.614  1.00  0.00           N  
ATOM   4286  H   VAL   272      38.537  51.065  66.141  1.00  0.00           H  
ATOM   4287  CA  VAL   272      39.759  49.341  66.447  1.00  0.00           C  
ATOM   4288  HA  VAL   272      40.803  49.359  66.134  1.00  0.00           H  
ATOM   4289  CB  VAL   272      39.722  49.662  67.975  1.00  0.00           C  
ATOM   4290  HB  VAL   272      40.064  48.751  68.466  1.00  0.00           H  
ATOM   4291  CG1 VAL   272      40.545  50.901  68.345  1.00  0.00           C  
ATOM   4292 HG11 VAL   272      40.624  51.011  69.427  1.00  0.00           H  
ATOM   4293 HG12 VAL   272      41.557  50.774  67.960  1.00  0.00           H  
ATOM   4294 HG13 VAL   272      40.065  51.817  68.000  1.00  0.00           H  
ATOM   4295  CG2 VAL   272      38.327  49.908  68.578  1.00  0.00           C  
ATOM   4296 HG21 VAL   272      38.306  50.448  69.525  1.00  0.00           H  
ATOM   4297 HG22 VAL   272      37.742  50.537  67.908  1.00  0.00           H  
ATOM   4298 HG23 VAL   272      37.790  48.960  68.591  1.00  0.00           H  
ATOM   4299  C   VAL   272      39.246  47.895  66.206  1.00  0.00           C  
ATOM   4300  O   VAL   272      39.743  46.979  66.779  1.00  0.00           O  
ATOM   4301  N   VAL   273      38.124  47.790  65.510  1.00  0.00           N  
ATOM   4302  H   VAL   273      37.772  48.657  65.130  1.00  0.00           H  
ATOM   4303  CA  VAL   273      37.500  46.570  64.914  1.00  0.00           C  
ATOM   4304  HA  VAL   273      37.965  45.726  65.425  1.00  0.00           H  
ATOM   4305  CB  VAL   273      36.055  46.431  65.247  1.00  0.00           C  
ATOM   4306  HB  VAL   273      35.483  47.131  64.639  1.00  0.00           H  
ATOM   4307  CG1 VAL   273      35.407  45.110  64.873  1.00  0.00           C  
ATOM   4308 HG11 VAL   273      34.371  45.095  65.210  1.00  0.00           H  
ATOM   4309 HG12 VAL   273      35.451  44.876  63.810  1.00  0.00           H  
ATOM   4310 HG13 VAL   273      35.865  44.299  65.439  1.00  0.00           H  
ATOM   4311  CG2 VAL   273      35.761  46.690  66.736  1.00  0.00           C  
ATOM   4312 HG21 VAL   273      36.184  45.878  67.328  1.00  0.00           H  
ATOM   4313 HG22 VAL   273      36.064  47.699  67.016  1.00  0.00           H  
ATOM   4314 HG23 VAL   273      34.687  46.668  66.924  1.00  0.00           H  
ATOM   4315  C   VAL   273      37.847  46.318  63.484  1.00  0.00           C  
ATOM   4316  O   VAL   273      37.880  45.104  63.070  1.00  0.00           O  
ATOM   4317  N   LEU   274      38.149  47.319  62.644  1.00  0.00           N  
ATOM   4318  H   LEU   274      37.924  48.236  63.002  1.00  0.00           H  
ATOM   4319  CA  LEU   274      38.710  47.041  61.303  1.00  0.00           C  
ATOM   4320  HA  LEU   274      37.978  46.494  60.709  1.00  0.00           H  
ATOM   4321  CB  LEU   274      39.116  48.374  60.466  1.00  0.00           C  
ATOM   4322  HB2 LEU   274      39.960  48.770  61.032  1.00  0.00           H  
ATOM   4323  HB3 LEU   274      39.453  48.167  59.450  1.00  0.00           H  
ATOM   4324  CG  LEU   274      37.878  49.276  60.301  1.00  0.00           C  
ATOM   4325  HG  LEU   274      37.340  49.538  61.212  1.00  0.00           H  
ATOM   4326  CD1 LEU   274      38.317  50.717  59.802  1.00  0.00           C  
ATOM   4327 HD11 LEU   274      38.745  50.588  58.809  1.00  0.00           H  
ATOM   4328 HD12 LEU   274      37.517  51.458  59.792  1.00  0.00           H  
ATOM   4329 HD13 LEU   274      39.153  51.040  60.423  1.00  0.00           H  
ATOM   4330  CD2 LEU   274      36.796  48.830  59.290  1.00  0.00           C  
ATOM   4331 HD21 LEU   274      36.010  49.585  59.290  1.00  0.00           H  
ATOM   4332 HD22 LEU   274      37.226  48.635  58.308  1.00  0.00           H  
ATOM   4333 HD23 LEU   274      36.393  47.884  59.651  1.00  0.00           H  
ATOM   4334  C   LEU   274      39.942  46.110  61.276  1.00  0.00           C  
ATOM   4335  O   LEU   274      39.977  45.238  60.339  1.00  0.00           O  
ATOM   4336  N   PRO   275      40.982  46.234  62.102  1.00  0.00           N  
ATOM   4337  CD  PRO   275      41.219  47.279  63.088  1.00  0.00           C  
ATOM   4338  HD2 PRO   275      40.379  47.589  63.711  1.00  0.00           H  
ATOM   4339  HD3 PRO   275      41.547  48.191  62.590  1.00  0.00           H  
ATOM   4340  CG  PRO   275      42.378  46.778  64.015  1.00  0.00           C  
ATOM   4341  HG2 PRO   275      41.998  46.170  64.835  1.00  0.00           H  
ATOM   4342  HG3 PRO   275      42.929  47.616  64.441  1.00  0.00           H  
ATOM   4343  CB  PRO   275      43.181  45.896  62.987  1.00  0.00           C  
ATOM   4344  HB2 PRO   275      43.763  45.138  63.512  1.00  0.00           H  
ATOM   4345  HB3 PRO   275      43.794  46.619  62.449  1.00  0.00           H  
ATOM   4346  CA  PRO   275      42.111  45.279  62.065  1.00  0.00           C  
ATOM   4347  HA  PRO   275      42.585  45.167  61.091  1.00  0.00           H  
ATOM   4348  C   PRO   275      41.648  43.941  62.674  1.00  0.00           C  
ATOM   4349  O   PRO   275      42.256  42.850  62.350  1.00  0.00           O  
ATOM   4350  N   LEU   276      40.539  43.827  63.418  1.00  0.00           N  
ATOM   4351  H   LEU   276      40.032  44.688  63.559  1.00  0.00           H  
ATOM   4352  CA  LEU   276      39.976  42.558  63.945  1.00  0.00           C  
ATOM   4353  HA  LEU   276      40.770  41.869  64.234  1.00  0.00           H  
ATOM   4354  CB  LEU   276      39.049  42.816  65.181  1.00  0.00           C  
ATOM   4355  HB2 LEU   276      38.344  43.612  64.944  1.00  0.00           H  
ATOM   4356  HB3 LEU   276      38.458  41.902  65.246  1.00  0.00           H  
ATOM   4357  CG  LEU   276      39.823  43.023  66.542  1.00  0.00           C  
ATOM   4358  HG  LEU   276      40.607  43.779  66.499  1.00  0.00           H  
ATOM   4359  CD1 LEU   276      38.802  43.324  67.698  1.00  0.00           C  
ATOM   4360 HD11 LEU   276      39.303  43.670  68.602  1.00  0.00           H  
ATOM   4361 HD12 LEU   276      38.123  44.128  67.412  1.00  0.00           H  
ATOM   4362 HD13 LEU   276      38.232  42.419  67.907  1.00  0.00           H  
ATOM   4363  CD2 LEU   276      40.615  41.801  67.028  1.00  0.00           C  
ATOM   4364 HD21 LEU   276      39.928  40.966  67.169  1.00  0.00           H  
ATOM   4365 HD22 LEU   276      41.296  41.704  66.182  1.00  0.00           H  
ATOM   4366 HD23 LEU   276      41.149  42.022  67.952  1.00  0.00           H  
ATOM   4367  C   LEU   276      39.195  41.884  62.773  1.00  0.00           C  
ATOM   4368  O   LEU   276      39.322  40.691  62.648  1.00  0.00           O  
ATOM   4369  N   LEU   277      38.389  42.636  61.985  1.00  0.00           N  
ATOM   4370  H   LEU   277      38.089  43.583  62.171  1.00  0.00           H  
ATOM   4371  CA  LEU   277      37.902  42.070  60.713  1.00  0.00           C  
ATOM   4372  HA  LEU   277      37.337  41.172  60.965  1.00  0.00           H  
ATOM   4373  CB  LEU   277      36.992  43.131  60.095  1.00  0.00           C  
ATOM   4374  HB2 LEU   277      37.504  43.993  59.665  1.00  0.00           H  
ATOM   4375  HB3 LEU   277      36.586  42.547  59.270  1.00  0.00           H  
ATOM   4376  CG  LEU   277      35.785  43.532  60.889  1.00  0.00           C  
ATOM   4377  HG  LEU   277      36.087  43.952  61.848  1.00  0.00           H  
ATOM   4378  CD1 LEU   277      35.026  44.549  60.002  1.00  0.00           C  
ATOM   4379 HD11 LEU   277      34.706  43.984  59.126  1.00  0.00           H  
ATOM   4380 HD12 LEU   277      34.178  44.983  60.531  1.00  0.00           H  
ATOM   4381 HD13 LEU   277      35.733  45.350  59.787  1.00  0.00           H  
ATOM   4382  CD2 LEU   277      34.988  42.364  61.505  1.00  0.00           C  
ATOM   4383 HD21 LEU   277      35.679  41.909  62.215  1.00  0.00           H  
ATOM   4384 HD22 LEU   277      34.082  42.603  62.061  1.00  0.00           H  
ATOM   4385 HD23 LEU   277      34.769  41.710  60.661  1.00  0.00           H  
ATOM   4386  C   LEU   277      39.065  41.697  59.776  1.00  0.00           C  
ATOM   4387  O   LEU   277      38.919  40.709  59.054  1.00  0.00           O  
ATOM   4388  N   THR   278      40.162  42.453  59.759  1.00  0.00           N  
ATOM   4389  H   THR   278      40.203  43.189  60.449  1.00  0.00           H  
ATOM   4390  CA  THR   278      41.292  42.053  58.989  1.00  0.00           C  
ATOM   4391  HA  THR   278      41.056  42.003  57.926  1.00  0.00           H  
ATOM   4392  CB  THR   278      42.484  43.056  59.098  1.00  0.00           C  
ATOM   4393  HB  THR   278      42.677  43.189  60.162  1.00  0.00           H  
ATOM   4394  CG2 THR   278      43.705  42.829  58.216  1.00  0.00           C  
ATOM   4395 HG21 THR   278      44.318  41.973  58.500  1.00  0.00           H  
ATOM   4396 HG22 THR   278      43.430  42.759  57.164  1.00  0.00           H  
ATOM   4397 HG23 THR   278      44.434  43.630  58.338  1.00  0.00           H  
ATOM   4398  OG1 THR   278      42.025  44.373  58.764  1.00  0.00           O  
ATOM   4399  HG1 THR   278      41.268  44.588  59.314  1.00  0.00           H  
ATOM   4400  C   THR   278      41.864  40.673  59.308  1.00  0.00           C  
ATOM   4401  O   THR   278      42.065  39.848  58.398  1.00  0.00           O  
ATOM   4402  N   ILE   279      42.114  40.488  60.594  1.00  0.00           N  
ATOM   4403  H   ILE   279      42.075  41.279  61.220  1.00  0.00           H  
ATOM   4404  CA  ILE   279      42.441  39.212  61.229  1.00  0.00           C  
ATOM   4405  HA  ILE   279      43.461  38.980  60.921  1.00  0.00           H  
ATOM   4406  CB  ILE   279      42.684  39.397  62.759  1.00  0.00           C  
ATOM   4407  HB  ILE   279      41.950  40.016  63.274  1.00  0.00           H  
ATOM   4408  CG2 ILE   279      42.996  38.047  63.464  1.00  0.00           C  
ATOM   4409 HG21 ILE   279      43.977  37.673  63.170  1.00  0.00           H  
ATOM   4410 HG22 ILE   279      42.901  38.231  64.534  1.00  0.00           H  
ATOM   4411 HG23 ILE   279      42.213  37.312  63.277  1.00  0.00           H  
ATOM   4412  CG1 ILE   279      43.933  40.262  62.877  1.00  0.00           C  
ATOM   4413 HG12 ILE   279      44.790  39.705  62.499  1.00  0.00           H  
ATOM   4414 HG13 ILE   279      43.818  41.185  62.307  1.00  0.00           H  
ATOM   4415  CD1 ILE   279      44.088  40.886  64.249  1.00  0.00           C  
ATOM   4416 HD11 ILE   279      43.265  41.569  64.460  1.00  0.00           H  
ATOM   4417 HD12 ILE   279      44.112  40.085  64.988  1.00  0.00           H  
ATOM   4418 HD13 ILE   279      45.020  41.452  64.234  1.00  0.00           H  
ATOM   4419  C   ILE   279      41.437  38.111  60.893  1.00  0.00           C  
ATOM   4420  O   ILE   279      41.829  37.019  60.518  1.00  0.00           O  
ATOM   4421  N   LEU   280      40.141  38.354  61.283  1.00  0.00           N  
ATOM   4422  H   LEU   280      39.850  39.178  61.790  1.00  0.00           H  
ATOM   4423  CA  LEU   280      39.022  37.397  60.960  1.00  0.00           C  
ATOM   4424  HA  LEU   280      39.045  36.501  61.580  1.00  0.00           H  
ATOM   4425  CB  LEU   280      37.658  38.002  61.451  1.00  0.00           C  
ATOM   4426  HB2 LEU   280      37.761  38.046  62.535  1.00  0.00           H  
ATOM   4427  HB3 LEU   280      37.536  39.023  61.090  1.00  0.00           H  
ATOM   4428  CG  LEU   280      36.332  37.356  61.071  1.00  0.00           C  
ATOM   4429  HG  LEU   280      36.208  37.352  59.988  1.00  0.00           H  
ATOM   4430  CD1 LEU   280      36.194  35.995  61.682  1.00  0.00           C  
ATOM   4431 HD11 LEU   280      35.133  35.750  61.723  1.00  0.00           H  
ATOM   4432 HD12 LEU   280      36.673  35.217  61.087  1.00  0.00           H  
ATOM   4433 HD13 LEU   280      36.559  35.911  62.706  1.00  0.00           H  
ATOM   4434  CD2 LEU   280      35.256  38.333  61.616  1.00  0.00           C  
ATOM   4435 HD21 LEU   280      35.328  38.399  62.702  1.00  0.00           H  
ATOM   4436 HD22 LEU   280      35.503  39.310  61.203  1.00  0.00           H  
ATOM   4437 HD23 LEU   280      34.257  37.997  61.339  1.00  0.00           H  
ATOM   4438  C   LEU   280      39.034  36.891  59.517  1.00  0.00           C  
ATOM   4439  O   LEU   280      38.947  35.735  59.292  1.00  0.00           O  
ATOM   4440  N   THR   281      39.234  37.754  58.528  1.00  0.00           N  
ATOM   4441  H   THR   281      39.442  38.706  58.794  1.00  0.00           H  
ATOM   4442  CA  THR   281      39.319  37.510  57.115  1.00  0.00           C  
ATOM   4443  HA  THR   281      38.606  36.710  56.915  1.00  0.00           H  
ATOM   4444  CB  THR   281      38.935  38.686  56.284  1.00  0.00           C  
ATOM   4445  HB  THR   281      39.194  38.350  55.279  1.00  0.00           H  
ATOM   4446  CG2 THR   281      37.459  39.049  56.237  1.00  0.00           C  
ATOM   4447 HG21 THR   281      37.067  39.387  57.197  1.00  0.00           H  
ATOM   4448 HG22 THR   281      37.292  39.954  55.653  1.00  0.00           H  
ATOM   4449 HG23 THR   281      36.947  38.194  55.795  1.00  0.00           H  
ATOM   4450  OG1 THR   281      39.702  39.855  56.486  1.00  0.00           O  
ATOM   4451  HG1 THR   281      39.445  40.204  57.342  1.00  0.00           H  
ATOM   4452  C   THR   281      40.631  36.866  56.632  1.00  0.00           C  
ATOM   4453  O   THR   281      40.576  35.895  55.899  1.00  0.00           O  
ATOM   4454  N   ALA   282      41.787  37.394  57.000  1.00  0.00           N  
ATOM   4455  H   ALA   282      41.858  38.250  57.530  1.00  0.00           H  
ATOM   4456  CA  ALA   282      43.018  36.776  56.714  1.00  0.00           C  
ATOM   4457  HA  ALA   282      43.182  36.606  55.650  1.00  0.00           H  
ATOM   4458  CB  ALA   282      44.083  37.751  57.230  1.00  0.00           C  
ATOM   4459  HB1 ALA   282      44.070  38.567  56.508  1.00  0.00           H  
ATOM   4460  HB2 ALA   282      43.764  38.024  58.236  1.00  0.00           H  
ATOM   4461  HB3 ALA   282      45.067  37.283  57.261  1.00  0.00           H  
ATOM   4462  C   ALA   282      42.999  35.330  57.256  1.00  0.00           C  
ATOM   4463  O   ALA   282      43.470  34.455  56.530  1.00  0.00           O  
ATOM   4464  N   ARG   283      42.389  35.078  58.405  1.00  0.00           N  
ATOM   4465  H   ARG   283      41.968  35.826  58.938  1.00  0.00           H  
ATOM   4466  CA  ARG   283      42.200  33.670  59.017  1.00  0.00           C  
ATOM   4467  HA  ARG   283      43.142  33.137  58.895  1.00  0.00           H  
ATOM   4468  CB  ARG   283      41.750  33.806  60.525  1.00  0.00           C  
ATOM   4469  HB2 ARG   283      42.422  34.506  61.020  1.00  0.00           H  
ATOM   4470  HB3 ARG   283      40.751  34.219  60.664  1.00  0.00           H  
ATOM   4471  CG  ARG   283      41.852  32.535  61.292  1.00  0.00           C  
ATOM   4472  HG2 ARG   283      41.109  31.819  60.941  1.00  0.00           H  
ATOM   4473  HG3 ARG   283      42.832  32.073  61.173  1.00  0.00           H  
ATOM   4474  CD  ARG   283      41.555  32.749  62.766  1.00  0.00           C  
ATOM   4475  HD2 ARG   283      40.899  33.616  62.825  1.00  0.00           H  
ATOM   4476  HD3 ARG   283      41.087  31.834  63.129  1.00  0.00           H  
ATOM   4477  NE  ARG   283      42.839  32.960  63.538  1.00  0.00           N  
ATOM   4478  HE  ARG   283      43.547  32.246  63.436  1.00  0.00           H  
ATOM   4479  CZ  ARG   283      43.173  34.001  64.315  1.00  0.00           C  
ATOM   4480  NH1 ARG   283      42.477  35.077  64.453  1.00  0.00           N  
ATOM   4481 HH11 ARG   283      41.695  35.273  63.844  1.00  0.00           H  
ATOM   4482 HH12 ARG   283      42.848  35.783  65.073  1.00  0.00           H  
ATOM   4483  NH2 ARG   283      44.251  33.956  64.962  1.00  0.00           N  
ATOM   4484 HH21 ARG   283      44.912  33.205  64.823  1.00  0.00           H  
ATOM   4485 HH22 ARG   283      44.502  34.724  65.568  1.00  0.00           H  
ATOM   4486  C   ARG   283      41.278  32.764  58.282  1.00  0.00           C  
ATOM   4487  O   ARG   283      41.705  31.691  57.971  1.00  0.00           O  
ATOM   4488  N   MET   284      40.144  33.197  57.841  1.00  0.00           N  
ATOM   4489  H   MET   284      39.974  34.188  57.935  1.00  0.00           H  
ATOM   4490  CA  MET   284      39.234  32.591  56.867  1.00  0.00           C  
ATOM   4491  HA  MET   284      38.996  31.610  57.277  1.00  0.00           H  
ATOM   4492  CB  MET   284      37.901  33.400  56.758  1.00  0.00           C  
ATOM   4493  HB2 MET   284      37.594  33.460  57.802  1.00  0.00           H  
ATOM   4494  HB3 MET   284      38.152  34.397  56.395  1.00  0.00           H  
ATOM   4495  CG  MET   284      36.817  32.837  55.883  1.00  0.00           C  
ATOM   4496  HG2 MET   284      36.053  33.616  55.890  1.00  0.00           H  
ATOM   4497  HG3 MET   284      37.084  32.680  54.838  1.00  0.00           H  
ATOM   4498  SD  MET   284      36.065  31.242  56.479  1.00  0.00           S  
ATOM   4499  CE  MET   284      34.421  31.267  55.639  1.00  0.00           C  
ATOM   4500  HE1 MET   284      33.787  30.536  56.142  1.00  0.00           H  
ATOM   4501  HE2 MET   284      33.788  32.127  55.859  1.00  0.00           H  
ATOM   4502  HE3 MET   284      34.494  30.867  54.628  1.00  0.00           H  
ATOM   4503  C   MET   284      39.934  32.475  55.452  1.00  0.00           C  
ATOM   4504  O   MET   284      39.303  31.965  54.545  1.00  0.00           O  
ATOM   4505  N   ASP   285      41.180  32.953  55.318  1.00  0.00           N  
ATOM   4506  H   ASP   285      41.701  33.106  56.169  1.00  0.00           H  
ATOM   4507  CA  ASP   285      41.932  33.024  54.081  1.00  0.00           C  
ATOM   4508  HA  ASP   285      42.855  33.542  54.342  1.00  0.00           H  
ATOM   4509  CB  ASP   285      42.377  31.638  53.655  1.00  0.00           C  
ATOM   4510  HB2 ASP   285      42.817  31.144  54.521  1.00  0.00           H  
ATOM   4511  HB3 ASP   285      41.500  31.111  53.278  1.00  0.00           H  
ATOM   4512  CG  ASP   285      43.465  31.521  52.603  1.00  0.00           C  
ATOM   4513  OD1 ASP   285      44.275  32.402  52.570  1.00  0.00           O  
ATOM   4514  OD2 ASP   285      43.588  30.469  51.976  1.00  0.00           O  
ATOM   4515  C   ASP   285      41.338  33.888  52.927  1.00  0.00           C  
ATOM   4516  O   ASP   285      41.654  33.809  51.775  1.00  0.00           O  
ATOM   4517  N   LYS   286      40.473  34.836  53.349  1.00  0.00           N  
ATOM   4518  H   LYS   286      40.293  34.794  54.342  1.00  0.00           H  
ATOM   4519  CA  LYS   286      39.872  35.882  52.494  1.00  0.00           C  
ATOM   4520  HA  LYS   286      39.787  35.549  51.459  1.00  0.00           H  
ATOM   4521  CB  LYS   286      38.414  36.062  52.933  1.00  0.00           C  
ATOM   4522  HB2 LYS   286      38.189  36.276  53.978  1.00  0.00           H  
ATOM   4523  HB3 LYS   286      38.052  36.898  52.334  1.00  0.00           H  
ATOM   4524  CG  LYS   286      37.612  34.779  52.528  1.00  0.00           C  
ATOM   4525  HG2 LYS   286      37.831  34.500  51.498  1.00  0.00           H  
ATOM   4526  HG3 LYS   286      37.950  33.995  53.206  1.00  0.00           H  
ATOM   4527  CD  LYS   286      36.046  34.984  52.634  1.00  0.00           C  
ATOM   4528  HD2 LYS   286      35.960  35.480  53.601  1.00  0.00           H  
ATOM   4529  HD3 LYS   286      35.730  35.687  51.863  1.00  0.00           H  
ATOM   4530  CE  LYS   286      35.211  33.698  52.571  1.00  0.00           C  
ATOM   4531  HE2 LYS   286      35.681  33.200  51.722  1.00  0.00           H  
ATOM   4532  HE3 LYS   286      35.301  33.095  53.475  1.00  0.00           H  
ATOM   4533  NZ  LYS   286      33.782  33.967  52.250  1.00  0.00           N  
ATOM   4534  HZ1 LYS   286      33.705  34.483  51.386  1.00  0.00           H  
ATOM   4535  HZ2 LYS   286      33.338  33.062  52.193  1.00  0.00           H  
ATOM   4536  HZ3 LYS   286      33.411  34.461  53.049  1.00  0.00           H  
ATOM   4537  C   LYS   286      40.764  37.111  52.525  1.00  0.00           C  
ATOM   4538  O   LYS   286      40.347  38.164  52.957  1.00  0.00           O  
ATOM   4539  N   ALA   287      41.970  36.929  51.997  1.00  0.00           N  
ATOM   4540  H   ALA   287      42.159  36.033  51.572  1.00  0.00           H  
ATOM   4541  CA  ALA   287      43.013  37.979  51.867  1.00  0.00           C  
ATOM   4542  HA  ALA   287      43.266  38.355  52.858  1.00  0.00           H  
ATOM   4543  CB  ALA   287      44.202  37.353  51.326  1.00  0.00           C  
ATOM   4544  HB1 ALA   287      45.163  37.816  51.546  1.00  0.00           H  
ATOM   4545  HB2 ALA   287      44.291  36.400  51.849  1.00  0.00           H  
ATOM   4546  HB3 ALA   287      44.078  37.010  50.299  1.00  0.00           H  
ATOM   4547  C   ALA   287      42.490  39.101  50.918  1.00  0.00           C  
ATOM   4548  O   ALA   287      42.736  40.324  51.132  1.00  0.00           O  
ATOM   4549  N   ALA   288      41.685  38.796  49.883  1.00  0.00           N  
ATOM   4550  H   ALA   288      41.723  37.849  49.532  1.00  0.00           H  
ATOM   4551  CA  ALA   288      40.975  39.767  49.157  1.00  0.00           C  
ATOM   4552  HA  ALA   288      41.665  40.454  48.667  1.00  0.00           H  
ATOM   4553  CB  ALA   288      40.266  39.114  47.968  1.00  0.00           C  
ATOM   4554  HB1 ALA   288      40.987  38.527  47.399  1.00  0.00           H  
ATOM   4555  HB2 ALA   288      39.396  38.542  48.290  1.00  0.00           H  
ATOM   4556  HB3 ALA   288      39.830  39.906  47.360  1.00  0.00           H  
ATOM   4557  C   ALA   288      39.995  40.629  49.996  1.00  0.00           C  
ATOM   4558  O   ALA   288      39.552  41.682  49.432  1.00  0.00           O  
ATOM   4559  N   TRP   289      39.621  40.283  51.172  1.00  0.00           N  
ATOM   4560  H   TRP   289      40.075  39.533  51.675  1.00  0.00           H  
ATOM   4561  CA  TRP   289      38.776  41.079  52.094  1.00  0.00           C  
ATOM   4562  HA  TRP   289      38.158  41.808  51.569  1.00  0.00           H  
ATOM   4563  CB  TRP   289      37.704  40.228  52.708  1.00  0.00           C  
ATOM   4564  HB2 TRP   289      38.182  39.442  53.293  1.00  0.00           H  
ATOM   4565  HB3 TRP   289      37.075  40.915  53.275  1.00  0.00           H  
ATOM   4566  CG  TRP   289      36.685  39.446  51.771  1.00  0.00           C  
ATOM   4567  CD1 TRP   289      36.764  39.291  50.432  1.00  0.00           C  
ATOM   4568  HD1 TRP   289      37.542  39.753  49.841  1.00  0.00           H  
ATOM   4569  NE1 TRP   289      35.611  38.754  49.906  1.00  0.00           N  
ATOM   4570  HE1 TRP   289      35.549  38.447  48.946  1.00  0.00           H  
ATOM   4571  CE2 TRP   289      34.740  38.390  50.918  1.00  0.00           C  
ATOM   4572  CZ2 TRP   289      33.432  37.825  50.994  1.00  0.00           C  
ATOM   4573  HZ2 TRP   289      32.843  37.533  50.137  1.00  0.00           H  
ATOM   4574  CH2 TRP   289      32.834  37.549  52.204  1.00  0.00           C  
ATOM   4575  HH2 TRP   289      31.831  37.157  52.120  1.00  0.00           H  
ATOM   4576  CZ3 TRP   289      33.376  37.979  53.402  1.00  0.00           C  
ATOM   4577  HZ3 TRP   289      32.786  37.956  54.306  1.00  0.00           H  
ATOM   4578  CE3 TRP   289      34.672  38.629  53.336  1.00  0.00           C  
ATOM   4579  HE3 TRP   289      35.062  38.904  54.305  1.00  0.00           H  
ATOM   4580  CD2 TRP   289      35.398  38.800  52.134  1.00  0.00           C  
ATOM   4581  C   TRP   289      39.685  41.861  53.087  1.00  0.00           C  
ATOM   4582  O   TRP   289      39.421  42.980  53.521  1.00  0.00           O  
ATOM   4583  N   ALA   290      40.789  41.152  53.462  1.00  0.00           N  
ATOM   4584  H   ALA   290      40.867  40.181  53.193  1.00  0.00           H  
ATOM   4585  CA  ALA   290      41.751  41.662  54.397  1.00  0.00           C  
ATOM   4586  HA  ALA   290      41.197  41.811  55.324  1.00  0.00           H  
ATOM   4587  CB  ALA   290      42.851  40.559  54.642  1.00  0.00           C  
ATOM   4588  HB1 ALA   290      43.610  40.850  55.368  1.00  0.00           H  
ATOM   4589  HB2 ALA   290      42.317  39.668  54.971  1.00  0.00           H  
ATOM   4590  HB3 ALA   290      43.444  40.474  53.732  1.00  0.00           H  
ATOM   4591  C   ALA   290      42.494  42.882  53.887  1.00  0.00           C  
ATOM   4592  O   ALA   290      42.720  43.806  54.666  1.00  0.00           O  
ATOM   4593  N   PHE   291      42.866  42.958  52.614  1.00  0.00           N  
ATOM   4594  H   PHE   291      42.632  42.205  51.983  1.00  0.00           H  
ATOM   4595  CA  PHE   291      43.659  44.083  52.166  1.00  0.00           C  
ATOM   4596  HA  PHE   291      44.422  44.192  52.936  1.00  0.00           H  
ATOM   4597  CB  PHE   291      44.387  43.828  50.866  1.00  0.00           C  
ATOM   4598  HB2 PHE   291      45.322  44.388  50.870  1.00  0.00           H  
ATOM   4599  HB3 PHE   291      44.623  42.764  50.845  1.00  0.00           H  
ATOM   4600  CG  PHE   291      43.452  44.226  49.725  1.00  0.00           C  
ATOM   4601  CD1 PHE   291      43.642  45.461  49.159  1.00  0.00           C  
ATOM   4602  HD1 PHE   291      44.337  46.109  49.673  1.00  0.00           H  
ATOM   4603  CE1 PHE   291      42.886  45.813  48.040  1.00  0.00           C  
ATOM   4604  HE1 PHE   291      42.973  46.814  47.644  1.00  0.00           H  
ATOM   4605  CZ  PHE   291      41.974  44.904  47.429  1.00  0.00           C  
ATOM   4606  HZ  PHE   291      41.332  45.231  46.625  1.00  0.00           H  
ATOM   4607  CE2 PHE   291      41.877  43.567  47.956  1.00  0.00           C  
ATOM   4608  HE2 PHE   291      41.194  42.862  47.506  1.00  0.00           H  
ATOM   4609  CD2 PHE   291      42.662  43.292  49.076  1.00  0.00           C  
ATOM   4610  HD2 PHE   291      42.555  42.268  49.400  1.00  0.00           H  
ATOM   4611  C   PHE   291      42.756  45.348  52.282  1.00  0.00           C  
ATOM   4612  O   PHE   291      43.308  46.400  52.459  1.00  0.00           O  
ATOM   4613  N   VAL   292      41.443  45.165  52.049  1.00  0.00           N  
ATOM   4614  H   VAL   292      41.136  44.213  51.913  1.00  0.00           H  
ATOM   4615  CA  VAL   292      40.418  46.189  52.101  1.00  0.00           C  
ATOM   4616  HA  VAL   292      40.820  46.996  51.487  1.00  0.00           H  
ATOM   4617  CB  VAL   292      39.095  45.744  51.437  1.00  0.00           C  
ATOM   4618  HB  VAL   292      38.656  45.087  52.188  1.00  0.00           H  
ATOM   4619  CG1 VAL   292      38.163  46.931  51.210  1.00  0.00           C  
ATOM   4620 HG11 VAL   292      37.150  46.586  51.003  1.00  0.00           H  
ATOM   4621 HG12 VAL   292      38.034  47.472  52.148  1.00  0.00           H  
ATOM   4622 HG13 VAL   292      38.634  47.527  50.428  1.00  0.00           H  
ATOM   4623  CG2 VAL   292      39.289  45.061  50.068  1.00  0.00           C  
ATOM   4624 HG21 VAL   292      39.735  45.656  49.271  1.00  0.00           H  
ATOM   4625 HG22 VAL   292      39.924  44.191  50.239  1.00  0.00           H  
ATOM   4626 HG23 VAL   292      38.291  44.816  49.705  1.00  0.00           H  
ATOM   4627  C   VAL   292      40.226  46.696  53.516  1.00  0.00           C  
ATOM   4628  O   VAL   292      40.516  47.889  53.703  1.00  0.00           O  
ATOM   4629  N   PHE   293      39.773  45.834  54.477  1.00  0.00           N  
ATOM   4630  H   PHE   293      39.580  44.901  54.141  1.00  0.00           H  
ATOM   4631  CA  PHE   293      39.814  46.135  55.926  1.00  0.00           C  
ATOM   4632  HA  PHE   293      38.995  46.843  56.052  1.00  0.00           H  
ATOM   4633  CB  PHE   293      39.323  44.940  56.688  1.00  0.00           C  
ATOM   4634  HB2 PHE   293      39.966  44.060  56.639  1.00  0.00           H  
ATOM   4635  HB3 PHE   293      39.377  45.193  57.746  1.00  0.00           H  
ATOM   4636  CG  PHE   293      37.837  44.529  56.471  1.00  0.00           C  
ATOM   4637  CD1 PHE   293      36.838  45.437  56.791  1.00  0.00           C  
ATOM   4638  HD1 PHE   293      37.092  46.383  57.245  1.00  0.00           H  
ATOM   4639  CE1 PHE   293      35.508  45.127  56.609  1.00  0.00           C  
ATOM   4640  HE1 PHE   293      34.776  45.887  56.840  1.00  0.00           H  
ATOM   4641  CZ  PHE   293      35.094  43.837  56.138  1.00  0.00           C  
ATOM   4642  HZ  PHE   293      34.079  43.469  56.149  1.00  0.00           H  
ATOM   4643  CE2 PHE   293      36.123  42.854  55.970  1.00  0.00           C  
ATOM   4644  HE2 PHE   293      35.859  41.821  55.799  1.00  0.00           H  
ATOM   4645  CD2 PHE   293      37.451  43.217  56.072  1.00  0.00           C  
ATOM   4646  HD2 PHE   293      38.169  42.467  55.775  1.00  0.00           H  
ATOM   4647  C   PHE   293      41.146  46.775  56.437  1.00  0.00           C  
ATOM   4648  O   PHE   293      41.143  47.716  57.186  1.00  0.00           O  
ATOM   4649  N   SER   294      42.329  46.345  55.945  1.00  0.00           N  
ATOM   4650  H   SER   294      42.370  45.493  55.405  1.00  0.00           H  
ATOM   4651  CA  SER   294      43.574  46.988  56.182  1.00  0.00           C  
ATOM   4652  HA  SER   294      43.644  46.981  57.270  1.00  0.00           H  
ATOM   4653  CB  SER   294      44.803  46.195  55.633  1.00  0.00           C  
ATOM   4654  HB2 SER   294      44.763  46.232  54.544  1.00  0.00           H  
ATOM   4655  HB3 SER   294      45.676  46.773  55.936  1.00  0.00           H  
ATOM   4656  OG  SER   294      44.964  44.846  56.023  1.00  0.00           O  
ATOM   4657  HG  SER   294      44.254  44.294  55.685  1.00  0.00           H  
ATOM   4658  C   SER   294      43.681  48.407  55.635  1.00  0.00           C  
ATOM   4659  O   SER   294      44.007  49.350  56.445  1.00  0.00           O  
ATOM   4660  N   SER   295      43.392  48.672  54.406  1.00  0.00           N  
ATOM   4661  H   SER   295      43.313  47.917  53.739  1.00  0.00           H  
ATOM   4662  CA  SER   295      43.365  50.017  53.880  1.00  0.00           C  
ATOM   4663  HA  SER   295      44.332  50.520  53.871  1.00  0.00           H  
ATOM   4664  CB  SER   295      42.970  49.880  52.403  1.00  0.00           C  
ATOM   4665  HB2 SER   295      41.964  49.500  52.224  1.00  0.00           H  
ATOM   4666  HB3 SER   295      42.963  50.831  51.871  1.00  0.00           H  
ATOM   4667  OG  SER   295      43.855  49.029  51.664  1.00  0.00           O  
ATOM   4668  HG  SER   295      43.854  48.123  51.982  1.00  0.00           H  
ATOM   4669  C   SER   295      42.384  50.943  54.582  1.00  0.00           C  
ATOM   4670  O   SER   295      42.731  52.123  54.726  1.00  0.00           O  
ATOM   4671  N   LEU   296      41.176  50.407  54.958  1.00  0.00           N  
ATOM   4672  H   LEU   296      40.989  49.473  54.624  1.00  0.00           H  
ATOM   4673  CA  LEU   296      40.206  51.190  55.756  1.00  0.00           C  
ATOM   4674  HA  LEU   296      40.064  52.121  55.207  1.00  0.00           H  
ATOM   4675  CB  LEU   296      38.895  50.410  56.005  1.00  0.00           C  
ATOM   4676  HB2 LEU   296      39.114  49.427  56.421  1.00  0.00           H  
ATOM   4677  HB3 LEU   296      38.226  50.919  56.700  1.00  0.00           H  
ATOM   4678  CG  LEU   296      38.123  50.109  54.710  1.00  0.00           C  
ATOM   4679  HG  LEU   296      38.759  49.546  54.028  1.00  0.00           H  
ATOM   4680  CD1 LEU   296      36.850  49.290  54.931  1.00  0.00           C  
ATOM   4681 HD11 LEU   296      36.146  49.951  55.437  1.00  0.00           H  
ATOM   4682 HD12 LEU   296      36.457  48.848  54.016  1.00  0.00           H  
ATOM   4683 HD13 LEU   296      37.049  48.405  55.536  1.00  0.00           H  
ATOM   4684  CD2 LEU   296      37.701  51.439  54.097  1.00  0.00           C  
ATOM   4685 HD21 LEU   296      37.128  52.081  54.766  1.00  0.00           H  
ATOM   4686 HD22 LEU   296      38.590  51.890  53.655  1.00  0.00           H  
ATOM   4687 HD23 LEU   296      37.095  51.211  53.221  1.00  0.00           H  
ATOM   4688  C   LEU   296      40.889  51.525  57.104  1.00  0.00           C  
ATOM   4689  O   LEU   296      40.622  52.574  57.685  1.00  0.00           O  
ATOM   4690  N   THR   297      41.674  50.564  57.658  1.00  0.00           N  
ATOM   4691  H   THR   297      41.834  49.693  57.173  1.00  0.00           H  
ATOM   4692  CA  THR   297      42.303  50.788  58.980  1.00  0.00           C  
ATOM   4693  HA  THR   297      41.472  51.025  59.644  1.00  0.00           H  
ATOM   4694  CB  THR   297      43.041  49.533  59.506  1.00  0.00           C  
ATOM   4695  HB  THR   297      43.771  49.223  58.758  1.00  0.00           H  
ATOM   4696  CG2 THR   297      43.740  49.765  60.831  1.00  0.00           C  
ATOM   4697 HG21 THR   297      44.540  50.504  60.771  1.00  0.00           H  
ATOM   4698 HG22 THR   297      42.964  50.114  61.512  1.00  0.00           H  
ATOM   4699 HG23 THR   297      44.098  48.838  61.278  1.00  0.00           H  
ATOM   4700  OG1 THR   297      42.117  48.482  59.613  1.00  0.00           O  
ATOM   4701  HG1 THR   297      41.854  48.268  58.715  1.00  0.00           H  
ATOM   4702  C   THR   297      43.283  52.003  58.925  1.00  0.00           C  
ATOM   4703  O   THR   297      43.157  52.982  59.624  1.00  0.00           O  
ATOM   4704  N   LEU   298      44.305  51.952  58.001  1.00  0.00           N  
ATOM   4705  H   LEU   298      44.277  51.171  57.361  1.00  0.00           H  
ATOM   4706  CA  LEU   298      45.195  53.068  57.748  1.00  0.00           C  
ATOM   4707  HA  LEU   298      45.699  53.235  58.700  1.00  0.00           H  
ATOM   4708  CB  LEU   298      46.153  52.718  56.613  1.00  0.00           C  
ATOM   4709  HB2 LEU   298      45.526  52.269  55.843  1.00  0.00           H  
ATOM   4710  HB3 LEU   298      46.472  53.706  56.279  1.00  0.00           H  
ATOM   4711  CG  LEU   298      47.310  51.733  56.884  1.00  0.00           C  
ATOM   4712  HG  LEU   298      47.832  51.874  57.830  1.00  0.00           H  
ATOM   4713  CD1 LEU   298      46.846  50.313  56.965  1.00  0.00           C  
ATOM   4714 HD11 LEU   298      46.490  49.914  56.015  1.00  0.00           H  
ATOM   4715 HD12 LEU   298      47.677  49.711  57.330  1.00  0.00           H  
ATOM   4716 HD13 LEU   298      46.017  50.246  57.669  1.00  0.00           H  
ATOM   4717  CD2 LEU   298      48.298  52.028  55.813  1.00  0.00           C  
ATOM   4718 HD21 LEU   298      49.122  51.315  55.776  1.00  0.00           H  
ATOM   4719 HD22 LEU   298      47.665  51.847  54.944  1.00  0.00           H  
ATOM   4720 HD23 LEU   298      48.636  53.063  55.772  1.00  0.00           H  
ATOM   4721  C   LEU   298      44.398  54.367  57.359  1.00  0.00           C  
ATOM   4722  O   LEU   298      44.911  55.424  57.606  1.00  0.00           O  
ATOM   4723  N   ALA   299      43.275  54.291  56.583  1.00  0.00           N  
ATOM   4724  H   ALA   299      42.860  53.424  56.272  1.00  0.00           H  
ATOM   4725  CA  ALA   299      42.453  55.435  56.306  1.00  0.00           C  
ATOM   4726  HA  ALA   299      43.045  56.257  55.904  1.00  0.00           H  
ATOM   4727  CB  ALA   299      41.329  55.110  55.320  1.00  0.00           C  
ATOM   4728  HB1 ALA   299      40.644  55.959  55.328  1.00  0.00           H  
ATOM   4729  HB2 ALA   299      41.698  54.850  54.328  1.00  0.00           H  
ATOM   4730  HB3 ALA   299      40.833  54.172  55.566  1.00  0.00           H  
ATOM   4731  C   ALA   299      41.881  56.006  57.633  1.00  0.00           C  
ATOM   4732  O   ALA   299      42.144  57.144  58.021  1.00  0.00           O  
ATOM   4733  N   CYS   300      41.247  55.128  58.422  1.00  0.00           N  
ATOM   4734  H   CYS   300      41.036  54.174  58.166  1.00  0.00           H  
ATOM   4735  CA  CYS   300      40.760  55.517  59.764  1.00  0.00           C  
ATOM   4736  HA  CYS   300      40.012  56.280  59.546  1.00  0.00           H  
ATOM   4737  CB  CYS   300      40.094  54.251  60.348  1.00  0.00           C  
ATOM   4738  HB2 CYS   300      39.392  53.763  59.672  1.00  0.00           H  
ATOM   4739  HB3 CYS   300      40.869  53.543  60.638  1.00  0.00           H  
ATOM   4740  SG  CYS   300      39.159  54.692  61.799  1.00  0.00           S  
ATOM   4741  HG  CYS   300      40.015  55.487  62.446  1.00  0.00           H  
ATOM   4742  C   CYS   300      41.747  56.080  60.798  1.00  0.00           C  
ATOM   4743  O   CYS   300      41.373  56.893  61.643  1.00  0.00           O  
ATOM   4744  N   ILE   301      42.977  55.543  60.823  1.00  0.00           N  
ATOM   4745  H   ILE   301      43.211  54.899  60.081  1.00  0.00           H  
ATOM   4746  CA  ILE   301      44.066  56.040  61.784  1.00  0.00           C  
ATOM   4747  HA  ILE   301      43.614  56.025  62.776  1.00  0.00           H  
ATOM   4748  CB  ILE   301      45.349  55.151  61.782  1.00  0.00           C  
ATOM   4749  HB  ILE   301      45.559  54.825  60.763  1.00  0.00           H  
ATOM   4750  CG2 ILE   301      46.633  55.904  62.298  1.00  0.00           C  
ATOM   4751 HG21 ILE   301      47.508  55.259  62.384  1.00  0.00           H  
ATOM   4752 HG22 ILE   301      46.784  56.848  61.774  1.00  0.00           H  
ATOM   4753 HG23 ILE   301      46.465  56.171  63.342  1.00  0.00           H  
ATOM   4754  CG1 ILE   301      44.961  53.829  62.608  1.00  0.00           C  
ATOM   4755 HG12 ILE   301      44.777  54.124  63.641  1.00  0.00           H  
ATOM   4756 HG13 ILE   301      44.066  53.379  62.178  1.00  0.00           H  
ATOM   4757  CD1 ILE   301      46.065  52.770  62.554  1.00  0.00           C  
ATOM   4758 HD11 ILE   301      45.705  51.867  63.046  1.00  0.00           H  
ATOM   4759 HD12 ILE   301      46.631  52.724  61.623  1.00  0.00           H  
ATOM   4760 HD13 ILE   301      46.884  53.077  63.204  1.00  0.00           H  
ATOM   4761  C   ILE   301      44.395  57.498  61.633  1.00  0.00           C  
ATOM   4762  O   ILE   301      44.301  58.320  62.556  1.00  0.00           O  
ATOM   4763  N   ILE   302      44.610  57.890  60.351  1.00  0.00           N  
ATOM   4764  H   ILE   302      44.395  57.273  59.580  1.00  0.00           H  
ATOM   4765  CA  ILE   302      44.862  59.205  59.794  1.00  0.00           C  
ATOM   4766  HA  ILE   302      45.671  59.731  60.300  1.00  0.00           H  
ATOM   4767  CB  ILE   302      45.170  59.125  58.260  1.00  0.00           C  
ATOM   4768  HB  ILE   302      44.439  58.502  57.745  1.00  0.00           H  
ATOM   4769  CG2 ILE   302      45.253  60.508  57.605  1.00  0.00           C  
ATOM   4770 HG21 ILE   302      45.531  61.279  58.323  1.00  0.00           H  
ATOM   4771 HG22 ILE   302      45.891  60.454  56.722  1.00  0.00           H  
ATOM   4772 HG23 ILE   302      44.276  60.794  57.216  1.00  0.00           H  
ATOM   4773  CG1 ILE   302      46.535  58.398  58.121  1.00  0.00           C  
ATOM   4774 HG12 ILE   302      47.299  59.153  58.304  1.00  0.00           H  
ATOM   4775 HG13 ILE   302      46.698  57.598  58.844  1.00  0.00           H  
ATOM   4776  CD1 ILE   302      46.834  57.903  56.716  1.00  0.00           C  
ATOM   4777 HD11 ILE   302      47.745  57.308  56.776  1.00  0.00           H  
ATOM   4778 HD12 ILE   302      46.037  57.191  56.502  1.00  0.00           H  
ATOM   4779 HD13 ILE   302      46.915  58.785  56.081  1.00  0.00           H  
ATOM   4780  C   ILE   302      43.590  60.061  60.167  1.00  0.00           C  
ATOM   4781  O   ILE   302      43.816  61.026  60.851  1.00  0.00           O  
ATOM   4782  N   LEU   303      42.352  59.668  59.801  1.00  0.00           N  
ATOM   4783  H   LEU   303      42.231  58.836  59.240  1.00  0.00           H  
ATOM   4784  CA  LEU   303      41.096  60.415  60.198  1.00  0.00           C  
ATOM   4785  HA  LEU   303      41.238  61.426  59.815  1.00  0.00           H  
ATOM   4786  CB  LEU   303      39.803  59.829  59.604  1.00  0.00           C  
ATOM   4787  HB2 LEU   303      39.599  58.834  59.999  1.00  0.00           H  
ATOM   4788  HB3 LEU   303      38.958  60.482  59.824  1.00  0.00           H  
ATOM   4789  CG  LEU   303      39.763  59.704  58.055  1.00  0.00           C  
ATOM   4790  HG  LEU   303      40.344  58.848  57.713  1.00  0.00           H  
ATOM   4791  CD1 LEU   303      38.321  59.448  57.696  1.00  0.00           C  
ATOM   4792 HD11 LEU   303      38.011  58.513  58.164  1.00  0.00           H  
ATOM   4793 HD12 LEU   303      37.723  60.267  58.095  1.00  0.00           H  
ATOM   4794 HD13 LEU   303      38.171  59.392  56.618  1.00  0.00           H  
ATOM   4795  CD2 LEU   303      40.313  60.987  57.327  1.00  0.00           C  
ATOM   4796 HD21 LEU   303      39.745  61.842  57.692  1.00  0.00           H  
ATOM   4797 HD22 LEU   303      41.389  61.087  57.470  1.00  0.00           H  
ATOM   4798 HD23 LEU   303      40.225  60.908  56.243  1.00  0.00           H  
ATOM   4799  C   LEU   303      40.952  60.743  61.689  1.00  0.00           C  
ATOM   4800  O   LEU   303      40.648  61.896  62.176  1.00  0.00           O  
ATOM   4801  N   THR   304      41.347  59.770  62.479  1.00  0.00           N  
ATOM   4802  H   THR   304      41.642  58.906  62.047  1.00  0.00           H  
ATOM   4803  CA  THR   304      41.210  59.893  63.932  1.00  0.00           C  
ATOM   4804  HA  THR   304      40.276  60.337  64.275  1.00  0.00           H  
ATOM   4805  CB  THR   304      41.287  58.553  64.586  1.00  0.00           C  
ATOM   4806  HB  THR   304      42.224  58.113  64.243  1.00  0.00           H  
ATOM   4807  CG2 THR   304      41.325  58.538  66.064  1.00  0.00           C  
ATOM   4808 HG21 THR   304      41.674  57.595  66.483  1.00  0.00           H  
ATOM   4809 HG22 THR   304      41.927  59.371  66.428  1.00  0.00           H  
ATOM   4810 HG23 THR   304      40.314  58.591  66.468  1.00  0.00           H  
ATOM   4811  OG1 THR   304      40.169  57.774  64.132  1.00  0.00           O  
ATOM   4812  HG1 THR   304      40.251  57.719  63.177  1.00  0.00           H  
ATOM   4813  C   THR   304      42.171  60.892  64.476  1.00  0.00           C  
ATOM   4814  O   THR   304      41.691  61.837  65.133  1.00  0.00           O  
ATOM   4815  N   ALA   305      43.433  60.735  64.109  1.00  0.00           N  
ATOM   4816  H   ALA   305      43.536  59.997  63.427  1.00  0.00           H  
ATOM   4817  CA  ALA   305      44.545  61.762  64.287  1.00  0.00           C  
ATOM   4818  HA  ALA   305      44.678  61.803  65.368  1.00  0.00           H  
ATOM   4819  CB  ALA   305      45.876  61.283  63.679  1.00  0.00           C  
ATOM   4820  HB1 ALA   305      46.583  62.103  63.808  1.00  0.00           H  
ATOM   4821  HB2 ALA   305      46.336  60.421  64.163  1.00  0.00           H  
ATOM   4822  HB3 ALA   305      45.688  61.145  62.615  1.00  0.00           H  
ATOM   4823  C   ALA   305      44.026  63.081  63.755  1.00  0.00           C  
ATOM   4824  O   ALA   305      44.220  64.093  64.468  1.00  0.00           O  
ATOM   4825  N   GLY   306      43.298  63.194  62.722  1.00  0.00           N  
ATOM   4826  H   GLY   306      43.053  62.426  62.114  1.00  0.00           H  
ATOM   4827  CA  GLY   306      42.761  64.446  62.268  1.00  0.00           C  
ATOM   4828  HA2 GLY   306      43.577  65.080  61.923  1.00  0.00           H  
ATOM   4829  HA3 GLY   306      42.130  64.232  61.405  1.00  0.00           H  
ATOM   4830  C   GLY   306      41.871  65.169  63.245  1.00  0.00           C  
ATOM   4831  O   GLY   306      42.177  66.304  63.661  1.00  0.00           O  
ATOM   4832  N   ILE   307      40.787  64.484  63.732  1.00  0.00           N  
ATOM   4833  H   ILE   307      40.685  63.600  63.254  1.00  0.00           H  
ATOM   4834  CA  ILE   307      39.872  65.011  64.784  1.00  0.00           C  
ATOM   4835  HA  ILE   307      39.552  65.964  64.361  1.00  0.00           H  
ATOM   4836  CB  ILE   307      38.645  64.089  64.958  1.00  0.00           C  
ATOM   4837  HB  ILE   307      39.078  63.174  65.363  1.00  0.00           H  
ATOM   4838  CG2 ILE   307      37.580  64.628  65.975  1.00  0.00           C  
ATOM   4839 HG21 ILE   307      38.050  64.916  66.915  1.00  0.00           H  
ATOM   4840 HG22 ILE   307      37.059  65.506  65.592  1.00  0.00           H  
ATOM   4841 HG23 ILE   307      36.889  63.827  66.240  1.00  0.00           H  
ATOM   4842  CG1 ILE   307      37.782  63.695  63.677  1.00  0.00           C  
ATOM   4843 HG12 ILE   307      36.855  64.264  63.598  1.00  0.00           H  
ATOM   4844 HG13 ILE   307      38.403  63.940  62.815  1.00  0.00           H  
ATOM   4845  CD1 ILE   307      37.479  62.168  63.678  1.00  0.00           C  
ATOM   4846 HD11 ILE   307      36.697  61.865  62.981  1.00  0.00           H  
ATOM   4847 HD12 ILE   307      38.419  61.657  63.468  1.00  0.00           H  
ATOM   4848 HD13 ILE   307      37.009  61.836  64.603  1.00  0.00           H  
ATOM   4849  C   ILE   307      40.626  65.306  66.119  1.00  0.00           C  
ATOM   4850  O   ILE   307      40.225  66.235  66.800  1.00  0.00           O  
ATOM   4851  N   ALA   308      41.634  64.474  66.563  1.00  0.00           N  
ATOM   4852  H   ALA   308      41.853  63.690  65.966  1.00  0.00           H  
ATOM   4853  CA  ALA   308      42.517  64.758  67.681  1.00  0.00           C  
ATOM   4854  HA  ALA   308      41.968  64.864  68.617  1.00  0.00           H  
ATOM   4855  CB  ALA   308      43.468  63.539  68.018  1.00  0.00           C  
ATOM   4856  HB1 ALA   308      44.078  63.941  68.826  1.00  0.00           H  
ATOM   4857  HB2 ALA   308      42.874  62.762  68.499  1.00  0.00           H  
ATOM   4858  HB3 ALA   308      44.078  63.192  67.185  1.00  0.00           H  
ATOM   4859  C   ALA   308      43.231  66.055  67.588  1.00  0.00           C  
ATOM   4860  O   ALA   308      43.115  66.856  68.471  1.00  0.00           O  
ATOM   4861  N   MET   309      43.765  66.413  66.384  1.00  0.00           N  
ATOM   4862  H   MET   309      43.682  65.755  65.622  1.00  0.00           H  
ATOM   4863  CA  MET   309      44.542  67.667  66.192  1.00  0.00           C  
ATOM   4864  HA  MET   309      45.220  67.694  67.044  1.00  0.00           H  
ATOM   4865  CB  MET   309      45.462  67.493  64.872  1.00  0.00           C  
ATOM   4866  HB2 MET   309      46.000  66.545  64.867  1.00  0.00           H  
ATOM   4867  HB3 MET   309      44.783  67.407  64.024  1.00  0.00           H  
ATOM   4868  CG  MET   309      46.446  68.672  64.723  1.00  0.00           C  
ATOM   4869  HG2 MET   309      47.110  68.441  63.890  1.00  0.00           H  
ATOM   4870  HG3 MET   309      45.917  69.515  64.279  1.00  0.00           H  
ATOM   4871  SD  MET   309      47.575  69.123  66.055  1.00  0.00           S  
ATOM   4872  CE  MET   309      48.432  67.546  66.418  1.00  0.00           C  
ATOM   4873  HE1 MET   309      47.822  66.908  67.058  1.00  0.00           H  
ATOM   4874  HE2 MET   309      48.706  67.028  65.499  1.00  0.00           H  
ATOM   4875  HE3 MET   309      49.308  67.813  67.009  1.00  0.00           H  
ATOM   4876  C   MET   309      43.682  68.903  66.055  1.00  0.00           C  
ATOM   4877  O   MET   309      44.029  69.994  66.354  1.00  0.00           O  
ATOM   4878  N   PHE   310      42.485  68.667  65.536  1.00  0.00           N  
ATOM   4879  H   PHE   310      42.268  67.786  65.094  1.00  0.00           H  
ATOM   4880  CA  PHE   310      41.594  69.771  65.144  1.00  0.00           C  
ATOM   4881  HA  PHE   310      42.078  70.271  64.305  1.00  0.00           H  
ATOM   4882  CB  PHE   310      40.268  69.126  64.655  1.00  0.00           C  
ATOM   4883  HB2 PHE   310      40.461  68.623  63.707  1.00  0.00           H  
ATOM   4884  HB3 PHE   310      39.880  68.397  65.367  1.00  0.00           H  
ATOM   4885  CG  PHE   310      39.089  70.154  64.447  1.00  0.00           C  
ATOM   4886  CD1 PHE   310      38.977  70.657  63.131  1.00  0.00           C  
ATOM   4887  HD1 PHE   310      39.594  70.308  62.315  1.00  0.00           H  
ATOM   4888  CE1 PHE   310      37.940  71.604  62.858  1.00  0.00           C  
ATOM   4889  HE1 PHE   310      37.741  72.081  61.910  1.00  0.00           H  
ATOM   4890  CZ  PHE   310      37.207  72.100  63.979  1.00  0.00           C  
ATOM   4891  HZ  PHE   310      36.495  72.908  63.900  1.00  0.00           H  
ATOM   4892  CE2 PHE   310      37.437  71.570  65.278  1.00  0.00           C  
ATOM   4893  HE2 PHE   310      36.930  72.086  66.081  1.00  0.00           H  
ATOM   4894  CD2 PHE   310      38.318  70.558  65.510  1.00  0.00           C  
ATOM   4895  HD2 PHE   310      38.495  70.214  66.518  1.00  0.00           H  
ATOM   4896  C   PHE   310      41.381  70.661  66.389  1.00  0.00           C  
ATOM   4897  O   PHE   310      41.200  70.123  67.505  1.00  0.00           O  
ATOM   4898  N   PRO   311      41.374  71.971  66.255  1.00  0.00           N  
ATOM   4899  CD  PRO   311      40.983  72.881  67.300  1.00  0.00           C  
ATOM   4900  HD2 PRO   311      41.759  72.891  68.064  1.00  0.00           H  
ATOM   4901  HD3 PRO   311      40.007  72.532  67.635  1.00  0.00           H  
ATOM   4902  CG  PRO   311      40.991  74.293  66.754  1.00  0.00           C  
ATOM   4903  HG2 PRO   311      42.018  74.655  66.812  1.00  0.00           H  
ATOM   4904  HG3 PRO   311      40.327  74.964  67.299  1.00  0.00           H  
ATOM   4905  CB  PRO   311      40.561  74.079  65.310  1.00  0.00           C  
ATOM   4906  HB2 PRO   311      40.913  74.898  64.683  1.00  0.00           H  
ATOM   4907  HB3 PRO   311      39.486  73.899  65.319  1.00  0.00           H  
ATOM   4908  CA  PRO   311      41.395  72.781  64.987  1.00  0.00           C  
ATOM   4909  HA  PRO   311      41.055  72.189  64.137  1.00  0.00           H  
ATOM   4910  C   PRO   311      42.835  73.104  64.592  1.00  0.00           C  
ATOM   4911  O   PRO   311      43.117  73.689  63.517  1.00  0.00           O  
ATOM   4912  N   PHE   312      43.834  72.629  65.329  1.00  0.00           N  
ATOM   4913  H   PHE   312      43.606  72.195  66.213  1.00  0.00           H  
ATOM   4914  CA  PHE   312      45.269  72.999  65.152  1.00  0.00           C  
ATOM   4915  HA  PHE   312      45.344  74.086  65.162  1.00  0.00           H  
ATOM   4916  CB  PHE   312      45.946  72.494  66.445  1.00  0.00           C  
ATOM   4917  HB2 PHE   312      45.930  71.414  66.589  1.00  0.00           H  
ATOM   4918  HB3 PHE   312      46.965  72.880  66.465  1.00  0.00           H  
ATOM   4919  CG  PHE   312      45.349  73.080  67.723  1.00  0.00           C  
ATOM   4920  CD1 PHE   312      44.503  72.359  68.576  1.00  0.00           C  
ATOM   4921  HD1 PHE   312      44.313  71.305  68.439  1.00  0.00           H  
ATOM   4922  CE1 PHE   312      43.888  72.949  69.724  1.00  0.00           C  
ATOM   4923  HE1 PHE   312      43.284  72.370  70.408  1.00  0.00           H  
ATOM   4924  CZ  PHE   312      44.268  74.317  69.981  1.00  0.00           C  
ATOM   4925  HZ  PHE   312      43.791  74.874  70.774  1.00  0.00           H  
ATOM   4926  CE2 PHE   312      45.251  74.968  69.179  1.00  0.00           C  
ATOM   4927  HE2 PHE   312      45.583  75.979  69.363  1.00  0.00           H  
ATOM   4928  CD2 PHE   312      45.823  74.388  68.057  1.00  0.00           C  
ATOM   4929  HD2 PHE   312      46.405  74.955  67.345  1.00  0.00           H  
ATOM   4930  C   PHE   312      45.833  72.361  63.896  1.00  0.00           C  
ATOM   4931  O   PHE   312      45.270  71.529  63.219  1.00  0.00           O  
ATOM   4932  N   VAL   313      46.981  72.925  63.526  1.00  0.00           N  
ATOM   4933  H   VAL   313      47.203  73.766  64.040  1.00  0.00           H  
ATOM   4934  CA  VAL   313      47.846  72.447  62.433  1.00  0.00           C  
ATOM   4935  HA  VAL   313      47.637  71.413  62.161  1.00  0.00           H  
ATOM   4936  CB  VAL   313      47.646  73.273  61.142  1.00  0.00           C  
ATOM   4937  HB  VAL   313      48.410  73.035  60.402  1.00  0.00           H
[truncated: 11,469,135 more chars]
