# Supplementary material for: Data for molecular dynamics simulations of Escherichia coli cytochrome bd oxidase with the Amber force field
Source: Data Brief. 2021 Sep 23;38:107401. doi: 10.1016/j.dib.2021.107401 (PMC8481974; doi:10.1016/j.dib.2021.107401)
Supplement: Supplementary Data S1 — Supplementary Raw Research Data. This is open data under the CC BY license http://creativecommons.org/licenses/by/4.0/ [file mmc1.zip › protein_solv_equil.rst7]

Cpptraj Generated Restart                                                       
132900  2.0000000E+04
  33.6247481  80.9733228  46.8606366  33.0882522  80.5248834  46.1318151
  33.1449100  81.8112497  47.1568371  34.5476733  81.3012849  46.6141617
  33.6607721  80.0788524  48.0248137  32.5972118  79.8775957  48.1530454
  34.4627921  78.7421287  47.7543623  35.4953433  79.0482321  47.5863084
  34.4442782  77.7706268  48.9687980  33.4931876  77.2593923  49.1176822
  35.1437521  76.9413706  48.8631082  34.7273493  78.3239310  49.8642473
  33.9584906  77.9838193  46.4512054  33.1119367  77.4005863  46.8135409
  33.7123074  78.6066018  45.5911846  34.9523307  77.0103599  45.8775922
  34.5359079  76.1904156  45.2924584  35.6362484  77.6285078  45.2959998
  35.6411964  76.6223918  46.6279499  34.1657462  80.7785530  49.2514717
  35.3001042  81.2363208  49.1874318  33.3325800  80.9290937  50.2711943
  32.4826228  80.3837287  50.2553864  33.7600450  81.6491655  51.4620591
  33.9586971  82.6710885  51.1390873  32.6545757  81.6729260  52.5359673
  32.5558074  80.6532327  52.9082239  32.9266282  82.3152718  53.3735109
  31.2337232  82.1756460  52.1309533  30.4151948  82.0356778  53.0398025
  31.0406505  82.7161650  51.0010382  35.0508356  81.0121732  52.1352360
  35.2509855  79.8106062  52.3148753  35.9221564  81.9376608  52.6093653
  35.7593700  82.9259602  52.4795002  37.2876562  81.6156247  52.9046321
  37.7407028  81.0693272  52.0773425  38.1332981  82.9610629  53.0177300
  37.9327946  83.5132495  52.0995861  37.5632562  83.5416933  53.7430032
  39.6025190  82.8319281  53.5169839  40.3839596  81.6910533  53.0991648
  39.9564634  80.9185412  52.4771711  41.7050989  81.6283936  53.5032775
  42.3333881  80.8043043  53.1990907  42.2604880  82.5634524  54.3758538
  43.5568581  82.3657536  54.7616378  44.0212712  81.9549987  54.0286978
  41.5127528  83.7004311  54.8191268  41.9707254  84.5024123  55.3790271
  40.1785647  83.8251087  54.3674859  39.5058797  84.6180968  54.6591444
  37.4222152  80.6587965  54.0876135  38.3055374  79.8635456  54.0475045
  36.5090887  80.6255660  55.0917823  35.7290281  81.2650933  55.0406823
  36.5428821  79.8512813  56.2898655  37.5242393  79.8615602  56.7641359
  35.4847677  80.3652062  57.1900805  35.3476589  79.6522195  58.0030695
  35.8044351  81.3121705  57.6250311  34.0333768  80.5499167  56.5953494
  34.0670405  81.1461195  55.6834782  33.6190968  79.5661835  56.3745663
  33.0440365  81.1626295  57.5495029  33.3779756  81.6993511  58.5958654
  31.8591729  81.0724240  57.2637289  36.2279325  78.3764979  55.9108548
  36.6152801  77.4329208  56.6534289  35.5554579  78.1854996  54.7465069
  35.4333917  79.0172497  54.1866929  35.2891873  76.8587685  54.1955133
  35.1473428  76.1281472  54.9918644  33.9721893  76.7981470  53.3571437
  34.2224246  77.2498896  52.3972409  33.6462802  75.3080287  52.9749972
  34.5660121  74.7341676  53.0885000  32.7819916  74.8908521  53.4917847
  33.4021346  75.1896038  51.9193133  32.7808684  77.5868369  53.8493021
  33.1066237  78.6206799  53.9639978  32.0655445  77.4729890  53.0347774
  32.3979656  77.1375270  54.7656070  36.4302686  76.3957277  53.2972889
  36.8922964  75.2590655  53.4168103  37.0849713  77.2785869  52.5545376
  36.7282246  78.2232885  52.5352832  38.2756711  77.0296982  51.7342573
  38.0636825  76.2620379  50.9900405  38.7083391  78.3378372  51.0411195
  38.7099849  79.2117868  51.6925098  39.7454049  78.1824789  50.7436916
  38.0278997  78.6527025  49.6902992  36.9708467  78.3887270  49.6576894
  38.1858999  80.1180937  49.2799172  39.2036330  80.4014731  49.0115648
  37.5905916  80.2469573  48.3759801  37.7648999  80.8326089  49.9872548
  38.5469068  77.8574017  48.4635998  38.4575415  76.8199832  48.7858898
  37.9611294  78.1699109  47.5991326  39.6037627  78.0901118  48.3332094
  39.4411344  76.5177293  52.6079224  40.0357388  75.4707921  52.3171118
  39.6565655  77.1824931  53.7375121  38.9080593  77.8352171  53.9213327
  40.4942725  76.6425015  54.8034739  41.5266466  76.6017185  54.4561404
  40.3428611  77.6497343  56.0313906  39.2970367  77.8606816  56.2546672
  40.6686481  77.2178008  56.9776449  41.1727585  78.8956878  55.9322355
  42.1712420  78.5934935  55.6163092  40.6550305  79.4513544  55.1503822
  41.3237046  79.6561183  57.3278942  40.3934590  80.1620253  57.5863562
  41.7416654  78.9324530  58.0276923  42.3144004  80.7351962  57.2852857
  43.0364295  80.7617637  56.5795400  42.3175303  81.8353409  57.9650354
  41.2420474  82.0991597  58.6662345  40.4976290  81.4237541  58.7650789
  41.3445615  82.8212199  59.3649619  43.4109586  82.4897747  58.0423651
  44.2037597  82.2679487  57.4572499  43.5252629  83.1841119  58.7668899
  40.1222433  75.1829188  55.2098226  41.0156617  74.3424368  55.0368738
  38.8186598  74.7986919  55.5107798  38.1139934  75.4836659  55.7439238
  38.4786346  73.4474248  56.0475536  39.0667803  73.1832714  56.9264209
  37.0179094  73.4472582  56.5269506  37.0161550  74.3392506  57.1534066
  36.2975303  73.5702664  55.7182338  36.6451303  72.2135231  57.2672305
  36.0353580  71.1306693  56.6092425  35.7886818  71.2497609  55.5645567
  35.8693816  69.8633273  57.2553119  35.2503373  69.1349225  56.7527081
  36.2702129  69.6909067  58.5923405  35.9601919  68.8499155  59.1948525
  37.0349789  70.7734166  59.1289034  37.5484993  70.6442080  60.0701812
  37.1687149  72.0628106  58.5337035  37.7871093  72.8521048  58.9349553
  38.7877268  72.4457450  54.8822482  39.3512476  71.3666786  55.2156804
  38.5223421  72.7977459  53.5864591  38.2371882  73.7659924  53.5505962
  38.7793655  71.9793815  52.3807120  38.1736259  71.0891577  52.5500667
  38.1676643  72.6088955  51.1118137  38.3514085  73.6821170  51.0614794
  38.5267527  71.9197663  49.7886893  39.5946789  72.0731773  49.6334367
  38.3586817  70.8453882  49.7140956  37.9785729  72.2791040  48.9177844
  36.6092146  72.5098144  51.1772843  36.3526085  71.4504471  51.1748030
  36.4092123  72.7744776  52.2155774  35.7844223  73.4726889  50.3512744
  36.1888836  74.4639160  50.5561747  35.7840371  73.2611654  49.2819954
  34.7922398  73.5333787  50.7984905  40.3031088  71.6286275  52.2854419
  40.6496465  70.4651125  52.3297318  41.2275086  72.6311553  52.3423031
  40.9868703  73.5793546  52.5935227  42.6817658  72.3601857  52.2151423
  42.7748728  71.6244849  51.4162835  43.3567603  73.5987901  51.5859478
  42.8938271  74.5243978  51.9280658  44.3743624  73.5750880  51.9758506
  43.1046536  73.6475938  50.0907671  41.9640752  74.0542612  49.4204390
  41.1168599  74.5304933  49.8914266  42.0999218  73.8198355  48.0458091
  41.4278154  74.0164940  47.3180052  43.2293784  73.1083637  47.7603282
  43.7530414  72.4769652  46.6170042  43.1196123  72.3954352  45.7460719
  45.0485814  71.9630714  46.6797912  45.4299719  71.5862506  45.7422675
  45.8682559  71.9909833  47.8466153  46.8401263  71.5200469  47.8561279
  45.2485327  72.4608745  49.0273027  45.7989274  72.4175893  49.9555227
  43.9461913  73.0174109  49.0460584  43.3304705  71.7658881  53.5052128
  44.4224052  71.1989602  53.4127254  42.6154385  71.8560277  54.6937373
  41.6607717  72.1720716  54.5997582  43.0062321  71.1286552  55.9312125
  44.0622283  71.3569027  56.0756950  42.1970325  71.7044705  57.1226113
  42.3407591  72.7795668  57.2303640  41.1116125  71.6843908  57.0248153
  42.5068282  71.1179467  58.4544532  43.5682034  71.3987401  59.2474804
  44.2440835  72.2235888  59.0765689  43.6571209  70.6124705  60.4041813
  44.3148391  70.6916755  61.1665679  42.5922359  69.8333381  60.4670676
  42.1685313  68.9066259  61.4016741  42.6377687  68.8385113  62.3720230
  41.0850780  68.0710453  61.0800012  40.8061844  67.3112916  61.7951217
  40.3943446  68.2055793  59.8229412  39.5530272  67.5861431  59.5492890
  40.8241582  69.2282524  58.9273268  40.2231560  69.4287157  58.0526763
  41.8820436  70.0810845  59.2468466  42.7379389  69.5970432  55.7676755
  43.6036681  68.7654035  56.0503882  41.5038448  69.2250588  55.3760528
  40.8068161  69.9306425  55.1852579  41.1866534  67.8321855  55.2554943
  41.6012272  67.3779812  56.1554538  39.6842302  67.6403034  55.3391951
  39.3306350  68.2498150  56.1707994  39.2803474  68.0640945  54.4197497
  39.0479737  66.2775848  55.4306805  39.2575539  65.7586138  54.4953484
  39.6615339  65.4713179  56.6055161  39.1975178  64.5079840  56.8171323
  40.6506784  65.2448692  56.2075027  39.6861606  65.9795973  57.5694380
  37.5458827  66.3587632  55.5577426  37.3060766  65.3222930  55.3204189
  37.3770287  66.5903174  56.6093953  37.1680477  67.0971632  54.8505612
  41.8063537  67.2497044  54.0157608  42.2734419  66.0683327  54.1171618
  42.0114748  67.9962341  52.9453797  41.8068513  68.9849492  52.9712984
  42.6871067  67.4735636  51.7118179  42.1941252  66.5633830  51.3702911
  42.5778970  68.5139694  50.5708251  41.5103344  68.7236046  50.5040170
  43.1662886  69.4115817  50.7610831  43.0860638  68.0663972  49.2026828
  44.0994338  67.6891053  49.3399124  42.3002451  66.9102744  48.6304508
  42.3797356  66.0888285  49.3424957  41.2787990  67.2760942  48.5259237
  42.7160654  66.4658455  47.7261961  43.0972548  69.1841900  48.2046738
  43.8466084  69.8766834  48.5881113  43.4214902  68.8411180  47.2221907
  42.1033672  69.5753997  47.9873209  44.1200948  67.0897589  51.9410749
  44.5550891  66.0823240  51.3518167  44.8653313  67.8180787  52.7870585
  44.5346262  68.5990481  53.3355299  46.2681032  67.2946994  52.9998055
  46.8204125  67.2588924  52.0607726  47.0308053  68.2943347  53.8955909
  46.3788580  68.5368502  54.7347875  48.3196727  67.6736477  54.4583820
  48.9779752  68.4180433  54.9062832  48.0831003  66.9705737  55.2570188
  48.8658782  67.1343526  53.6844826  47.5566968  69.5330163  53.1581278
  48.1930656  69.2679964  52.3137919  46.7056243  70.0115687  52.6736038
  47.9086940  70.2938549  53.8547788  46.1674782  65.8836694  53.6541266
  46.8482190  65.0072585  53.2038293  45.2497144  65.6773054  54.5971178
  44.7458350  66.4718126  54.9644919  45.0604004  64.3319804  55.1172378
  45.9825132  63.9697980  55.5718068  44.3413487  64.4429747  55.9288688
  44.6216423  63.2651956  54.1472696  44.9974802  62.1189967  54.2458985
  43.6999001  63.6486817  53.2247438  43.2537511  64.5516854  53.2998135
  43.2974944  62.8360685  52.0519172  42.8677414  61.9002535  52.4092252
  42.0945740  63.5164314  51.3146233  42.2860045  64.5423347  51.0000042
  41.6622230  62.5364481  50.2057625  42.3268267  62.6678857  49.3518737
  41.5179107  61.4923493  50.4834955  40.6972630  62.8307060  49.7929977
  40.8674231  63.5936737  52.2635514  40.5114396  62.5844468  52.4705004
  40.8974823  64.2112940  53.1611830  40.1261996  64.0914268  51.6383077
  44.4199965  62.4153232  51.0528821  44.3189157  61.3566369  50.4399994
  45.4093405  63.2902227  50.7532978  45.3854269  64.2183484  51.1509293
  46.5653060  62.9562297  49.8912520  46.2824012  62.4624535  48.9615989
  47.3908856  64.1946349  49.4759999  47.8884303  64.5160953  50.3909932
  48.1900775  63.9099792  48.7916290  46.6482351  65.3462221  48.8454815
  45.7043799  65.4738256  49.3755330  47.3372169  66.6368302  48.8009778
  46.7466793  67.3141749  48.1840814  47.5932901  67.0002320  49.7961994
  48.2977256  66.4047154  48.3409281  46.3546057  64.9266411  47.3613439
  45.7003161  65.6326714  46.8499514  47.3447999  64.8858162  46.9075283
  45.9131554  63.9336090  47.4457221  47.4814391  61.9891849  50.6588464
  48.2036564  61.1748505  50.1275194  47.5586026  62.1743035  51.9597211
  47.0682303  62.9564813  52.3693952  48.3843996  61.3266360  52.8215086
  49.3878236  61.0869699  52.4696555  48.6371912  62.0717449  54.1106889
  47.6463402  62.4648457  54.3382546  48.8457422  61.3738759  54.9216059
  49.6576984  63.2417560  54.1053854  49.4813829  63.8330840  53.2068593
  49.4569987  64.1140812  55.3453460  48.4433757  64.5147283  55.3329056
  49.5566429  63.6285348  56.3161272  49.9360857  65.0924634  55.3820073
  51.1418515  62.9068324  54.1280892  51.3234044  62.3029631  55.0171793
  51.4730821  62.3468328  53.2535683  51.8310315  63.7508684  54.1008599
  47.7878816  59.9262072  53.1073365  48.4656143  58.9170465  53.0455554
  46.4388918  59.8158055  53.3070483  45.8846741  60.6489007  53.4445077
  45.7073156  58.5836423  53.0670512  45.9728091  57.7529438  53.7209319
  44.2639938  58.8654126  53.2059352  44.1371786  59.8566430  52.7706376
  43.3125242  57.8822135  52.5169332  42.2524686  58.0308827  52.7225794
  43.4237986  58.0023733  51.4393053  43.6302762  56.9050276  52.8805832
  43.8740440  58.8616156  54.7048958  43.8618403  57.8795234  55.1775970
  44.5762006  59.5534746  55.1700917  42.3909860  59.2077412  54.9530359
  41.6480346  58.4639837  54.6650289  42.1518396  59.3142546  56.0111255
  42.2116019  60.1551439  54.4447561  46.0454325  58.0254663  51.6831737
  46.4215660  56.8184473  51.5800611  46.0946708  58.8322922  50.5690570
  45.7584784  59.7813089  50.6493193  46.4356846  58.2500345  49.2662921
  45.6574724  57.5824432  48.8964149  46.4311706  59.0909383  48.5727790
  47.7807113  57.7188989  49.1432474  47.9718673  56.6207452  48.5699305
  48.7879510  58.3532151  49.8702330  48.5056054  59.2664808  50.1963110
  50.1957514  57.9099254  50.0512320  50.4276488  57.6735120  49.0127533
  51.0729773  59.0004465  50.5220351  51.2780126  59.8295417  49.8447893
  50.6054922  59.3549426  51.4406701  52.4476727  58.4450753  51.0119467
  53.3343541  58.0395274  50.0090343  53.1257576  58.2533637  48.9711704
  54.5843638  57.4214780  50.3573769  55.3767493  57.2525581  49.6432402
  54.9688163  57.3453365  51.7120939  55.9134121  56.9802240  52.0873693
  54.0747381  57.7617719  52.6906657  54.3914073  57.6131817  53.7124531
  52.8555029  58.3619853  52.3817717  52.0878567  58.5605935  53.1150354
  50.1049605  56.5899841  50.7882468  50.5074026  55.5269056  50.2700151
  49.6472338  56.6708363  52.0680566  49.3338790  57.5994663  52.3120957
  49.7111941  55.5247826  53.0357045  50.7377061  55.1978354  53.2015041
  49.0262474  55.9912750  54.3565646  47.9541594  55.9370409  54.1673927
  49.3031769  55.3066768  55.1582743  49.4677424  56.9739849  54.5223091
  49.0586111  54.2426980  52.4998790  49.5253623  53.1329878  52.8188722
  47.8871079  54.4480301  51.8814282  47.4886850  55.3689154  51.7659753
  47.2268716  53.2763414  51.2400282  47.1100580  52.5093416  52.0056429
  45.8681878  53.7500627  50.8786623  45.9828177  54.6695348  50.3046137
  44.9775085  52.8069020  50.0619011  45.5039504  52.6933940  49.1142318
  44.8470942  51.8229260  50.5123268  44.0082738  53.2671483  49.8699045
  44.9353243  54.0800401  52.1228086  45.5118243  54.6636055  52.8405834
  44.1022703  54.7173927  51.8263248  44.5063771  53.1427566  52.4772265
  47.9661622  52.7244625  49.9731972  48.1221397  51.5286867  49.9038304
  48.4059124  53.5670285  49.0185778  48.2174167  54.5592783  49.0216831
  48.7226539  53.0121070  47.6883941  48.2584716  52.0307839  47.5901986
  48.3568854  53.9058786  46.5744927  48.6866176  53.3841367  45.6760705
  46.8476604  54.1503373  46.6360114  46.5481793  54.6418532  45.7103621
  46.4164727  53.1512579  46.6993969  46.6096914  54.6547449  47.5725176
  48.9692606  55.1234704  46.6181362  48.5171332  55.7402489  47.1984516
  50.1723497  52.5943951  47.6284441  50.4635119  51.4849018  47.1060026
  51.1333453  53.2868219  48.1833742  50.8919242  54.1649029  48.6201689
  52.5082576  52.8572048  48.2949272  52.7762768  52.2159442  47.4552520
  53.4866193  54.0183445  48.1627126  53.0426365  54.9102846  47.7206463
  53.8643416  54.2624749  49.1556005  54.5874200  53.7218114  47.1792342
  54.3094926  53.3737260  46.0002790  55.7533156  53.9251710  47.5578989
  52.7322727  52.0966414  49.5769205  53.7293137  51.3971727  49.7085869
  51.8047014  52.1675084  50.5621661  50.9364469  52.6114457  50.2991940
  51.7571685  51.2049739  51.6214837  52.5370127  51.4858100  52.3293501
  50.7696835  51.1992135  52.0829381  51.9557723  49.7012767  51.1763413
  52.7626343  49.0393929  51.8643230  51.2989242  49.2392908  50.1662312
  50.5629372  49.8137480  49.7809729  51.4214608  47.9017567  49.6537476
  51.0679511  47.1577014  50.3675504  50.5346044  47.7298236  48.4045242
  50.7794687  48.5197657  47.6944998  50.7311567  46.7379353  47.9975538
  49.0539233  47.8497834  48.7013203  48.2814941  48.8827704  48.1703936
  48.6310767  49.5765567  47.4201527  46.9237224  48.9697313  48.4693618
  46.3748029  49.8145617  48.0803200  46.2190414  47.9169045  49.1228889
  45.1443413  47.9179722  49.2297666  47.0318198  46.9612114  49.7316864
  46.6300061  46.1798214  50.3596805  48.4255906  46.9505778  49.5456969
  49.0092009  46.1350103  49.9465128  52.8840145  47.5487315  49.4079935
  53.3754453  46.4966813  49.7969547  53.6365775  48.4048804  48.7344016
  53.1626583  49.2192707  48.3707129  55.0484496  48.3173734  48.3769818
  55.2169213  47.2849347  48.0707326  55.3796023  49.2691535  47.2164138
  55.1880946  50.3062864  47.4916961  56.4536568  49.3194231  47.0375850
  54.6878030  49.1098639  45.9051460  53.4484056  48.8517308  45.8167432
  55.3877003  49.3518645  44.8396515  56.0790168  48.5302406  49.4714148
  57.0072506  47.7336617  49.6234921  56.0483135  49.5984552  50.2337154
  55.3493732  50.3164768  50.1071163  56.9676752  49.7810540  51.3536485
  58.0258653  49.7860676  51.0922893  56.6448055  51.1941525  51.9327340
  55.6120093  51.2444237  52.2775605  57.2132507  51.3849914  52.8429816
  56.9170021  52.2997601  50.8854882  56.2642064  52.1276714  50.0297171
  56.6833060  53.2504734  51.3646859  58.6072071  52.4913406  50.1727257
  58.7350375  51.2211074  48.8921188  59.8037997  51.0635739  48.7471205
  58.2316726  50.3403315  49.2908129  58.3814680  51.6863910  47.9720103
  56.6887879  48.7405987  52.4318989  57.6082769  48.1613186  52.9985665
  55.4151388  48.3022972  52.6471421  54.6419863  48.6621439  52.1059900
  55.1307816  47.1427285  53.4390994  55.3068074  47.2891336  54.5047827
  54.0667365  46.9142961  53.3780519  55.9692017  45.9112878  52.9561200
  56.7311079  45.3087861  53.7852312  55.8910679  45.5716920  51.7028114
  55.2389510  46.0616135  51.1071434  56.6406879  44.4376422  51.0603832
  56.3479211  43.5852954  51.6734876  56.1281605  44.1555070  49.6728135
  56.2576629  45.0482123  49.0609259  57.0216816  43.1169031  48.9462466
  57.2638609  42.2966952  49.6220485  56.5117022  42.7281103  48.0648494
  57.8892052  43.5909950  48.4871858  54.7039175  43.5667324  49.7776875
  54.3191202  43.2944433  48.7948931  54.7075250  42.6093187  50.2986922
  54.0121882  44.3086249  50.1767001  58.1525768  44.6955298  51.1295640
  58.9064634  43.7562626  51.5178951  58.6063705  45.9979722  51.0638927
  57.9391473  46.7010293  50.7799493  60.0243642  46.3576453  51.0933206
  60.6203741  45.6886789  50.4725488  60.0576267  47.3916832  50.7501599
  60.5799355  46.3231486  52.4883286  61.7289675  46.5853042  52.5794477
  59.8665821  45.9289391  53.5732597  58.8657564  45.9884548  53.4511702
  60.3976365  45.5407546  54.8755226  61.4356929  45.8730991  54.8848020
  59.7161961  46.3679054  55.9846445  58.6490198  46.1611594  55.9040268
  60.1487432  46.0510756  56.9336555  60.0036759  47.8275116  55.6297735
  61.0698038  48.0013525  55.4839949  59.3703215  48.0442491  54.7695485
  59.4059418  48.9733145  56.8476108  57.8078942  49.5422142  56.3299169
  57.8814081  49.6643233  55.2492716  57.1159618  48.7460508  56.6046064
  57.4594656  50.4273452  56.8621206  60.2361115  44.0209552  55.0219634
  61.0891641  43.2787026  55.5462816  59.0578574  43.5218729  54.6430211
  58.3330263  44.1983988  54.4505827  58.6130662  42.1325906  54.7737676
  58.6283067  41.9258244  55.8438683  57.2724565  41.8957077  54.2078306
  57.3214292  42.4540023  53.2729461  57.0525542  40.8421319  54.0354328
  56.1522989  42.4498821  55.0731994  56.5133157  43.3926857  55.4841595
  54.8425637  42.5824156  54.2719687  54.7409479  41.7772283  53.5443405
  53.9634471  42.7424803  54.8961751  54.8913478  43.4920782  53.6734421
  55.8856445  41.5344831  56.2842346  56.7610266  41.4888796  56.9321011
  55.0967696  42.0280754  56.8518113  55.5090328  40.5749514  55.9298864
  59.6467767  41.1644073  54.1390847  60.0473394  40.1803312  54.7423858
  60.3462272  41.5555244  53.0428124  60.1545885  42.4566317  52.6288196
  61.1630025  40.5692829  52.2933754  60.5249592  39.6878520  52.2294977
  61.4568904  41.1068328  50.8916182  62.0667007  42.0100512  50.8709324
  62.1724747  40.0145571  50.0809445  63.0955768  39.6963446  50.5654241
  61.4063863  39.2668726  49.8755755  62.5864771  40.3917518  49.1458388
  60.3127341  41.3442883  50.1239373  59.8126872  42.0386467  50.5591609
  62.4131677  40.2040932  53.1138922  62.6085224  39.0313833  53.3249057
  63.1896528  41.1902543  53.5957801  62.8587513  42.0995610  53.3063572
  64.3101975  41.0259533  54.5874316  65.0730446  40.4277950  54.0890634
  64.9953983  42.3765585  54.8259554  65.0603819  42.9874718  53.9255875
  64.3262676  42.9461707  55.4708634  66.2173522  42.2496322  55.6226935
  65.9771423  41.6992132  56.5323298  66.9107216  41.6707600  55.0125726
  66.8307146  43.6378589  55.9547601  66.8842829  44.2945369  55.0864258
  66.0705751  44.0500727  56.6183669  68.0932655  43.4000774  56.6876731
  68.0628384  43.4858727  57.6935625  69.2507978  43.2017200  56.1677181
  69.5097774  42.9637972  54.8986784  68.6362732  42.9489779  54.3918478
  70.4255519  42.6400165  54.6218698  70.2792788  43.1241420  56.9177012
  70.2572241  43.5267171  57.8437404  71.1700356  43.0481163  56.4477305
  63.8446935  40.4310803  55.8948144  64.5835449  39.8130775  56.6595943
  62.5888701  40.6499521  56.3245781  61.9987606  41.1412021  55.6684147
  61.9780808  40.1352398  57.5701766  62.7921472  39.9004997  58.2559627
  60.9301599  41.1677085  58.1766276  61.4035023  42.1186057  58.4212527
  60.2025565  41.4520276  57.4164577  60.2204585  40.7041200  59.4359579
  58.9438878  40.1599846  59.4118466  58.4015524  40.2118516  58.4793328
  58.3257806  39.6920255  60.5833127  57.3649050  39.1996199  60.5577236
  58.9484071  39.8243826  61.8015520  58.5254761  39.5813813  62.7651285
  60.2964810  40.2579660  61.8292236  60.7813241  40.3634728  62.7884955
  60.8695512  40.7812036  60.6849770  61.8560864  41.2089249  60.7859861
  61.3640785  38.7379701  57.4546566  61.1578517  38.1157296  58.4595308
  60.9820428  38.2120698  56.2690583  60.9613506  38.7601518  55.4209557
  60.4602026  36.8088295  56.1450393  60.4960067  36.2191711  57.0610747
  59.0895436  37.0830354  55.4937277  59.0987055  37.6199571  54.5451859
  58.6208585  36.1325764  55.2386551  58.0754102  37.8008957  56.3943597
  58.4259549  38.8178227  56.5706500  56.6974493  37.9333683  55.8050454
  55.9674857  38.4707768  56.4103933  56.7914697  38.4319914  54.8403510
  56.3741087  36.9121014  55.6036317  57.8486677  36.9532612  57.7310544
  58.8100673  36.8924272  58.2410645  57.1920452  37.5297955  58.3826334
  57.4689382  35.9554701  57.5112367  61.2465545  35.9255516  55.1185782
  62.3079698  36.2724032  54.5952961  60.7383552  34.7310426  54.8694005
  59.8196568  34.5219610  55.2332385  61.2234543  33.6845434  53.9786746
  60.4920140  32.8772030  54.0146805  61.2506623  34.0522364  52.9529241
  62.6529723  33.1017545  54.3471152  63.5428984  33.7886980  54.8653643
  62.8409569  31.7651354  54.1643340  62.1329532  31.2153588  53.6989562
  63.8805476  31.0054179  54.8363436  63.8621132  31.3975339  55.8532040
  63.4387445  29.5459426  54.8065245  63.2630787  29.2987635  53.7595555
  64.2966325  29.0152012  55.2193696  62.2509385  29.1189449  55.7021692
  62.2680134  29.7792198  56.5692594  61.3916195  29.3203872  55.0625668
  62.2194427  27.5986771  56.0623983  62.2373596  27.0697732  55.1094866
  63.1018057  27.3438733  56.6494336  61.0485325  27.1200929  56.8482063
  61.2909699  26.9013932  57.8039753  59.8666019  26.8118449  56.4817128
  59.3646786  27.0014389  55.3179688  59.9505054  27.3031001  54.5525180
  58.5024864  26.5320949  55.0803960  59.0459136  26.3478338  57.3481042
  59.3341963  26.3835337  58.3154313  58.2299360  25.9360976  56.9182742
  65.2308558  31.1550127  54.2030624  66.2211228  30.8356548  54.8921896
  65.3163877  31.7461991  52.9946686  64.4211840  31.8946594  52.5511935
  66.4407352  31.6862927  52.0626764  67.3734303  31.8102742  52.6129566
  66.4355983  30.3147402  51.3041369  67.2122316  30.2069808  50.5469523
  66.6773196  29.5107097  51.9992681  65.1583689  29.9735638  50.5892965
  64.7846446  30.6760279  49.6361464  64.4687239  28.9270130  50.8980172
  64.6795484  28.3093142  51.6687981  63.6324865  28.6152334  50.4251530
  66.2236098  32.8298584  51.0388896  65.1331504  33.3832146  50.9795943
  67.2762792  33.1521409  50.1827318  68.0497633  32.5082984  50.0973550
  67.2349747  34.3058897  49.2298905  66.8192200  35.1244937  49.8173728
  68.5409793  34.8167234  48.7455696  68.3644342  35.7513567  48.2132309
  69.1913736  34.9825197  49.6044063  69.2986511  33.7556854  47.9072628
  69.5630711  34.0856006  46.7352873  69.6100902  32.6433476  48.4102551
  66.3122848  33.9848979  47.9909041  65.9221475  34.9147933  47.3273033
  65.9245343  32.7496403  47.6787546  66.2228829  32.0661234  48.3598514
  64.8405105  32.4566039  46.6844549  64.8904340  33.0691887  45.7842619
  64.7657684  30.9284102  46.4115615  64.5767499  30.3970882  47.3443364
  63.7303704  30.4201416  45.4772027  63.6204194  31.1917320  44.7151929
  64.1258918  29.4669861  45.1262604  62.7783963  30.1752740  45.9482503
  66.0419783  30.4088502  46.0738174  66.6642616  30.4513743  46.8035817
  63.4351444  32.9162490  47.2561385  62.7447844  33.5848846  46.5696292
  63.0538922  32.5729814  48.4746821  63.6773009  32.0829073  49.1002130
  61.8232088  33.0636867  49.1186155  61.0007293  32.7692145  48.4667616
  61.6812567  32.3438150  50.4677150  62.5732662  32.3899604  51.0924466
  60.9025412  32.8305337  51.0549176  61.2184856  30.9275293  50.2114291
  60.4904278  31.0387026  49.4078915  62.0005033  30.2721746  49.8279470
  60.6693915  30.2146925  51.4285766  60.7677069  30.7680277  52.5355036
  60.3109991  29.0295380  51.3384115  61.7639376  34.6004216  49.1734775
  60.6604045  35.1755250  49.0406050  62.8849913  35.2927771  49.1346688
  63.7719308  34.8147967  49.0641059  62.9119613  36.7769288  48.9890794
  61.9963445  37.1762392  49.4253100  64.2166773  37.3219050  49.7622103
  65.1442487  36.8193511  49.4880715  64.2718463  38.4093571  49.7121680
  63.9770959  36.9611704  51.2102201  63.0092170  37.2853049  51.5926435
  63.9967622  35.8714365  51.2241231  65.0477026  37.4053238  52.2327610
  66.0364951  37.0830159  51.9064069  65.1848238  38.4866131  52.2437778
  64.7238597  36.9081033  53.5658482  63.7566552  36.7054835  53.7745602
  65.6408058  36.5649365  54.4558759  66.8090715  37.1169348  54.6216903
  67.0423579  37.8923814  54.0180644  67.3929258  36.7915423  55.3788786
  65.3990769  35.7051450  55.3398623  64.6372407  35.0434849  55.2961014
  66.1010006  35.5968685  56.0579704  62.8656423  37.1896009  47.5129363
  62.1232822  38.1765990  47.3450300  63.3627665  36.3512151  46.6442146
  63.7177059  35.4804640  47.0128752  63.1091426  36.5518343  45.2238016
  63.3998897  37.5552744  44.9128770  63.7819985  35.4918211  44.4295865
  64.5728535  35.0551612  45.0394853  63.1008680  34.6715708  44.2029706
  64.4172388  35.9806083  43.1630813  63.6505631  36.3326478  42.4728810
  65.1075289  36.7906883  43.3983899  65.2017989  34.9140532  42.3931032
  65.9983269  34.5310073  43.0310060  64.5737641  34.0460768  42.1923815
  65.7486757  35.6080799  41.2053670  65.4748927  36.5503258  40.9659605
  66.6778125  35.1802900  40.4593520  67.3465987  34.1098555  40.7543632
  67.1232787  33.4163402  41.4538378  68.1645969  33.9869114  40.1748197
  67.0200630  35.8028240  39.3763386  66.5998292  36.7064286  39.2120133
  67.7642880  35.4723586  38.7788256  61.6267593  36.4501162  44.8958132
  61.1265964  37.3538460  44.2070346  60.8865089  35.5371017  45.6018590
  61.3418708  34.8534755  46.1895670  59.3894904  35.3761050  45.3706857
  59.2068294  35.3634558  44.2961742  58.8703791  34.1109399  46.0481900
  59.1314624  34.1139692  47.1064557  57.3617384  33.9960469  45.8478144
  56.8300299  34.6669000  46.5226054  57.0519227  34.2609555  44.8369050
  57.0445886  33.0204553  46.2162433  59.4670457  32.9275610  45.2417710
  58.7602223  32.6791788  44.4500594  60.4195907  33.1906267  44.7818204
  59.6420128  31.6639186  46.1095553  58.9077843  30.9127827  45.8183559
  60.6717204  31.3065325  46.1007325  59.4970410  31.9145474  47.1603970
  58.7593673  36.6187173  45.9722495  57.8345940  37.0964155  45.4364548
  59.1157547  37.1495145  47.1791806  59.8752833  36.7764134  47.7305533
  58.3599153  38.2479642  47.7179357  57.3073150  37.9650219  47.7092068
  58.5438766  38.4568581  49.1916683  59.5996025  38.4895730  49.4608778
  58.0930687  39.3980389  49.5063921  57.9383899  37.2212331  49.9357486
  56.8698642  37.3647732  49.7752819  58.1957846  36.2830106  49.4442339
  58.3399267  37.1358833  51.7169197  60.0102910  36.3806928  51.7902207
  60.5626332  36.8074279  50.9530133  60.4526125  36.6162232  52.7581965
  60.0374331  35.2917661  51.7501094  58.5604334  39.5643962  47.0205819
  57.5797906  40.2494267  46.7408050  59.8013692  39.9924581  46.7307012
  60.5786668  39.3900678  46.9609930  60.0797151  41.3284603  46.0559404
  59.4430555  42.0841857  46.5159884  61.4928865  41.7211522  46.3396480
  61.6852750  41.4117211  47.3669465  62.5042089  40.8935013  45.4991905
  63.5223903  41.0228562  45.8661681  62.2674169  39.8295426  45.5038225
  62.4766954  41.2123350  44.4572297  61.8350247  43.2484270  46.2926201
  62.9202133  43.3161021  46.2158935  61.3984016  43.7517992  45.4300213
  61.5578470  44.0362531  47.6012688  60.5288403  43.8682968  47.9191450
  62.1680468  43.5653182  48.3719685  61.9335519  45.0591045  47.5744222
  59.7750979  41.3790805  44.5540769  59.5153187  42.4694829  44.0258933
  59.7264220  40.2077710  43.8973190  59.8154925  39.3583120  44.4363792
  59.1117742  40.1126121  42.5789143  59.5745190  40.8526947  41.9260398
  59.4513333  38.7615363  41.9469373  59.3260986  37.9354765  42.6469670
  58.6986673  38.5615207  41.1843173  60.8436284  38.7166891  41.2194758
  61.0302549  39.2759818  40.1476389  61.8865930  38.2570336  41.7546618
  61.8087133  37.7916718  42.6476757  62.7788265  38.5021864  41.3497920
  57.6604992  40.4232926  42.5823966  57.0945380  40.5092862  41.4469954
  56.9533888  40.6267360  43.7018315  57.4336927  40.5607396  44.5878634
  55.6167772  41.1475401  43.7241780  55.1677667  40.9825078  42.7447629
  54.7833398  40.4790190  44.8940382  53.7311748  40.6741865  44.6867729
  54.8728894  39.3949599  44.8240615  55.0953467  41.0842810  46.1432771
  56.0125971  40.9506759  46.3930808  55.6334008  42.7333505  43.6482196
  54.5077379  43.2997008  43.5290112  56.7871127  43.4664954  43.7147017
  57.6643322  43.0578339  44.0038069  56.8044732  44.9136306  43.5187462
  55.9363869  45.1622490  42.9082423  56.7778439  45.5637069  44.9693237
  56.6900571  46.6481251  44.9027598  55.6411332  45.0668724  45.8947101
  54.7379381  45.4466281  45.4170815  55.5033450  43.9892911  45.9837795
  55.7486375  45.4281062  46.9174774  58.1582066  45.3404955  45.6580690
  58.2352418  44.2940339  45.9531688  58.9212356  45.7082292  44.9720196
  58.3418039  46.2510353  46.8895157  58.0393758  47.2908544  46.7653739
  57.8914242  45.9043875  47.8196199  59.4016066  46.2955813  47.1403820
  57.9669788  45.4754780  42.6136279  58.0227490  46.7013081  42.3677134
  58.9788625  44.6579830  42.2705624  59.1452073  43.7623916  42.7068483
  60.0564063  45.1136791  41.3250752  60.4538299  46.0153733  41.7910174
  61.1434200  44.0709698  41.2801774  60.6929969  43.1825265  40.8375797
  62.0980596  44.3397886  40.8279605  61.3223687  43.5705808  42.2318539
  59.5099040  45.4017630  39.8602562  59.8779283  46.3793356  39.1880022
  58.4949590  44.5924059  39.3350612  58.0759225  43.2344695  39.7759190
  57.2019185  43.1265456  40.4182351  58.8345054  42.6375018  40.2821617
  57.8541492  42.4690776  38.4484091  57.1711259  41.6219371  38.5111171
  58.8226563  42.0566711  38.1655403  57.3701091  43.5146586  37.4604021
  56.2873765  43.3974157  37.5056196  57.6467692  43.4069401  36.4116142
  57.9337331  44.8009350  37.9694728  58.8318105  45.0543463  37.4061407
  57.0379792  46.0038669  37.7669100  56.3787468  46.0953382  36.7609370
  57.0327038  46.9087183  38.7522404  57.5672091  46.7552878  39.5953674
  56.1841226  48.1338992  38.8405623  56.1357518  48.7966705  37.9765631
  54.7941110  47.6947247  39.2514928  54.5364311  46.6819114  38.9417989
  54.7209277  47.6675191  40.3386943  53.7066269  48.5251563  38.6551061
  53.1370071  48.4094095  37.3612629  52.4726597  49.5564885  37.1291378
  51.9815225  49.7698256  36.1912286  52.4560657  50.3285482  38.1841733
  52.1595593  51.2841870  38.3217901  53.1443758  49.7072643  39.1727983
  53.2937198  50.0945391  40.1698513  56.8439182  49.0588443  39.8998302
  56.1802388  49.5743626  40.8097655  58.1528579  49.2738354  39.7156788
  58.6876049  48.8030093  38.9998091  58.9237724  50.1978791  40.5114241
  58.8570358  49.7317943  41.4944862  60.4049776  50.1051117  40.1521347
  60.8995807  50.7965380  40.8343351  60.7890883  49.0946404  40.2918315
  60.6891757  50.5803304  38.8211922  60.9302612  49.8055123  37.7248289
  60.9261611  48.7255218  37.7267525  61.0318209  50.5575918  36.6054491
  61.2167157  50.1574014  35.6967349  60.9848864  51.9043646  36.8235133
  60.9963946  53.0375616  36.0194345  61.1276750  53.0001344  34.9480967
  60.9262725  54.2680095  36.6361743  60.9887438  55.2063612  36.1051438
  60.8322931  54.3564975  37.9966964  60.6660973  55.3411162  38.4081630
  60.6701368  53.1684370  38.8475722  60.5299274  53.2910678  39.9113876
  60.7350431  51.9397583  38.2374129  58.3854942  51.6483795  40.4778582
  58.5525578  52.4438394  41.3505967  57.5788812  52.0111977  39.4821740
  57.5492257  51.3805232  38.6938402  56.9422844  53.3201588  39.3183568
  57.7897624  53.9966633  39.4289135  56.4546043  53.5832234  37.8888705
  55.5978181  54.2552948  37.8405185  57.2475946  54.0446376  37.3003441
  56.0036944  52.2799954  37.1489080  56.8654670  51.3773100  36.9478283
  54.7633712  52.2221216  36.8474143  55.8628782  53.6911030  40.4027066
  55.7511340  54.8877270  40.7618164  55.2208299  52.6634270  40.9623919
  55.4811344  51.7754995  40.5575138  54.5425076  52.7944037  42.2723997
  54.1287704  51.8581539  42.6470432  55.2874511  53.0895122  43.0113664
  53.5129993  53.9713085  42.4099361  52.8535292  54.3551548  41.4675258
  53.3625689  54.4974960  43.6429802  53.8927653  54.0502457  44.3771184
  52.4497862  55.6449926  44.0166129  52.3071981  56.2034263  43.0914511
  51.1209992  55.0337912  44.4747457  51.3541457  54.3457832  45.2873900
  50.4947943  55.8146326  44.9063173  50.4248922  54.1235387  43.5397960
  49.9313776  54.6346359  42.5494964  50.3943420  52.8246992  43.7065608
  51.0955472  52.4399195  44.3232912  50.3047367  52.3061048  42.8445105
  52.9960852  56.7494625  44.9320955  52.2995377  57.5734246  45.5167614
  54.3053469  56.8309013  45.0515143  54.9475038  56.1188699  44.7341094
  54.9400817  57.9220343  45.9237453  54.5556423  57.7035304  46.9200218
  56.4380057  57.6840368  45.9199922  56.9816136  58.2952105  46.6404489
  56.6635041  56.6517272  46.1875504  57.1592181  57.9667669  44.5621597
  56.9180063  58.9831660  44.2509525  58.2431782  57.9624868  44.6766679
  56.9198056  56.9448158  43.4530533  56.6647682  55.8187635  43.8244949
  56.8115895  57.2746844  42.1990984  57.0480605  58.2361368  41.9995969
  56.5429806  56.5568858  41.5412881  54.5869441  59.3682215  45.6073009
  54.7931874  60.2599176  46.4369466  54.1789679  59.6452747  44.3293187
  53.9109574  58.8455878  43.7736457  53.5702891  60.9122473  43.8924834
  54.3978460  61.5950661  43.7001085  52.7642710  60.7201503  42.5877676
  51.8698193  60.0978877  42.5586914  52.3234777  62.1137002  42.0221504
  53.0907804  62.8820083  42.1172748  52.0031944  62.0637742  40.9814650
  51.4263738  62.5347137  42.4760839  53.7097329  60.1287666  41.5160841
  53.8536091  59.0567148  41.6506513  53.3757513  60.1785700  40.4797075
  54.6821043  60.6179175  41.5737491  52.6089648  61.5815292  44.8803017
  52.7590394  62.7516081  45.1918621  51.6950080  60.8638643  45.4795453
  51.5495342  59.8897044  45.2560510  50.8492034  61.3544750  46.5834486
  49.9705501  61.9236892  46.2800290  50.1007793  60.1812469  47.2586961
  50.8440629  59.4560793  47.5899986  49.6483198  60.6641996  48.1248012
  48.9374829  59.5529187  46.4119097  49.0104483  58.2815825  45.8803133
  49.9187384  57.7054189  45.7831297  47.7048458  57.8685118  45.5502682
  47.4567594  56.9364424  45.2506021  46.7931092  58.8876769  45.7237963
  45.3768310  58.8648041  45.5438203  44.8409340  57.9920553  45.2010025
  44.6989398  60.0309284  45.9207268  43.6216628  60.0252684  45.9971609
  45.4483227  61.1310065  46.4316362  45.0360169  62.0568005  46.8048781
  46.8284174  61.0907694  46.5695518  47.3286585  61.9932320  46.8884879
  47.5517818  59.9194751  46.2546862  51.6260850  62.1844954  47.6973388
  51.3125982  63.3587287  47.9037760  52.6905661  61.6641095  48.3437812
  52.8851566  60.7045950  48.0956490  53.5666864  62.3796805  49.2616938
  52.9950488  62.5829750  50.1672335  54.8101610  61.5213468  49.6811825
  54.5020070  60.4865539  49.8306652  55.4965871  61.5815282  48.8366131
  55.7015838  61.9440734  50.9257607  56.0159765  62.9634940  50.7020673
  54.8786642  61.9664639  52.1890175  54.3193990  62.8989382  52.1127291
  54.0901395  61.2143505  52.2146147  55.5530943  62.0297942  53.0429691
  56.7990992  60.9111606  51.1127503  57.3485057  61.2672372  51.9842215
  56.4558138  59.8926279  51.2939695  57.4588479  60.9053365  50.2451069
  54.0689032  63.6435182  48.6345460  53.9354952  64.6844601  49.2234259
  54.5799463  63.6291033  47.3568710  54.4755824  62.7400440  46.8891273
  54.9944104  64.8663939  46.6006944  55.7858890  65.3742559  47.1518186
  55.4325868  64.6587736  45.1538251  54.4824253  64.4884822  44.6475650
  56.1080337  65.8501610  44.5346252  56.0948396  65.7551388  43.4488544
  55.6349836  66.7724642  44.8717902  57.1162473  66.0103524  44.9166524
  56.4844218  63.4870682  45.0070816  57.4184482  63.8173336  45.4616360
  56.1727476  62.6349291  45.6110846  56.6801994  63.0263290  43.5990165
  57.2649984  63.7850638  43.0789861  57.1461008  62.0450867  43.6895807
  55.6856668  62.9629117  43.1574483  53.8186657  65.8891270  46.7135954
  54.0063033  67.0479526  46.9893432  52.6310950  65.4385439  46.2849659
  52.6037905  64.4562954  46.0514228  51.4741780  66.3699001  46.1022473
  51.7138745  67.2075712  45.4473026  50.2570037  65.6061689  45.4901144
  49.9276186  64.8362324  46.1878280  49.1613914  66.6752422  45.2234735
  49.5862338  67.4533867  44.5893594  48.3063394  66.2800937  44.6749813
  48.8037427  67.1463287  46.1390403  50.5471259  64.8892811  44.3350342
  51.2827525  64.2850654  44.4590379  50.9919936  66.9586331  47.4179005
  50.7477067  68.1858149  47.4920203  51.0761680  66.2553996  48.5931251
  51.3032447  65.2734372  48.5276572  50.9287350  66.8327587  49.9622095
  49.9414000  67.2934893  49.9939453  50.8467028  65.6841208  51.0096329
  51.8628361  65.2898027  51.0187603  50.5212072  66.1014796  51.9625045
  50.2001831  64.8645773  50.6958431  52.0457497  67.7779306  50.4575020
  51.7339444  68.6986949  51.2309298  53.2680850  67.6477374  49.9715161
  53.5365480  66.8076121  49.4793605  54.3046314  68.7082112  49.9653908
  54.6264972  68.8891251  50.9909506  55.1610649  68.2600747  49.4616095
  53.9130584  69.9554830  49.1352514  53.9249246  71.0576431  49.6319621
  53.2446328  69.7690497  48.0383836  53.2582598  68.7968120  47.7651250
  52.6903141  70.8579258  47.2036274  53.4107804  71.6244158  46.9181072
  52.2125442  70.4828173  46.2985697  51.6358062  71.5396682  48.0151287
  51.8027857  72.7364342  48.2706984  50.6234558  70.8277407  48.4591126
  50.6679760  69.8835479  48.1032783  49.5150007  71.2712065  49.2959877
  48.9264598  71.9650736  48.6957623  48.5270613  70.0496675  49.5459919
  49.0142129  69.3462595  50.2212738  47.6897402  70.4446103  50.1213304
  48.1673238  69.6991243  48.5786200  49.9039776  72.0153349  50.6252772
  49.2817682  73.0511737  50.8414108  50.8911788  71.5000592  51.3819146
  51.2491250  70.6354293  51.0019281  51.5023455  72.1340089  52.5120596
  50.6662435  72.3135200  53.1879362  52.4527758  71.1528361  53.2727166
  53.2001618  70.7295255  52.6016558  53.0002213  71.7233513  54.0229938
  51.7187621  70.0309096  54.0172033  51.0619726  69.5343273  53.3029670
  52.7353191  68.9501989  54.4356068  52.1837369  68.0267923  54.6121716
  53.4218593  68.6331637  53.6505901  53.3207267  69.2400514  55.3081808
  50.8774573  70.5134096  55.2743403  49.9719026  71.0774492  55.0509116
  50.7185020  69.5934868  55.8369909  51.5113214  71.1841249  55.8543898
  52.2643984  73.4517507  52.1316199  51.9924384  74.4801257  52.6940850
  53.0496660  73.4612901  51.0584522  53.1871395  72.5908573  50.5649467
  53.6530198  74.6604564  50.5082258  54.1924780  75.1466171  51.3210860
  54.7797536  74.1911522  49.5783239  55.3966980  73.4172685  50.0350334
  54.3437217  73.7735320  48.6708111  55.8204548  75.1773091  49.1732955
  55.8931174  76.4976314  49.6456993  55.1440103  76.8693751  50.3291063
  57.0048477  77.2413485  49.2377821  57.1116798  78.2279260  49.6639883
  57.9638646  76.8218861  48.3306782  58.8140917  77.4773437  48.2128252
  57.8612675  75.4901980  47.8563879  58.6668976  75.0738219  47.2698804
  56.8194356  74.6572779  48.3366470  56.7984605  73.6451745  47.9603279
  52.6756670  75.6931017  49.9100994  52.8163707  76.9448679  50.0082586
  51.6380084  75.2372735  49.1714011  51.6189404  74.2628288  48.9064568
  50.7476193  76.1065933  48.4871692  51.1996670  77.0394993  48.1503614
  50.3341708  75.3324098  47.2636836  49.7098793  74.5262699  47.6490410
  49.7607595  76.0132774  46.6346217  51.1867073  74.8311030  46.8054546
  49.5399034  76.5303280  49.3483524  48.9185607  77.5523684  49.0337602
  49.2111835  75.6973914  50.3512712  49.6605475  74.7928709  50.3474471
  48.0479429  75.8891548  51.2192962  47.5755441  76.8363684  50.9590476
  46.9266552  74.8997666  50.8720213  46.9727834  73.8780387  51.2489137
  46.1315487  75.2420043  51.5344263  46.6622628  74.9124136  49.8146488
  48.3247592  76.1448833  52.6400974  47.4962171  76.7122572  53.3621452
  49.4082703  75.7336198  53.2517456  50.1109168  75.2292531  52.7302075
  49.7428967  75.8609324  54.6805122  48.9969185  76.5160045  55.1305106
  49.6980998  74.4349681  55.2923423  50.5538750  73.9525082  54.8201334
  49.7728093  74.5782988  56.3702945  48.4933116  73.5623906  55.3748166
  47.4603773  73.3919787  54.5129504  47.2666459  74.0253523  53.6598903
  46.4285140  72.5968895  54.9914932  45.6696610  72.2196230  54.4420280
  46.8835845  71.8974921  56.0407462  46.4408003  70.7493473  56.7032473
  45.6699080  70.2161227  56.1667806  47.0646555  70.2671520  57.8701887
  46.6308067  69.3789511  58.3052454  48.2567794  70.9837080  58.3389861
  48.8316850  70.5773726  59.1579948  48.7768712  72.0109102  57.5132465
  49.6757122  72.5129219  57.8395424  48.1316799  72.5405786  56.4046346
  51.1633837  76.4450525  54.8873329  51.8467308  76.0383994  55.8061417
  51.6479419  77.4266752  54.0499579  50.8556967  78.2818488  53.1438920
  49.8338902  78.4772995  53.4691884  51.0044488  77.9767604  52.1080860
  51.5925380  79.5746930  53.1011971  51.3990110  80.1395860  54.0130881
  51.4182054  80.0243854  52.1237081  53.0683195  79.1377111  53.1440200
  53.7885836  79.9098024  53.4145666  53.2420018  78.6888746  52.1660219
  53.0516557  77.8796943  54.0064198  53.7004947  77.1367534  53.5425800
  53.8705760  78.1863263  55.2796044  55.0493661  77.8188964  55.3626191
  53.2330137  78.8336067  56.2455597  52.2468236  79.0053327  56.1112416
  53.7860007  78.9858880  57.6805039  54.7720614  79.4476126  57.6295673
  52.8801051  79.9675784  58.4804616  52.6403165  80.8340681  57.8641834
  52.0063722  79.3709597  58.7426388  53.6065143  80.4444010  59.7292784
  54.1569861  79.5959703  60.1357844  54.3362853  81.2357230  59.5579780
  52.4024382  81.0123448  60.9263770  51.6931889  82.5386894  60.1080666
  51.4385899  82.3533550  59.0645494  50.8141615  82.8269423  60.6845395
  52.3343172  83.4172632  60.1799760  53.9289543  77.6570990  58.4470292
  55.0190383  77.4222773  59.0224392  52.9869147  76.6913831  58.4221817
  52.2238098  76.7912163  57.7681087  53.2115032  75.3655192  58.9697205
  53.5161375  75.4594207  60.0120642  51.8895114  74.5218421  58.9163234
  51.8253658  74.0339035  57.9437471  51.9915442  73.5667062  60.1064167
  51.1179355  72.9158070  60.1416861  52.7278984  72.7642885  60.0615884
  52.0549904  74.1606389  61.0181834  50.6329900  75.3296746  59.0316809
  50.6731547  76.1027360  59.7990540  50.4112033  75.8747882  58.1142051
  49.7175131  74.7457611  59.1268248  54.2896685  74.6271262  58.2151083
  55.1838064  74.1556071  58.9098813  54.3352906  74.6411422  56.9113645
  53.7372601  75.2597492  56.3824176  55.2507562  73.8336762  56.0851688
  55.1708144  72.7517615  56.1908570  54.8776228  74.0745124  54.6123474
  53.8879782  73.7261322  54.3168220  54.8165744  75.1432912  54.4072008
  55.8839687  73.5792667  53.6015961  56.1494752  72.2003382  53.6080659
  55.6624441  71.5749137  54.3415814  57.1238828  71.6365799  52.7284506
  57.3923548  70.5945761  52.8209214  57.8012592  72.4572926  51.7542628
  58.7183070  71.9324972  50.8913555  58.3981610  71.9313079  49.9863109
  57.5403540  73.8533299  51.7017750  58.0042276  74.5714376  51.0418184
  56.5545878  74.3903959  52.5923748  56.4177026  75.4602406  52.6480206
  56.6621527  74.2300525  56.4410691  57.3924236  73.3710945  56.8622452
  56.9883130  75.5222059  56.2101749  56.2457001  76.1680689  55.9832674
  58.2341782  76.1335962  56.6509957  59.1101895  75.9165273  56.0397795
  57.9753291  77.5960441  56.4275610  57.7305934  77.7556988  55.3774588
  57.1382054  78.0556963  56.9529647  58.9104718  78.1269751  56.6056624
  58.5620226  75.8363684  58.1352466  59.6330593  75.3818022  58.5291183
  57.6993411  76.1600448  59.1525511  56.7942720  76.5634178  58.9570003
  58.0253641  76.0633800  60.5769494  58.8438505  76.7681651  60.7234665
  56.8305435  76.6244746  61.4526280  55.9219173  76.0727495  61.2116096
  57.0923254  76.6052012  62.5105503  56.7095973  77.6772224  61.1972967
  58.5149065  74.5987538  60.9110229  59.5824250  74.2691878  61.4620815
  57.7305059  73.6205799  60.4212690  56.8790568  74.0062384  60.0386438
  57.8820972  72.1680990  60.7963880  58.2099858  72.2169754  61.8347522
  56.5301998  71.4244760  60.7322002  56.3215676  70.9905752  61.7101046
  55.6763602  72.0705631  60.5281675  56.4827083  70.7390526  59.8860079
  58.9789656  71.4410945  60.0325297  59.7705806  70.7786134  60.6631747
  59.0833102  71.5537943  58.6991435  58.4687153  72.1812006  58.2004107
  60.1439383  70.7930181  57.9795768  60.2049577  69.7969442  58.4179983
  59.9135223  70.7229419  56.4137626  59.8479080  71.7424223  56.0336902
  60.8674088  70.4466518  55.9644696  58.6949476  69.8713704  56.0018194
  58.9268880  68.8166601  55.1028445  59.9302557  68.5322373  54.8222077
  57.8650574  67.9549737  54.6798166  58.1113072  67.1077081  54.0569988
  56.5760705  68.1563414  55.0848193  55.8133394  67.5078902  54.6796563
  56.3148508  69.2038561  55.9751082  55.3501378  69.3569672  56.4358530
  57.3576321  70.1149731  56.4526102  57.1535973  70.9648468  57.0870334
  61.6047535  71.3331391  58.2552233  62.5474876  70.6026682  57.8960952
  61.8149349  72.4864056  58.8771021  60.9683592  72.9727209  59.1357661
  63.0974664  73.0267764  59.2369965  63.8843332  72.4675389  58.7308331
  63.3384052  74.4610436  58.7715584  64.3575614  74.6356703  59.1164158
  63.3040309  74.5546513  57.6861294  62.3301241  75.3307221  59.3095426
  61.4303787  75.0705380  59.0989178  63.4821690  72.7137751  60.7146145
  64.6716182  72.4459885  61.0288857  62.5930270  72.7918654  61.7201180
  61.6637004  73.1281648  61.5119001  62.7845507  72.0545368  62.9458091
  63.4916959  72.5571678  63.6056635  61.8758932  72.0144884  63.5465083
  63.0113872  70.5326777  62.7507451  63.9841384  70.0242639  63.3211666
  62.2440525  69.8503053  61.9690287  61.5567022  70.3836375  61.4559923
  62.4197520  68.4212785  61.6471929  62.8237741  67.9773294  62.5570145
  61.0773959  67.9100480  61.1116949  60.8551642  68.5231109  60.2382723
  61.2364035  66.8745438  60.8107842  59.9279733  67.9648259  62.1042722
  60.1017028  67.9929159  63.5487895  61.0344590  67.9314128  64.0896996
  58.9745976  67.7955238  64.3313669  59.0465463  67.6235702  65.3951622
  57.6575928  67.8076836  63.7881919  56.8241272  67.6765341  64.4623839
  57.4865373  67.9196783  62.4010725  56.4837240  67.9068124  62.0003193
  58.6279438  68.0138857  61.5737993  58.4732472  67.9032584  60.5106760
  63.5296173  68.1477615  60.5827840  63.5850592  67.1006141  59.9522500
  64.4885156  69.0631002  60.3099704  64.3136025  69.9663002  60.7267859
  65.5102740  68.9413218  59.2258318  65.0557134  68.9022514  58.2359085
  66.3810438  70.3103208  59.2561629  65.8027308  71.1943595  58.9875927
  66.6478437  70.4867713  60.2981720  67.6852997  70.2111140  58.4935702
  67.6841720  69.7928395  57.1468537  66.7131665  69.5945317  56.7176421
  68.8938966  69.7147412  56.4203390  68.8959672  69.4108431  55.3839781
  70.1239891  70.0212315  57.0464911  71.2475368  70.0236378  56.2857049
  71.2509340  69.9385444  55.3294896  70.1317461  70.3649009  58.4008383
  71.0983541  70.5955558  58.8237654  68.9460133  70.5034923  59.1418771
  68.9567473  70.8563484  60.1625520  66.4394895  67.6877958  59.2345489
  66.5816997  66.9697812  58.2502655  67.1182742  67.4244973  60.3451356
  67.0008637  68.0895222  61.0961727  68.0657105  66.3386812  60.4899205
  68.8104570  66.3615284  59.6943511  68.8766473  66.4277112  61.7565291
  68.1142038  66.5772677  62.5209991  69.7005958  65.2391511  62.2317855
  70.1893621  65.4844337  63.1746764  69.1932559  64.2811145  62.3452406
  70.5102835  65.0669589  61.5226628  69.7777832  67.6481099  61.7073847
  70.3947434  67.7311261  60.8126427  69.2163035  68.5625551  61.8987754
  70.5000994  67.6004751  62.5223064  67.3503843  64.9218984  60.3335239
  67.9537738  63.9059431  59.8908796  66.0751396  64.8451723  60.6281007
  65.6115265  65.6244957  61.0728681  65.1564156  63.7827434  60.2351918
  65.7098347  62.8478648  60.3236746  64.0169786  63.6780454  61.2570980
  63.3619934  62.8626733  60.9500730  64.5152620  63.4705802  62.2040784
  63.3799767  64.5430479  61.4417527  64.6610400  63.8946219  58.7901586
  64.5809130  62.8429715  58.1375922  64.3173919  65.0975903  58.2199708
  64.5075672  65.9746603  58.6833083  63.6520747  65.2406409  56.9343845
  63.1192469  64.3322104  56.6534056  62.6184429  66.4615108  57.0504523
  63.2673531  67.2187045  57.4905360  62.3021421  66.8689991  56.0902403
  61.3634541  66.1560112  57.9232705  61.6618732  65.4895317  58.7325009
  61.0836834  67.0003070  58.5533443  60.0309218  65.3606054  57.0366808
  59.0918550  65.0700991  58.5534691  58.2781038  64.3755681  58.3448167
  59.7234859  64.6917700  59.3572182  58.7294698  66.0674106  58.8027627
  64.6273837  65.3368912  55.7690065  64.3062168  64.9459787  54.6624052
  65.8840521  65.6539111  55.9856643  66.1944732  66.0022179  56.8814484
  66.9536211  65.5303914  54.9490567  66.4091145  65.7070688  54.0214804
  68.0591670  66.5759523  55.1239470  67.5067482  67.4804811  55.3784293
  69.0579750  66.2134790  56.2123482  69.7775496  67.0037998  56.4261161
  68.5870355  65.9797425  57.1671705  69.5145017  65.2852011  55.8688608
  68.9037672  66.8488706  53.8066971  69.6120706  67.5979626  54.1606316
  69.4146617  65.9311381  53.5154005  68.0722466  67.5146102  52.6713462
  67.2546467  66.9340039  52.2441163  67.6337589  68.4221518  53.0863123
  68.7111030  67.7047679  51.8089002  67.3351786  64.0913450  54.8093849
  67.5977315  63.6614395  53.7351830  67.1633943  63.2864979  55.8619616
  66.8875022  63.6506418  56.7627295  67.3467367  61.8378094  55.7241935
  68.2840804  61.7493495  55.1749563  67.5262166  61.2073029  57.1521465
  68.4091296  61.5863548  57.6668163  66.6629688  61.3928660  57.7912627
  67.7655044  59.6741258  57.1403563  66.9233448  59.0483700  56.8448960
  68.8647104  59.2249050  56.1555511  68.5977708  59.3574895  55.1070913
  69.7841438  59.7899389  56.3087795  69.1923416  58.2113029  56.3865648
  68.1549780  59.2724048  58.5745482  68.0392345  58.1976974  58.7149312
  69.1402642  59.6448060  58.8549596  67.4116368  59.6512507  59.2759895
  66.1673621  61.1651919  54.9753469  66.3450749  60.1885242  54.3173044
  64.9694870  61.7636622  55.0322517  64.8313819  62.5195119  55.6877807
  63.7191103  61.1909361  54.4653338  63.6694517  60.1092310  54.5900310
  62.4163168  61.8786218  54.9877498  62.4520371  62.9651593  55.0669340
  61.1717654  61.5925478  54.1097042  60.9807978  60.5296706  53.9616099
  60.3006186  62.0364341  54.5915440  61.3329050  62.1167838  53.1677325
  62.0782031  61.4370771  56.3785235  63.0525604  61.4050259  56.8660644
  61.2863490  62.1078156  56.7119558  61.7261937  60.4058351  56.4055635
  63.8710165  61.3333112  52.9716015  63.7895748  60.3446197  52.2607036
  64.2377818  62.5275810  52.5370364  64.3484421  63.2208071  53.2631851
  64.5539823  62.9049330  51.1342190  63.7159369  62.6363846  50.4910530
  64.7619608  64.4297806  51.0260972  65.4479529  64.6748531  51.8369321
  65.1833431  64.7648233  50.0783191  63.6687105  65.4844677  51.2101762
  63.2765126  65.5852880  52.2221651  64.1941279  66.8513278  50.8363844
  64.8672802  66.8201880  49.9796464  63.4384239  67.5476640  50.4728908
  64.7005551  67.3257403  51.6769589  62.5241614  65.1743893  50.2248415
  62.0717525  64.1973260  50.3944668  61.6827477  65.8656786  50.2721922
  63.0009086  65.2095890  49.2452681  65.7562376  62.1498843  50.5307924
  65.5986066  61.6621063  49.4325550  66.9217653  61.9958195  51.2243847
  66.9624808  62.4903729  52.1040774  67.9477782  60.9880759  50.8694233
  68.2033025  61.0953305  49.8152393  69.2162401  61.4906561  51.6142534
  70.0840391  60.8775450  51.3711059  69.5576820  62.4811369  51.3134790
  69.0760379  61.5452181  52.6938262  67.6765919  59.4327815  51.1262531
  68.4119840  58.5202239  50.6796281  66.4940724  59.1472293  51.6195445
  65.9297541  59.9601377  51.8216023  65.9427566  57.7352865  51.6978665
  66.7650079  57.0786746  51.4135012  65.4558923  57.3470424  53.0812881
  64.5907481  57.9756528  53.2921806  65.1674380  56.2980568  53.1485446
  66.4280901  57.5381167  54.0385490  66.5317701  58.4557098  54.3009875
  64.8811625  57.5093825  50.5562426  64.9284521  56.4136208  49.9544117
  64.0889982  58.4856004  50.1722315  64.3130625  59.3811164  50.5820462
  63.2489444  58.4904101  48.9688870  62.5381817  57.6668317  49.0369674
  62.3574656  59.8512344  48.8589690  63.0312638  60.7077902  48.8791753
  61.8327800  59.9600279  47.9097727  61.3344384  59.9593909  49.9792358
  61.8490840  59.9593675  50.9400896  60.6473981  61.3448139  49.8954100
  60.0028725  61.3504258  50.7744213  61.4335334  62.0924136  49.7896443
  59.9905325  61.3667672  49.0258437  60.1949202  58.9823771  50.0237486
  59.9014671  58.9097373  48.9765100  60.6336646  58.0590151  50.4019142
  59.3952092  59.2348882  50.7200251  64.0828526  58.0857397  47.7665979
  63.5771142  57.3474818  46.9438766  65.3472092  58.5876078  47.7106553
  65.7223638  59.2422997  48.3820273  66.3361791  58.3154003  46.6476964
  66.1615596  58.8866120  45.7359261  67.7679043  58.6938406  47.0800270
  67.8944114  59.7725038  47.1726632  67.9350841  58.3286742  48.0933421
  68.8432214  58.3552882  46.1267084  68.8726286  58.9655853  44.8699627
  68.1093548  59.7017597  44.6653446  69.8068552  58.5164500  43.8911227
  69.7638048  58.9067000  42.8850156  70.5660179  57.4014736  44.1908733
  71.1184869  56.8883367  43.4176538  70.6494590  56.9161602  45.4811795
  71.3305981  56.1289990  45.7689759  69.7058708  57.3025907  46.4130625
  69.7724784  56.7820017  47.3569643  66.3227781  56.7069312  46.3666616
  66.2082292  56.3660108  45.2182151  66.2636405  55.8515355  47.3650359
  66.2458362  56.0647965  48.3521036  66.3832514  54.4500943  47.1023646
  67.1871644  54.2939832  46.3830223  66.8018065  53.6803909  48.4101289
  66.1900883  53.7968591  49.3047440  66.7852198  52.6060164  48.2269778
  68.2144758  54.0272169  48.7491689  68.4651767  54.9625158  49.7710843
  67.6940390  55.4110794  50.3798059  69.8053192  55.2054615  50.0413531
  70.1366618  55.9750379  50.7228012  70.8969585  54.5461937  49.4333910
  71.8656907  54.7697647  49.8552607  70.6136596  53.6808340  48.3704477
  71.4056674  53.2353760  47.7867604  69.2629091  53.5267129  47.9549356
  69.0402436  52.9366878  47.0781857  65.1305333  53.8023221  46.5291294
  65.3324581  52.7897971  45.8490874  63.9199794  54.3636192  46.7657806
  63.8525180  55.2060730  47.3187912  62.6747299  53.6600474  46.5339058
  62.7760968  52.6997349  47.0395006  61.5539627  54.3513254  47.2969267
  61.7206586  54.3033026  48.3730320  61.5135816  55.4317772  47.1587317
  60.1407951  53.8005297  46.9873673  60.2574860  52.7250758  46.8536437
  59.5747349  53.9392041  47.9084784  59.2404964  54.2818166  45.8775796
  59.1268142  55.3522001  46.0492054  59.8226074  54.2250032  44.9577867
  57.9083870  53.5621153  45.8567514  57.1427319  54.0914574  46.2487581
  57.6610497  52.4671187  45.2152584  58.4852032  51.7927027  44.4770993
  59.3727986  52.1553177  44.1596305  58.2278203  50.9377368  44.0049898
  56.4748932  51.8938405  45.3223945  55.7274863  52.4020207  45.7732139
  56.3816350  51.0071990  44.8477686  62.3657762  53.3555438  45.0423593
  61.8618621  52.2903838  44.8163228  62.7052753  54.2268525  44.0837617
  63.0478592  55.6432425  44.2241346  64.1234416  55.8182374  44.2486147
  62.4835111  56.1116456  45.0304908  62.5502415  56.2402077  42.8864803
  63.1457780  57.0857344  42.5422117  61.5552797  56.6466191  43.0680985
  62.6820463  55.1143433  41.8725795  63.6968592  55.1913863  41.4822985
  62.0313183  55.0431589  41.0010363  62.4793707  53.8529225  42.6872558
  61.4586427  53.5143808  42.5094813  63.3996011  52.8378723  42.1087151
  63.0606899  52.0807040  41.1865091  64.7336318  52.9442202  42.3479606
  65.0304779  53.6283137  43.0291348  65.8976709  52.2823333  41.6721775
  65.5113454  51.8568332  40.7459966  67.0106647  53.3547974  41.3455960
  67.8235434  52.7860432  40.8940915  66.6270411  54.4151497  40.3626789
  66.1424603  55.2945215  40.7869272  67.5535793  54.6445143  39.8363507
  65.8950479  54.0657656  39.6345193  67.7167420  54.1109703  42.4472542
  67.2518269  55.0031269  42.8667940  67.9627003  53.3818332  43.2192410
  68.5720723  54.5893441  41.9701058  66.5388578  51.0971921  42.4426945
  67.1949698  50.2916582  41.8304655  66.3616976  50.9244199  43.7384198
  65.9463965  51.7016842  44.2318621  67.0403320  49.9678991  44.5917772
  68.1110526  50.1671488  44.5475386  66.6752249  50.0506077  45.6154770
  66.8274001  48.4856913  44.2539465  67.6365781  47.6887961  44.5624223
  65.7458533  48.2202515  43.4956164  65.1631767  49.0293829  43.3346811
  65.4165975  47.0572208  42.7498640  65.2484490  46.1341782  43.3046780
  64.1634280  47.3474986  41.9072753  64.3988697  48.1429510  41.2002233
  63.9153223  46.4750112  41.3028644  63.0627297  47.7485985  42.8122641
  62.4509944  46.8028112  43.6219368  62.8055938  45.7832830  43.6570342
  61.3839151  47.2506776  44.4274855  60.8580059  46.4927863  44.9891172
  60.8743946  48.5580108  44.3327741  60.0040165  48.7853952  44.9303846
  61.4600499  49.4675508  43.4804082  61.1359658  50.4944886  43.3981380
  62.6076309  49.0631281  42.7709724  63.1596532  49.7805736  42.1819535
  66.4322818  46.6182000  41.6880994  66.6289739  45.3896147  41.4711726
  67.0122054  47.5806382  40.9483617  66.7813410  48.5520314  41.1006669
  67.8808517  47.3307984  39.8096747  67.5248722  46.4717500  39.2409792
  67.9731365  48.5508883  38.9018454  67.9613471  49.4459654  39.5237769
  68.8454429  48.5996699  38.2500771  66.8021687  48.7559133  37.9000999
  67.0625435  49.4600646  36.8883387  65.6426116  48.2795721  38.1074769
  69.2568595  46.9342924  40.3089584  69.7073617  45.7679678  40.1366898
  70.0143800  47.7674009  41.1097347  69.5625124  48.6265389  41.3886567
  71.4086428  47.4324664  41.4848278  71.8484759  47.2239997  40.5095388
  72.1918474  48.6166426  42.0848362  71.8625233  48.6645342  43.1227922
  73.2077203  48.2232034  42.1210011  72.1037216  49.8961476  41.2851026
  71.1975439  50.9151932  41.6800953  70.6139625  50.8022873  42.5818105
  71.2953114  52.1439932  41.1627827  70.6633816  52.9496577  41.5062527
  72.2046310  52.3911694  40.0595301  72.2714066  53.6808707  39.6762064
  73.1383496  53.8628171  39.3061989  73.0303462  51.3708139  39.5409743
  73.7347095  51.4469566  38.7258190  72.9910985  50.1134469  40.2334202
  73.6506585  49.3287940  39.8932724  71.6108309  46.1384074  42.2722862
  72.5949427  45.4299062  42.0872310  70.6519350  45.7636810  43.1727120
  70.0290248  46.4932066  43.4887425  70.5968684  44.5005356  43.8716689
  71.5629204  44.4017725  44.3667338  69.4745261  44.4882041  44.9447768
  69.5401246  43.5330207  45.4657586  69.6046930  45.2866381  45.6752970
  68.0227984  44.5534945  44.4590254  67.9685574  45.3344445  43.7005566
  67.6816615  43.6762760  43.9092794  66.9899449  44.7961391  45.5159518
  67.2456318  45.6861161  46.0909869  66.0480342  45.0837599  45.0488559
  66.7924186  43.7392748  46.5486627  67.4272979  43.9049564  47.3165024
  66.5059218  42.4907791  46.3771068  65.9063880  42.1003959  45.2878019
  65.4811250  42.7290217  44.6214113  65.5594474  41.1518650  45.2925891
  66.7382495  41.6394488  47.2654707  67.0293269  41.9781359  48.1713764
  66.6207661  40.6669964  47.0192130  70.5861902  43.2690425  42.9637799
  70.6195003  42.2059277  43.6070411  70.4363550  43.3091777  41.6257266
  70.2661519  44.1954343  41.1722068  70.0951766  42.0943373  40.8655224
  70.5058296  41.1784979  41.2906213  68.5778225  42.0437294  40.9265387
  68.2604869  41.0988393  40.4854238  68.1469218  42.1027753  41.9260076
  67.9423963  42.9527787  40.1204637  68.1720613  43.8127930  40.4799485
  70.5365778  42.1420729  39.3978861  70.5833869  41.1171177  38.7297856
  70.8003449  43.3030244  38.8821977  70.6538067  44.1309901  39.4417505
  71.3902972  43.5870104  37.5451445  71.2889052  42.7404866  36.8660148
  70.5809542  44.8275496  36.9762748  70.8539353  45.7600557  37.4702530
  70.8188596  44.8869845  35.9142162  69.0441500  44.8066624  36.9484267
  68.5611403  44.6993084  37.9196510  68.7363705  45.7384939  36.4740142
  68.5244247  43.6708433  36.0448512  67.6290318  44.0511380  35.5531710
  69.3229609  43.4314724  35.3426109  68.1790834  42.4389383  36.9035270
  68.7056462  42.4929793  37.8563715  67.1059542  42.3018904  37.0366115
  68.6481685  41.2038658  36.2001163  68.1727395  41.0164092  35.3289519
  69.6154637  41.1786037  35.9106211  68.4332251  40.3549266  36.7033080
  72.9390663  43.8050468  37.5626777  73.5333191  43.9443443  36.5103143
  73.5381698  43.9305213  38.7471784  72.9670001  43.8405350  39.5752927
  74.9781024  44.0924651  39.0033513  75.5653427  44.3163536  38.1127768
  75.3016892  45.1510118  40.0915187  74.8069425  44.8140435  41.0024406
  76.7301909  45.3336638  40.3578179  76.7585208  46.3075886  40.8464568
  77.1234202  44.5546646  41.0109876  77.2617086  45.3224558  39.4062596
  74.6656780  46.5070468  39.7516036  73.5950210  46.3874264  39.5858098
  74.7290961  47.2883167  40.5090306  75.2462620  47.1329206  38.4093792
  74.8608359  48.1429757  38.2703259  76.3320106  47.2099113  38.3517392
  75.0005603  46.5061196  37.5521416  75.4882803  42.7229116  39.4860186
  74.7410002  42.0072422  40.1367376  76.6869002  42.3107175  39.1944583
  77.3319981  42.8312760  38.6174248  77.2526595  40.9744488  39.6169516
  76.4593721  40.3663873  40.0517616  77.6783869  40.1916321  38.3608892
  78.6045322  40.6420878  38.0038956  77.9675611  39.2173339  38.7548775
  76.6183193  40.0195611  37.2514498  76.4571171  41.0060579  36.8167799
  77.1327013  39.4265931  36.4952046  75.4450516  39.2695142  37.7374637
  75.5761913  38.0589040  38.0234438  74.4015058  39.8815492  37.6506953
  78.2451843  41.1557532  40.7842498  78.5305697  40.1943290  41.4139968
  78.6962335  42.3630142  41.1165835  78.3494169  43.0903250  40.5076166
  79.5017408  42.5776347  42.3131965  80.2041664  41.7478953  42.3921532
  80.2036493  43.9340429  42.2455870  79.3819191  44.6495465  42.2153478
  80.7024747  44.1644935  43.1869508  81.1090346  44.0619823  41.0064688
  80.5563344  43.9946645  40.0694035  81.4972083  45.0793594  41.0551016
  82.3251788  43.1085159  40.9515908  82.7233888  42.4169408  41.9680252
  82.7912343  42.9151044  39.8409646  78.5809534  42.4280942  43.5678467
  77.7410962  43.2910316  43.8890419  78.7751471  41.3418451  44.3995127
  79.4586355  40.6422446  44.1475151  78.0283469  41.1110539  45.6602896
  77.0039712  40.9566034  45.3213212  78.6004674  39.9531519  46.3555775
  79.5822668  40.1182441  46.7993279  77.6558324  39.4149172  47.4093252
  76.6411875  39.4039224  47.0112397  77.9297883  38.4412030  47.8154394
  77.7360695  40.0723349  48.2750445  78.8210959  38.8781478  45.4826047
  79.5269040  39.1057010  44.8729700  78.0754202  42.1951471  46.6601104
  77.0009575  42.4129260  47.3105500  79.2297163  42.8938820  46.7302593
  80.0247740  42.4697985  46.2740396  79.2708223  44.1238858  47.5157222
  79.1537652  43.8084995  48.5525112  80.7157782  44.6389627  47.3706084
  81.4461651  43.8413608  47.5064984  80.8150593  45.0372023  46.3608319
  80.8984684  45.8094126  48.3920461  80.4053895  46.7034729  48.0104315
  80.4321844  45.5558539  49.3440898  82.3981067  46.1084774  48.6154891
  82.8222437  45.2553478  49.1449973  82.8516390  46.1542945  47.6253834
  82.6482181  47.3504694  49.4007693  81.9431900  48.0208392  49.6721358
  83.8091643  47.6958832  49.7987754  84.8992333  47.0765231  49.6340817
  85.0034047  46.3956291  48.8954123  85.7203294  47.5296076  50.0090694
  83.8845495  48.7810661  50.5164093  83.0585680  49.3202834  50.7334355
  84.8041528  49.1767256  50.6501380  78.2011027  45.1465465  47.2746462
  77.5370899  45.6041205  48.2068768  77.9753162  45.4317632  45.9331435
  78.4090207  44.8925871  45.1974151  77.0198924  46.4492197  45.5574630
  77.0123018  47.2363438  46.3114379  77.2066864  47.0873814  44.1626923
  77.5183629  46.2900620  43.4879773  76.2044868  47.3458827  43.8208253
  78.2306249  48.1771324  44.0567372  78.0130691  49.5040091  44.1778479
  77.0348215  49.9350474  44.3315935  79.2136300  50.2297351  44.0639840
  79.2674679  51.2353162  44.1414962  80.2416401  49.3565576  43.8442206
  81.6152166  49.5452471  43.7621477  81.9968378  50.5449341  43.6158538
  82.4934347  48.4554364  43.7240069  83.5515438  48.6613207  43.6575481
  81.9676503  47.1807403  43.9337873  82.6694085  46.3632890  44.0093454
  80.5923736  46.9602429  44.1135464  80.2331899  45.9635596  44.3233308
  79.6794788  48.0781568  44.0305739  75.6092277  45.8417400  45.6710216
  74.7160543  46.6220609  46.1114739  75.3270633  44.5085090  45.5295346
  76.1254096  43.9247602  45.3246433  73.9866330  43.9331006  45.6154943
  73.4339040  44.4123375  44.8074580  74.0332752  42.4189363  45.2532064
  74.8467989  41.9590998  45.8143046  73.1115376  41.9527416  45.6012900
  74.1944275  42.0603289  43.8319427  73.6213847  42.7150164  43.1753559
  75.2127800  42.2350498  43.4847667  73.7947075  40.5587011  43.6074950
  74.4136587  39.9856922  44.2979011  72.7446054  40.5991114  43.8968952
  73.8111834  40.1526648  42.1899802  73.9612207  40.9579178  41.5990855
  73.5949786  39.0277009  41.5727300  73.3298239  37.9368044  42.2359671
  73.2193408  37.8855908  43.2385992  73.3320417  37.0659361  41.7244170
  73.6809035  38.9489347  40.2811439  73.9732114  39.7354529  39.7189642
  73.3258614  38.1034331  39.8578567  73.4191485  44.1207446  47.0081258
  72.2402215  44.4458420  47.2083222  74.2965942  43.9695502  48.0144455
  75.1858886  43.6127088  47.6951968  73.9735279  43.9677164  49.4625703
  73.0074524  43.4694859  49.5435915  75.0318717  43.1863522  50.3547469
  76.0199383  43.6007243  50.1544403  74.7165095  43.1584061  51.3977549
  75.0823794  41.7419542  49.9464905  74.1672618  41.1831961  49.4022638
  76.1668791  41.0984925  50.3330233  76.8654319  41.7184262  50.7174790
  76.2769724  40.1073313  50.1730903  73.7863758  45.3489503  49.9258893
  72.8561423  45.4847290  50.7327683  74.6149481  46.2825011  49.4132840
  75.3176594  45.9231203  48.7830918  74.4826889  47.6964669  49.6749892
  74.6240761  47.8327407  50.7471551  75.5566564  48.5093535  48.8643527
  76.5479009  48.1343161  49.1190716  75.3559663  48.4717362  47.7936480
  75.6893213  50.0005094  49.2497397  74.7314499  50.5109406  49.1495220
  75.9704995  50.0245375  50.3025746  76.8899173  50.8413733  48.1796660
  78.3799877  49.9722631  48.6089291  78.4556016  48.9554061  48.2237258
  79.2492193  50.5488513  48.2925711  78.4114533  49.9430022  49.6980784
  73.1142335  48.2624386  49.3003117  72.3290123  48.6987472  50.1359163
  72.7453695  48.0097393  48.0571492  73.3863263  47.6152613  47.3835976
  71.4198324  48.4345151  47.6527487  71.2650112  49.4593889  47.9900378
  71.3352324  48.4161433  46.1166032  71.5222473  47.4017051  45.7644095
  70.2842728  48.6512542  45.9483364  72.1792792  49.5466934  45.4234493
  73.4796886  49.4610865  45.1361146  74.1225085  48.6451514  45.4318045
  73.8742034  50.5843038  44.4085342  74.7235684  50.6227700  43.8633741
  72.9491148  51.5850014  44.5322065  72.9901057  52.9363032  44.2551049
  73.8759784  53.3939478  43.8401460  71.8677155  53.7586505  44.3826435
  71.8794912  54.8217116  44.1924781  70.6918947  53.1383782  44.8909253
  69.7460741  53.6576372  44.9377769  70.6227200  51.7630369  45.1926098
  69.7092149  51.3891640  45.6309341  71.7725506  50.9140745  45.0870166
  70.2964268  47.6268836  48.2720792  69.3665186  48.3067113  48.6102389
  70.4430618  46.3519387  48.5704286  71.2346424  45.8583214  48.1833339
  69.3803402  45.5063681  49.1430895  68.5563582  45.5104732  48.4295494
  69.7522415  44.0102837  49.0664527  69.8242227  43.8302252  47.9938401
  70.7479060  43.9369007  49.5039102  68.6322813  43.0856424  49.5800039
  67.4633116  43.4304705  49.2896299  68.8670565  41.9742164  50.1849736
  68.9082103  46.1005692  50.5525328  67.7038067  46.2406144  50.8687028
  69.8972137  46.6026257  51.3034126  70.8313102  46.3302328  51.0325512
  69.6739983  47.3692186  52.5695862  68.9074833  46.8756268  53.1670245
  71.0830583  47.4458571  53.2019409  71.3330980  46.4691335  53.6161772
  71.7834057  47.6828626  52.4010401  71.1968266  48.3648011  54.3669559
  72.0095816  49.3985793  54.3688428  72.6503635  49.7225106  53.5620795
  72.0389446  50.0105360  55.6259257  72.6279824  50.7957161  55.8638893
  71.1287427  49.4337348  56.4931030  70.7703562  49.7282505  57.7994275
  71.2573945  50.5559873  58.2934371  69.7931643  48.9235587  58.3814884
  69.5101987  49.1473402  59.3994532  69.2554313  47.7815026  57.6925092
  68.5306351  47.1505962  58.1854875  69.6237791  47.6600373  56.3292661
  69.2885253  46.7623225  55.8311567  70.6121995  48.3931733  55.7251626
  69.1964842  48.8166552  52.3056260  68.2419946  49.2544564  52.9333302
  69.7177300  49.5164102  51.2994613  70.5159104  49.1049595  50.8371667
  69.2035332  50.8307763  50.8108881  69.5357309  51.6551534  51.4418774
  69.5838472  51.1129574  49.8291371  67.7275009  50.9547085  50.6676004
  67.0751428  51.8425997  51.2531021  67.1413671  49.9476112  50.0315993
  67.6451194  49.1272704  49.7260267  65.7231681  50.0459239  49.7166895
  65.5642779  51.1164330  49.5868190  65.3301870  49.4006810  48.3023206
  66.0135527  49.8978514  47.6138870  65.7272338  47.9231502  48.3062932
  65.1202393  47.4072270  49.0502562  65.5269994  47.4829238  47.3294566
  66.7586825  47.8086880  48.6396281  63.8902675  49.6303312  47.8548139
  63.1436067  49.4269547  48.6224307  63.7517933  50.6450071  47.4814919
  63.4369750  48.9062538  46.6051622  62.4910812  49.3203687  46.2560331
  64.2119256  49.0354798  45.8496146  63.2882037  47.8318853  46.7133221
  64.7942655  49.6538510  50.8545994  63.7242136  50.1651309  51.0875092
  65.2508247  48.7017591  51.6809188  66.2257495  48.5086015  51.5011620
  64.6878046  48.5176967  53.0373900  63.6762368  48.1254082  52.9327942
  65.4295701  47.3633816  53.6342471  65.3366934  46.4622745  53.0280459
  66.5005166  47.5230638  53.7594883  65.1395185  47.0012152  55.0832557
  64.2265542  45.9113104  55.3968077  63.7791017  45.2661003  54.6552619
  63.7593494  45.6203976  56.6889249  62.9912034  44.8805273  56.8590826
  64.2476109  46.3912596  57.7158336  63.8966062  46.2693462  58.7299039
  65.2309395  47.4065717  57.4432321  65.6635915  47.8776496  58.3134607
  65.5734524  47.7236535  56.1581931  66.2446773  48.5443488  55.9524839
  64.6955928  49.7855360  53.8516362  63.7078705  50.1001875  54.4313867
  65.7954335  50.6512341  53.8436126  66.6554319  50.4599792  53.3497256
  65.7739826  51.9014398  54.5680411  65.3301199  51.7287315  55.5484787
  67.3011598  52.4661156  54.5252249  67.6733806  52.2472090  53.5244094
  67.4589437  53.9669949  54.8485938  68.4953134  54.2986197  54.7849444
  66.9567586  54.6356098  54.1494037  67.1695501  54.1137095  55.8891831
  68.1395795  51.7014620  55.5730202  68.2755184  50.6446945  55.3431005
  69.1848651  51.9781282  55.4354114  67.7141998  51.8012610  57.0441173
  68.2812132  51.0514759  57.5958548  67.8013912  52.7570865  57.5607365
  66.6854612  51.5203899  57.2697460  64.8548614  52.9210903  53.8031617
  64.1561088  53.6871869  54.4675548  64.7506533  52.9146353  52.4875119
  65.2744975  52.3408393  51.8421861  63.7332152  53.8151334  51.8426545
  63.6322652  54.7750146  52.3491496  64.0010223  53.9142868  50.7907284
  62.3311970  53.2594417  51.9347901  61.4473347  53.9844463  51.5111182
  62.1059594  52.1201790  52.6071141  62.9305418  51.5377529  52.6378352
  60.8001419  51.5363374  53.0375452  59.9965663  52.1488926  52.6287005
  60.7737062  50.0824614  52.5783445  61.4913364  49.6023984  53.2436613
  59.7757544  49.6785829  52.7488812  61.0182661  49.9585838  51.1458023
  61.9599405  50.0973609  51.0209395  60.5740761  51.7911357  54.5226031
  59.4623806  51.9868264  54.9952338  61.6188896  51.8520273  55.3337096
  62.5228736  51.8522523  54.8832500  61.5117625  52.1064492  56.7865127
  60.5631196  51.6629970  57.0890465  62.5554233  51.2480916  57.4966511
  62.4058927  50.1918207  57.2729717  63.5464859  51.3642949  57.0580210
  62.6556568  51.4652969  58.9884967  61.6545716  50.9598913  59.8457870
  60.7344668  50.5867142  59.4208795  61.8425088  50.9141110  61.2377625
  61.2533618  50.2217137  61.8207651  63.1535375  51.3439712  61.7659511
  63.4099353  51.1698888  62.8005309  64.0560725  52.0144791  60.9593233
  65.0343069  52.2674068  61.3407484  63.7290149  52.1219335  59.5828528
  64.4838473  52.5060930  58.9127335  61.5211470  53.5902626  57.1394241
  60.7045857  53.9866061  57.9096704  62.4190610  54.4656678  56.5999335
  63.0552190  54.1484442  55.8824572  62.6754166  55.8958119  57.0587038
  62.8833409  55.8647125  58.1282370  64.0358027  56.4080539  56.4844886
  64.0123620  56.2641428  55.4042829  64.2666274  57.9327618  56.7617008
  63.4148758  58.5353835  56.4463279  64.3900430  58.1272755  57.8270801
  65.1728068  58.1202335  56.1856812  65.2670032  55.6302219  57.0986901
  65.1143237  55.6201937  58.1778974  65.2032651  54.6148098  56.7075662
  66.1834231  56.1655941  56.8503931  61.4801684  56.8129712  56.9060891
  61.1407345  57.5374860  57.8517964  60.7530624  56.8004713  55.7209312
  61.2045729  56.2766739  54.3796625  60.7756062  55.2933639  54.1868183
  62.2751526  56.2465157  54.1770565  60.5746833  57.2090470  53.3547500
  60.1915056  56.7512963  52.4427525  61.1698756  58.1139008  53.2319257
  59.2889030  57.7561694  54.0827481  58.4484243  57.0847106  53.9071387
  59.0546925  58.7684968  53.7534479  59.6394117  57.6533402  55.5287968
  59.9658348  58.6401172  55.8571551  58.5297485  57.3178070  56.5275770
  58.1342228  58.1867502  57.3296802  58.1115503  56.0233683  56.6902567
  58.2169995  54.9602897  55.6618244  59.1871426  54.4998418  55.8486357
  58.1717035  55.2858092  54.6225528  57.0540686  54.0678858  55.9564866
  57.2578370  53.0208366  55.7322854  56.1850034  54.4312080  55.4080127
  56.7407127  54.2460780  57.3963821  57.3831106  53.5258137  57.9029839
  55.7195861  54.0500255  57.7234353  57.1066877  55.7347417  57.6465324
  56.2355795  56.3092419  57.3315263  57.4743780  56.0227066  59.1013944
  56.6515366  56.5607480  59.8133823  58.7066523  55.7324027  59.4261029
  59.3362985  55.4253926  58.6985107  59.2255972  55.9958180  60.7871241
  58.5614043  55.4853341  61.4845148  60.6314948  55.3582870  60.7578185
  60.4249104  54.3040846  60.5732071  61.2502332  55.7806235  59.9660518
  61.3990083  55.6613070  62.1176608  61.5251654  56.7184216  62.3515261
  60.7424067  54.8737271  63.2425756  59.7320988  55.2700724  63.3440155
  60.6628059  53.8206712  62.9726924  61.3657544  54.9188602  64.1356111
  62.8140117  55.1324070  61.8778494  62.6613108  54.1197127  61.5046965
  63.3807334  55.7637055  61.1934593  63.3859885  55.1527646  62.8054960
  59.2798226  57.4940908  61.1392004  58.6102982  57.9268969  62.1133280
  59.8285836  58.4015537  60.3188084  60.2360005  58.0888885  59.4491235
  59.8725987  59.8537345  60.4900601  60.2568631  60.0301653  61.4947074
  60.8158721  60.4089196  59.4843804  60.6103953  60.0226808  58.4860313
  60.9086888  61.9534281  59.5008421  60.7908236  62.3821499  60.4960339
  61.9361361  62.1611790  59.2020252  60.2372758  62.3878025  58.7601486
  62.2275643  59.8183796  59.8969432  62.3262113  58.7331487  59.8715034
  62.8628988  60.2729403  59.1367955  62.5432236  60.2141018  60.8622776
  58.5274082  60.4965003  60.4788832  58.2931129  61.3683772  61.3480630
  57.6718109  60.2249119  59.5059078  58.0283325  59.6590637  58.7490669
  56.3010366  60.7504062  59.3016669  56.3360889  61.8390489  59.2599784
  55.6697335  60.1732467  57.9904016  55.7618778  59.1008412  57.8184667
  54.1438592  60.4391597  58.0278917  53.6554786  60.2033038  57.0824011
  53.6121940  59.9646982  58.8527059  54.0112266  61.5124583  58.1640785
  56.4681236  60.7664771  56.8155153  56.2636845  61.8366035  56.8491924
  57.5311551  60.6456628  57.0240069  56.1598472  60.2528640  55.4436137
  56.3417998  59.1788383  55.4052453  55.1169084  60.3738740  55.1508040
  56.7254059  60.8916548  54.7652409  55.4205367  60.3747642  60.5436419
  54.5663760  61.1338235  61.0191207  55.6803527  59.2330179  61.1254894
  56.5482057  58.7615110  60.9142732  55.0064147  58.6589611  62.2880759
  53.9265721  58.7449999  62.1671216  55.2686305  57.6023024  62.3411371
  55.5766750  59.3251620  63.6000812  54.8408599  59.8428936  64.4208968
  56.9048736  59.4859107  63.6562015  57.5245311  59.0534726  62.9860359
  57.5523124  60.2147881  64.7981092  57.1707319  59.7421613  65.7031669
  59.1375739  60.1472622  64.7318442  59.3310476  60.2268643  63.6621099
  59.9159316  61.1950136  65.5916615  59.7350189  62.1708402  65.1409586
  59.4287630  61.1645056  66.5662598  60.9612881  60.8886283  65.5534710
  59.5800607  58.7546862  65.2320532  59.0991524  57.9220635  64.7186635
  60.6481633  58.6448045  65.0444823  59.4606616  58.5781455  66.3010184
  56.9876031  61.6438484  64.9146495  56.7235489  62.1294920  66.0312646
  57.0815915  62.3910481  63.8449855  57.3204499  61.9313104  62.9779861
  56.6035321  63.7674986  63.8103803  57.1556490  64.3571796  64.5421885
  56.8248399  64.3708211  62.4360851  56.1535044  63.7749830  61.8177117
  56.5378898  65.4223319  62.4267152  57.8783319  64.2197635  62.2006352
  55.1496527  64.0198804  64.3719895  54.8733985  64.9815332  65.1048818
  54.2432028  63.1304156  63.9904431  54.5489898  62.3150546  63.4787980
  52.8555438  63.1682475  64.5842244  52.5075982  64.1984039  64.5079897
  51.8690185  62.2436635  63.9784408  52.0413581  62.2413823  62.9021536
  52.1000866  61.2420050  64.3409153  50.4454393  62.6745104  64.1880275
  49.6215711  62.1790908  65.1823483  50.0370563  61.3832970  65.7827517
  48.3603847  62.7311570  65.5054423  47.7417109  62.3475080  66.3032243
  47.8923021  63.8537122  64.8607754  46.9605972  64.3305452  65.1271551
  48.6442442  64.3790580  63.7739834  48.1765701  65.0533816  63.0718662
  49.8921965  63.7788148  63.4770357  50.5241666  64.1297108  62.6746108
  52.8127650  63.0241743  66.1196043  52.1831890  63.7197677  66.9163708
  53.6144684  62.0166882  66.5889646  54.0573952  61.4074907  65.9160647
  53.7837949  61.7263156  67.9847900  52.7647037  61.5132982  68.3075543
  54.3435878  60.7970551  68.0906662  54.4342059  62.8417390  68.7542374
  54.0360183  63.1787874  69.8821689  55.2955090  63.5757136  68.1911049
  55.4441162  63.2731923  67.2390036  55.9119312  64.8059401  68.6560093
  56.1942422  64.7199789  69.7053001  57.0435986  65.1814339  67.7544314
  56.8631420  65.0373761  66.6891695  57.1768641  66.2609243  67.8254895
  58.3686116  64.5582610  68.2537952  59.1670766  65.2046653  68.9392693
  58.7345655  63.3720855  67.8568232  58.1480332  62.8387240  67.2310331
  59.5247390  62.9995391  68.3637109  54.8110595  65.8866390  68.7142810
  54.5777003  66.5031890  69.7485795  54.0180118  66.0624237  67.6146081
  54.2473385  65.6104713  66.7409672  52.9594349  67.0955224  67.6073206
  53.3417153  68.1130432  67.6886834  52.1042080  67.0358749  66.3466786
  51.7880678  66.0030945  66.1999812  51.2353462  67.6418451  66.6035622
  52.6894192  67.5764126  64.9850479  53.4812271  66.9048148  64.6532380
  51.7284113  67.5275051  63.8067017  50.9797456  68.3097386  63.9320725
  52.3171245  67.7969340  62.9298177  51.3584990  66.5035537  63.7538963
  53.1482255  69.0456141  65.2195048  53.9335687  69.1465240  65.9686064
  53.4589063  69.5085861  64.2828920  52.2689080  69.6452209  65.4548114
  51.8832750  66.9605976  68.7297128  51.4414911  67.9663335  69.2776697
  51.5390181  65.7519738  69.1375651  52.0320568  65.0202145  68.6460967
  50.6320670  65.4364353  70.3147081  49.6927996  65.9873746  70.2663083
  50.4157852  63.8886074  70.3561067  51.4439620  63.5512224  70.2252440
  49.9838067  63.5941344  71.3125481  49.4899641  63.3927079  69.2597045
  49.8790992  63.8176993  68.3344715  49.5222230  61.8524706  69.1475425
  49.3418099  61.3993194  70.1223296  48.7414629  61.5377360  68.4551148
  50.5165903  61.5465430  68.8223626  48.0352638  63.9594265  69.4343036
  48.0380020  65.0326476  69.6247948  47.4561276  63.8135638  68.5224783
  47.5435440  63.4257927  70.2476613  51.2627562  65.7529097  71.7274623
  50.4619982  65.8269697  72.7065054  52.6130283  65.9030433  71.8465543
  53.2541084  65.7220291  71.0873770  53.2821590  66.4432396  73.0259245
  52.7995401  66.2883512  73.9909091  54.5812050  65.6057801  73.3057457
  55.1439812  65.6613184  72.3739195  55.2101808  65.9983174  74.1047475
  54.3519363  64.1050378  73.5376531  53.8827559  63.9762251  74.5130387
  53.6973779  63.7638574  72.7356210  55.6404984  63.1901784  73.3770955
  56.2744657  62.8222841  74.3327526  55.9357587  62.8562037  72.1857230
  55.2941402  63.0667888  71.4346682  56.7744918  62.3037862  72.0786635
  53.6182895  67.9460438  72.9076984  54.2232499  68.4488251  73.8280086
  53.2824890  68.5793724  71.8105685  52.8279280  68.0470152  71.0825093
  53.7827591  69.9223079  71.4738144  53.0414478  70.4415943  70.8664420
  53.8259082  70.5036874  72.3948117  55.1772512  69.8529133  70.8769435
  56.0579042  69.1821547  71.3769286  55.4576778  70.5321366  69.7918166
  54.6926265  70.8885795  69.2370689  56.8012833  70.7964685  69.1976825
  57.3418360  69.9013673  69.5054156  56.5211486  70.6590759  67.6560902
  55.5434039  71.0815673  67.4245238  57.5783446  71.3430518  66.8603956
  57.2874352  72.3918221  66.8007252  58.5353142  71.3027377  67.3806695
  57.6534157  70.9913445  65.8314319  56.6048020  69.2397068  67.0197449
  56.3836376  69.2922676  65.9537117  57.5642068  68.7233018  66.9886204
  55.8575140  68.6428572  67.5426515  57.3769154  72.1044622  69.7819920
  56.6593312  73.0999270  70.0462481  58.6813334  72.1680386  69.9885166
  59.4808628  71.0096252  70.1814053  59.4981625  70.3640827  69.3032958
  59.1591169  70.5564504  71.1190684  60.8491909  71.5109974  70.5897485
  61.5085656  71.6936148  69.7412346  61.3978859  70.7815897  71.1855686
  60.5480801  72.7931889  71.3656280  61.3427878  73.5371714  71.3105765
  60.5525196  72.5676552  72.4320307  59.2897060  73.2916887  70.6899622
  58.5785281  73.6026311  71.4552340  59.5670618  74.4100872  69.6329143
  60.6614996  74.5319863  69.1458620  58.5597209  75.2609472  69.3803062
  57.6458599  75.1312817  69.7903686  58.7837650  76.4514598  68.4973597
  59.8710122  76.5238578  68.4699356  58.2292783  76.2198791  67.0978406
  58.8294527  76.8350212  66.4273995  58.5367779  75.2244599  66.7773964
  56.7644447  76.2963936  66.8766464  55.8812491  75.3025833  67.3171430
  56.2028812  74.4767295  67.9343287  54.5074247  75.5075886  67.0618194
  53.7401313  74.8196062  67.3848466  54.0226135  76.6699795  66.4000046
  52.9762654  76.9338138  66.3558178  54.8643759  77.6806039  66.1229639
  54.5328232  78.6226797  65.7119046  56.2368949  77.4510926  66.3128600
  56.8386908  78.2958189  66.0117300  58.0982912  77.7286589  68.9988648
  57.2707842  77.7064399  69.9256245  58.5591567  78.9075615  68.5583563
  59.1428113  78.9957205  67.7387983  58.0849864  80.1920506  69.1117072
  57.0534149  80.2101849  69.4633198  59.0324494  80.6359984  70.2713835
  58.7371881  81.5674972  70.7543235  58.8780883  79.9612675  71.1134113
  60.5075510  80.8131830  69.9153653  60.8684320  81.9244185  69.4802346
  61.4436074  79.9007219  70.1694251  61.2221423  78.9420495  70.3974763
  62.3880608  80.1821596  69.9482902  58.1100891  81.2073931  67.8916439
  58.5067098  80.9001927  66.7771060  57.6468908  82.4120416  68.1530671
  57.5823952  82.6716070  69.1270124  57.4279147  83.4896780  67.1845744
  58.0223192  83.2780402  66.2957527  55.9305953  83.5472603  66.8317702
  55.6058856  82.5178073  66.6804749  54.9926803  84.1386261  67.8110328
  54.0074137  84.1946322  67.3482012  55.0911482  83.7372299  68.8196419
  55.3138156  85.1608162  68.0112880  55.6701753  84.3638342  65.5181882
  54.6914673  84.0979609  65.1187605  55.6768263  85.4377992  65.7043463
  56.4010524  84.2077692  64.7247357  57.9557579  84.8287097  67.7625246
  57.8879405  85.0480586  68.9427926  58.2374898  85.8037122  66.8477894
  58.0863742  85.5665037  65.8777398  58.5500529  87.2231171  67.2703151
  58.4993466  87.3106416  68.3556118  59.9583578  87.5968188  66.8423929
  60.2686200  88.5488473  67.2730663  60.7052106  87.0087471  67.3757621
  60.2631197  87.5086713  65.4207897  59.4603745  87.7193796  64.4836853
  61.4719222  87.3919568  65.0342637  57.5969333  88.2445921  66.6654267
  56.7901935  87.8917187  65.7887175  57.7833382  89.5199154  66.9458715
  58.5301015  89.7976716  67.5665938  56.9434376  90.6054194  66.4806821
  55.9043945  90.4272519  66.7577177  57.3014398  91.8973381  67.3103850
  56.6477381  92.6792723  66.9239229  56.9948153  91.7017873  68.3379306
  58.7580057  92.4071919  67.2285142  59.0799051  92.3391640  66.1893545
  58.7378275  93.4928563  67.3235442  59.7562044  91.9177991  68.2356635
  60.6594785  92.7031462  68.6185951  59.6625266  90.7967238  68.6863836
  56.9747982  90.9599598  65.0064612  56.0206638  91.6030843  64.5298653
  58.0431863  90.4773381  64.3764251  58.6879636  89.9382440  64.9365528
  58.2614411  90.5397972  62.9601008  57.8614075  91.5041857  62.6470067
  59.8224604  90.5934017  62.6581971  60.2068732  89.6285340  62.9888980
  60.1197637  90.8335471  61.6373930  60.4924369  91.6859735  63.4917093
  60.2930378  93.0264601  63.1092444  59.7929851  93.2191583  62.1715799
  60.8264951  94.1197515  63.8562356  60.6075298  95.1444024  63.5944073
  61.5807960  93.8764527  65.0324057  61.7721398  94.8163122  65.9295811
  62.4506283  94.4374141  66.4932208  61.8203957  92.5354343  65.4190412
  62.3748611  92.2975162  66.3147889  61.3232282  91.4657301  64.6215060
  61.5252424  90.4288501  64.8461694  57.6970001  89.2932219  62.2393708
  57.7070040  89.2456786  61.0252437  57.0153537  88.3811071  62.9340166
  57.0381028  88.5246562  63.9335046  56.4884096  87.1556912  62.2962066
  56.2683192  86.5306911  63.1616773  55.1239079  87.3930359  61.6233835
  54.5495474  88.0266442  62.2992170  55.3020857  88.0234976  60.7522515
  54.2475461  86.2593471  61.0365560  54.7377515  85.8082628  60.1738107
  53.8779107  85.2095729  62.0771217  54.7620520  84.6229068  62.3265599
  53.6351056  85.7188129  63.0097633  53.0758378  84.5920177  61.6728799
  52.9730096  86.9570823  60.4408832  53.2676153  87.4399621  59.5091458
  52.3052672  86.1014603  60.3402104  52.5572601  87.6662076  61.1567003
  57.5181836  86.1825915  61.5491043  57.2122115  85.6140206  60.4894510
  58.7185943  86.1173311  62.1076759  58.9550258  86.8086780  62.8049848
  59.6097041  84.9554754  61.9011209  59.4512754  84.5228539  60.9132752
  61.0394815  85.3784277  61.7338190  61.1516739  86.3011592  61.1645495
  61.3450626  85.5640482  62.7635112  61.9905566  84.3162211  61.1507568
  62.2082984  83.5826462  61.9270023  61.5265370  83.7773591  60.3246736
  63.3266759  84.8601949  60.6964658  63.1615066  85.6276150  59.9402345
  63.8022879  85.4805415  61.4561126  64.1823786  83.8274072  60.0857048
  64.3528974  83.0167741  60.6635433  64.8132295  83.7569855  58.9713761
  64.9925274  84.6562926  58.0608922  64.7734264  85.6095968  58.3125034
  65.5835835  84.4211687  57.2763736  65.3589910  82.5972466  58.6925263
  64.8513173  81.8713800  59.1777978  65.7572069  82.4376932  57.7781594
  59.5266568  83.8713022  62.9824390  59.3978688  84.1497911  64.1598165
  59.5040881  82.5974622  62.5763122  59.7328848  82.2420386  61.6590194
  59.4023523  81.4875461  63.5678032  58.9020123  81.7512319  64.4995956
  58.4818007  80.4045076  63.0159407  58.8336211  80.2550700  61.9951607
  58.6443120  79.4337237  63.4842019  56.9933868  80.8652664  63.2048582
  56.8738546  81.2213405  64.2281013  56.4446005  82.0578903  62.3600994
  57.1625635  82.8763785  62.4120856  56.2407836  81.8410841  61.3115032
  55.5453715  82.5110097  62.7774458  56.1547807  79.6284944  63.1164495
  56.6518058  78.7672106  63.5628248  55.2381964  79.6565891  63.7056734
  55.8882716  79.5104239  62.0661484  60.7420807  80.7536947  63.8198598
  61.5505360  80.5179902  62.9025300  60.9744157  80.3256085  65.1032415
  60.2282681  80.3895102  65.7809437  62.1980867  79.5766287  65.5622939
  62.6614548  79.1944260  64.6527274  63.0670686  80.5535999  66.3640581
  62.6730287  80.7508974  67.3610077  64.1021950  80.2186519  66.4305641
  63.1836390  81.9878388  65.7067529  64.3156217  82.2568435  64.9036932
  65.0844638  81.5865372  64.5487689  64.4987055  83.5901041  64.3848304
  65.3165567  83.9100161  63.7562003  63.5431372  84.6152631  64.6641345
  63.6785573  85.9001773  64.2039647  62.8987069  86.4350763  64.3692427
  62.4336803  84.2776034  65.4574499  61.6253329  84.9670009  65.6516290
  62.2046396  82.9521842  65.9896029  61.4198526  82.7718980  66.7093294
  61.8216813  78.4198501  66.4665330  60.7649764  78.2821528  67.1117276
  62.6893163  77.3560674  66.3201405  63.6079980  77.5826687  65.9669042
  62.5925590  76.0205863  66.9716631  61.6913857  76.1222231  67.5763586
  62.2495673  74.9709280  65.8670566  61.1930581  75.1564246  65.6734597
  62.8478172  75.1450617  64.9726995  62.4723691  73.4559608  66.1439112
  63.7713449  73.0042472  66.1439446  64.4950752  73.6777243  65.7091467
  64.1243240  71.7468621  66.5388439  65.1595904  71.4444610  66.4823769
  63.1852649  70.7745944  66.7908770  63.5407159  69.5331631  67.0442055
  62.8843977  68.9946346  67.4923501  61.8016534  71.2111049  66.7193223
  61.0532031  70.4374624  66.8070730  61.4485385  72.5383553  66.4522017
  60.4806024  72.9682484  66.6636055  63.7643009  75.7146699  67.8756255
  64.8283651  76.1371535  67.5334491  63.5426321  75.0715455  69.0699165
  62.5728809  74.8299831  69.2159647  64.5352398  74.9667626  70.1869257
  65.4883636  75.2766208  69.7583887  64.2649793  75.9462076  71.3207515
  64.8776161  75.7647317  72.2038414  64.2016353  77.3958987  70.9607463
  64.1003427  78.0893155  71.7956177  65.1554704  77.6336341  70.4898107
  63.4173021  77.4807310  70.2086009  62.9720109  75.6820290  71.8770916
  63.1464861  75.2240636  72.7025770  64.6354477  73.5339750  70.5905367
  65.1959624  73.2585639  71.5984811  64.2253574  72.5125130  69.7999639
  63.7099943  72.8576326  69.0028480  64.4884535  71.1018234  70.1125459
  64.7132964  71.0435449  71.1775108  63.6237069  70.5113798  69.8097430
  65.8273873  70.6148270  69.3954520  66.5368617  71.4033674  68.6981454
  65.9889048  69.2814430  69.3416937  65.3168953  68.6368229  69.7328052
  67.0222647  68.5972376  68.5340389  67.1894609  69.1664006  67.6195998
  68.4465749  68.6252828  69.2969232  69.2845526  68.3101235  68.6751754
  68.6916244  69.6083123  69.6990472  68.4996240  67.5163778  70.3780190
  68.6872192  66.3479427  70.0554362  68.5557225  67.6999032  71.6485173
  68.6311089  68.6245776  72.0477660  68.6661714  66.8231039  72.1375204
  66.5848709  67.2082761  68.1088655  65.5672365  66.7865031  68.5568846
  67.3160136  66.5482309  67.1988001  68.1932807  66.9599297  66.9141834
  67.0373141  65.2044568  66.6258564  66.0354115  65.3494957  66.2218084
  67.9101606  64.8441383  65.3933702  67.9166407  65.6840970  64.6987283
  68.9424558  64.8575097  65.7430785  67.7530563  63.5499578  64.5566138
  68.9138087  62.7953148  64.2681718  69.8861706  63.1844914  64.5317131
  68.7286783  61.5400338  63.5905482  69.5954899  60.9043345  63.4860301
  67.4545008  61.1079858  63.1668350  67.4056077  60.1506274  62.6693669
  66.3635318  61.9695394  63.4037932  65.3774984  61.6015894  63.1614073
  66.4878987  63.1666120  64.1376730  65.6512724  63.8123386  64.3601441
  66.8982615  64.0096871  67.5907135  65.9678771  63.2439668  67.5749519
  67.8143438  63.9692326  68.5368237  68.6142455  64.5843007  68.4926403
  67.7940646  62.9417293  69.5959867  67.7964790  61.9390750  69.1684597
  69.1175944  62.8896023  70.3717330  69.2077292  63.8520838  70.8753267
  68.9933086  62.1790455  71.1889001  70.3568591  62.5892695  69.5555742
  70.5546935  61.2937278  69.0386510  69.9095628  60.4993525  69.3838673
  71.7612654  61.0294399  68.4200218  71.9533019  59.9827568  68.2356726
  72.6678197  62.0581924  68.1827381  73.5946041  61.8118194  67.6859775
  72.5258475  63.3037364  68.7669666  73.1323795  64.1519964  68.4859437
  71.3221190  63.5746452  69.4652938  71.0916182  64.5785445  69.7900329
  66.5135490  62.9859394  70.5540238  65.8630401  62.0372755  70.8524093
  66.1760519  64.2732148  70.8505440  66.7976400  65.0053847  70.5380451
  64.9667343  64.7948044  71.5226565  64.7776168  64.1763121  72.4000402
  65.2606034  66.2564875  71.9224111  66.0535855  66.1314925  72.6597412
  65.8533943  66.8258648  71.2065059  64.0838221  67.0920126  72.4573684
  63.5684945  66.4756021  73.1939657  64.3854054  68.0019776  72.9761346
  62.9891129  67.6826469  71.5338154  63.3488669  68.1684500  70.4408302
  61.7632706  67.8161644  71.9799782  61.5370023  67.3367191  72.8396503
  61.0044091  67.8796825  71.3165065  63.7029017  64.5684628  70.6626112
  62.6399545  64.2938694  71.1974476  63.8270284  64.6904127  69.3228262
  64.6940370  65.0139539  68.9182062  62.7187144  64.2752931  68.5070029
  61.7605461  64.7518482  68.7141534  63.1065020  64.7477424  67.0792470
  63.2989132  65.8155295  67.1836979  63.8671273  64.1636265  66.5612144
  61.9676179  64.3923399  66.0921754  61.3054583  63.5669790  66.3537596
  61.0000774  65.6216222  65.8595966  60.2802663  65.3805656  65.0773763
  60.4116035  65.8018878  66.7592095  61.6241529  66.4724976  65.5863919
  62.4997760  64.1069905  64.7113132  63.0751997  64.9519207  64.3330523
  63.0003093  63.1546851  64.8864726  61.6831160  63.9591138  64.0047003
  62.3911572  62.7632142  68.6779025  61.2353815  62.2785054  68.7336955
  63.3834998  61.9438952  68.9410675  64.3049791  62.3564683  68.9134097
  63.3472859  60.4364437  69.1186324  62.5350709  60.0662628  68.4930343
  64.7180649  59.8194937  68.6015518  65.6072366  60.2438577  69.0678100
  64.6515543  58.7865278  68.9431037  65.0530734  59.8828718  67.1602701
  64.9785238  60.8945471  66.7614449  66.5685062  59.5290816  67.0299935
  67.2399563  60.3253252  67.3513335  66.7598511  58.5956878  67.5593931
  66.8338943  59.4222406  65.9782073  64.2219187  58.8730813  66.3914838
  63.1698790  58.8892106  66.6761805  64.3966202  59.2058066  65.3683134
  64.6562057  57.8847171  66.5419216  62.9592081  60.1143604  70.5770403
  63.4604190  59.2135530  71.2391863  61.9209574  60.8361364  71.0747636
  61.4524845  61.4947740  70.4690991  61.3171446  60.5493868  72.3614748
  62.0952597  60.2723499  73.0727336  60.6468887  61.8119626  72.8289756
  60.1060862  61.6106060  73.7536854  61.3739125  62.5960762  73.0404091
  59.6796864  62.3769724  71.8489609  58.5651781  61.8287675  71.6278466
  59.9870985  63.4210305  71.1122320  60.8879332  63.8488558  71.2721174
  59.3196933  63.6829769  70.4008570  60.5021038  59.3026973  72.4177878
  60.0107290  58.9222156  71.4094272  60.2916455  58.6169197  73.5679944
  60.8593552  58.8267059  74.8860272  60.1129834  59.3755778  75.4602822
  61.8476050  59.2842419  74.8399561  60.8856078  57.4664485  75.4354574
  60.9605958  57.5189947  76.5216076  61.7646084  56.8884270  75.1502395
  59.6624529  56.7254839  74.9548045  58.7476288  56.8262119  75.5388000
  59.8844111  55.6618347  75.0413429  59.6627558  57.2730385  73.5465240
  60.1946294  56.5778908  72.8969239  58.2207947  57.2602696  72.8878134
  57.9584768  56.2701934  72.1749842  57.2616849  58.1712228  73.0866162
  57.4205171  58.9112975  73.7553177  55.9030962  58.2037627  72.5273725
  55.4984322  57.1939673  72.4590306  55.0164393  59.1173159  73.3530464
  55.0729239  58.8185330  74.3997745  55.4013860  60.0893424  73.0446951
  53.6123209  58.9489435  72.8926863  52.9682359  57.7225677  73.0639535
  53.4841721  56.9125292  73.5579652  51.5876378  57.5670037  72.6161936
  51.1374372  56.5879667  72.5439796  50.9931663  58.6877472  71.9939313
  50.0279863  58.5980379  71.5177171  51.6330122  59.9737875  71.9602587
  51.0561208  60.8293520  71.6414987  52.9565964  60.0924365  72.3715438
  53.4648574  61.0449200  72.3424593  55.9453832  58.5726357  71.0345366
  55.2030667  57.9407867  70.2473792  56.7873330  59.5406284  70.6103768
  57.2312300  60.0985107  71.3257947  57.0300625  59.6999677  69.1384445
  56.1038698  60.0313974  68.6689540  57.8832227  60.3651959  69.0054463
  57.5370775  58.3671829  68.4981355  57.0472454  58.0238407  67.4474545
  58.6223908  57.7167166  68.9726361  59.0838795  58.0621622  69.8019705
  59.1472435  56.3852413  68.5281246  59.5175955  56.4630274  67.5059266
  60.3435516  55.8619471  69.3408110  60.2001339  56.1221334  70.3895412
  60.3054148  54.7829459  69.1911381  61.7139609  56.5049943  68.9102051
  61.7106878  57.5936759  68.8566652  62.8480523  56.0907481  69.9302058
  62.5698515  56.2187343  70.9763065  62.9845899  55.0108328  69.8732805
  63.8143840  56.5712089  69.7770012  62.0855585  56.0131122  67.5656590
  63.0455576  56.4251621  67.2546688  62.1865096  54.9278374  67.5750155
  61.3389370  56.3913331  66.8673658  58.0223923  55.4221412  68.3898123
  57.9049190  54.7808103  67.3414402  57.1619677  55.3354402  69.3570631
  57.2872689  55.8295467  70.2289910  55.9872817  54.4655861  69.3259900
  56.4162625  53.4756529  69.1707232  55.2348046  54.5147273  70.6989177
  55.9611424  54.2096521  71.4522192  55.0128422  55.5252336  71.0420063
  53.9375487  53.6255632  70.8921260  53.2062815  53.9545733  70.1538151
  54.1604326  52.0797544  70.6825347  54.7078360  52.0281031  69.7413750
  54.6328739  51.5976914  71.5384064  53.1962410  51.6063662  70.4972286
  53.4140006  53.7743189  72.3261884  52.5890684  53.0901508  72.5249498
  54.2126955  53.5973179  73.0465062  53.0324687  54.7899922  72.4307876
  55.0676200  54.8199839  68.1628038  54.6314120  53.9544937  67.4401341
  54.8557796  56.0771403  67.8090588  55.1102047  56.8557823  68.3998926
  54.0385485  56.5404727  66.6633988  53.1624597  55.8931595  66.7028199
  53.7595014  58.0189457  66.8996407  54.7174049  58.4705136  67.1577277
  53.3350036  58.4577615  65.9966776  53.1047022  58.2622509  67.7363868
  54.7294433  56.2171980  65.3095801  54.0053236  55.7474230  64.3984755
  56.0271715  56.3181463  65.2744886  56.4129282  56.6965721  66.1277679
  56.9188409  55.7009022  64.3180286  56.7017394  56.1270416  63.3385532
  57.9502690  55.9514058  64.5660297  56.6762058  54.1946615  64.2537483
  56.4558021  53.7018222  63.1728900  56.5666567  53.4406589  65.3011620
  56.6186140  53.8765783  66.2107634  56.4068410  51.9563219  65.4559056
  57.0011439  51.4049674  64.7272683  56.8423678  51.3868216  66.8381600
  56.2446759  51.8538654  67.6209360  56.5633341  49.8788498  66.9004256
  56.8099401  49.3579263  65.9752647  57.2021322  49.3634479  67.6176411
  55.4925202  49.6801827  66.9449760  58.3811166  51.4617909  66.7881790
  58.7720971  50.8424631  65.9809219  58.6431507  52.5088566  66.6362201
  58.6984893  51.2099579  67.8000798  54.9863028  51.5716360  65.0003667
  54.7320626  50.5003636  64.4141054  53.9911653  52.4224334  65.3496709
  54.1147944  53.3324663  65.7699756  52.6289112  52.2310727  64.8328752
  52.4450189  51.1597872  64.9143064  51.4187618  52.9189287  65.5501148
  51.5906325  53.9952931  65.5497656  50.0118642  52.6162740  65.1103010
  49.2601632  52.9215902  65.8381933  49.8244163  53.1221149  64.1631535
  49.9139009  51.5514339  64.8990853  51.4174362  52.3754222  66.9746619
  51.1823903  51.3122399  66.9246866  52.2893497  52.6857706  67.5504664
  50.6619586  52.9467128  67.5140918  52.6489073  52.4936934  63.3296690
  52.2486341  51.5715952  62.5917545  53.1276525  53.5926527  62.8160288
  53.6748947  54.2287107  63.3782186  53.2233501  53.9702062  61.3925508
  52.1849318  53.9533445  61.0616383  53.8710316  55.3464901  61.2753377
  53.3757364  56.0273267  61.9676133  54.9398331  55.3933009  61.4840775
  53.6401526  55.8702246  59.9499721  54.4844974  56.1939233  59.6276354
  53.9249117  52.8763768  60.5063767  53.3013023  52.3596501  59.6404472
  55.1381574  52.3877036  60.9134968  55.6444076  52.9027084  61.6195994
  55.7021195  51.1794800  60.2889800  55.7435621  51.3908191  59.2204674
  57.0875582  50.9691284  60.8973922  56.8512140  50.8792480  61.9576577
  57.7269923  49.7024129  60.3618238  57.6663102  49.6748779  59.2738647
  58.7819537  49.6963416  60.6359030  57.3126249  48.8522068  60.9036252
  58.0910935  52.0163359  60.5147388  57.8435217  53.0182401  60.8654626
  59.0610780  51.8368631  60.9784437  58.1310979  51.9716021  59.4263921
  54.8275874  49.8900035  60.3550315  54.5824457  49.2265426  59.3553965
  54.3079195  49.5600281  61.5809130  54.3588076  50.1452572  62.4025075
  53.5267629  48.2652302  61.7972252  54.1269737  47.4014109  61.5114578
  53.3209856  48.1351495  62.8596950  52.2394099  48.2449665  60.9907779
  51.9423278  47.1695076  60.4171936  51.5771230  49.4128936  60.7865430
  52.0196379  50.2804877  61.0540521  50.4046822  49.4536503  59.8809579
  49.8113473  48.5622237  60.0844589  49.4788569  50.6809493  60.1537913
  48.5424330  50.5623460  59.6086810  49.3691304  50.8526381  61.2245775
  49.9583978  51.9655336  59.4939471  50.9377954  52.1480339  59.9361958
  50.0848947  51.8672816  58.4157796  49.1185787  53.4998214  59.6394379
  49.9562283  54.4943987  58.3228212  50.3780966  53.7834952  57.6123625
  49.2555772  55.1923872  57.8645626  50.8029570  55.0210866  58.7629919
  50.7290863  49.2748094  58.3998272  49.9254894  48.7169086  57.6321734
  51.8429280  49.8071669  57.9258855  52.4298039  50.2308911  58.6302590
  52.4251014  49.6855247  56.5548119  51.6003618  49.9390894  55.8887716
  53.5239543  50.7850943  56.2922553  54.2097865  50.8180643  57.1388094
  54.4289057  50.6330046  55.0239895  53.9331616  50.6940282  54.0551667
  55.1430806  51.4530211  54.9489712  55.0053092  49.7110093  55.1000408
  52.8724894  52.2120821  56.2539132  52.2857845  52.3181328  57.1663991
  53.6023699  53.0215172  56.2677152  51.9691783  52.5059141  55.0319162
  51.2552754  53.2897792  55.2848803  52.6525978  52.7919919  54.2324181
  51.4165973  51.6212751  54.7154044  52.9028109  48.2748075  56.2264737
  52.5247555  47.7025603  55.2473839  53.6655309  47.6758971  57.1474611
  53.9694322  48.2846482  57.8938968  53.8459670  46.2238062  57.3382225
  54.4988394  45.8827118  56.5347847  54.5409925  45.8256225  58.5873634
  54.0462165  46.4059014  59.3661914  54.4448951  44.3520665  58.9656196
  54.9265944  44.1160111  59.9144833  53.4311267  44.0831952  59.2624056
  54.8105497  43.7180049  58.1579320  56.0218834  46.2119040  58.5839031
  56.4589378  45.4486389  57.9400787  56.2434600  47.2118353  58.2108874
  56.6814061  46.3517543  59.9330600  57.6114682  46.9171882  59.8751006
  55.9501771  46.8687986  60.5544054  56.8228722  45.3532845  60.3467573
  52.4822615  45.5120878  57.1364012  52.4364336  44.5596272  56.3826109
  51.4142326  45.8254171  57.8746607  51.4697500  46.5908705  58.5312422
  50.0588205  45.1745252  57.7389005  50.1463958  44.1051748  57.9310485
  49.0672731  45.6444811  58.8464930  48.7109064  46.6546841  58.6450067
  47.8274977  44.7288425  58.7643117  47.9984189  43.6530728  58.8043926
  47.1802051  45.0289643  59.5883501  47.3429839  44.8538691  57.7959539
  49.4932269  45.6408258  60.2140878  50.1620915  46.3255974  60.2869438
  49.4649898  45.4262312  56.3172479  49.2001170  44.3591853  55.6675847
  49.4450501  46.6523708  55.7711763  49.5815633  47.3605620  56.4782332
  49.2236016  46.9207654  54.2892573  48.1488407  46.7827135  54.1712278
  49.4878196  48.4392514  53.9678926  49.1724321  49.1158074  54.7621822
  50.5444895  48.7005770  53.9108171  48.8039351  48.7944915  52.6076618
  49.1903103  49.7585785  52.2769799  48.9767858  48.0401788  51.8400440
  47.3774082  48.9978889  52.6921992  46.7092816  48.6527312  53.6204153
  46.7192586  49.7328531  51.7926391  47.2739209  50.1508582  51.0593436
  45.7117265  49.8014902  51.7762667  49.9484208  45.9742157  53.3887903
  49.3437818  45.3196378  52.5578752  51.2527377  45.7980807  53.5841601
  51.7675543  46.3846318  54.2252697  52.0073838  44.7584245  52.8423440
  52.0363792  44.8954106  51.7613748  53.0384777  44.8446319  53.1851469
  51.6673926  43.2635881  53.1412771  51.5075755  42.4897906  52.2154775
  51.4163523  42.7988365  54.4223583  51.7516088  43.3823163  55.1755213
  51.3480037  41.3648111  54.6813045  52.2735047  40.9146221  54.3222936
  51.3600153  41.1376545  56.1458478  51.5142175  40.0695951  56.2994018
  52.1977531  41.6239892  56.6456231  50.4380276  41.5377082  56.5677432
  50.0240295  40.7435896  54.0295001  50.0065256  39.6593330  53.5226721
  48.9461753  41.5025717  54.1306476  48.9319814  42.3824505  54.6263408
  47.6977750  41.0027671  53.5237481  47.6937587  39.9557260  53.8267315
  46.4729055  41.8349604  53.9927730  45.5751906  41.4955556  53.4760379
  46.2362417  41.7495023  55.5066613  46.0878280  40.6963611  55.7453334
  47.0834217  42.0526752  56.1218623  45.3906089  42.3297993  55.8757959
  46.7017571  43.2058160  53.6571242  47.1457960  43.5651848  54.4286705
  47.8386043  40.8982824  51.9595346  47.2526630  40.0225744  51.4079524
  48.7506152  41.7054648  51.3561124  49.3484162  42.3030773  51.9089174
  49.1460642  41.7293862  49.9846733  48.2296345  41.5061254  49.4384031
  49.6531577  43.0800350  49.5211202  48.9367230  43.9006110  49.5595523
  50.5543412  43.4531151  50.0077202  50.1319185  42.9212105  48.0640696
  49.4039680  43.4334596  46.9911932  48.3893576  43.7495696  47.1836515
  49.9447142  43.6394239  45.7344365  49.2894483  43.9694981  44.9419203
  51.2806363  43.3654162  45.5293262  51.7366693  43.5662679  44.2848959
  52.6875746  43.4687519  44.1961837  52.0731459  42.8796004  46.5477415
  53.1022718  42.5756457  46.4256220  51.4919110  42.6033038  47.8122745
  52.1303535  42.3370191  48.6416624  50.0313387  40.5149212  49.6047964
  49.7309668  39.7739534  48.6538491  50.9259759  40.1707320  50.5381242
  50.9485574  40.6622003  51.4201950  51.6762316  38.9376636  50.2873368
  52.1217789  38.9445807  49.2925807  52.8875246  38.7104695  51.2318118
  52.5161520  38.8613431  52.2454288  53.2634051  37.6878998  51.2660677
  54.0676423  39.7328905  51.0178441  53.5921997  40.6864958  51.2473900
  55.1366184  39.3283261  52.0852143  54.6842453  39.3962091  53.0745806
  55.6645498  38.3914074  51.9075284  55.8204856  40.1740764  52.0135756
  54.7727164  39.7499563  49.6446167  54.2310001  40.4191773  48.9761946
  55.7584411  40.2143443  49.6727348  54.6941282  38.8208058  49.0801622
  50.7660373  37.6804426  50.3962821  51.0183855  36.7611694  49.6949484
  49.7356957  37.6813310  51.2468315  49.6680547  38.4070958  51.9459667
  48.7927357  36.5460552  51.2628247  49.2608607  35.5643465  51.3349854
  47.9382507  36.6337793  52.5988136  48.6345978  36.6369624  53.4373782
  47.3565784  37.5517112  52.5141774  46.9452106  35.5136044  52.6976839
  46.3954703  35.5014083  51.7565479  47.3172347  34.5059702  52.8830971
  45.9769802  35.6759082  53.8809489  46.1476549  36.5518836  54.7509731
  44.9795962  34.8408285  54.0025129  44.7534567  34.1520106  53.2993124
  44.3486401  34.9739402  54.7798691  47.9585890  36.5386577  49.9324136
  47.5148144  35.4423587  49.5854881  47.8963038  37.6131205  49.0899748
  48.1765071  38.4584807  49.5663698  47.2403700  37.6419550  47.7605516
  46.4293727  36.9146359  47.7231171  46.5347448  38.9580684  47.3259109
  47.3486946  39.6699304  47.1886441  45.9617863  38.7372783  46.4253165
  45.6560500  39.4241009  48.4697206  45.2640431  38.5400351  48.9725708
  46.0904236  40.1085724  49.1983687  44.2092100  40.2274918  47.7611161
  45.1223852  41.6955667  47.2191690  45.3319738  41.6476994  46.1505840
  44.5775111  42.6070256  47.4650452  46.0964777  41.7542224  47.7047648
  48.1782043  37.2390897  46.5783657  47.6721803  36.6665203  45.5972099
  49.5227102  37.3333725  46.7846853  49.6767448  37.8917358  47.6120933
  50.5478878  36.9236710  45.7222063  50.0160198  36.7938618  44.7796746
  51.5543934  38.0911901  45.5436071  52.0932580  38.2517271  46.4773913
  52.2539231  37.6853524  44.8128127  50.9627688  39.4432266  45.1928254
  50.2130797  39.7309913  45.9298856  51.7220894  40.2109976  45.3413773
  50.3797253  39.3935740  43.7611247  50.8364454  38.6212530  43.1422322
  49.3477594  39.0582156  43.8644735  50.2544290  40.7000511  43.0886992
  51.0813101  41.2485217  42.9001587  49.1177044  41.3682983  42.8185941
  47.9149448  40.8965570  43.0296674  47.8024014  39.9173728  43.2502099
  47.0795027  41.3936599  42.7557602  49.1646142  42.5911904  42.4989659
  50.0356951  43.1013868  42.4670659  48.2987853  43.1112190  42.4958207
  51.3347895  35.5991951  45.9960407  51.8820569  35.0031335  45.0626966
  51.3601436  35.1184051  47.1824104  50.9900431  35.6263422  47.9730592
  52.1773740  33.8921616  47.3900251  53.0485481  33.8969128  46.7349426
  52.9379571  33.9374327  48.6902676  53.5602554  33.0444415  48.7487597
  53.9370703  35.1744859  48.7604864  54.5278384  35.0941611  47.8479923
  53.4695472  36.1587266  48.7886423  54.4995631  35.1945228  49.6939211
  52.1058570  34.0547383  49.8122228  51.7143557  34.9309417  49.7878445
  51.4366270  32.4762641  47.3658821  50.2627395  32.4760216  47.0524969
  52.1373560  31.3039352  47.4841582  53.1333550  31.3456077  47.6464833
  51.6109157  29.9529310  47.1719140  50.5249906  29.9294987  47.2631149
  52.1266854  29.4352474  45.7452544  53.1968182  29.5043140  45.9405637
  51.7766518  27.9660668  45.4087932  50.6974830  27.8851237  45.2786223
  52.2300245  27.6443161  44.4712274  52.1233790  27.3421911  46.2326066
  51.7094569  30.3468028  44.6265103  51.8931069  29.8527792  43.6724069
  50.6286942  30.4875739  44.6115418  52.1500362  31.3423752  44.6797536
  52.0133340  29.0013889  48.3123996  53.1292071  29.1829436  48.7755881
  51.1905670  27.9714439  48.5570903  50.2941238  27.9212136  48.0945241
  51.5644714  26.8314513  49.4600093  50.7353755  26.1242550  49.4841605
  52.3973756  26.3551415  48.9428058  51.9862225  27.2200629  50.8668981
  51.3082041  27.9592435  51.5939669  53.0907042  26.6114972  51.3472235
  53.7192066  26.1383972  50.7137717  53.5862599  26.8203282  52.6920612
  52.6825197  26.8112727  53.3013858  54.4595370  25.6219457  53.1138490
  53.7756729  24.7823699  52.9891668  55.3698455  25.4737962  52.5329100
  54.8763801  25.6665145  54.6439872  54.2632782  26.3400931  55.2427364
  54.7491908  24.6909438  55.1132255  56.3461109  26.1486167  54.7187363
  56.7677384  27.0838214  54.0289578  57.0191348  25.5224516  55.4933578
  54.0291159  28.2894044  52.9047856  54.1940092  28.7353822  54.0441061
  54.3193261  29.0712724  51.8623839  54.5112966  28.6572907  50.9613467
  54.5203111  30.5216251  51.9601802  55.0916428  30.8353423  52.8338345
  55.5023922  30.7868119  50.7880256  56.2909693  30.0343934  50.7986249
  55.0247981  30.5704484  49.8324144  55.9692825  32.2846310  50.7876834
  55.1758808  33.0150850  50.6294088  56.8737121  32.6836989  51.9843949
  57.4493727  33.5920787  51.8067601  56.3801221  32.7550789  52.9536081
  57.6643862  31.9359559  52.0461589  56.8437252  32.3760400  49.5415067
  57.6976171  31.7167557  49.6974339  56.2841888  32.1582424  48.6317906
  57.1660257  33.4159948  49.4892994  53.2566937  31.3924949  52.0550772
  53.2185813  32.3806212  52.7951756  52.2767760  30.9829953  51.2828901
  52.3335756  30.1255975  50.7520924  50.8688102  31.4299131  51.5788993
  50.7637979  32.4855862  51.3286461  49.9508690  30.6714106  50.6322871
  50.4600509  30.7407046  49.6710210  49.7933165  29.6099272  50.8234159
  48.5977275  31.2293906  50.3359142  47.5927154  30.5854561  49.6914056
  46.4987808  31.3854460  49.8137718  45.6456874  31.3451039  49.1527089
  46.8524579  32.4727594  50.5051575  46.2076355  33.2378546  50.6427559
  48.1573735  32.3605555  50.9401161  48.6252318  32.8069827  51.8051117
  50.3655310  31.2619695  53.0103505  49.9954811  32.2139459  53.6479431
  50.6422170  30.0679908  53.6007124  51.0930259  29.3367116  53.0695796
  50.5570935  29.8927819  55.0817936  49.5304750  29.8901745  55.4480608
  51.0506838  28.4505929  55.4762312  50.3995277  27.7164528  55.0017572
  52.0067222  28.1645175  55.0377655  51.1223153  28.0492282  56.9889581
  51.8404858  28.7152108  57.4672868  49.8283966  28.1492519  57.7549193
  50.0747210  28.1025269  58.8156946  49.4468342  29.1655499  57.6566927
  49.1812900  27.3187522  57.4727261  51.5859092  26.5793262  57.1041672
  51.6099307  26.4822560  58.1895654  50.8514165  25.8910466  56.6859658
  52.6082470  26.4846773  56.7381520  51.3181712  30.8948221  55.9758763
  50.7544961  31.5503418  56.8379652  52.6100645  30.8991095  55.8109424
  53.0701095  30.2695683  55.1689640  53.4901359  31.7765576  56.5797331
  53.4112568  31.4812571  57.6260006  54.9611434  31.4458784  56.1882140
  55.0430663  31.3529890  55.1052732  55.7133310  32.1510593  56.5418151
  55.3977773  30.2232703  56.9065440  55.3115422  30.3735508  57.9826849
  54.6729689  29.4304752  56.7215323  56.8115726  29.9462889  56.5117306
  57.5078121  30.7252279  56.8225438  57.2403985  29.1319670  57.0957582
  56.9987266  29.5825841  55.1069039  56.5210748  28.7894273  54.7033559
  57.9197958  30.0267444  54.2559788  58.7240512  31.0455929  54.4358579
  58.5755494  31.7232963  55.1698675  59.4429051  31.1971085  53.7427547
  58.0196303  29.4021598  53.1306126  57.4954271  28.5391931  53.1060640
  58.8739735  29.4475550  52.5938287  53.1458470  33.2516676  56.4534295
  53.2086271  33.9662576  57.4316588  52.6351426  33.7243978  55.2990830
  52.7664940  33.1333126  54.4907112  52.0579703  35.0562972  55.0939250
  52.6524914  35.7320390  55.7087565  52.1662250  35.6125526  53.6249921
  51.6358693  36.5598239  53.5275243  53.6043756  35.7194701  53.1594237
  53.6246480  35.7824768  52.0714330  54.0069944  36.5992000  53.6614929
  54.2495685  34.8884404  53.4444074  51.5704670  34.6311268  52.7100031
  52.2755350  34.0033123  52.5358535  50.6530364  35.2765821  55.6614889
  50.3581061  36.2659598  56.3187299  49.7698392  34.3488858  55.3203683
  50.0750274  33.6520256  54.6560295  48.5035257  34.2694798  56.0881711
  47.9416968  35.1655203  55.8244294  47.7904488  32.9632221  55.6905505
  47.6388584  32.8761339  54.6146621  48.4521055  32.1259883  55.9127018
  46.4200078  32.6836228  56.4167717  46.5512361  32.8350176  57.4882003
  45.7455833  33.5100152  56.1924345  45.8124325  31.2945704  56.2037100
  46.3120085  30.5539290  56.8281891  44.7944077  31.3764798  56.5845211
  45.7400621  30.9189581  54.7666294  45.3997770  31.6452369  54.1527686
  46.3171830  29.8849453  54.2104025  46.8697775  28.9469059  54.8775208
  46.9494810  28.9861369  55.8836103  47.2499438  28.1661971  54.3617036
  46.2657610  29.8182838  52.9196198  45.7395903  30.4762603  52.3625626
  46.5680685  28.9895360  52.4277995  48.6792868  34.3796205  57.5897775
  47.9762442  35.1281125  58.2931728  49.6316281  33.6851164  58.1453836
  50.1404840  32.9779473  57.6344253  49.8457591  33.5974325  59.5846303
  48.9682992  33.3997949  60.2003455  50.7708552  32.4154930  59.8901704
  51.1227001  32.2666931  60.9110340  50.3097205  31.4608311  59.6370389
  51.6466299  32.5509262  59.2555242  50.4529943  34.8965418  60.0269989
  50.0946416  35.4214615  61.0163855  51.4154613  35.4120978  59.2634656
  51.8126680  34.8069644  58.5590933  52.1024924  36.7117032  59.5626026
  52.6061483  36.6039699  60.5232406  53.3877861  36.9093987  58.7157958
  53.0639427  36.9963214  57.6786471  54.0749374  38.1828488  59.0692364
  55.0619220  38.1053129  58.6132202  53.6351294  39.0927824  58.6609597
  54.0368811  38.3996958  60.1367744  54.3885624  35.9000755  58.8248808
  53.9746841  35.0619195  58.6062499  51.1728440  37.9751084  59.6174540
  51.3117879  38.8075767  60.5073165  50.2254885  38.0519195  58.6748148
  50.2186292  37.4296887  57.8792762  49.2962745  39.1677075  58.6312895
  49.8738473  40.0909505  58.5851146  48.3939947  39.0306317  57.3531620
  48.0054336  38.0223315  57.2101328  47.5484517  39.7015804  57.5047724
  48.9291922  39.3197638  56.4486918  48.4727582  39.1933460  59.9366426
  48.2061443  40.3222032  60.3602245  48.0829918  38.0850091  60.5538183
  48.5068050  37.2182635  60.2550971  47.3271107  38.0705082  61.7673782
  46.5432779  38.8192707  61.6530943  46.6573126  36.7062451  62.1046880
  47.5122170  36.0319294  62.1550622  46.2025067  36.6937263  63.0951904
  45.7803964  36.3165985  60.9772826  44.7958590  36.7842417  60.9674861
  46.3290434  36.3984972  60.0389964  45.5149989  34.8393400  61.2094699
  45.4146124  34.3484818  62.2480918  45.6505589  34.0303021  60.1408795
  45.9406510  34.4529430  59.2706360  45.6508893  33.0246022  60.2339795
  48.2886494  38.5585804  62.8910614  47.9030070  39.4922212  63.6854763
  49.5520349  38.2650920  62.8758186  49.8778384  37.4621913  62.3568742
  50.4652965  38.8795414  63.8497567  50.0330439  38.7468433  64.8415475
  51.8385082  38.0348673  63.9621291  52.4529666  38.1256435  63.0664131
  52.6899590  38.5386067  65.1123037  52.1373110  38.5708325  66.0512619
  53.5960950  37.9398707  65.0199310  53.0347999  39.5635192  64.9754119
  51.6416284  36.5421054  64.1101030  51.0361140  36.2535080  64.9692688
  51.1253859  36.1616028  63.2287340  52.5931528  36.0193828  64.0127816
  50.6768705  40.3701047  63.7396056  50.7989193  41.0439864  64.7420762
  50.8292434  40.8070647  62.4530308  50.9109084  40.1278013  61.7100421
  51.0123928  42.1449497  62.0300004  51.9395873  42.4784747  62.4960169
  51.1689466  42.1387357  60.4830632  50.2305633  41.9712924  59.9543834
  51.5424075  43.1205675  60.1921443  51.8886982  41.3645228  60.2172587
  49.8975395  43.0967977  62.3815618  50.1608522  44.1145901  63.0668928
  48.6683682  42.8685612  62.0488486  48.5195133  42.0008181  61.5539101
  47.5309754  43.6221651  62.4507669  47.5715879  44.6528022  62.0982932
  46.2433859  42.9675224  61.8009798  46.5556351  42.8697655  60.7612471
  46.0795849  41.9575539  62.1767935  45.3414562  43.5785708  61.7657261
  47.3972898  43.6211760  63.9048485  47.1432120  44.6420577  64.5523530
  47.5450498  42.4975610  64.5911345  47.8899306  41.6943316  64.0851900
  47.3410721  42.3655775  66.0204567  46.3105988  42.6972933  66.1476944
  47.1216411  40.9017834  66.3937765  46.4803146  40.3698286  65.6910499
  48.1228741  40.4797587  66.3070153  46.4862262  40.6265611  67.8083254
  45.8690762  39.7300453  67.7492279  47.4282025  40.4191102  69.0550293
  47.6967644  41.3509070  69.5527573  46.9768455  39.7437189  69.7818194
  48.3751941  40.0020697  68.7124156  45.4449276  41.5685620  68.3600036
  45.8611693  42.5719021  68.4502884  44.6659646  41.6227560  67.5994889
  45.0334434  41.1921777  69.2965483  48.3222558  43.1968076  66.8552718
  47.9276471  43.9310876  67.7554594  49.6581484  43.0385065  66.6122995
  49.8480100  42.2882413  65.9633351  50.7571486  43.9567180  67.0320271
  50.8676857  43.9622782  68.1163936  52.1394971  43.4919637  66.5174364
  52.0307673  43.1567060  65.4859901  53.2678011  44.5725437  66.6156534
  53.3043067  44.8633165  67.6655163  54.2651365  44.1728155  66.4322412
  53.0656054  45.4380836  65.9847354  52.5359651  42.3185981  67.4391801
  52.5791051  42.6529925  68.4757206  51.9798934  41.3892085  67.3162185
  53.5185372  42.0098395  67.0823606  50.4774413  45.4526294  66.8538905
  50.7017597  46.3146392  67.7444607  49.8947148  45.7327597  65.6848689
  49.7167473  45.0363465  64.9753365  49.5252593  47.1315552  65.3694746
  50.4050773  47.7236065  65.6214690  49.0152270  47.3218442  63.9144977
  48.1070224  46.7503064  63.7231572  48.7895930  48.8114734  63.5932735
  49.6677881  49.3677258  63.9210792  48.6716895  48.9283125  62.5159855
  47.9198593  49.1924220  64.1285695  49.9758088  46.8329699  62.9957812
  50.0348227  45.9003589  63.2156770  48.3856992  47.5742630  66.3922269
  48.3596916  48.7255259  66.8750540  47.4131212  46.6760508  66.5866660
  47.5224816  45.7660881  66.1622745  46.2874256  47.0294697  67.4281909
  45.8568545  47.9892783  67.1427311  45.2428252  45.9232485  67.3448634
  44.8984981  45.7071054  66.3335173  45.6055388  44.9489479  67.6724069
  43.9544802  46.1572554  68.2193109  44.1972524  46.4953820  69.2267002
  42.8894886  47.0158656  67.6607425  42.3469071  46.4255867  66.9223177
  42.2817226  47.5435829  68.3957496  43.2759888  47.8552368  67.0826650
  43.2326334  44.7960674  68.3852733  42.2497912  44.9360993  68.8352912
  43.1101231  44.2708282  67.4380588  43.8512163  44.2015835  69.0576155
  46.6929768  47.2410697  68.9045049  46.1491985  48.1753591  69.4625950
  47.6058078  46.4122771  69.4268332  48.0420525  45.8161054  68.7380881
  48.2181601  46.5320253  70.7220653  47.4003281  46.3845071  71.4274005
  49.3444061  45.4200249  70.9699742  49.9137238  45.4504933  70.0409699
  50.2966595  45.6338224  72.2694519  51.0249017  44.8230538  72.2489851
  51.0095826  46.4570364  72.2229804  49.7659082  45.6737501  73.2206664
  48.8611104  44.0377236  71.1058908  48.3716685  43.9209317  72.0727978
  48.0847679  43.8314277  70.3691175  49.6752345  43.3388622  70.9138111
  48.8799403  47.8872193  70.9196858  48.5079011  48.6274472  71.8606304
  49.6534220  48.3440334  69.9321958  49.8273477  47.7210785  69.1564529
  50.3499449  49.6283297  69.9914327  50.7798916  49.5968689  70.9925601
  51.3142094  49.6296047  68.8373241  50.8250254  49.4517420  67.8796373
  51.8683732  50.5647965  68.9174636  52.5805546  48.4004912  69.1904035
  51.8378129  47.3575048  68.8090768  49.4043990  50.8183984  69.8415514
  49.4880121  51.7998700  70.5608688  48.3759838  50.6992745  68.9743216
  48.3604559  49.8749457  68.3909341  47.3148202  51.7225762  68.7894932
  47.7382656  52.7259441  68.8347360  46.5854965  51.3959522  67.4349497
  47.3371978  51.6358802  66.6829644  46.3805735  50.3254132  67.4276863
  45.2672667  52.1125257  67.0013851  44.2933450  51.3680299  66.3458076
  44.4698695  50.3557322  66.0134034  43.0680321  51.9717227  65.9527558
  42.3324446  51.3574732  65.4547512  42.8012261  53.3153340  66.2876413
  41.8845688  53.7816620  65.9579784  43.7682386  54.0637371  66.9902560
  43.4920585  55.0934399  67.1629936  45.0051926  53.4760814  67.3546297
  45.7488727  54.0532520  67.8839821  46.3591269  51.8066454  70.0059518
  45.8775068  52.9286497  70.2724867  45.9991127  50.6764027  70.6372535
  46.3784904  49.7935633  70.3261793  45.1429447  50.5589873  71.8617940
  44.2741863  51.1714978  71.6205685  44.7566235  49.1463416  71.9888776
  44.0294229  49.0546471  72.7956446  44.2229552  48.8683603  71.0800187
  45.6298855  48.4965466  72.0462140  45.7825036  51.0522950  73.0963787
  45.1427035  51.5233392  73.9897348  47.1353918  50.8804338  73.2352089
  47.5742019  50.3731770  72.4800691  48.0664138  51.5860506  74.1771167
  47.7209513  51.4443987  75.2011725  49.4435469  50.9878743  74.0507597
  49.4752346  49.9308897  74.3151068  49.7238105  51.1603504  73.0116236
  50.5233227  51.6849110  74.9324701  50.5402011  52.7635867  74.7766647
  50.2392325  51.5756014  76.3862802  49.2993870  52.0633834  76.6448557
  50.2162484  50.5259938  76.6793597  51.0327277  52.1104242  76.9082338
  51.9006946  51.0605078  74.6519348  52.0362786  51.0508657  73.5704424
  52.7429574  51.6299826  75.0448621  52.0970226  50.0728668  75.0692229
  48.1083075  53.0887765  73.9229967  47.9085012  53.8272503  74.8511597
  48.3964273  53.6106709  72.7005315  48.4305695  52.9505524  71.9368707
  48.6206276  54.9950130  72.3675100  49.4942341  55.3560651  72.9102376
  48.8705582  55.0961650  70.9044697  47.9663306  54.6779471  70.4622322
  48.9612295  56.1647311  70.7094154  49.7766104  54.5813079  70.5849521
  47.3961064  55.7947818  72.7733360  47.5372147  56.8665819  73.3127775
  46.2307978  55.2533418  72.4592423  46.2390968  54.3664407  71.9760886
  45.0199290  56.0181654  72.6415144  44.8008333  56.8089948  71.9240982
  44.1978410  55.3200623  72.4836313  44.8170226  56.5525400  74.0758618
  44.6731385  57.7338731  74.3927060  44.7649842  55.6567927  75.0864914
  44.9928094  54.7001642  74.8561480  44.7372760  56.0525432  76.5323971
  43.8220087  56.6264850  76.6772446  44.3572101  54.8239720  77.3778534
  44.1174973  55.1759423  78.3812251  43.0759504  53.9935089  76.9525856
  43.3362567  53.4388084  76.0511157  42.8257502  53.2453323  77.7047397
  42.2442560  54.5843961  76.5688698  45.4940538  53.8253570  77.5909419
  46.3070901  54.4238212  78.0019232  45.1840935  53.0122078  78.2473054
  45.8971057  53.6146159  76.6003649  45.9035698  56.9604731  77.0208627
  45.5972471  57.8977735  77.7817350  47.0655905  56.9068759  76.3481646
  47.3217768  56.0411598  75.8953808  48.1053420  57.8717434  76.6342990
  48.2346492  57.8311473  77.7158404  49.3876742  57.3825043  75.9541187
  49.5398653  56.3040712  75.9979876  49.3250420  57.7263112  74.9216585
  50.6969691  58.0241617  76.4837998  51.5904325  58.7429629  75.7617800
  51.4317972  59.0128149  74.7281371  52.6314747  59.1669916  76.5406939
  53.3704704  59.8201544  76.3230618  52.5496625  58.6259762  77.8251227
  53.2896255  58.8114757  78.9897245  54.1584269  59.4528892  78.9765798
  52.9087527  57.9443239  80.0442592  53.5857197  57.9972196  80.8840950
  51.8042592  57.1310891  80.0421474  51.4941794  56.6588897  80.9626274
  50.9988251  57.0757681  78.8964558  50.1863814  56.3780581  78.7566850
  51.3350972  57.8028493  77.7471909  47.8938445  59.3352181  76.1606353
  48.3062745  60.3104060  76.7785117  47.2972726  59.4688884  75.0055369
  46.9650167  58.6155382  74.5795094  46.7170533  60.7046094  74.4655784
  47.5304507  61.4229106  74.5681848  46.3258226  60.7041710  72.9702884
  45.5133628  60.0498628  72.6542346  46.0480788  62.0843537  72.4394425
  45.0399568  62.3808295  72.7290762  46.7741682  62.7842954  72.8529348
  46.1192270  62.2236841  71.3607257  47.6272536  60.2718566  72.2150450
  48.5649032  60.6410797  72.6304879  47.5416998  59.1867462  72.1574568
  47.5278885  60.4841675  71.1505495  45.5380467  61.2574007  75.1823993
  45.3685714  62.3963620  75.3935644  44.5722156  60.3398456  75.4450734
  44.7614019  59.3561405  75.3161047  43.2770401  60.7692075  76.0577987
  43.0347686  61.7157088  75.5745359  42.1876367  59.7289032  75.8408952
  42.4424997  58.7686885  76.2893733  41.2750140  60.0546814  76.3399900
  41.8694531  59.5225349  74.3749476  41.6549937  60.5049062  73.9541698
  42.7206629  59.0847276  73.8535372  40.5147079  58.3864707  73.9919476
  41.0909916  56.7843782  74.5419247  40.2943695  56.0989418  74.2526700
  41.9572276  56.3640766  74.0309630  41.2337214  56.7737479  75.6224848
  43.4302344  61.0743894  77.5848426  42.8894590  62.0703455  78.0767777
  44.1594069  60.2183724  78.3308606  44.4726140  59.3903679  77.8446406
  44.0969871  60.0438814  79.8002905  43.6366494  60.9152718  80.2659840
  43.2803009  58.7838502  80.1590884  43.8023918  57.8764210  79.8556189
  43.1529648  58.7523980  81.2411680  41.8496274  58.6216406  79.6214660
  41.4406488  57.5298149  78.8041327  42.1757093  56.8641813  78.3763169
  40.1451420  57.3772062  78.3794239  39.9375339  56.6459316  77.6122626
  39.1263717  58.2102695  78.8614093  37.8631500  58.0682843  78.3927324
  37.3588392  58.8588358  78.5983998  39.4832258  59.2478643  79.8151134
  38.6753313  59.7539269  80.3226635  40.8550021  59.5126187  80.0927015
  41.0481609  60.2493841  80.8583819  45.4955080  60.0635488  80.4256412
  45.8565609  59.2625578  81.3163644  46.3382024  60.9552931  79.9544331
  45.9429674  61.7121554  79.4149437  47.6375156  61.2486792  80.4773143
  47.5543518  61.4348005  81.5480817  48.2039983  60.3236535  80.3699596
  48.3096812  62.4601269  79.8741487  48.6594328  63.3332343  80.6271908
  48.5071912  62.5141655  78.5489924  48.2908011  61.7098691  77.9776933
  49.1110873  63.7022958  77.9242901  50.0101164  63.9526098  78.4874860
  49.4801794  63.2879747  76.4611173  48.6951069  62.6531042  76.0503839
  49.5891914  64.5309929  75.4964480  48.6660532  65.1089057  75.4524862
  50.2836740  65.2270044  75.9669429  49.7018065  64.0934641  74.5044870
  50.7650572  62.5205879  76.3772798  51.5672121  63.1637586  76.7391901
  50.8107262  61.7037450  77.0975450  51.2913770  62.0369389  75.0185445
  51.4301960  62.9122219  74.3839503  52.1914233  61.4221241  75.0229507
  50.5188152  61.3782382  74.6218433  48.0389289  64.8330715  77.9812024
  46.8179165  64.5577780  77.8370875  48.4320858  66.0376961  78.3530593
  49.4231973  66.2231556  78.4114052  47.6397577  67.2324734  78.2399483
  46.6297734  67.0533849  78.6086778  48.2525445  68.5049564  78.9142473
  49.2654985  68.5520167  78.5144850  47.7214360  69.3561044  78.4881359
  48.4327465  68.5109250  80.3795083  48.9304795  69.5533220  80.8290337
  48.1805329  67.5133341  81.0716573  47.4621488  67.5588983  76.7974708
  48.4691543  67.5032062  76.0535887  46.3005094  68.0907079  76.3862182
  45.5434469  68.2228443  77.0415779  46.1969921  68.6877541  75.0552573
  47.0752002  68.5232642  74.4309228  45.3239487  68.3396271  74.5032547
  46.2709187  70.2000513  75.1415435  47.0764388  70.8034251  75.8777525
  45.3894079  70.8511306  74.3771631  44.7472905  70.4486485  73.7094856
  45.2590926  72.3092790  74.3604012  45.7711159  72.7000590  75.2397356
  45.9945241  72.7748584  73.1568715  45.5032589  72.2442626  72.3412635
  45.7580061  73.8360020  73.0785523  47.4882521  72.4894913  73.1487229
  48.3515264  73.5758452  73.4870843  47.9879603  74.5808102  73.6428567
  49.7305335  73.3984547  73.5528396  50.4663658  74.1431299  73.8181876
  50.3046627  72.2089390  73.1170958  51.6324027  71.9976722  73.1193748
  52.0713185  72.8156769  72.8747911  49.4324794  71.1145777  72.8137264
  49.8292831  70.1487303  72.5378806  48.0216586  71.2741205  72.7186041
  47.4177504  70.4553373  72.3562655  43.8086235  72.7803381  74.3489005
  42.9325710  72.1509823  73.7803924  43.6176192  73.8755081  75.0818027
  44.3215721  74.0989559  75.7707305  42.3039911  74.5749539  75.1381886
  41.5886825  74.1277841  74.4479185  41.5784549  74.2007849  76.4626545
  41.8786910  73.2101103  76.8040213  42.0512574  75.0679827  77.6325565
  43.1373548  74.9817649  77.6001388  41.7466103  76.1145424  77.6305961
  41.8014303  74.6362866  78.6017443  40.0047197  74.2911584  76.4971917
  39.6103852  73.5364193  75.8167665  39.7698657  73.9484802  77.5049201
  39.6275354  75.2967070  76.3109019  42.2694137  76.0875146  74.7813606
  43.2740059  76.7583928  75.1424204  41.2498713  76.5068438  73.9886570
  40.4772931  75.8647089  73.8843229  41.1746270  77.8349855  73.3632662
  42.1387538  78.3169488  73.2011832  40.4109155  77.8404949  71.9644042
  39.3594511  77.5675100  72.0538717  40.4210547  79.1994792  71.3445361
  41.4816154  79.4511107  71.3464413  40.0513990  79.1684778  70.3195996
  39.8467752  79.9290732  71.9154964  40.9769021  76.7881843  70.9203473
  41.8292629  77.2552313  70.4269427  41.2253024  75.8811094  71.4713614
  40.1604702  76.6361337  70.2143584  40.4400930  78.7249210  74.3781455
  39.4024841  78.1868457  74.8927716  40.8772192  79.9809189  74.6662739
  41.7224312  80.3507572  74.2552554  40.1081401  80.8870929  75.6304322
  39.3485430  80.2612933  76.0989310  40.9798803  81.2075562  76.8997374
  41.7954827  81.8792312  76.6318819  40.3457223  81.8293415  77.5316605
  41.4996445  79.9833577  77.6578758  40.6541741  79.3161683  77.8256269
  42.2832005  79.4711745  77.0994778  42.1186512  80.2714890  79.0373075
  41.5746655  81.0954353  79.4991436  42.1041442  79.4724976  79.7785918
  43.5630566  80.6210890  78.9473663  44.1914842  79.8774682  78.4572573
  43.7018087  81.4997532  78.3174467  44.1536513  80.8937300  80.2611507
  45.1532307  81.0175981  80.1863328  43.8105561  81.7219175  80.7264396
  44.0440386  80.1532916  80.9392630  39.3665153  82.1428085  75.1003250
  38.3387212  82.5125830  75.7325426  39.8274320  82.7412444  73.9850096
  40.5859703  82.2960444  73.4885052  39.1783283  83.9110558  73.2795508
  38.1991047  84.1227290  73.7089872  40.1632920  85.0275621  73.5433153
  41.1507551  84.8398023  73.1216960  39.7346130  85.9265924  73.1004983
  40.2938341  85.1688896  75.0125299  40.6926439  86.0144347  75.2307185
  38.9152693  83.5621570  71.8016943  39.3659518  82.5321271  71.3696448
  38.1889132  84.3464861  70.9511988  37.7412992  85.1456502  71.3767321
  37.7034409  84.0634714  69.6348293  37.1864986  83.1040700  69.6141549
  36.6877952  85.1096874  69.0877774  36.0811686  85.4337965  69.9333933
  37.1741982  86.4036447  68.4336505  36.3140485  86.9877534  68.1064474
  37.7224701  86.9104434  69.2277871  37.8965627  86.2610404  67.6299343
  36.0000391  84.4229393  68.1048840  35.7323296  83.6242508  68.5653494
  38.8252780  83.8083436  68.6128982  39.7048230  84.6389545  68.3960834
  38.7973998  82.6327035  67.9388564  38.0600753  81.9475396  68.0225406
  39.5247915  82.3869546  66.7060915  40.5900847  82.5440220  66.8751817
  39.4497061  80.9339493  66.3856076  38.4917898  80.7094453  65.9164739
  40.0839198  80.7972424  65.5097170  39.8279779  80.0971536  67.6160118
  40.8601236  80.4274315  67.7330284  39.1540604  80.2962864  68.4492473
  39.9383629  78.2519386  67.2970577  38.1887595  77.9303107  67.9033909
  37.9471605  76.8679329  67.8705075  38.0421751  78.3674848  68.8910607
  37.4996279  78.3272625  67.1579838  39.0118446  83.2854001  65.5804448
  37.7937190  83.5943805  65.4633262  39.8645288  83.6349575  64.6279090
  40.8022456  83.2853019  64.7640322  39.4953466  84.1808100  63.3383365
  38.5162036  84.6475347  63.4457940  40.4904310  85.3479388  63.1022963
  41.5331472  85.0372754  63.0364842  40.3760960  85.7699320  62.1038228
  40.4278638  86.3701960  64.1241929  41.3369389  86.4842585  65.0000927
  39.5353031  87.1926305  64.0142628  39.4563594  83.0991715  62.2166925
  40.2186633  83.1750068  61.2501119  38.3922424  82.2811817  62.2003241
  37.7292855  82.3903779  62.9544267  37.8110624  81.4800305  61.0333500
  38.3078265  80.5106666  61.0740817  36.2790175  81.2074456  61.2452840
  35.6639093  82.1068176  61.2748192  35.8172392  80.6398339  60.4373993
  36.1077072  80.5401405  62.5960760  35.7720608  81.1132187  63.7690324
  35.6947259  82.1073089  63.9299798  35.4522917  80.1186572  64.6827933
  35.2994099  80.2068805  65.7482715  35.3970485  78.9509431  64.0449816
  35.9415529  79.2192656  62.7825315  36.0654967  78.5170934  61.9713644
  38.1348383  82.0241283  59.6339028  38.5190339  81.2947865  58.7333929
  37.9455247  83.3652319  59.4257706  37.7731729  83.9990087  60.1930527
  38.4573435  83.9390794  58.1451847  39.2133282  83.2760893  57.7244280
  37.2730313  84.1065654  57.1578801  37.7491947  84.2254467  56.1846186
  36.7145016  83.1729064  57.0913571  36.2787563  85.1771077  57.4265218
  36.4026137  86.3399101  56.7014320  37.1655516  86.4277653  55.9420855
  35.4905916  87.3733418  56.8888852  35.5566642  88.3432493  56.4184452
  34.4042225  87.0958815  57.7615847  33.4955814  88.1051669  57.9426999
  33.7488189  88.9442689  57.5510639  34.1939461  85.8758485  58.4386088
  33.2980031  85.6970119  59.0145460  35.1805365  84.9238271  58.2943577
  35.1031356  83.9442680  58.7425464  39.1437023  85.2994054  58.1830745
  39.8247709  85.6580386  57.1641002  39.1187769  85.9961138  59.3410255
  38.4273102  85.6550005  59.9934205  39.3841458  87.4446191  59.3270960
  39.0890251  87.7485958  58.3228042  38.4573839  88.1064930  60.3688575
  38.9329263  88.0342383  61.3469877  38.3684693  89.1172299  59.9706047
  37.5579016  87.4913994  60.3951433  40.8611413  87.8489836  59.4453308
  41.6684055  87.1286702  60.0042055  41.2546424  89.0152127  58.9279290
  40.5175629  89.6457330  58.6464011  42.6126241  89.5241874  59.1530343
  43.2392674  88.7192469  58.7689915  42.8644157  90.8377153  58.3404406
  42.6655649  90.7016368  57.2774086  42.2313943  91.6594440  58.6753226
  43.9312707  91.0353570  58.4446856  43.0045783  89.6436151  60.6223664
  42.3070901  90.3117535  61.4065252  44.1416355  89.0562145  61.0476901
  44.5908124  88.4642748  60.3636232  44.4651685  88.8337123  62.4618893
  44.2321078  89.7997580  62.9097043  43.5142374  87.7154613  62.9798535
  42.4912630  88.0767345  62.8744730  43.5265282  86.8453656  62.3234292
  43.8117455  87.5022937  64.3033362  42.9555350  87.2859983  64.6797944
  45.9633355  88.4165000  62.7586681  46.8054467  88.3126005  61.8710467
  46.3041634  88.3166940  64.0485924  45.5670638  88.0125896  64.6685156
  47.6291531  88.2168039  64.6571966  48.3706148  88.3339540  63.8668736
  47.7899583  89.3965462  65.6272443  47.7891970  90.3565853  65.1110812
  46.9208755  89.2798163  66.2746785  49.0362637  89.3198893  66.5195767
  49.0245660  88.4780053  67.4400164  49.9036131  90.2608106  66.4690668
  49.8054982  91.0027308  65.7908112  50.6731689  90.3010632  67.1219555
  47.7849634  86.8160130  65.2397305  46.7502049  86.2215532  65.7242104
  48.9957981  86.1656202  65.2790076  50.2081497  86.3737726  64.4980694
  50.8315628  87.0612077  65.0698115  49.9246919  86.7448847  63.5131648
  50.7988657  84.9695682  64.2556109  51.8784862  85.0630252  64.1381944
  50.2708768  84.4988709  63.4262908  50.3092802  84.2531876  65.5348842
  51.0423495  84.5029102  66.3019234  50.1937882  83.1730077  65.4455929
  48.9553654  84.7734359  65.8462176  48.2278089  84.2559680  65.2209269
  48.5070765  84.5651330  67.3227005  48.0076102  83.4942711  67.6791120
  48.5310868  85.6463513  68.1772725  48.9335772  86.4810379  67.7755266
  48.5358550  85.5599863  69.6888054  48.6505202  84.5466259  70.0735813
  49.6753490  86.3902733  70.2686593  49.6792274  87.4669284  70.0986629
  49.6508052  86.2960386  71.3543022  51.1401128  85.9309702  69.9570465
  51.3446493  86.3328515  68.9646976  52.1557020  86.6693488  70.7736990
  52.1722342  87.7438128  70.5910709  52.0720961  86.4925836  71.8460162
  53.0315748  86.0892170  70.4831987  51.3304185  84.3916343  70.0568596
  50.6811491  83.7921962  69.4187112  52.3392991  84.1945300  69.6943521
  51.3433483  84.0940582  71.1053734  47.1847894  86.0258614  70.3081740
  47.0501727  86.2842125  71.4947431  46.1061903  86.0440021  69.4869344
  46.1715196  85.6461221  68.5609087  44.7695552  86.6794579  69.8751488
  44.9655124  87.4681760  70.6015265  44.1643525  87.3909743  68.6386210
  44.1948917  86.7489256  67.7583134  43.1000923  87.5496741  68.8125886
  44.6774081  88.7485305  68.2538428  45.2981501  89.3995715  69.0670814
  44.4214653  89.1490367  66.9860282  43.8451436  88.5709754  66.3912111
  44.9579256  89.9340297  66.6452989  43.8062620  85.6434638  70.4310862
  42.6870344  85.9542650  70.8059192  44.1994045  84.3102114  70.4381358
  45.1407464  84.1390477  70.1145956  43.2929134  83.2019926  70.9359428
  42.2522578  83.5070259  70.8259862  43.5504136  81.9090523  70.1062107
  44.5872061  81.5904505  70.2141658  43.0276025  81.0604268  70.5473558
  43.0872311  81.8591839  68.6344023  41.9983027  81.8225526  68.6028438
  43.3919000  82.7619519  68.1049811  43.6320639  80.7500672  67.7195321
  43.3459857  79.8578250  68.2764550  43.0549088  80.7448352  66.7948874
  45.1917660  80.6588691  67.6233916  45.5815605  80.6703489  68.6412470
  45.5069855  79.6986693  67.2150377  45.7946881  81.8616838  66.9169035
  45.3891546  82.7211488  67.2589014  46.7957601  81.9933811  66.9416858
  45.5885278  81.8717808  65.9282193  43.5164003  82.9186154  72.4141178
  42.6744334  82.3212579  72.9742201  44.6601555  83.3559990  72.9820138
  45.3814082  83.6421200  72.3354619  45.0457473  82.9949847  74.3585557
  46.0832072  83.3274181  74.3941225  44.2159674  83.8900109  75.3521928
  43.9620495  84.8446717  74.8914867  43.2119650  83.5311347  75.5786592
  45.0181998  84.3741085  76.6130621  45.0343198  83.6029310  77.3832101
  45.9800210  84.8026339  76.3313422  44.2446136  85.5978443  77.0935113
  44.5703797  86.7285189  76.6827812  43.1931175  85.3789727  77.7595822
  45.0085512  81.4539934  74.7963468  44.7386432  81.1372760  76.0050420
  45.3255612  80.5942752  73.8206302  45.6923495  81.0460733  72.9951335
  45.3333134  79.1585629  74.0281556  44.3307258  78.8146594  74.2824163
  45.8571765  78.4478230  72.7109459  46.7685752  78.9582709  72.3996658
  46.2510313  76.9254564  72.7397695  47.1050576  76.7747285  73.4000878
  45.3783762  76.4514729  73.1891206  46.6107371  76.5979054  71.7643607
  44.7193367  78.5701409  71.6739937  44.2940263  79.5734195  71.6994339
  45.2141254  78.4584826  70.7092051  43.9954967  77.7753541  71.8541871
  46.2912613  78.7012025  75.1714595  47.3380963  79.2896355  75.3517958
  45.9748120  77.6397849  75.8635502  45.0931205  77.1880349  75.6669743
  46.7995818  77.0225151  76.9683702  47.8265727  77.2800849  76.7094349
  46.4121421  77.7705487  78.2948001  46.0653819  78.7883836  78.1162795
  45.2399738  77.0369835  78.9600137  45.4290544  75.9767335  79.1280085
  45.0688514  77.6175381  79.8665310  44.2775946  77.1582777  78.4628076
  47.5947272  77.9849456  79.2832281  47.2781178  78.5432025  80.1642548
  48.0722580  77.0566423  79.5967841  48.2584703  78.6218041  78.6984567
  46.9089557  75.5226322  77.0810905  45.9623939  74.8455025  76.7209285
  48.0416057  74.9745772  77.6519942  48.7309205  75.5619105  78.0991908
  48.2202474  73.5140841  77.7644944  48.0471501  73.1733884  76.7436791
  49.6679504  73.1478612  78.1768553  50.3257609  73.8443061  77.6569035
  49.9021201  73.3728258  79.2173673  50.0152536  71.7428348  77.8361850
  50.8887391  71.3224985  78.3346238  49.1290897  71.2565622  78.2440482
  50.0400535  71.4987185  76.3490459  49.1139359  71.7024467  75.8115505
  50.8840874  72.0339193  75.9139976  50.1560733  70.0874375  75.9964103
  49.2856184  69.5752881  76.0069508  51.2885137  69.3836549  75.8200745
  52.4985729  69.9409221  75.8345566  52.6789804  70.8112613  76.3142052
  53.2825869  69.4633033  75.4134751  51.1577157  68.0929860  75.5606364
  50.2473800  67.6563974  75.5326854  51.9098795  67.4191440  75.5775660
  47.1902118  73.0233719  78.8491201  47.1174408  73.5870490  79.9100966
  46.4687310  71.9818688  78.5515339  46.6403161  71.5260615  77.6667185
  45.3466585  71.5116698  79.4526910  45.7530428  71.7246071  80.4414324
  44.1138438  72.4355849  79.3156560  44.1354494  73.4558247  79.6987278
  43.9863619  72.4696303  78.2336698  42.7704422  71.8836310  79.9142304
  41.9780930  72.5384298  79.5515719  42.4609967  70.9216365  79.5056818
  42.8072462  71.7913865  81.4707705  43.9011896  71.8085881  82.0822575
  41.7359343  71.6433905  82.0736438  45.0112293  70.0387987  79.4903401
  44.9290133  69.4741107  78.3580623  44.8753879  69.5181390  80.7166237
  45.1095600  69.9871099  81.5799485  44.5683984  68.0280018  80.9066291
  45.3864671  67.4834719  80.4350882  44.6635396  67.7205985  82.3946396
  43.9731560  68.3939189  82.9026949  44.2999554  66.6948482  82.4558302
  45.6320982  67.9787626  82.8228281  43.2312749  67.6117541  80.3107540
  42.1742739  68.2644180  80.5376117  43.2005716  66.4942973  79.5482309
  44.0066505  65.8895815  79.6164680  41.9502415  65.9256659  78.9325845
  41.9162309  64.8425232  78.8153586  41.0854185  66.1469255  79.5580646
  41.4946197  66.5930570  77.6494870  40.4369920  66.1890985  77.1004275
  42.1979091  67.6198720  77.1132488  43.0101551  67.9697859  77.6010160
  41.7466614  68.3492862  75.9141670  40.7522531  68.7449600  76.1207932
  42.6708712  69.5160987  75.7719914  42.2772246  70.1352458  74.9658902
  42.8614760  70.0995413  76.6727537  43.6249546  69.2060602  75.3457278
  41.7112113  67.5686635  74.5793220  40.9561561  67.9511724  73.6651869
  42.4304665  66.4467024  74.4920085  43.0522046  66.1334103  75.2237119
  42.4634490  65.6975392  73.2136230  42.5024939  66.3684835  72.3554788
  43.7454724  64.8285612  73.1156238  43.6037503  64.0821394  73.8972053
  43.6669169  64.2690209  72.1835059  45.0942115  65.5706333  73.0742342
  46.1341529  65.3211562  73.9198884  46.1349747  64.5623622  74.6884208
  47.2966503  65.9467075  73.5094380  48.0389630  66.1594428  74.1604492
  47.0547497  66.7506130  72.3989541  47.8699145  67.6978331  71.6597607
  48.8646602  67.9484325  71.9975194  47.2942734  68.2809367  70.5417562
  47.8894180  68.9049251  69.8914894  45.9613560  68.0773525  70.2457857
  45.4476370  68.5596365  69.4273143  45.1677263  67.1594626  70.9543540
  44.1172507  67.1054977  70.7094279  45.6323662  66.4847255  72.0714152
  41.2404454  64.7355515  73.0382557  41.0769311  64.3033976  71.8806929
  40.4161159  64.4956110  74.0912441  40.5445368  65.0182858  74.9458896
  39.1475704  63.8255770  73.8520814  39.3435257  63.1326832  73.0337853
  38.9460987  62.9042085  75.0371005  39.8055509  62.2432748  75.1493938
  38.8108800  63.5972493  75.8674681  37.7098767  61.9779931  75.0386750
  36.8283954  62.6190860  75.0481877  37.7027262  61.0819688  73.7968920
  37.8998648  61.7327182  72.9449731  38.4518591  60.2909866  73.8322113
  36.7217018  60.6316762  73.6454728  37.6443041  61.1618847  76.3318981
  38.5185408  60.5121536  76.3727322  37.6401363  61.8324319  77.1912293
  36.7872858  60.5059085  76.4845907  37.9599416  64.7260872  73.4581363
  36.9165614  64.2197140  73.1385864  38.0398747  66.0812858  73.5213760
  38.9348236  66.4594142  73.7974020  36.8681372  66.9411508  73.4761083
  36.1442913  66.5799825  74.2066638  37.1590593  68.3731523  73.9281163
  37.9606182  68.8318698  73.3491635  35.9283079  69.3085221  73.7875808
  35.0923682  68.8675759  74.3306026  36.0548034  70.3162390  74.1833148
  35.6775816  69.4893129  72.7423254  37.5492827  68.5328623  75.4001064
  36.7018502  68.3081657  76.0477695  38.3123299  67.8139211  75.6984056
  37.8604163  69.5506120  75.6356477  36.1392762  66.8915215  72.1143638
  34.9575638  66.6596289  72.1035327  36.9110823  66.9029953  71.0230665
  37.9084163  66.8125402  71.1543785  36.2323696  66.8981469  69.7015359
  35.4657752  67.6680644  69.7890596  37.1685410  67.2040789  68.5167876
  37.8635556  66.3648388  68.4897234  36.7351553  67.3355476  67.5253277
  37.9039672  68.4075898  68.7081712  37.4010173  69.4466507  69.0076038
  39.1130603  68.4715057  68.2737226  39.4924493  67.6229458  67.8786088
  39.6347437  69.3363180  68.2669335  35.4149164  65.6456842  69.3636294
  34.5902873  65.6625872  68.4024313  35.6667058  64.5559182  70.0751209
  36.3193081  64.6812367  70.8357165  34.9779309  63.2606708  70.0056175
  34.4838379  63.1654276  69.0387148  35.9969450  62.1399611  70.2667435
  36.2773066  62.1767620  71.3194275  35.4788793  61.2001880  70.0756035
  37.2102303  62.1254694  69.3660138  37.0621596  61.4663952  68.1611348
  36.0727851  61.1208016  67.9001686  38.0869589  61.2416432  67.2289524
  37.9116041  60.6890200  66.3177673  39.3977952  61.6659488  67.6108280
  40.1831240  61.5462296  66.8791682  39.5955861  62.2690835  68.8478005
  40.6025481  62.4393445  69.1991394  38.5114727  62.5350041  69.7179145
  38.6699896  62.9663029  70.6952858  33.8644882  63.1420048  71.0440399
  32.7298625  62.8189015  70.7172859  34.0797921  63.4829996  72.2714724
  34.9965054  63.8614908  72.4624739  33.0664003  63.5193655  73.3066031
  32.5905179  62.5525638  73.1424973  33.7802266  63.5985250  74.6630846
  34.5540990  62.8317700  74.6269145  34.2660157  64.5711626  74.7411490
  32.8501251  63.4774908  75.8340030  31.8422829  62.7519798  75.7447971
  33.0945034  64.2182021  76.8760332  33.9097091  64.8127247  76.9216933
  32.6044674  64.1289439  77.7546672  31.9652059  64.5938903  73.0395510
  30.7942162  64.2845351  73.0353746  32.2894930  65.8467350  72.6795266
  33.2494606  66.1110145  72.8489920  31.2580655  66.8901733  72.3559749
  30.5377151  66.7923844  73.1681525  31.8396039  68.3129258  72.3098302
  31.0445238  69.0577483  72.2753749  32.3955345  68.5896143  73.2056454
  32.6574189  68.7355324  71.0811211  32.7979950  67.9352286  70.1884565
  33.2361968  69.8984133  71.0968090  33.0021987  70.6045545  71.7799724
  33.6769091  70.1803312  70.2328675  30.4964991  66.4875807  71.0629665
  29.5727819  67.2020794  70.7773138  30.9187005  65.4843084  70.2566890
  31.5745791  64.8202519  70.6426324  30.3462550  65.1902845  68.9139716
  29.3301838  65.5775308  68.8382096  31.0006551  65.9722170  67.7995373
  31.9969430  65.5549298  67.6533036  30.1258284  65.9483011  66.4932018
  30.6927035  66.4241980  65.6930290  29.7943512  64.9440707  66.2291105
  29.1940780  66.4880198  66.6624725  31.1553480  67.3235279  68.1233536
  31.3885953  67.4299442  69.0484867  30.2502934  63.6760475  68.6292367
  30.9737994  63.2536030  67.6959800  29.4447622  62.8582173  69.3758986
  28.5296920  63.2724101  70.3604339  27.6554335  63.6991335  69.8688246
  28.9386231  63.9702136  71.0911498  28.1345541  62.0046204  71.0362447
  27.0605975  61.9828160  71.2212953  28.7030182  61.8364440  71.9509387
  28.3223515  60.9133831  69.9903424  27.5319162  60.8488259  69.2425818
  28.6687245  60.0286444  70.5245364  29.5278486  61.4654776  69.1968968
  30.4017843  61.1385923  69.7603526  29.5957415  60.8512419  67.8015635
  30.1505014  59.7751748  67.6017834  29.1063860  61.4853194  66.7961992
  28.8024395  62.4391364  66.9301941  29.1920745  61.0552378  65.4113193
  28.7725752  60.0497882  65.4458364  28.2096950  61.7284939  64.4112193
  28.3867968  61.1449343  63.5077838  26.7390636  61.3977036  64.6429281
  26.0873145  61.8547567  63.8983305  26.5915893  60.3177800  64.6538109
  26.5261130  61.8013665  65.6327806  28.4654268  63.1591578  64.0598926
  27.9894566  63.7840115  64.8156115  29.5314525  63.3736165  63.9844157
  27.8702658  63.5515583  62.6637829  27.9923060  62.7487500  61.9366618
  26.8348010  63.8821989  62.7449743  28.2681181  64.5059487  62.3188857
  30.6190442  60.9386778  64.8494752  30.8075710  60.3458763  63.8426070
  31.5908742  61.5597270  65.4866286  31.3789313  62.2218644  66.2192638
  32.9995189  61.3737902  65.0988449  33.1115189  61.0487157  64.0644904
  33.7864492  62.7472245  65.1891979  33.9603593  63.0697398  66.2157650
  34.7822384  62.7774916  64.7469449  33.0847182  63.9361636  64.5037582
  32.0337190  64.0206074  64.7801092  33.8462616  65.2505558  64.8774651
  34.2286646  65.3433437  65.8939599  34.7557679  65.3229178  64.2810905
  33.1449265  66.0510994  64.6421801  33.2066493  63.8224169  62.9700893
  32.9141362  64.6690181  62.3489548  34.1859461  63.4487275  62.6710330
  32.5117296  63.0342098  62.6804064  33.7529489  60.3231542  65.9603871
  34.5289053  59.5630420  65.4037731  33.3187952  60.1743091  67.2424139
  32.7366694  60.9528373  67.5165141  33.6703846  59.1501805  68.2181540
  34.7077494  59.3562385  68.4818100  33.0374974  59.5181606  69.5393203
  32.9774145  60.6060746  69.5698673  32.0078816  59.1752616  69.4372625
  33.6075938  58.8415476  70.7965378  34.6084918  57.9701178  70.8960408
  35.1057876  57.4159212  70.1137602  34.8495903  57.6759641  72.2236570
  35.5070900  56.9780362  72.5409752  33.9865871  58.3694376  72.9895216
  33.6706493  58.3979689  74.3637400  34.3544956  57.9001137  75.0352269
  32.6651749  59.2130533  74.8816606  32.4088097  59.3912093  75.9155549
  32.0129636  60.0412943  74.0132683  31.2240887  60.7058840  74.3332633
  32.3285385  60.0076529  72.6642177  31.6848327  60.5320281  71.9735127
  33.2461413  59.1862374  72.0833082  33.4451454  57.7250005  67.5970371
  34.2931589  56.8197971  67.7694612  32.4159918  57.5198446  66.8078183
  31.6895072  58.2199237  66.8548218  32.0652309  56.3481506  65.9265096
  31.8713791  55.4992102  66.5821175  30.6470808  56.7575271  65.3751744
  30.2427921  56.0372271  64.6639625  29.9724794  56.9126778  66.2171611
  30.6632212  57.6683567  64.7766521  33.1398607  55.9748298  64.8629766
  33.1009060  54.8166964  64.3956924  34.1454077  56.8336981  64.5449287
  34.2110741  57.7572830  64.9483872  35.1636544  56.4185838  63.5681791
  34.7170194  55.7729477  62.8120235  35.4739727  57.6806105  62.7691069
  36.0585006  58.3176134  63.4329255  36.5248787  57.3636307  61.6535637
  37.3028075  56.7085128  62.0456698  36.0868157  56.8038337  60.8272278
  37.0394721  58.2770560  61.3553221  34.2169382  58.4098901  62.1796323
  33.7598669  57.6504173  61.5452911  33.4400528  58.7032319  62.8856773
  34.6264193  59.6745672  61.3513074  35.2950818  60.3528205  61.8813672
  35.1609402  59.3030239  60.4770403  33.7068464  60.1094313  60.9596733
  36.3163637  55.5244736  64.1698222  36.4797748  54.3149837  63.9084560
  36.9757208  55.9984257  65.3010441  37.0445207  57.3387651  65.8146987
  36.0634971  57.8133183  65.7924752  37.7138787  58.0065276  65.2723399
  37.5820161  57.1449587  67.2375842  36.8287633  56.7202033  67.9011313
  38.0166121  58.0917904  67.5581089  38.6285294  56.0731914  67.0867590
  38.9064413  55.4859766  67.9619983  39.5423224  56.4317282  66.6129059
  37.9264430  55.1686956  66.0529871  38.6583463  54.7248048  65.3781697
  37.2540005  53.9511979  66.8022758  37.8187124  52.8337643  66.8817508
  35.9560441  53.9841854  67.1686122  35.4052625  54.8221319  67.0478429
  35.1920844  52.8650445  67.8384500  35.8068619  52.4882941  68.6558898
  33.9052074  53.3970518  68.4445515  33.3853619  52.5682471  68.9251258
  34.1001843  54.1845171  69.1725512  33.2734185  53.7069854  67.6121549
  34.9959254  51.6102360  66.9021404  35.3737749  50.5267567  67.2860226
  34.5186525  51.8705206  65.6528096  34.2101365  52.8149948  65.4714638
  34.5659106  50.8709286  64.4850865  34.1516941  49.9451707  64.8844574
  33.7792892  51.4226486  63.3110002  32.7458602  51.5534206  63.6319756
  34.2032037  52.3604910  62.9520459  33.8203255  50.4505506  62.0444823
  34.8249148  50.2875856  61.6541631  33.4250993  48.9933655  62.4788030
  34.0811848  48.5440168  63.2242811  32.3603802  48.9305388  62.7036078
  33.5771130  48.3902844  61.5836552  33.0403357  51.0229615  60.9326236
  31.9739152  50.9111298  61.1284284  33.1922896  52.0941921  60.8004311
  33.2245558  50.4451156  60.0269429  36.0271436  50.5674534  64.0908326
  36.3844262  49.4143874  63.7321238  36.8594388  51.5237478  64.1958802
  36.5105435  52.4436777  64.4241365  38.2027695  51.5819612  63.6469963
  38.1226800  51.4905719  62.5637905  38.6207004  52.5857992  63.7227788
  39.1956364  50.5974064  64.2904295  39.8109093  49.8642451  63.5980571
  39.1221246  50.4320915  65.6135922  38.5374732  51.0648640  66.1407371
  39.7594177  49.3406649  66.4470277  40.8033288  49.3585156  66.1339286
  39.7220360  49.6620067  67.9747659  40.0639755  48.7511768  68.4662680
  40.5452227  50.9007593  68.3452519  40.6239720  51.0105958  69.4268422
  41.5570886  50.7738099  67.9603996  40.0650422  51.8165461  68.0004803
  38.3269250  49.9080617  68.5779525  38.3062979  50.4480929  69.5245475
  37.7416488  50.5374544  67.9075670  37.7896941  48.9597418  68.5907192
  39.2463905  47.8952036  66.2064946  39.7428386  46.9785721  66.7793488
  38.1241312  47.7901401  65.5098759  37.7721110  48.6572944  65.1301061
  37.5003712  46.5695044  64.9138134  37.9650326  45.7262807  65.4248552
  36.0554604  46.4305272  65.2471395  35.4831177  47.1312811  64.6393010
  35.4074845  45.1103383  64.8733160  34.3709752  45.0947501  65.2102153
  35.4510998  44.8757452  63.8097541  35.8646177  44.2986965  65.4393258
  35.7607438  46.6898612  66.7364108  36.1843168  45.8784477  67.3282637
  36.0643671  47.6986737  67.0160721  34.6872125  46.6684161  66.9239464
  37.8465240  46.3180520  63.4844204  37.8797424  45.1043226  63.0701509
  38.1493227  47.3187960  62.6442296  37.9242901  48.2362515  63.0016308
  38.7099431  47.0408074  61.3025072  37.9775385  46.4936833  60.7089260
  39.1163039  48.3739484  60.4662945  39.9595013  48.7701180  61.0321284
  39.4527867  48.1665652  59.4504837  37.8781807  49.2756106  60.3010229
  37.3401106  49.5378964  61.2119491  38.3169461  50.7173945  59.8024602
  38.7450736  50.5875345  58.8085059  37.5172798  51.4580119  59.7915252
  39.1528663  51.0395522  60.4233979  36.7962895  48.8302462  59.2902062
  36.0096452  49.5847598  59.2895540  37.2259328  48.6350779  58.3076504
  36.3930736  47.8841411  59.6513243  39.9424660  46.1100962  61.2762851
  39.9768807  45.2378832  60.3391111  40.9820540  46.2335961  62.1017534
  41.2186817  47.2792961  63.0884978  40.3788267  47.5889031  63.7105006
  41.5466260  48.1912723  62.5896472  42.3779329  46.7784386  64.0146698
  41.9975261  46.1698097  64.8350126  42.9293887  47.6164904  64.4408924
  43.1812690  45.8960428  62.9871208  43.7629750  45.1384953  63.5123263
  43.7941971  46.6193782  62.4493428  42.1108074  45.2794229  62.0653979
  42.5854506  45.1672820  61.0905939  41.6478435  43.9413729  62.6740806
  42.2560168  42.8496721  62.3501533  40.5391103  43.8266746  63.4180217
  40.0316773  44.6884364  63.5593976  39.9757914  42.5577677  63.9449283
  40.7695128  41.8687324  64.2336091  39.0493075  42.8158570  65.1814817
  38.3438632  43.6121008  64.9439010  38.4579763  41.9024816  65.2460786
  39.8231802  43.0227942  66.5423817  40.6071386  43.7788713  66.4992912
  38.8017880  43.3242416  67.6979437  39.3033840  43.6697401  68.6019030
  38.1229300  44.1276231  67.4118795  38.2319488  42.4187809  67.9065683
  40.6146634  41.8007133  67.0277824  39.9282705  40.9658939  67.1693665
  41.2960187  41.7040387  66.1824956  41.1485980  42.0223224  67.9518513
  39.1951369  41.8837680  62.7725932  39.3219768  40.6913229  62.6476183
  38.3893880  42.6364404  61.9849286  38.0889129  43.5825891  62.1709855
  37.9015158  42.0703618  60.7132141  37.3370748  41.1724061  60.9645977
  36.9922612  43.1314793  60.0953170  37.5035067  43.9925080  59.6647852
  36.5863853  42.5471198  59.2695490  35.7848284  43.5319016  60.8888373
  36.0866509  43.9519595  61.8482927  35.0259532  44.5488286  60.0018801
  34.7061136  43.9837588  59.1263769  34.1775704  44.9825706  60.5312337
  35.7329435  45.3500694  59.7867575  34.9884748  42.3640912  61.5050258
  35.6787806  41.9088891  62.2152154  34.0819361  42.6034072  62.0609177
  34.7692431  41.7098820  60.6611965  39.0650643  41.6968342  59.7759134
  38.9191656  40.7093752  59.0543828  40.1622908  42.4533727  59.7586127
  40.2031558  43.1892920  60.4491610  41.2918443  42.0532170  58.9888716
  41.0561748  42.0033247  57.9258226  42.4836072  43.0564346  59.0976318
  42.6771937  43.1888743  60.1620959  43.7053809  42.8285115  58.2162239
  44.3181720  41.9727599  58.4995553  43.4303766  42.7585383  57.1638094
  44.4341575  43.6298720  58.3379032  42.0248257  44.3732994  58.7641819
  41.2678320  44.5884572  59.3139707  41.8638554  40.6725907  59.3077152
  42.0654431  39.8483206  58.3981987  42.1139148  40.4878857  60.5944336
  42.0745082  41.2794846  61.2204674  42.4414710  39.2119429  61.2289299
  43.4608675  38.9795183  60.9208562  42.6842949  39.3967908  62.7586772
  41.9500935  40.0158659  63.2742297  42.9956831  38.0467006  63.4636560
  43.9767044  37.6730705  63.1702350  42.9014853  38.2306324  64.5338877
  42.2128310  37.3116497  63.2767097  43.9334281  40.2623385  62.8769030
  44.7904590  39.7049984  62.4987845  43.8183639  41.1845191  62.3073038
  44.0882897  40.8862446  64.2494635  43.2653988  41.5692033  64.4604330
  44.1118027  40.0851626  64.9882566  45.0196581  41.4523001  64.2341675
  41.4370451  38.1113824  60.8928661  41.8293650  37.0188283  60.5181372
  40.1412678  38.3542691  61.2834049  39.8500181  39.1778532  61.7903397
  39.0223291  37.3969492  60.9598668  39.0454307  36.5009250  61.5801143
  37.6579676  38.0019891  61.4509108  37.7609167  38.0457135  62.5351573
  37.5362630  39.0233792  61.0902857  36.3318607  37.3562155  61.0713054
  36.2081993  37.3522571  59.9883484  36.1942060  35.9947384  61.6821967
  35.1329223  35.7495907  61.7231735  36.6727963  35.2170183  61.0870474
  36.5592956  35.9106961  62.7057899  35.2563770  38.3325940  61.6162345
  35.3284268  38.3985274  62.7018527  35.5034620  39.3103952  61.2027679
  34.2571206  37.9969378  61.3388870  39.0336292  36.8908268  59.5169989
  38.9471892  35.7347230  59.2919840  39.2336870  37.7541817  58.5281149
  39.4417573  38.7061969  58.7935859  39.3187225  37.5103658  57.1148108
  38.6058970  36.7102364  56.9153755  38.9354670  38.6855794  56.2836225
  39.1942957  38.3504229  55.2792432  37.4585696  39.0489345  56.2371432
  37.0673243  39.3873452  57.1965729  37.2921724  39.9542316  55.6533172
  36.9466660  38.1943944  55.7946318  39.7024535  39.8548067  56.4864319
  39.4445548  40.2044552  57.3424893  40.6313771  36.8659859  56.6324868
  40.5755133  35.8953440  55.8989657  41.7874270  37.3935175  56.9996722
  41.8584439  38.2503232  57.5297106  43.0183207  36.7761339  56.7136928
  43.1818471  36.6061445  55.6495188  44.0830609  37.7512787  57.2303462
  44.0703993  38.5674818  56.5080233  43.7639336  38.0242197  58.2362095
  45.0668744  37.2830206  57.2612143  42.9988598  35.3299437  57.2561293
  43.4703265  34.4549942  56.5298784  42.3892203  35.0784290  58.4048518
  41.9682665  35.8260257  58.9377656  42.1995787  33.6703851  59.0174631
  43.1421266  33.1367568  58.8951697  41.7498088  33.8060606  60.5250377
  42.4223378  34.5064721  61.0202442  40.7506145  34.2189987  60.6635758
  41.8524558  32.5348088  61.2921001  41.1090364  31.8192212  60.9408696
  42.8324693  32.0728724  61.1725664  41.5553625  32.7485979  62.7658301
  40.8986048  33.6164845  62.8253698  41.0866708  31.8340849  63.1292777
  42.8389141  32.9596425  63.5377452  43.5468452  32.2464652  63.4361985
  43.1733309  34.0012493  64.3149952  42.4768256  35.0768643  64.4532917
  41.6954310  35.2731305  63.8441923  42.8478170  35.7825577  65.0733431
  44.2505574  33.9559701  64.9622943  44.9115832  33.2051270  64.8230842
  44.5024615  34.7241538  65.5677173  41.2780079  32.7637697  58.2824441
  41.7047171  31.6906612  57.9708701  40.1444538  33.1967047  57.8409268
  39.9735431  34.1876776  57.9350686  39.2341766  32.5910744  56.8665264
  38.9957751  31.6097794  57.2768019  37.9005319  33.4004091  56.7581866
  37.5935659  33.4602358  57.8023575  38.1520972  34.3967367  56.3946672
  36.8166960  32.8373523  55.8826099  36.0534688  33.6155141  55.8896359
  37.0839552  32.6799517  54.8376709  36.0654492  31.2424816  56.4792438
  34.4206918  31.2670148  55.6388821  33.7873603  30.5362156  56.1418067
  33.7876011  32.1265588  55.8590698  34.4942356  30.8667731  54.6276957
  39.9335656  32.4752083  55.4519172  39.3033695  31.9646793  54.5447211
  41.1797994  32.9529182  55.3177809  41.7007909  33.1055217  56.1694734
  41.9321148  33.0238305  54.0807913  42.8549599  33.5416079  54.3422555
  42.3767957  31.6378177  53.6551067  42.8171933  31.1438353  54.5212083
  41.4999545  31.1114770  53.2779926  43.4649458  31.5207967  52.6031876
  44.2745600  32.4020423  52.5701872  43.5877057  30.4687120  51.9756986
  41.3382313  33.8882186  52.9271961  41.6536848  33.8085419  51.7751095
  40.4727487  34.8355514  53.3486484  40.2926843  34.7940486  54.3416007
  39.8724221  35.8816298  52.4939669  39.7868271  35.5491949  51.4594279
  38.4135376  36.0616093  52.9329400  38.1886011  36.2764739  53.9776107
  38.0524011  36.8976403  52.3339911  37.6120830  34.7788018  52.5282023
  37.8308314  34.4996856  51.4975019  37.9497352  33.9945114  53.2056835
  36.0459713  34.9837008  52.6341039  35.9596466  35.4802776  53.6005724
  35.7299669  35.6867538  51.8634174  35.2110720  33.6975658  52.5709755
  35.6811272  33.2003757  51.7224755  35.3009628  33.0946221  53.4745676
  33.7823788  33.9667733  52.2503891  33.7046277  34.4826745  51.3855765
  33.3381300  33.0615414  52.1928941  33.4111755  34.4605000  53.0494778
  40.7636591  37.1107961  52.5254452  40.3466407  38.1639937  52.9567818
  41.9699757  36.9291968  51.9972020  42.1586655  36.0328664  51.5716577
  43.0128050  37.9787061  51.8666497  43.2661684  38.3554054  52.8576112
  44.2015547  37.3526645  51.3260424  45.1632719  37.8159916  51.5463454
  44.2906552  36.4003455  51.8487758  44.0776186  37.0102160  50.2986822
  42.4903558  39.1008240  50.9179956  42.7363785  40.3236313  51.1321001
  41.6849649  38.7958896  49.8825528  41.7233402  37.8494490  49.5320137
  40.9747917  39.7669251  49.1567820  41.6648665  40.4540930  48.6671932
  40.2661993  39.1136932  47.9680842  40.9871542  38.5271366  47.3986306
  39.3955666  38.5420810  48.2895777  39.8299286  39.9060782  47.3598872
  39.9954960  40.6287394  49.9964602  39.5516180  41.6822024  49.4323545
  39.6209394  40.2825703  51.1718250  40.0749449  39.5334168  51.6745705
  38.7756043  41.0789335  52.0936317  38.1577940  41.8078736  51.5691726
  37.7041754  40.2278451  52.7084689  38.1824117  39.4418290  53.2929082
  37.0750062  40.9146497  53.2746362  36.6853400  39.4458002  51.7707326
  36.7642970  39.2914952  50.4320625  37.5416444  39.7532454  49.8413699
  35.6105953  38.7543030  49.9060710  35.5491834  38.4466078  48.9460438
  34.7402665  38.3895793  50.9175857  33.4321953  37.8248011  50.9938625
  32.8426314  37.5329907  50.1373209  32.8337303  37.5488800  52.2042386
  31.8307279  37.1574068  52.1197692  33.3756012  37.9790916  53.4015493
  32.7859993  37.9555887  54.3061029  34.6715754  38.6290249  53.3359109
  35.0616331  38.9035798  54.3048663  35.3977021  38.8004305  52.1343642
  39.6845875  41.8607745  53.0870409  39.4207679  42.9800508  53.5213230
  40.7893237  41.1517230  53.4618996  40.8672347  40.1814137  53.1925682
  41.7510950  41.6617882  54.3969248  41.1973717  41.8112886  55.3238229
  42.8510889  40.5591951  54.6424532  43.6102242  40.8504582  55.3683947
  42.3166740  39.6679050  54.9712456  43.4440161  40.4739959  53.7318059
  42.4935896  42.8824163  53.8870884  42.7195704  43.8059841  54.6663700
  42.8658682  42.9581238  52.6138845  42.6324297  42.2049319  51.9827677
  43.6590399  44.0832217  52.1656574  44.4224158  44.1923100  52.9360193
  44.3871388  43.8278833  50.8659391  45.3219300  44.3884591  50.8704906
  44.6226182  42.7638269  50.8451193  43.4519017  44.2255718  49.7254190
  43.6422415  45.4608349  49.1586858  44.3370220  46.1085169  49.6726782
  42.8855606  45.8125320  48.0395571  42.9734859  46.8137179  47.6442115
  41.9740084  44.9038484  47.4292718  41.3321595  45.2309230  46.6246277
  41.8765628  43.5672888  47.9563952  41.1936167  42.8621974  47.5060280
  42.6622487  43.2922645  49.0757671  42.5547368  42.2676961  49.3999596
  42.7561500  45.3478574  52.2815448  43.3076927  46.3996314  52.4589573
  41.4427671  45.1650283  52.0493613  41.1358141  44.2125297  51.9128824
  40.4181704  46.1893817  52.1008801  40.8199095  46.9958348  51.4874151
  39.0952089  45.7437888  51.4369804  38.6559761  45.0873076  52.1881175
  38.1628015  46.9312382  51.2102006  37.1500840  46.5856787  51.0026131
  38.0344618  47.4724184  52.1476189  38.6340125  47.5269956  50.4284468
  39.2893336  45.0609222  50.0684864  39.7352208  45.6555134  49.2711448
  39.9241168  44.1913380  50.2387059  38.2913810  44.8159694  49.7049087
  40.2258226  46.6960188  53.5163786  40.5161907  47.8890609  53.7031289
  39.7729046  45.8341483  54.4765075  39.5797837  44.9013076  54.1409293
  39.8143442  46.1348170  55.9259594  38.9953338  46.8429834  56.0517693
  39.3234224  44.9397170  56.6875723  39.9655618  44.0602770  56.6391691
  39.3769099  45.1927284  57.7464511  37.8367984  44.5292588  56.4711092
  36.8376947  45.4366810  56.7912251  37.0919119  46.3831497  57.2450658
  35.5080411  45.1273145  56.6088563  34.7758557  45.8867894  56.8401625
  35.0938027  43.8368394  56.1381659  34.0785433  43.4687087  56.1494917
  36.1234428  42.8535078  55.9704135  35.8588654  41.8206001  55.7986569
  37.4507365  43.2166867  56.0718419  38.1688973  42.4665998  55.7751631
  41.1462904  46.7749435  56.4374950  41.1430831  47.7156042  57.1855155
  42.3288429  46.3452875  55.9452996  42.3695165  45.4929927  55.4048917
  43.5739243  46.9878618  56.1822502  43.6441334  46.9808942  57.2699644
  44.8033628  46.1954358  55.6326989  44.7625961  46.2316196  54.5440625
  45.6764220  46.7731470  55.9362075  44.9637714  44.8460030  56.0234374
  44.2544146  44.2944633  55.6854773  43.6809042  48.4067931  55.6347363
  44.0066136  49.3503301  56.4448638  43.3922395  48.6716099  54.4058141
  43.3131727  47.9174842  53.7386238  43.3652539  50.0166995  53.8804172
  44.3318623  50.5203579  53.8705986  42.9702998  49.8796472  52.4030872
  41.9642393  49.5004259  52.2238290  42.9625800  50.8307593  51.8707075
  43.8552603  49.0286549  51.6635850  43.8537207  48.1230380  51.9821066
  42.3836397  50.9431730  54.5815662  42.7306163  52.1232779  54.7261410
  41.1761166  50.4070095  54.9584996  40.9892059  49.4725840  54.6238155
  40.2064425  51.1900885  55.7555966  40.0642118  52.1209397  55.2066077
  38.8947524  50.4101445  56.0050449  39.1144300  49.4270632  56.4214497
  38.2264338  50.9189267  56.6997366  38.1226369  50.1092065  54.7104158
  38.7586805  49.5458625  54.0276331  36.8504673  49.2898708  54.9310022
  36.1463576  49.9506953  55.4366099  36.4574773  48.8476858  54.0155071
  37.0487119  48.4053843  55.5363850  37.7014770  51.4394990  54.0974172
  37.1283985  52.0813923  54.7664845  38.5897036  51.8903917  53.6548684
  37.0946085  51.2111125  53.2212618  40.8887429  51.5250544  57.1042788
  40.6222032  52.5739656  57.6852468  41.6743725  50.5641410  57.6583691
  41.8344525  49.6928382  57.1732858  42.3028548  50.7877610  58.9796634
  41.4720152  51.0251729  59.6440737  43.0410131  49.5331587  59.5059283
  43.7709495  49.2230778  58.7581698  43.7403116  49.7652758  60.8312664
  44.5395781  50.5039834  60.7714190  42.9640947  50.1139094  61.5124726
  44.0984723  48.8379198  61.2782949  42.1171802  48.4824233  59.6130905
  41.8536805  48.2677625  58.7152660  43.2830580  52.0030493  58.9248701
  43.1565774  52.9818634  59.6235296  44.3045536  51.9521163  58.0008905
  44.2774366  51.1710948  57.3610701  45.1951952  53.0680841  57.7481678
  45.6994563  53.2349275  58.6999997  46.1531774  52.7183063  56.6133004
  45.5261419  52.2685675  55.8434553  46.4717060  53.7056517  56.2789382
  47.3099770  51.7334724  56.8835818  47.8315570  51.8738594  57.8303372
  46.8459251  50.3134190  56.9647316  46.4903895  49.9143311  56.0147720
  47.6771759  49.7105377  57.3303255  46.0170331  50.2455148  57.6693072
  48.2976214  52.0277811  55.8132088  49.1216969  51.3153155  55.7758576
  47.6654888  51.8473490  54.9437534  48.6356638  53.0632386  55.7724007
  44.3978018  54.3674964  57.3589411  44.9109710  55.4243450  57.6061072
  43.2748894  54.2905336  56.5831422  42.8601305  53.4237020  56.2722112
  42.4529136  55.4349344  56.3057005  43.0448066  56.2574610  55.9041876
  41.3291110  55.1104775  55.3198789  40.6444823  55.9586029  55.3280822
  41.6979872  54.8504113  54.3277116  40.8325881  54.1719128  55.5661947
  41.8811475  56.0062911  57.6334613  42.1438935  57.1438727  58.0210445
  41.2474469  55.1276149  58.4215104  41.0363462  54.1736650  58.1655492
  40.7597252  55.5172728  59.7637219  40.0121442  56.2801259  59.5462872
  40.0939769  54.2513755  60.3478080  39.3915158  53.7632075  59.6722769
  40.8694764  53.5425567  60.6381120  39.1586203  54.6915235  61.7990724
  40.0150098  55.4874046  62.4456530  41.7467654  56.0800617  60.7981050
  41.3734712  56.8926645  61.6433601  42.9767475  55.5429367  60.8229111
  43.2106370  54.8992054  60.0806135  44.0659452  56.0395395  61.7841676
  43.6143900  56.0247513  62.7761253  45.3485625  55.1510256  61.7817596
  45.5592136  54.8247196  60.7633003  46.6333964  55.9040053  62.2983921
  47.5080635  55.2591947  62.3836942  46.7842430  56.8475060  61.7738427
  46.4654797  56.1713511  63.3416707  44.9612412  53.8286402  62.6082510
  44.7769306  54.1244541  63.6410257  44.0659442  53.3793646  62.1784788
  46.0650087  52.7704542  62.5536199  45.7049807  51.8669470  63.0457119
  46.6308442  52.7241680  61.6231427  46.8838155  53.0771077  63.2044802
  44.3948782  57.4979656  61.6325148  44.3011139  58.3204163  62.5561821
  44.6099655  57.8896431  60.3505643  44.3947351  57.2733160  59.5799012
  44.8619913  59.2048241  59.7938567  45.6710951  59.7313860  60.3000026
  45.1703327  59.1248171  58.2603122  44.4394039  58.5016968  57.7449820
  45.2534463  60.5076438  57.6046131  45.5309508  61.2787547  58.3232733
  45.8913437  60.4535471  56.7224222  44.2762451  60.7943892  57.2160839
  46.5348092  58.3978810  58.1214897  47.2992966  59.1530909  58.3040194
  46.6976382  57.5978159  58.8436348  46.8340051  57.9031380  56.7160165
  47.7454740  57.3083870  56.7759700  46.0374138  57.1906325  56.5018243
  46.9146597  58.7853795  56.0810069  43.5897304  60.0605845  60.1674578
  43.8160752  61.0258060  60.8505291  42.3520743  59.6677378  59.8008537
  42.2311261  58.8364893  59.2400529  41.0955823  60.4148890  60.1975461
  41.2377834  61.4256090  59.8150230  39.8025184  59.8292925  59.6042451
  39.5985875  58.8340277  59.9991642  38.9576209  60.4820391  59.8237219
  39.7625202  59.7038486  58.0551479  40.3438170  58.8478018  57.7125435
  38.3210817  59.4478770  57.6961349  38.0107842  58.5134320  58.1637129
  37.7231603  60.2671821  58.0952955  38.1711646  59.3918200  56.6179485
  40.3133321  60.9866056  57.3268791  39.7449001  61.8419197  57.6921578
  41.3891919  61.0874330  57.4699179  40.2247705  60.9081171  56.2433218
  40.9520708  60.7433430  61.6894004  40.6483531  61.8959051  62.1761426
  41.3474640  59.7702023  62.4787542  41.6423346  58.9059993  62.0471243
  41.2103589  59.8927423  63.9317048  40.2758340  60.3366474  64.2747999
  41.2870632  58.5526095  64.5859055  42.2236311  58.1127709  64.2431327
  41.3253215  58.5383882  66.0642583  41.6741551  57.5945085  66.4831899
  41.9267481  59.3713147  66.4284279  40.3142728  58.5911381  66.4681133
  40.1685962  57.7739031  64.1318623  40.2507524  57.7188016  63.1769727
  42.1705529  60.8923711  64.4756817  41.6914642  61.8371408  65.1328720
  43.4331132  60.7348649  64.1090022  43.5360172  59.9973585  63.4266569
  44.5446720  61.7622204  64.2869867  44.6784038  61.8028899  65.3679873
  45.8763154  61.2831799  63.6793389  46.5834820  62.1025441  63.8084187
  46.3356313  60.4210689  64.1629649  45.6880381  61.1447117  62.6146895
  44.0259011  63.0811603  63.7550487  44.2197571  64.0934826  64.4676157
  43.2981674  63.1941375  62.7218927  43.0531014  62.4257313  62.1139416
  42.7606620  64.4458299  62.2681789  43.5768850  65.0802191  61.9225913
  42.1302738  64.2323984  61.4049537  41.8708923  65.1693541  63.2447317
  42.1766303  66.3043600  63.6614138  40.7873832  64.4838489  63.7317367
  40.6845909  63.6002035  63.2535060  39.8715092  65.0112569  64.7838823
  39.5516339  65.9637601  64.3613689  38.6446176  64.0887190  64.9584865
  39.0781620  63.1739772  65.3626976  37.5795920  64.6276069  65.9745396
  38.0501070  64.9158385  66.9145599  37.0589120  65.5055749  65.5922215
  36.8892867  63.8270580  66.2404350  37.7821133  63.6952811  63.6766817
  36.8554881  64.2638814  63.5981991  38.4028525  63.9404376  62.8148863
  37.4792456  62.1675394  63.6775690  36.6968442  61.8652130  62.9814766
  38.4194557  61.6573410  63.4682783  37.0091350  61.8361763  64.6034709
  40.6260184  65.3059806  66.1193828  40.2245142  66.2354144  66.7998454
  41.6341881  64.4739541  66.5631397  41.8528816  63.6896247  65.9655607
  42.5171871  64.7583206  67.6812258  41.9681561  64.8644688  68.6168578
  43.4676329  63.5392817  68.0179247  44.0783282  63.9409986  68.8264881
  42.8744574  62.7615375  68.4989248  44.0781553  63.1916419  67.1845524
  43.2313547  66.0549310  67.5880394  43.1153300  66.8556639  68.4708716
  43.7646209  66.4128930  66.3839696  43.6821204  65.7550612  65.6220306
  44.5415365  67.6668224  66.1917606  45.2204716  67.6942443  67.0440488
  45.4617163  67.4929361  64.8722605  45.9996301  66.5449277  64.8668944
  44.7830747  67.4074707  64.0235873  46.4461173  68.6723986  64.7231307
  47.1095113  68.4413737  63.8896823  45.9165690  69.5150871  64.2786595
  47.5746768  69.1225406  66.0547182  48.4315028  67.5458006  66.4181580
  47.8218875  66.9079687  67.0581890  48.7055186  67.0283986  65.4987496
  49.3077902  67.8134358  67.0085743  43.6817796  68.9029371  66.0548871
  44.0292401  69.9939097  66.3537931  42.4853450  68.6670867  65.5360237
  42.2677434  67.7855114  65.0937857  41.5936153  69.7712892  65.1439425
  42.0781944  70.2705060  64.3048563  40.2678743  69.1256452  64.6545964
  40.4605084  68.6227257  63.7069336  39.8804480  68.3973520  65.3670498
  39.0888878  70.1539444  64.4465564  38.9772475  70.6573414  63.1306186
  39.5936643  70.3081493  62.3154529  37.9403644  71.6043140  62.8580137
  37.7405144  72.0810188  61.9097456  37.2069167  72.0999468  63.9789153
  36.4946730  72.9079788  63.9002185  37.4365228  71.5702635  65.2777544
  36.9304382  72.0856378  66.0806665  38.3182618  70.5584120  65.5096085
  38.4946414  70.2138459  66.5178567  41.3810638  70.6607435  66.3887389
  41.1995921  70.1233713  67.5049832  41.3735367  71.9713716  66.2550743
  40.9830155  72.8808467  67.2995016  41.7594730  72.8913932  68.0644220
  40.0066268  72.5316607  67.6354098  40.9909792  74.2934215  66.7541862
  42.0175964  74.6551133  66.8119459  40.3266591  74.9643441  67.2988368
  40.5607292  74.0786203  65.3099551  40.9131693  74.8979015  64.6833243
  39.4856361  73.8992050  65.3191762  41.3948651  72.7806930  64.9865906
  41.0549818  72.1890691  64.1365534  42.8346383  73.1039368  64.5919637
  43.1174479  73.6885219  63.5171541  43.8335867  72.6286106  65.3293581
  43.6058570  72.1949840  66.2126514  45.2690486  72.9987758  65.1518764
  45.3441279  74.0861397  65.1620154  45.9463583  72.4939284  66.4453476
  45.9297271  71.4135464  66.5888701  46.9653732  72.8803377  66.4652599
  45.3489919  73.0795998  67.7233861  44.5033311  72.3589775  68.5759691
  44.3129217  71.3048159  68.4385372  43.8875056  72.9492246  69.7243391
  43.2839452  72.3702393  70.4076333  44.2678296  74.3169935  69.9814710
  43.7907076  74.8741586  70.7741438  45.2506539  74.9681969  69.1785239
  45.5829284  75.9791902  69.3626063  45.8226297  74.3881834  68.0565422
  46.4046299  74.9549823  67.3449139  45.8325570  72.3606082  63.8957258
  45.2698172  71.5286848  63.2190805  46.9806765  72.9249090  63.5263594
  47.2033135  73.7658259  64.0395821  47.8462328  72.4472512  62.4332878
  47.6371096  71.4126873  62.1611756  47.6463356  73.2726051  61.1423833
  48.4099242  73.0354368  60.4015831  46.2557588  72.9393596  60.5369726
  45.4476869  73.3553916  61.1386751  46.1716220  73.3660105  59.5374772
  46.2290776  71.8547719  60.4318175  47.8664219  74.7667775  61.3895994
  47.1495267  75.1083209  62.1362598  48.8639066  74.9578456  61.7853485
  47.8038731  75.3046040  60.4435909  49.3977785  72.4053125  62.8079266
  50.0892672  71.5853588  62.2573685  49.9150868  73.3009307  63.6873142
  49.3231311  73.9789669  64.1455230  51.0346362  72.8903851  64.6427720
  51.0494290  71.8136118  64.8114451  52.3561633  73.0649810  63.8999952
  52.3749327  72.5316764  62.9495564  52.6490986  74.1006855  63.7279094
  53.4746458  72.4750971  64.7323418  53.6222848  73.0392159  65.6532504
  53.3100604  71.4192865  64.9474607  55.0667816  72.3016346  63.9581352
  55.5067308  74.0409150  63.5428630  54.6435621  74.5475075  63.1111162
  55.7091301  74.4351038  64.5387294  56.4806669  74.0370908  63.0534411
  51.0232522  73.5017379  66.1030201  51.1197118  74.6902735  66.2656447
  50.8760416  72.7743282  67.2022358  50.2794363  71.4589911  67.1754444
  51.1377341  70.8173332  67.3746955  49.7464949  71.1891388  66.2637135
  49.2746977  71.4610326  68.2991177  49.0288868  70.4517098  68.6291851
  48.3493257  71.9668830  68.0235977  50.0123898  72.2840995  69.4195402
  50.6235514  71.5284195  69.9130271  49.3409215  72.7267805  70.1552474
  50.8603261  73.2327496  68.6200298  50.4933281  74.2561878  68.6974028
  52.2678783  73.1524128  69.2377634  53.0428986  72.2296202  68.9694048
  52.5748989  74.2025595  69.9593917  51.7968183  74.8102382  70.1725048
  53.8418644  74.4411579  70.5917092  54.6129825  73.9286516  70.0165446
  54.3015186  75.8952596  70.4247086  54.4378229  76.3040322  69.4234963
  53.5356915  76.5428810  70.8515525  55.4626752  76.0846975  71.3108988
  56.1952181  76.5104818  70.8595791  53.8161887  73.9979329  72.0782977
  52.9599522  74.3361400  72.8694196  54.8762129  73.2245534  72.3965442
  55.5886615  73.1900107  71.6814751  55.0604100  72.7746417  73.7438218
  54.0958552  72.4728388  74.1520486  56.0117127  71.5656275  73.7577231
  56.3007011  71.1899627  74.7392877  55.6145686  70.7151484  73.2035915
  57.2394834  71.9619778  73.1721225  57.9376685  71.3401679  73.3900446
  55.6783103  73.8608845  74.6121017  55.6490839  73.6989360  75.8122987
  56.2112235  74.9786891  74.0767587  56.1676252  75.2002422  73.0923231
  57.1560739  75.9393671  74.7402023  57.4173956  75.4727834  75.6899994
  58.4135858  76.0938373  73.9112449  58.9218165  77.0294668  74.1444870
  59.4549662  75.0316318  74.2824059  60.4685573  75.2037487  73.9203165
  59.5449539  75.0460108  75.3685888  59.0215052  74.0634885  74.0315964
  58.2555781  76.1079764  72.5286602  59.0572071  76.5126523  72.1892070
  56.5146961  77.2428758  74.9203206  56.5738725  77.7907223  76.0194832
  55.8949396  77.7028097  73.8682424  55.9505543  77.0770605  73.0773916
  54.9987377  78.8892364  73.8410075  55.0120925  79.4439042  74.7792351
  55.5569944  79.8295673  72.8555081  56.6467625  79.8240077  72.8336860
  55.2274292  79.4380633  71.8931093  55.0885337  81.2655456  72.9691444
  54.0386646  81.3220589  72.6816012  55.2274148  81.6137395  73.9926544
  55.9536039  82.3884679  71.8949218  54.9537682  83.8681200  71.8968554
  54.7123508  84.2971990  72.8693322  55.4004400  84.6901553  71.3375324
  54.0167405  83.4608939  71.5170460  53.5144829  78.4822830  73.5811479
  53.0258124  78.3491222  72.4113884  52.7162944  78.2526547  74.6358027
  53.1640612  78.4328590  75.5230069  51.3603653  77.6638535  74.5677353
  51.4814968  76.6269182  74.2543789  50.8307875  77.8212249  75.9610560
  51.0676997  78.8292640  76.3013939  49.7634987  77.6421803  75.8308792
  51.5637570  76.8434871  76.8224733  51.4976858  75.8529352  76.3724238
  52.5816814  77.2065703  76.9642501  50.8361699  76.7997309  78.4008256
  51.4968138  78.2096821  79.2357814  51.2537579  79.0366285  78.5685608
  51.2041450  78.3694055  80.2735360  52.5820739  78.1848986  79.1373128
  50.4891604  78.3965177  73.5319072  49.6027419  77.8016814  72.8766327
  50.5964231  79.7449143  73.5010690  51.3092770  80.2706678  73.9863758
  49.6344681  80.5436874  72.7319101  48.6672388  80.0480940  72.6484548
  49.5009876  81.9327144  73.2773529  49.6313327  81.8600222  74.3570874
  50.3831508  82.4717691  72.9319428  48.2752420  82.8175425  72.9874933
  47.3287838  82.4111586  72.3372717  48.2624550  84.0731824  73.3231197
  48.9605481  84.4990007  73.9159479  47.4423783  84.6346197  73.1432242
  50.1119124  80.6236558  71.2613843  49.2040627  80.7999611  70.3833529
  51.4112305  80.3422966  70.9616918  51.9670219  79.9724460  71.7195879
  51.9571401  80.2597322  69.5969900  51.6762220  81.2123944  69.1479669
  53.4652267  80.1721466  69.7795521  53.8058941  81.0570174  70.3171838
  53.7704385  79.2710281  70.3114650  53.9905632  79.9956143  68.8409627
  51.3519281  79.1485632  68.7171581  51.6781629  79.0776600  67.5385088
  50.5832140  78.2411655  69.3448009  50.2520277  78.4476296  70.2763525
  50.0813243  77.0292966  68.7367853  50.8160360  76.3636280  68.2838125
  49.3855076  76.1900231  69.8337329  48.5956619  76.7753764  70.3044827
  48.8658087  75.3281785  69.4151097  50.1409373  75.7904955  70.9343486
  49.9548072  76.3611085  71.6835861  49.0778499  77.1865426  67.6297578
  47.9282241  77.5325710  67.8345434  49.5788445  77.0763204  66.4471296
  50.4242344  76.5353455  66.3341600  48.9210064  77.4166530  65.1798428
  48.6821161  78.4798531  65.1546024  49.9212000  77.1883718  64.0186184
  50.2883475  76.1632094  64.0670406  49.4048851  77.2669159  63.0618790
  51.1566536  78.0464828  63.9625599  51.6869384  77.9050598  64.9043122
  52.0390531  77.5942181  62.8104523  52.1855554  76.5182702  62.9052090
  51.4748429  77.6603821  61.8801888  53.0157902  78.0725145  62.8833708
  50.7703122  79.5386764  63.7296903  51.5951194  80.2388559  63.8621454
  50.0767020  79.6360130  62.8945074  50.1509510  79.8761546  64.5607197
  47.6159638  76.6104172  64.9124952  47.5830645  75.3778420  64.9466466
  46.5090023  77.3263517  64.5521270  46.5598243  78.3308922  64.6438628
  45.2342688  76.8053831  64.0782095  45.1030669  75.7322185  64.2167874
  43.9660591  77.3201225  64.7993724  43.0743454  76.7053581  64.6768518
  44.1781707  77.3927606  66.3448484  45.1530072  77.8333711  66.5537889
  43.3095241  77.9454857  66.7026897  44.1723961  76.3352022  66.6087376
  43.7182880  78.6734420  64.3765340  44.4588975  79.2524919  64.5709545
  45.1995081  76.9263605  62.5715321  45.9099377  77.7479068  61.9792769
  44.3044769  76.2014358  61.9441048  43.7386207  75.4940020  62.3906966
  44.0831160  76.3650640  60.4936676  45.0028702  76.1178770  59.9635255
  43.1611194  75.2941849  60.0261201  43.3570721  75.1122909  58.9694190
  43.5154040  74.3800633  60.5025379  41.5545222  75.5572479  60.2377543
  41.3417263  75.8071868  61.2771527  41.1776580  76.3825231  59.6336067
  40.5676791  74.1813561  59.5678423  40.7743760  73.0229208  60.9111365
  40.2069001  73.2515609  61.8132418  40.5241819  72.0116277  60.5905284
  41.8093730  73.0304403  61.2529326  43.5353114  77.7241700  60.1904715
  43.8005633  78.1678174  59.0894025  42.9905817  78.4459976  61.1067438
  42.8216976  78.0055110  61.9998002  42.6209142  79.8292271  61.0290612
  42.2407176  80.0064796  60.0230134  41.3844801  80.1543802  61.9275226
  41.6807707  80.6550721  62.8492710  40.7114073  80.8239834  61.3920745
  40.5231633  78.9830951  62.3279166  40.3916885  78.5077434  63.5820978
  40.9233280  78.8694218  64.4498237  39.4417286  77.4859419  63.5680610
  39.1494011  76.8482165  64.2946633  38.9123918  77.3197399  62.3486133
  38.0137564  76.3937983  61.7704156  37.6400129  75.5754759  62.3679662
  37.6617399  76.4688408  60.3755163  36.9784892  75.8016866  59.8710623
  38.1616468  77.5742395  59.6708405  37.8158605  77.6649662  58.6517200
  39.1196711  78.4782421  60.2347833  39.5451622  79.3005594  59.6787673
  39.5395924  78.2781673  61.5601105  43.8593386  80.8360461  61.0906614
  43.6427175  82.0741100  60.9520881  45.1095434  80.4490623  61.3199095
  45.2486955  79.4501101  61.2667003  46.3392420  81.2857382  61.5330005
  46.0482798  82.3339268  61.6018589  47.1235653  80.8617178  62.8083224
  47.4966643  79.8520390  62.6367212  48.0566566  81.4087780  62.9431026
  46.1170911  80.9285166  63.9344679  45.5506442  82.0289874  64.1270069
  46.0377049  80.0421936  64.7605145  47.3485570  81.0928017  60.3980798
  48.0298406  82.0477521  59.9664167  47.4273604  79.8938887  59.8031777
  46.8819027  79.1155022  60.1447772  48.6555125  79.4997918  59.1382275
  49.3694864  80.3226464  59.1027883  49.3314150  78.4007939  59.9380691
  50.2802023  78.0644925  59.5199653  49.6901380  78.8862913  60.8456548
  48.7414821  77.5041778  60.1282233  48.5136758  79.1598155  57.6028060
  49.3435079  78.5412582  56.9507057  47.3191133  79.4276224  57.0768007
  46.6374471  79.9958019  57.5590904  46.9053155  78.9788676  55.6703583
  47.5834514  78.1892599  55.3466995  45.5044593  78.3173703  55.6574968
  45.2699806  78.2103682  54.5984074  45.4332519  76.8965006  56.2446546
  45.6456373  76.9213430  57.3134759  44.4887623  76.3769619  56.0830397
  46.1250141  76.1988835  55.7725366  44.5595460  79.1385323  56.2755309
  44.5288666  78.8894042  57.2021344  46.9552279  80.0610607  54.5772531
  47.0039649  81.2662517  54.8999072  46.9398519  79.7153499  53.2530158
  46.8959144  78.7225289  53.0728046  47.1031362  80.6725401  52.0612897
  47.9220813  81.3776649  52.2035162  47.4084453  79.8812263  50.8292887
  46.7183459  79.0380210  50.7998337  47.1966569  80.5259563  49.9763110
  48.7586772  79.3562955  50.9309222  48.9955834  78.7500288  50.2252901
  45.8769426  81.5735090  51.9454340  44.8723481  81.2862621  52.5806345
  46.0163077  82.6448508  51.1017937  46.8719254  82.7254869  50.5712126
  44.9470532  83.6258884  50.7721530  44.5869975  84.0925422  51.6890467
  45.7508793  84.6234548  49.9175708  45.8774522  84.1302142  48.9538317
  45.1659672  85.4910115  49.6120767  46.9677561  85.0128031  50.5002916
  47.5844120  84.3040870  50.3026618  43.7567907  83.0154729  49.9411327
  44.0775762  82.1622684  49.1244271  42.5328794  83.4503062  50.1316204
  42.3605253  84.1146142  50.8726258  41.3542612  82.8190065  49.5149024
  41.0465523  81.8871176  49.9892424  40.2000127  83.8921838  49.6460821
  39.2656512  83.5668115  49.1886966  39.9848398  84.0844914  50.6971897
  40.4704271  85.1658561  48.8613260  41.5503382  85.3053312  48.9107128
  40.2525113  85.0357177  47.8012898  39.6706771  86.4265637  49.3129802
  39.2982697  86.5040617  50.4258392  39.4780211  87.3619294  48.4526789
  39.7794582  87.2599318  47.4941211  38.9893090  88.1328412  48.8850624
  41.3806490  82.6011970  47.9783049  40.7794742  81.6186505  47.5088761
  42.2023007  83.2711253  47.1889362  42.8874395  83.8382349  47.6675504
  42.2211297  83.0575812  45.7294017  41.1996998  82.8428579  45.4152757
  42.5963064  84.2821989  44.9097006  41.8959498  85.1063518  45.0452463
  43.6258098  84.4855395  45.2044666  42.6885144  84.0946071  43.3258320
  43.4898026  83.4197725  43.0247747  41.3778867  83.5658955  42.7521214
  41.3844466  83.6766280  41.6677805  41.3971084  82.5130451  43.0336014
  40.4747745  83.9696589  43.2097891  42.8728266  85.5002130  42.6648623
  42.2770358  86.2207978  43.2251306  43.9278872  85.7556791  42.7632791
  42.7599845  85.4080478  41.5846437  43.1084630  81.7974187  45.4410305
  42.7745409  80.9448462  44.6262882  44.3500366  81.6664794  46.1248331
  44.6054327  82.2721718  46.8916509  45.2567453  80.4642034  45.9916085
  45.6177377  80.5023110  44.9638283  46.4159141  80.6350828  46.9166840
  46.0970632  80.3502119  47.9193219  47.6925345  79.7678534  46.5574843
  47.3901766  78.8402766  46.0713951  48.2999892  80.0871467  45.7106365
  48.2814777  79.6008941  47.4593548  46.8807382  81.9968583  46.9611866
  47.5138032  82.1103424  47.6738932  44.4778000  79.2040337  46.2724147
  44.5734711  78.2212917  45.5784450  43.6289890  79.2112768  47.3068555
  43.5688302  80.0149763  47.9155821  42.9312563  78.0307390  47.7163509
  43.5967392  77.1675014  47.7236471  42.2925787  78.1957997  49.1478699
  41.5137999  78.9584283  49.1467973  41.8641935  77.2591018  49.5044995
  43.2863988  78.4883388  50.2616038  43.5536377  79.5448431  50.2836945
  42.6085871  78.2526148  51.6940708  41.7894799  78.9194395  51.9633514
  42.1999712  77.2427714  51.6573372  43.3029566  78.3998160  52.5212913
  44.4964714  77.5128848  50.2863975  45.0614188  77.7600098  51.1852103
  44.0730119  76.5091247  50.3217211  45.0971309  77.5486105  49.3775338
  41.8387786  77.7765968  46.6414286  41.5377676  76.6172343  46.3608826
  41.1617636  78.8111587  46.0445574  41.3278212  79.7440099  46.3942910
  40.1018141  78.6445372  45.0372953  39.4026343  77.9109242  45.4386176
  39.4052329  79.9805530  44.7793417  38.9505813  80.3340914  45.7047621
  40.1802635  80.6545620  44.4144588  38.2582868  79.8586509  43.8232672
  37.2310898  79.3236628  44.1319202  38.3464430  80.4438709  42.6570686
  39.3094217  80.6872671  42.4739438  37.5942394  80.4881791  41.9845164
  40.6699149  78.1189080  43.7596959  40.1731132  77.1006402  43.1969902
  41.7300049  78.7621260  43.2515378  42.0687737  79.5387282  43.8012874
  42.5592705  78.3663586  42.0850813  41.9222346  78.4658822  41.2062289
  43.7850731  79.2802065  41.9980801  44.0917671  79.6112107  42.9902883
  45.0406415  78.6279527  41.2498606  45.9600490  79.1867401  41.4246561
  45.2380008  77.5937170  41.5318298  44.7852461  78.5940213  40.1907469
  43.6166037  80.5966737  41.1912079  43.6427587  80.5031979  40.1055351
  42.6336624  80.9982996  41.4374276  44.4052225  81.2833305  41.4989137
  42.8475677  76.8038287  42.0408704  42.8373783  76.1615720  40.9823788
  43.1357276  76.2379598  43.2329291  43.3434833  76.8219238  44.0303772
  43.5297605  74.7882752  43.3283503  44.1108187  74.5157946  42.4473136
  44.5282832  74.7294071  44.4401923  44.1156623  75.0269555  45.4041990
  44.7762611  73.6681350  44.4225196  45.8923271  75.4257681  44.1381463
  46.1892589  75.1017861  43.1406659  45.7313535  76.5029102  44.1824170
  47.2369119  74.9243423  45.3074831  46.6550929  75.1781103  46.9927180
  46.9592153  76.1966867  47.2337921  45.5820822  74.9872657  47.0108012
  47.1894811  74.3906970  47.5242342  42.2797878  73.8928134  43.5190369
  42.3282429  72.7331058  43.2774269  41.2391066  74.4586261  44.1541116
  41.2407482  75.4145385  44.4801926  40.0621565  73.5812336  44.4901475
  40.3953568  72.6671520  44.9816182  39.0758708  74.3094713  45.4659239
  38.8159572  75.2635272  45.0073088  37.8085984  73.5575079  45.6957277
  37.2829467  74.0602846  46.5075205  37.0530206  73.8057317  44.9503502
  37.8597106  72.4691787  45.7277770  39.7569005  74.6907970  46.6334473
  40.0718388  75.5931618  46.5431598  39.3193318  73.1247381  43.2742674
  39.0317777  71.9642740  43.0473573  39.1144372  73.9854292  42.2421056
  39.4077607  74.9430686  42.3724439  38.5419658  73.6384480  40.9805930
  37.6330550  73.0426286  41.0641412  38.0972975  74.9373073  40.2261229
  38.9726321  75.5795686  40.1292143  37.6769815  74.6244707  39.2703155
  36.9669387  75.5143984  41.0768688  37.0981977  76.5001976  41.9951803
  38.0071164  77.0168949  42.2659048  35.9074039  76.7372813  42.6931914
  35.8813329  77.5510861  43.2908050  34.8914402  76.0200364  42.1514373
  33.5144143  76.0200901  42.3960435  33.1224530  76.7636370  43.0742060
  32.6852362  75.1588633  41.6899770  31.6190097  75.2301259  41.8464465
  33.3059110  74.2207185  40.8556315  32.6768726  73.4668070  40.4058225
  34.6455538  74.1684585  40.6701534  35.0414916  73.3425649  40.0978423
  35.5520883  75.1715486  41.1778385  39.3784183  72.7380121  40.1033996
  38.9053523  72.1677077  39.1300466  40.7052771  72.5161083  40.3576370
  41.0660884  73.0933140  41.1037950  41.4389528  71.3009547  39.8792473
  41.0776237  70.9452164  38.9143682  42.9325877  71.5710650  39.6828077
  43.4380992  71.6440260  40.6457380  43.6230926  70.3717745  39.0093549
  43.0797219  70.0361654  38.1260572  44.6461812  70.5341444  38.6702098
  43.6752056  69.5100792  39.6748375  43.2371093  72.7860533  38.7806649
  43.0949790  72.4468932  37.7545762  42.5725910  73.6343990  38.9444573
  44.2687356  73.1185005  38.8961037  41.2702402  70.0929980  40.8223340
  41.1066269  68.9859166  40.3813430  41.4550463  70.3297921  42.1280208
  41.7888715  71.2414464  42.4064936  41.5901442  69.2315620  43.0631766
  42.4988207  68.6993574  42.7818130  41.8815366  69.8261034  44.4267974
  42.1831034  69.0727062  45.1545019  42.7689201  70.4487710  44.3130598
  41.1145853  70.4373105  44.9025194  40.4550343  68.2386468  43.2601995
  40.5888194  67.0429774  43.1130800  39.2294135  68.8277004  43.4178820
  39.0915134  69.8115294  43.5999917  37.9844914  68.0363474  43.5241330
  38.1763947  67.1827393  44.1742314  36.9242445  68.7857772  44.3484907
  36.1150693  68.0752060  44.5170854  37.5181763  69.0994146  45.7289104
  38.2975091  69.8567453  45.6440937  36.7158658  69.4216351  46.3926662
  38.0107637  68.2258420  46.1559233  36.3682237  70.0219915  43.7820135
  36.9173466  70.9253263  44.0476208  36.3488008  69.8867013  42.7006165
  35.3246141  70.1554089  44.0669220  37.5136052  67.4115170  42.1874083
  36.3745989  66.9093023  42.0744007  38.4147008  67.4565855  41.2014304
  39.2908556  67.9471048  41.3102585  38.2658789  66.9282924  39.8095347
  37.2770965  66.4784540  39.7197836  38.3965412  67.9294846  38.6508308
  39.4053840  68.3322403  38.5606973  38.1940323  67.2442736  37.3358405
  38.9301002  66.4665195  37.1323754  37.1903005  66.8194876  37.3224508
  38.3846627  67.9626618  36.5385463  37.4639553  69.0796285  38.7283269
  37.5812699  69.7017742  37.8410448  36.4478200  68.7353674  38.9208190
  37.7302852  69.6955460  39.5872917  39.3549345  65.7989160  39.6229299
  39.0153337  64.6693277  39.3318317  40.6322345  66.1483397  39.9453455
  40.8457752  67.1349687  39.9127325  41.7473157  65.1986683  39.7448309
  41.4271869  64.5205887  38.9537395  42.9401026  66.0058413  39.2682498
  43.4453671  66.5847725  40.0413257  43.7227916  65.3090754  38.9682229
  42.7932532  66.7554448  37.9193007  42.1845161  67.6519080  38.0371687
  44.1547949  67.1870981  37.3096935  43.9991650  68.0275511  36.6332928
  44.7287764  67.5878914  38.1451649  44.7058547  66.3824586  36.8228785
  42.2378939  65.8743472  36.8109811  41.1801229  65.6658421  36.9714605
  42.4292457  66.4261226  35.8906393  42.8437496  64.9862073  36.6314085
  42.0715219  64.1810781  40.8933253  42.6146161  63.1084638  40.5450901
  41.6702807  64.4508543  42.0893042  41.3124633  65.3818320  42.2485119
  41.6877608  63.4944857  43.1193770  42.7308986  63.1793362  43.1448467
  41.5715701  64.2480204  44.5524681  40.6017835  64.7441759  44.5144732
  41.5674973  63.1805883  45.7221123  40.7651965  62.5035687  45.4287562
  42.5386308  62.6857299  45.7113019  41.3373792  63.6515109  46.6778204
  42.7641226  65.1561982  44.6459932  43.7210420  64.6561071  44.4966069
  42.6877568  65.9284705  43.8805758  42.9023172  65.7307679  45.5618921
  40.7979891  62.2467114  43.0388316  41.3206446  61.1215776  43.1187353
  39.4143038  62.2672846  42.9724262  38.5826734  63.4061233  42.6933529
  38.8007678  64.0741771  41.8601430  38.5405100  63.9600577  43.6311591
  37.1483934  62.8249475  42.4760104  37.0398297  62.5434849  41.4285884
  36.4948334  63.6710055  42.6884966  37.1360571  61.6304106  43.4170489
  36.4304022  60.8982946  43.0244201  36.8352881  61.8305026  44.4454478
  38.5566072  61.0876565  43.3061074  38.8140303  60.5791308  44.2352130
  38.6562915  60.0900336  42.2044062  38.3822312  58.9031052  42.4731860
  39.0192805  60.4812395  41.0066023  39.1851651  61.4745344  40.9294822
  39.2866384  59.5808949  39.8303715  38.4273219  58.9200230  39.7166901
  39.2502631  60.4647080  38.5708511  38.2400167  60.8669155  38.6465561
  40.2891953  61.5525160  38.5797540  40.3026657  62.1087031  37.6424319
  40.1089747  62.2446777  39.4022702  41.2702429  61.1129406  38.7597941
  39.4448754  59.5508578  37.3628690  40.4883113  59.5203070  37.0491682
  39.1692390  58.5192504  37.5817701  38.7389064  59.9983554  36.0934221
  39.2483361  60.7699739  35.5162028  38.5433010  59.1373433  35.4542846
  37.7464745  60.3760279  36.3394937  40.4861842  58.6266310  40.0145067
  40.4486960  57.5688218  39.4359618  41.5474311  58.9353766  40.8898300
  41.5711153  59.8750783  41.2592888  42.7182864  58.1003368  41.0088577
  43.1270389  58.0442424  39.9999596  43.8253036  58.7875996  41.9988363
  43.3862240  58.9948352  42.9747310  44.9133521  57.6832235  42.3114422
  44.4713218  56.8346566  42.8335962  45.3207520  57.3545388  41.3553608
  45.6796832  58.1464310  42.9329565  44.5479956  60.1404334  41.5721604
  45.2481384  59.8917054  40.7746427  43.8412538  60.8967369  41.2306585
  45.3451942  60.9400785  42.6605932  45.8301465  61.8118421  42.2213302
  44.6918088  61.3487359  43.4314282  46.1706443  60.3511759  43.0605136
  42.3233890  56.7164201  41.4030870  42.7420713  55.7431554  40.8674670
  41.4890371  56.6060936  42.4744470  41.1677104  57.4448558  42.9363231
  40.9654045  55.3016939  42.9742513  41.8146439  54.8041044  43.4425440
  39.9415371  55.5672364  44.1347108  40.3583935  56.1863503  44.9290842
  39.0362404  56.0891691  43.8246718  39.2937175  54.2898411  44.7191726
  39.9890823  53.4506137  44.7028927  38.9597897  54.6288776  46.1362518
  39.8348004  54.9750069  46.6863942  38.3553895  55.5354813  46.1067341
  38.3742830  53.8351986  46.6003159  38.0494636  53.8825619  43.9997589
  38.2955492  53.5104951  43.0052181  37.7006738  52.9929184  44.5241447
  37.3357203  54.7009453  43.9053173  40.4338492  54.4065078  41.8715539
  40.5946973  53.1977748  42.0057281  39.8815362  54.9347754  40.8060139
  40.0725358  55.9257279  40.7656122  39.2551351  54.2078656  39.6125030
  38.5927656  53.4227067  39.9770486  38.3357187  55.0281024  38.7311909
  38.9614434  55.6930790  38.1358958  37.8451975  54.3596298  38.0236364
  37.2083980  55.8874078  39.4041246  37.6830804  56.6419099  40.0314230
  36.5609191  56.7458353  38.2778017  35.8536136  57.4864124  38.6511113
  37.3148500  57.2624233  37.6838105  36.0558394  56.1149793  37.5463543
  36.1789068  55.2121230  40.2150561  35.1944467  55.3511454  39.7682767
  36.5095116  54.1735269  40.2041644  36.1197031  55.6451047  41.2136141
  40.2670544  53.5306434  38.6881146  40.2182595  52.3231222  38.5133428
  41.1744671  54.2425228  38.1309679  41.1370296  55.2353192  38.3127748
  42.2892704  53.6734010  37.3434234  41.8529033  52.9222710  36.6850257
  43.0111767  54.7510711  36.4402786  43.8102124  54.2836738  35.8647932
  42.2239660  55.1267603  35.7866297  43.7625556  55.7752432  37.2188477
  43.2868999  57.1060244  37.1943876  42.3093108  57.4252728  36.8645394
  44.0565725  58.2072544  37.5017546  43.6664907  59.2098018  37.4061672
  45.2694010  57.9279789  38.1974252  46.0862421  58.9596158  38.4999523
  46.6841030  58.8324636  39.2402198  45.7741784  56.6059743  38.2970362
  46.6217236  56.3396768  38.9111680  45.0663262  55.5638966  37.7286993
  45.5363661  54.5917488  37.7484777  43.2925898  52.9558226  38.2542070
  44.0071567  52.0597816  37.7780800  43.4155350  53.2658779  39.5881915
  42.8667794  54.0097258  39.9952020  44.3362380  52.5205141  40.5196439
  45.3109746  52.3834536  40.0514528  44.6150948  53.2960057  41.8172380
  43.6868975  53.4852526  42.3564367  45.6798196  52.6825901  42.7799004
  45.3681667  51.6561479  42.9732825  46.6580306  52.6923351  42.2991624
  45.7303988  53.2983927  43.6778587  45.1387010  54.5336850  41.3105835
  44.4676978  54.9030036  40.7318276  43.7634474  51.0962620  40.8632502
  44.3985682  50.0793895  40.6163972  42.4609807  51.0443388  41.1540585
  41.8890092  51.8595174  41.3226777  41.7136173  49.8202490  41.2318082
  42.1336792  49.2085882  42.0302561  40.2507571  50.0629073  41.5256982
  39.8150404  49.1039539  41.8061644  40.2005944  50.7408479  42.3777430
  39.7419754  50.4955970  40.6642911  41.8473794  48.9157720  40.0189436
  42.1072323  47.6939290  40.2169493  41.5704510  49.4883780  38.8553156
  41.1221208  50.3841938  38.7264205  41.7591047  48.7469758  37.5212029
  41.0553430  47.9154574  37.4837907  41.3046396  49.7823464  36.4380260
  40.3379842  50.1913126  36.7320056  41.9849676  50.6299167  36.5210272
  41.2393549  49.3420742  34.9997066  40.0620562  49.0119406  34.3065651
  39.0459047  49.1333442  34.6516700  40.4909332  48.5960707  33.0512503
  39.8662211  48.2175653  32.3537057  41.8620485  48.7680699  32.8180778
  42.6434943  48.7492491  31.6523546  42.1916213  48.5680115  30.6883194
  44.0422546  48.8990904  31.7828989  44.7368544  48.8754061  30.9562339
  44.6001422  49.2671625  33.0483951  45.6705132  49.3654208  33.1535398
  43.7525794  49.4418573  34.1753857  44.1251174  49.8500573  35.1032806
  42.3472278  49.2283402  34.0514942  43.1625856  48.1802192  37.2612451
  43.3810401  47.0261093  36.8742589  44.1670431  49.0019953  37.5253547
  43.8945563  49.8686098  37.9667504  45.6399175  48.6748930  37.4348438
  45.9518294  48.4719961  36.4103226  46.2790057  50.0668196  37.7438069
  45.9437154  50.7263875  36.9433996  45.8909507  50.4680458  38.6800392
  48.1423655  49.9213472  37.6235170  48.3854404  49.0782399  38.6309795
  46.0160841  47.5930256  38.4566975  46.6519401  46.5963031  38.0886395
  45.4576262  47.6212533  39.6816278  44.9045466  48.4359575  39.9062608
  45.5434365  46.5510186  40.6128896  46.5812674  46.2593749  40.7739825
  45.1022129  46.8895952  42.0063998  44.0189907  46.9519642  42.1105152
  45.4128415  45.9812426  42.5226415  45.7889534  48.0628209  42.7457305
  46.9345161  48.7264738  42.2089686  47.3742472  48.3159154  41.3120414
  47.5589341  49.7257660  42.9198083  48.4887572  50.1774342  42.6070346
  47.1261480  49.9836294  44.2265908  47.9021909  50.7741747  45.0517402
  48.7461462  50.8904417  44.6092231  46.0436776  49.3196503  44.8061856
  45.6754888  49.4988365  45.8055500  45.4064515  48.3276384  44.0715560
  44.6524309  47.7280077  44.5597126  44.8393818  45.2335291  40.1675098
  45.5062575  44.2096633  40.1803113  43.6519287  45.3468729  39.5235206
  43.1923813  46.2375997  39.3989332  43.0599292  44.1570319  38.9026093
  43.0066597  43.3411241  39.6234126  41.7018817  44.5744097  38.5918160
  41.1200308  44.6850926  39.5068568  41.8098106  45.5910267  38.2137404
  41.0520059  43.7127558  37.6208485  40.5271183  42.4360899  37.7578396
  40.5220955  41.9007912  38.6958322  40.0584651  41.9220818  36.5881800
  39.6584687  40.9947117  36.5788217  40.1769286  42.8065770  35.5729631
  39.7952505  42.7579905  34.2129065  39.3695817  41.8321224  33.8551699
  39.9480229  43.9371288  33.4085360  39.6566098  43.8848564  32.3699090
  40.5134907  45.0649177  34.0129415  40.6236016  45.9946127  33.4744751
  40.9664364  45.0815579  35.3521020  41.3897454  45.9506190  35.8337064
  40.8183328  43.9376788  36.1666169  43.7887828  43.5961012  37.7281879
  43.8091576  42.3941968  37.5966995  44.6070922  44.3482458  36.9980419
  44.5055266  45.3290657  37.2166210  45.2972877  43.8248751  35.7444906
  44.7290309  43.0461064  35.2358585  45.5995882  45.0290565  34.7759523
  45.7287490  45.9623753  35.3239802  46.5536220  44.8357216  34.2855022
  44.4043460  45.1386998  33.7840909  43.5281734  45.2963019  34.4130449
  44.5528846  46.0430331  33.1939863  44.3583858  44.0016801  32.7690509
  44.4421674  44.5148163  31.8110464  45.2616919  43.3916780  32.7750082
  43.0680986  43.1331774  32.7606947  42.6795007  42.9356392  33.7597297
  42.2390581  43.6768785  32.3077258  43.2439147  41.9470563  31.8990870
  43.7280849  41.1638597  32.3141561  42.2826007  41.6527305  31.8023803
  43.5904011  42.0320301  30.9541917  46.5535915  43.1363133  36.1907283
  47.0654738  42.2682906  35.5394012  47.1772196  43.6013272  37.2836273
  46.8426029  44.4598473  37.6972394  48.2773714  42.9432400  37.9605013
  49.0060581  42.6523553  37.2038590  48.9937056  44.0211458  38.7307560
  48.9274697  44.9782780  38.2134450  48.5362348  44.2666506  39.6891703
  50.5687671  43.8613183  38.9466166  50.9171604  44.7752052  39.4277953
  50.6300517  43.0925588  39.7169124  51.4559109  43.3823000  37.4561020
  53.1821162  43.7175944  38.1066212  53.5166768  42.8299837  38.6435724
  53.9198214  43.7053799  37.3042806  53.0530780  44.6099734  38.7190829
  48.0406824  41.6347330  38.8011573  49.0742375  41.0918579  39.2943679
  46.7801214  41.1557431  39.0751594  45.9961028  41.7268086  38.7935459
  46.4084827  39.9409241  39.9037414  46.9119508  40.1504855  40.8475130
  44.8898717  39.7337496  40.0225864  44.4756639  40.7357390  39.9105582
  44.4847079  39.0613888  39.2663634  44.4240040  39.0742650  41.3144759
  44.2387958  39.8756430  42.4467971  44.4582736  40.9330236  42.4332879
  44.0054621  39.2679230  43.6712220  43.8545466  39.8737001  44.5525044
  43.7906877  37.8334783  43.7864074  43.7050598  37.3539079  44.7502954
  43.8870886  37.0853272  42.5988555  43.9135715  36.0073547  42.6594776
  44.1439806  37.7198064  41.3381805  44.3101592  37.1029763  40.4673732
  46.9605952  38.6311015  39.3669932  47.0173352  38.3574925  38.2088127
  47.4396208  37.8040874  40.3298955  47.4715535  38.1456264  41.2798595
  48.0398420  36.4970326  40.1131112  47.2088173  35.7916978  40.1122343
  48.6183644  36.4773859  39.1895118  48.9135170  36.0989182  41.3542614
  48.9333514  36.8026738  42.3670088  49.5437350  34.9324885  41.2821182
  49.3006998  34.2631858  40.5658307  50.4136273  34.3292496  42.3694596
  50.6315280  35.0812704  43.1278025  49.6374155  33.2243788  42.9993757
  49.5202646  32.4222813  42.2706675  50.2497020  32.8941803  43.8385265
  48.3528125  33.6781091  43.7581541  48.7275531  34.5646682  44.2697041
  47.5088668  33.8724580  43.0962749  47.9155619  32.5082521  44.7344479
  47.6247675  31.5582236  44.2861256  48.7207514  32.2002751  45.4014711
  46.6852492  32.9948057  45.4218997  45.7914900  32.8719791  44.9677982
  46.7347743  33.6589007  46.5358242  45.5783826  34.0039607  46.9887699
  44.6643243  33.8584478  46.5845118  45.5276607  34.5049680  47.8642806
  47.7538530  33.8879807  47.3510348  48.6655783  33.4611578  47.2693092
  47.5832419  34.3812263  48.2157356  51.8354316  33.9161181  41.8265734
  52.0025067  33.7457178  40.6012378  52.8800839  33.8252069  42.6714987
  52.6874146  33.8990759  43.6601958  54.2320310  33.6514583  42.2087269
  54.1950937  33.6033780  41.1204123  55.1444300  34.8981397  42.5246048
  55.1252404  34.9735251  43.6118255  56.6085255  34.8121505  42.1069827
  57.0373166  33.8230991  42.2683065  56.5896950  35.0920330  41.0536963
  57.2727441  35.4641906  42.6742193  54.5526387  36.2009325  42.0529703
  54.5196753  36.0529027  40.9735721  53.5220126  36.3356951  42.3812358
  55.3725067  37.4326828  42.5207755  55.1769966  37.5688937  43.5844149
  56.4076370  37.3315933  42.1946066  55.0307217  38.3128472  41.9761708
  54.8554190  32.4258288  42.8408839  54.7699132  32.1491461  44.0749409
  55.6210948  31.6296957  41.9862039  55.5830952  31.8460686  41.0003851
  56.4382725  30.5489155  42.4872640  56.4153196  30.5990586  43.5758680
  55.6954297  29.2267323  42.1328054  56.2221441  28.4467008  42.6825567
  54.3236791  29.1131329  42.5962793  53.8666491  28.1690304  42.2998224
  54.3460810  29.1859561  43.6836136  53.7587992  29.9799124  42.2531991
  55.7692212  28.9201117  40.7503911  55.1603254  29.4478574  40.2285338
  57.8797932  30.5922217  41.9092356  58.2001185  31.3798047  40.9725899
  58.8463420  29.7857492  42.3819970  58.6192650  29.0879832  43.0760133
  60.2088263  29.7883900  41.9414630  60.5442238  30.8104659  41.7654791
  61.2534485  29.1377697  42.9262187  62.2507195  29.4094746  42.5802026
  61.1132359  29.7791729  43.7963007  61.1278901  27.6375689  43.2703352
  60.1340785  27.3847083  43.6397943  61.3473285  27.0074843  42.4083933
  62.1764092  27.1687680  44.3247896  63.1754001  27.4764688  44.0158654
  61.9521524  27.6894236  45.2557712  62.1733068  25.6371598  44.6928204
  62.1865569  25.1307303  43.7277019  63.0797758  25.3634194  45.2327202
  61.0430945  25.1866838  45.5095285  60.9375996  25.6987582  46.3736759
  60.1201448  25.2652608  45.1069234  61.1417371  24.2107509  45.7502041
  60.1997686  29.2262929  40.5215201  60.9490124  29.7332252  39.6417673
  59.2569437  28.3357742  40.2477342  58.7320813  27.9699099  41.0292474
  59.0871006  27.8251198  38.9019212  60.0333591  27.5092284  38.4626957
  58.1759509  26.5646099  38.8407252  57.1605358  26.7838506  39.1708262
  58.0340363  26.2262618  37.8143331  58.7701976  25.3331032  39.5788549
  58.2316257  24.4906266  39.1449495  59.8170499  25.2903528  39.2782345
  58.7443637  25.4085680  41.0760572  58.0293613  26.2011381  41.6907185
  59.4113685  24.6204705  41.7235289  58.5458768  28.8812385  37.9167692
  58.9138164  28.8007364  36.7025873  57.6091168  29.8131247  38.3106380
  57.4500629  29.9079394  39.3035186  57.2410160  31.0219636  37.5623309
  56.9795319  30.8497971  36.5182596  55.9640795  31.6981548  38.1764365
  56.2357301  31.9447238  39.2028427  55.6275209  32.5797873  37.6309535
  54.8057588  30.7960090  38.2529959  54.3609076  30.4241254  39.3402452
  54.3159693  30.3877963  37.1875587  58.3792003  32.0862416  37.4825315
  58.3572614  32.7756793  36.4820880  59.2823637  32.1966871  38.3966342
  59.1599225  31.5453395  39.1587724  60.4997057  32.9416434  38.2336095
  60.1554092  33.9163300  37.8878552  61.3515273  33.1757068  39.5204721
  61.4396373  32.2121245  40.0223236  62.7027409  33.6789766  39.2152638
  62.8195525  34.5878954  38.6250728  63.2711199  33.9037553  40.1177713
  63.3187577  32.9131810  38.7438972  60.5587309  34.2029773  40.4117915
  60.6686987  35.2196444  40.0344387  59.5103971  33.9078255  40.3672675
  60.9233088  34.1022977  41.9177973  61.1676543  33.0612003  42.1287898
  61.7818978  34.7730675  41.9493121  60.1190703  34.4656495  42.5575440
  61.2830935  32.4392376  37.0233896  61.6610820  33.1451569  36.1021568
  61.5412597  31.1459163  37.0405584  61.1752692  30.6508260  37.8412059
  62.3008888  30.4629475  35.9989016  63.3239581  30.8388914  36.0092558
  62.5197561  28.9936398  36.3476153  63.1812919  29.0694465  37.2105891
  61.5825521  28.5092109  36.6216207  63.3003109  28.2831866  35.2657818
  63.4682637  27.2393685  35.5309905  62.7615615  28.2950751  34.3183055
  64.7402415  28.7321542  35.0086677  65.4476978  28.1233122  34.1604583
  65.2603031  29.6624092  35.6882120  61.7253618  30.7461121  34.5943944
  62.4189915  31.2954690  33.7378742  60.4086459  30.5012876  34.4616032
  59.9063708  30.0582702  35.2176160  59.6902742  30.7946567  33.1930677
  60.1815063  30.2786749  32.3681109  58.2095077  30.2976490  33.3959814
  58.1266716  29.4085071  34.0210133  57.7370273  31.1710750  33.8454132
  57.4904647  30.1727127  32.0403721  57.2092500  31.1266824  31.5943222
  58.1228405  29.5960348  31.3653585  56.1936313  29.2879816  32.2617945
  56.4592806  28.4880356  32.9528857  55.4970398  30.0068360  32.6931990
  55.7202612  28.8043058  30.9796545  56.2760055  28.1012618  30.5138461
  54.5668411  29.0751806  30.3821691  53.8218743  30.1039496  30.6666795
  54.2018761  30.9015002  31.1561810  52.9522942  30.1949878  30.1610602
  54.2452158  28.4102907  29.2989813  54.7219096  27.5292659  29.1699083
  53.4236724  28.6125623  28.7473903  59.6953328  32.3258027  32.7852667
  59.7037844  32.6648882  31.6158320  59.8389353  33.2105634  33.7510428
  59.7760596  32.8888792  34.7063783  59.7511248  34.6445722  33.4706117
  59.6904316  34.8222919  32.3969113  58.4530711  35.1827212  34.0189163
  58.5851554  35.1274633  35.0994719  58.2140684  36.2160349  33.7674366
  57.2326243  34.3975656  33.4244421  56.9423445  34.4113356  32.2750616
  56.6814850  33.5819781  34.2358101  57.1987586  33.4454230  35.0924794
  55.9444904  32.9343859  33.9958866  61.0284906  35.4343948  33.8543510
  60.9569585  36.6228156  34.1917737  62.1759837  34.7843053  33.8408275
  62.1577013  33.7756754  33.7915172  63.4618113  35.4002374  34.0991230
  63.3048868  35.8096034  35.0970680  64.5389028  34.2434856  34.1427086
  64.4666549  33.6865133  33.2085447  65.9908569  34.6681421  34.4944099
  66.3787938  35.2040691  33.6281609  65.9642110  35.2925269  35.3874584
  66.5303005  33.7392090  34.6792999  64.2685411  33.3318914  35.1599364
  63.4630192  32.8436169  34.9746735  63.8345038  36.5709604  33.2107712
  64.6579181  37.4418467  33.5636768  63.2384493  36.6304979  32.0291355
  62.6344959  35.8575732  31.7884535  63.3158709  37.8511343  31.1994393
  64.3894107  37.9165459  31.0224260  62.7469144  37.6434335  29.7795070
  63.0281340  38.4681968  29.1246932  63.2077915  36.7367800  29.3874961
  61.2253014  37.4568942  29.6927826  60.3882420  36.7035706  30.5664856
  59.1741321  37.0688110  30.3632390  58.2620108  36.6504332  30.7624875
  59.1520933  38.1007151  29.5206579  58.2899047  38.5575387  29.2598073
  60.3962829  38.3209302  28.9904314  60.7392644  39.1362796  28.3707790
  62.8789004  39.1963158  31.8977207  63.1686399  40.2290767  31.2535704
  62.1676457  39.1612597  33.0194028  62.1190135  38.2050488  33.3409550
  61.2451950  40.1777576  33.5601652  61.5481006  41.1622752  33.2036819
  59.8361486  39.8161857  33.0057238  59.9803684  39.7983907  31.9254527
  59.5176003  38.9002715  33.5034467  58.8155798  40.8137595  33.2906157
  58.7579104  41.5031259  32.6249962  61.2641139  40.1402945  35.0457920
  61.4355407  41.1803236  35.6614349  61.0402588  38.9778374  35.6825345
  60.8017299  38.1510672  35.1537102  61.3809280  38.7674189  37.0730287
  60.8463692  39.5495017  37.6121900  60.7297080  37.4730512  37.5710272
  61.2119722  36.6853611  36.9921787  61.0286848  37.3540447  38.6124484
  59.1139406  37.3986098  37.4459329  58.8276597  37.2307064  36.4076883
  58.3069649  36.3067134  38.1974140  57.2668012  36.4172942  37.8909238
  58.6762948  35.3230430  37.9074336  58.3973769  36.3497218  39.2828061
  58.4470589  38.7204943  37.8095435  58.8491862  38.9379533  38.7990421
  58.7038214  39.4935368  37.0852655  57.3575835  38.7015306  37.8375390
  62.9266880  38.8703569  37.2826963  63.7842073  38.4393293  36.4463493
  63.2381951  39.4464224  38.4456054  62.4182681  39.5036985  39.0325800
  64.4242728  39.8794777  39.1241608  65.1346537  40.2315393  38.3761557
  64.0672575  41.0917958  39.9587233  63.1272674  40.7859321  40.4180345
  64.9214602  41.2754446  40.6104217  63.8321760  42.4740727  39.3018457
  62.5696631  42.7578085  38.6522831  61.8345961  41.9782764  38.5166139
  62.2462678  43.9929454  37.9911004  61.2649481  44.2406358  37.6141904
  63.0747021  45.0746843  38.2122498  62.7443584  46.2973256  37.6387441
  62.9251399  46.9706671  38.2986908  64.2977011  44.8774195  38.9400405
  64.9899521  45.6663295  39.1946243  64.6550684  43.5897174  39.4680112
  65.5495451  43.4668352  40.0606422  65.2017147  38.8248604  39.8729806
  64.8708798  38.4469666  41.0340716  66.2401583  38.3657544  39.3563127
  82.0370898  81.0411853  55.7023866  81.4130173  81.8305030  55.6151723
  82.7362811  81.1647392  54.9840788  82.4118197  80.9191655  56.6323298
  81.3207382  79.8016922  55.3069267  81.0246817  80.0579256  54.2896779
  82.1685675  78.5921474  55.4059371  82.9720408  78.6066459  54.6695129
  82.5932888  78.5086983  56.4063109  81.3426198  77.2387692  55.1401863
  80.6286542  77.0641927  55.9450966  80.5071601  77.2944096  53.8631680
  79.5475684  77.7428577  54.1204123  81.0703320  77.8416042  53.1071816
  80.1734014  76.3246297  53.4940747  82.2955266  76.0043274  54.9861149
  81.6144490  75.1760860  54.7905187  83.0359041  76.2199655  54.2157630
  82.6278254  75.7297089  55.9872453  80.0093541  79.7870095  56.1269869
  80.0682723  79.3421344  57.2529043  79.0257894  80.4540908  55.5806178
  79.1947366  80.9293824  54.7056008  77.6758660  80.5154672  56.0983089
  77.6329128  80.8454379  57.1362753  76.8564236  81.6130173  55.3483617
  76.4867891  81.3063835  54.3698700  75.9793403  81.8266697  55.9592477
  77.4717945  83.0145133  55.2799674  77.2873958  83.7112413  54.1827476
  78.1525718  83.4943340  56.2336648  76.6974387  79.3236358  55.9682415
  76.8098311  78.4912541  55.0366673  75.6517646  79.2212484  56.8108852
  75.5931560  79.9090265  57.5481953  74.4788124  78.2784591  56.7492266
  74.8889382  77.2691285  56.7831184  73.5716669  78.3956733  57.9709988
  72.7210799  77.7210998  57.8732629  74.4128291  78.1502885  59.1867320
  75.2682952  78.8055623  59.3507040  73.8480900  78.2558345  60.1130324
  74.8913501  77.1721439  59.1382475  72.8744358  79.7766384  57.9815420
  73.5726677  80.5379329  58.3293966  72.4853546  80.0123102  56.9909944
  71.7037736  79.8187059  58.9584144  71.2704175  80.8183877  58.9890481
  70.9190962  79.1720801  58.5656596  71.8777602  79.4506881  59.9695445
  73.6760852  78.3170770  55.4325020  72.9484010  77.3966696  55.0313710
  73.9044097  79.4400041  54.7065206  74.2419259  80.2496520  55.2071733
  73.2657738  79.7325271  53.4316743  72.2325818  79.4061698  53.5504390
  73.4062084  81.2317440  53.2073660  74.3940443  81.6258850  52.9687594
  72.5439740  81.5005856  52.0099774  72.9196766  81.0792260  51.0775603
  71.5493283  81.1226335  52.2464773  72.4108649  82.5782227  51.9147363
  72.9634712  82.1115148  54.4448197  72.0228093  81.6548127  54.7525341
  73.6388407  82.0297707  55.2964623  72.8666249  83.1742193  54.2226042
  73.9257882  78.9469674  52.3504833  73.2624288  78.3185301  51.5013899
  75.2850994  79.0467475  52.2426940  75.7866235  79.5974706  52.9248086
  76.0823326  78.3911672  51.2264513  75.7602308  78.6342664  50.2139034
  77.5778489  78.9232956  51.4713696  77.8184136  78.5506740  52.4670527
  78.3547376  78.5053582  50.8311570  77.6288740  80.4293429  51.3656088
  77.3023690  80.8312799  50.4064731  76.9000411  80.7905847  52.0911540
  78.9424239  81.0240158  51.8472273  79.6274526  80.4779130  52.7756022
  79.2222807  82.1375640  51.3158069  76.0042912  76.9224470  51.4134027
  75.7625053  76.1536038  50.4927917  76.0310721  76.4068232  52.6407003
  76.2513521  76.9726215  53.4478241  75.8089876  75.0265984  52.9001893
  76.4851561  74.5173979  52.2134496  76.2086798  74.5351462  54.3337902
  75.6583840  75.0678565  55.1093508  76.0900745  73.4588372  54.4586964
  77.6455835  74.8241089  54.6280019  77.8797545  75.7633560  54.1269241
  77.8913323  74.8856937  56.1490855  77.4453037  75.8025884  56.5344041
  77.2685062  74.0913016  56.5603398  78.9617648  74.8148147  56.3420894
  78.6166869  73.7788923  53.9898357  79.6795962  73.9880628  54.1105438
  78.4462385  72.7779207  54.3861983  78.4724504  73.7709094  52.9094484
  74.3258104  74.5943531  52.5009637  74.1527314  73.5856633  51.8167329
  73.2665497  75.3176290  52.8250865  73.4733039  76.2043915  53.2621277
  71.9361941  75.1359220  52.1950255  71.5267900  74.1674646  52.4824010
  70.9259688  76.1606104  52.7699223  71.2882231  77.1710346  52.5804071
  69.9577905  75.9502158  52.3155382  70.9129668  76.0607118  54.1923104
  71.8201203  76.1942218  54.4766485  71.9832524  75.2143824  50.6546573
  71.1936480  74.4744568  50.0340572  72.7672055  76.0397193  49.9621379
  73.2264158  76.7804087  50.4726328  72.9231369  76.0242501  48.4862004
  71.9479550  76.0105019  47.9994446  73.6034627  77.3039281  48.0439729
  74.4012964  77.5527988  48.7437048  73.9826364  77.2142720  47.0259903
  72.6645992  78.4502615  48.0524769  71.8721834  78.3558881  47.3100002
  72.1818720  78.5283218  49.0266335  73.4673947  79.7564060  47.8695029
  73.7781440  80.1382914  48.8419743  74.2980765  79.6053621  47.1801165
  72.6908826  80.8775068  47.3209263  71.8603133  80.5085587  46.8803222
  73.0456503  82.0579064  46.8579552  74.2090487  82.6224319  47.0218866
  74.9579964  82.1974538  47.5496879  74.3658011  83.5401992  46.6304381
  72.2029335  82.7058489  46.0958343  71.4098527  82.1350042  45.8403741
  72.4471660  83.6096823  45.7169733  73.6440455  74.7583050  48.0574686
  73.1080143  73.9994583  47.2136212  74.7795528  74.3625055  48.6600394
  75.1954760  74.9679231  49.3532763  75.6393369  73.2043344  48.1672347
  76.0288018  73.6091965  47.2331556  76.8249873  72.9468951  49.1804030
  77.3590683  73.8970841  49.1798444  76.3615179  72.8339011  50.1604686
  77.8626700  71.8056764  48.8321382  77.4222265  70.8235264  48.6604095
  78.5829974  72.1040059  47.5476144  77.7421184  72.2061796  46.8616263
  79.1832118  73.0138632  47.5491548  79.1206112  71.2005195  47.2598972
  78.9980368  71.7350108  49.8732275  79.5119369  72.6957583  49.8420677
  78.5438937  71.5438924  50.8455083  79.6285504  70.8613319  49.7081877
  74.8914946  71.8370997  48.0468454  74.8554540  71.1173680  47.0624408
  74.0113782  71.6698708  49.0935936  74.0837934  72.3472768  49.8392324
  73.0946797  70.5470169  49.3100572  73.6096219  69.5871406  49.2704069
  72.2910732  70.8371696  50.6245553  72.9557239  70.9476398  51.4813730
  71.7080527  71.7580186  50.6095861  71.4155748  69.6527144  51.0918096
  71.0081452  69.1065030  50.2410722  72.1671151  68.9247406  51.3973292
  70.5125898  70.1274409  52.2497059  70.9252605  70.3263840  53.4253000
  69.3009846  70.4096272  51.8460396  69.0695021  70.3265569  50.8664396
  68.6085436  70.6262358  52.5486819  72.1113213  70.4427366  48.1760817
  72.0409474  69.4303692  47.4316863  71.4086269  71.5611415  47.9655166
  71.6152707  72.3223652  48.5963390  70.4732096  71.7381163  46.7905503
  69.7494942  70.9616310  47.0383569  69.7138033  73.1100587  46.8894529
  69.3687646  73.3051951  47.9048199  70.3947778  73.9313034  46.6659977
  68.5144464  73.2928020  46.0138056  67.2689400  72.6535370  46.2693514
  67.1269559  72.0412252  47.1475966  66.2594761  72.6258496  45.3066735
  65.3513661  72.0526326  45.4214145  66.4006004  73.3619971  44.1057994
  65.6603718  73.4014604  43.3203669  67.5768110  74.0458854  43.8641727
  67.7003931  74.5256800  42.9045240  68.6887276  74.0237789  44.7498201
  69.6464120  74.4362300  44.4685293  71.1606326  71.5482606  45.4590357
  70.7145702  70.7618725  44.6906365  72.2997580  72.2500013  45.2144942
  72.6282047  72.9931422  45.8144645  72.9764615  72.2983012  43.8950335
  72.2023070  72.5622522  43.1745373  74.1591095  73.3064562  43.9837615
  74.8531523  72.7716160  44.6321060  74.6463332  73.4061677  43.0138254
  73.8108398  74.3160543  44.2017541  73.4598677  70.9562824  43.4281059
  73.1905266  70.6276366  42.2914895  74.1889982  70.1904391  44.2548737
  74.5008889  70.6194337  45.1144013  74.8216714  68.8947524  43.8520203
  75.2566503  68.9865137  42.8567950  75.8285300  68.4225980  44.8708081
  75.4357970  68.4298274  45.8875718  76.0094396  67.3971271  44.5486563
  77.1505624  69.1869990  44.8686617  76.9188809  70.2518406  44.8918545
  77.9840688  68.6964950  46.0237077  78.8238834  69.3900993  46.0652349
  77.3797582  68.6989638  46.9308488  78.3848352  67.7090897  45.7945412
  77.9281033  68.9470306  43.5820305  78.8607183  69.5089479  43.6327153
  78.1432358  67.8933461  43.4043574  77.2515587  69.4125188  42.8652961
  73.7198702  67.9239173  43.5689183  73.9889706  67.0071266  42.8119365
  72.5260484  68.0148159  44.1801687  72.4479342  68.7721372  44.8438449
  71.3193363  67.1449390  43.8603031  71.7648838  66.1531171  43.7836435
  70.3420500  67.0648645  45.0670914  69.8037520  68.0106313  45.1292243
  69.3071815  66.0588527  44.7688273  69.9199250  65.1586149  44.7216827
  68.6122989  65.9572226  45.6024400  68.7620773  66.2636108  43.8473961
  70.9462617  66.8757468  46.3273328  71.2405653  67.7397285  46.6248575
  70.6983689  67.5996534  42.4909691  70.3796692  66.8177368  41.6435830
  70.4906638  68.9224560  42.3484360  70.8947194  69.4538466  43.1063695
  69.8747051  69.6617481  41.2780834  68.8799331  69.2595870  41.0862377
  69.6827731  71.1673755  41.7955561  70.4819636  71.5477818  42.4317102
  69.3967924  71.7252734  40.9038918  68.7906459  71.2197114  42.4196314
  70.6691621  69.4815321  39.9792006  70.0447928  69.2842041  38.9344196
  72.0045166  69.5172944  39.9952972  72.5105273  69.5761946  40.8674118
  72.8031869  69.4366470  38.8079787  72.3642118  69.9888424  37.9770267
  74.2334213  70.0041312  39.0811783  74.6244283  69.6459636  40.0335068
  74.9101671  69.7678841  38.2600195  74.2256652  71.5338155  39.1768719
  74.2278341  71.9981998  38.1907469  73.2933881  71.9622318  39.5448754
  75.6470230  72.2673624  40.0381255  76.7694450  72.4129513  38.5576564
  77.6231941  72.9379980  38.9860705  76.9748057  71.4068595  38.1919886
  76.2445916  72.9183877  37.7469999  72.8567607  67.9539041  38.3614973
  73.0051172  67.7193536  37.1897885  72.7033831  66.9432752  39.2995142
  72.5928347  67.3035486  40.2365746  72.4796596  65.5024076  38.9284171
  73.1584658  65.2450285  38.1153496  72.7255216  64.4044278  40.0374351
  73.3137753  64.8833287  40.8201961  71.7500382  64.1248021  40.4353568
  73.4453310  63.1361953  39.6221827  72.8990816  61.8170276  39.8960971
  71.9912936  61.6850367  40.4660966  73.3716021  60.6576223  39.2591225
  72.8036471  59.7636060  39.4702195  74.6375773  60.7964462  38.6212159
  75.2504044  59.6447347  38.1549576  74.6245897  58.9267341  38.0348276
  75.2905980  62.0670104  38.4208439  76.2895281  62.0200419  38.0130051
  74.6739040  63.2463750  38.9516791  75.1705735  64.2043424  38.9067581
  71.0920460  65.3358111  38.3937170  70.9551742  64.6212221  37.4022877
  69.9929347  65.8951407  38.8556127  69.9911375  66.5700988  39.6069676
  68.7298717  65.6997679  38.2097826  68.5276035  64.6296167  38.2541007
  68.6590900  66.1603319  36.7789663  68.0858753  65.4403652  35.9885528
  69.3287962  67.2967450  36.5294455  69.7906632  67.8613314  37.2280305
  69.4434441  67.7218327  35.0861867  68.4556309  67.5639723  34.6532836
  69.4572582  69.2623468  35.0720709  69.2012495  69.7013082  36.0363650
  70.5068455  69.5555214  35.0947769  68.7964254  69.9163187  33.8853283
  67.4673709  70.3318636  34.0221187  66.9555351  70.0421664  34.9279330
  66.7681911  70.9109363  32.9267921  65.7222641  71.1764816  32.9706381
  67.4633742  71.0911178  31.7008011  67.0093400  71.4143239  30.7757115
  68.8304930  70.8010947  31.6331083  69.2893595  70.8300343  30.6558601
  69.4559349  70.2047536  32.7176569  70.4991868  69.9521513  32.5984126
  70.4755519  67.0606421  34.1894924  70.7099025  67.5190763  33.0452235
  71.0785091  65.9107970  34.5325488  70.8729734  65.5355075  35.4474329
  71.7667271  64.9848850  33.5372014  72.1665820  65.5829145  32.7183098
  72.8863205  64.1122180  34.1937190  72.3639574  63.3803993  34.8098999
  73.4692177  63.6378864  33.4041999  73.8603583  64.8304476  35.0756972
  73.3011310  65.3783682  35.8340847  74.6371021  63.7587581  35.7469820
  74.0550143  63.1051456  36.3966524  75.0408596  63.0689600  35.0058623
  75.4160709  64.2928558  36.2910845  74.8937953  65.6795682  34.3233587
  75.5489996  66.2455282  34.9855459  75.5535883  65.0945674  33.6826190
  74.3533470  66.4740237  33.8087082  70.6829895  64.0363253  32.9271516
  70.6595484  63.8658360  31.7281194  69.6858962  63.5463620  33.6929872
  69.7370559  63.9198397  34.6300041  68.5096284  62.7450802  33.2796366
  68.7295288  62.0311791  32.4858547  68.0945930  61.9294078  34.4257969
  67.5648407  62.4902229  35.1958287  67.4665333  61.1300276  34.0325618
  69.2209170  61.2572433  35.2035635  69.9428559  60.1751324  34.6943683
  69.5319244  59.6145654  33.8677480  71.1439853  59.7164377  35.2522351
  71.8220947  59.0170010  34.7860206  71.5811840  60.3443071  36.4181737
  72.4855871  59.9951029  36.8941058  70.7511590  61.2745264  37.0853181
  71.0378724  61.7108597  38.0307349  69.6833782  61.8621087  36.3875190
  69.2143702  62.7007416  36.8805975  67.2869636  63.5069147  32.6648652
  66.5903374  63.0098267  31.7591134  66.9015137  64.7001774  33.1931409
  67.1018835  65.0184715  34.1304994  65.8647423  65.5880901  32.5742175
  64.8997250  65.1065698  32.7322676  65.7986925  66.8471275  33.5027091
  66.7058709  67.4223333  33.6878237  64.7226089  67.8141810  32.9296736
  64.3697040  68.4712617  33.7245368  65.0002418  68.3648548  32.0309085
  63.8325489  67.2532929  32.6445462  65.1547761  66.3737412  34.8025812
  65.0439613  67.2365009  35.4594415  64.1441225  65.9972852  34.6445933
  65.6955970  65.6081123  35.3588438  66.1526328  65.9113618  31.0707073
  65.3140035  65.4721805  30.2422516  67.2726045  66.4588900  30.5674832
  68.4198648  66.8922544  31.2717457  68.8504820  66.1592104  31.9538859
  68.1669821  67.8081441  31.8058808  69.4735125  67.1541169  30.1266342
  69.7913257  66.1352551  29.9052340  70.3124027  67.7940713  30.4001694
  68.6279443  67.7582129  28.9484885  69.0512454  67.4467699  27.9935413
  68.3713727  68.8095559  29.0786758  67.4029504  66.8522890  29.1272026
  66.5233927  67.4624474  28.9218096  67.3892194  65.5434000  28.2940397
  66.7696695  65.5765754  27.2617422  68.1285238  64.5518812  28.7319689
  68.7792448  64.6297806  29.5004700  68.1380777  63.2508143  27.9865100
  68.5360831  63.4107052  26.9844439  69.0773052  62.1973179  28.6177868
  70.0979251  62.5658731  28.7207589  68.7296072  62.0493675  29.6401941
  69.1204760  60.7860262  28.0178120  68.0893778  60.4329364  28.0341762
  69.7019042  60.5961326  26.6387993  70.7563595  60.8717876  26.6542375
  69.5481326  59.5428857  26.4040098  69.2688030  61.3062990  25.9343939
  70.0544621  59.9323980  28.9029796  69.7310843  59.9571858  29.9436096
  70.0082760  58.8858688  28.6017432  71.1031012  60.2293299  28.8860714
  66.7330870  62.6557561  27.9601557  66.3686175  62.0429916  26.9026387
  65.9255703  62.8308154  28.9333482  66.2498107  63.3956455  29.7053165
  64.5419223  62.3398385  28.9981708  64.5582320  61.2779729  28.7526603
  63.8712553  62.5381092  30.3909535  64.0280660  63.5597214  30.7371023
  62.4045246  62.3770870  30.3191726  61.9207565  63.1632564  29.7395127
  62.2241339  61.3911888  29.8907290  61.9843069  62.4122919  31.3242963
  64.3092168  61.5420671  31.3306087  65.2031867  61.7942382  31.5731528
  63.6615810  63.0251181  27.8543616  62.9170153  62.3267715  27.1479375
  63.7934311  64.3268798  27.7192903  64.4886224  64.7025560  28.3483185
  62.9569898  65.1676860  26.7491036  61.9105148  64.8822681  26.8564659
  63.1079181  66.6685002  27.0802565  64.1544807  66.9693339  27.0323515
  62.4710773  67.2988263  26.4595933  62.6912968  67.0830465  28.4897804
  63.2933849  66.5928025  29.2547973  62.8954853  68.5949337  28.7649279
  62.3494032  69.0049499  29.6145088  63.9315599  68.9171600  28.8689488
  62.3700460  69.0751384  27.9394481  61.2164597  66.6763165  28.8156303
  61.1275729  65.5915878  28.7559332  61.0034939  66.9165363  29.8572829
  60.5963814  67.1032949  28.0274052  63.3824056  64.8979473  25.2677991
  62.6095113  64.9834087  24.3755847  64.6253376  64.5341922  25.1148461
  65.2737423  64.5223317  25.8891398  65.1096108  64.0800986  23.7325700
  64.6697499  64.7242147  22.9711651  66.1894972  64.1950709  23.6391523
  64.6098752  62.6530711  23.3292655  64.0680062  62.4440236  22.2333971
  64.9916571  61.7408961  24.2304401  65.5348834  62.1339324  24.9857729
  64.7395508  60.2971038  24.0231521  65.2670861  59.9481060  23.1354545
  65.3761801  59.4558607  25.2006623  65.1291831  59.9042689  26.1629629
  65.0246922  58.4400056  25.0201127  66.9122869  59.3132146  25.1871258
  67.2684148  60.3425647  25.1457581  67.2601788  58.9071075  26.1369411
  67.4887111  58.3549602  23.7971906  67.1376948  56.6288860  24.2081818
  67.9050126  55.9467517  23.8420931  67.1855915  56.5132630  25.2909735
  66.1101591  56.4299239  23.9037403  63.2611326  59.9428042  23.7684251
  63.0178773  59.2080579  22.7687720  62.2023071  60.4935586  24.4133748
  62.5213100  60.9125089  25.2752436  60.8563608  60.0763801  24.3033215
  60.7884109  59.0092379  24.5147339  60.0985992  60.6936301  25.4143206
  59.0951769  60.3000750  25.2519689  60.5226618  60.4260765  26.3821480
  60.0874634  61.7830703  25.3812061  60.2841194  60.3828330  22.8730047
  59.6881426  59.5194642  22.2375240  60.7136531  61.5351119  22.3175604
  61.3414180  62.1040365  22.8674172  60.4993541  61.8085756  20.9053037
  59.4188908  61.6928659  20.8197963  60.8147430  63.2386365  20.6374077
  61.8010354  63.5221398  21.0047693  60.8238942  63.4336996  19.5650427
  59.8094933  64.2739792  21.1246182  58.4459720  64.1141033  20.9068702
  58.1434163  63.3717086  20.1831920  57.5015379  65.1375691  21.1726033
  56.4511636  65.0651249  20.9320502  57.9672955  66.2330391  21.8796231
  57.2619251  67.0389720  22.0186380  59.3439913  66.3842314  22.2516544
  59.7179575  67.2433798  22.7886957  60.2359701  65.3644163  21.8986400
  61.2800054  65.3619983  22.1750247  61.2591027  60.9589840  19.8579244
  60.6513331  60.6484674  18.8118326  62.5071723  60.5402212  20.0327914
  63.0148544  60.7985208  20.8668422  63.2732838  59.6940313  19.1662509
  63.3355008  60.0615205  18.1419556  64.7202467  59.4941973  19.7950870
  64.5502483  59.2422744  20.8418608  65.1842224  58.5640816  19.4668807
  65.7295073  60.6527105  19.5105736  65.2892042  61.6481671  19.5680259
  66.7895487  60.7250267  20.5523178  67.3930377  59.8501726  20.7942504
  67.4523053  61.5650542  20.3444462  66.3486553  60.8948296  21.5346007
  66.5249804  60.5930243  18.2394344  66.9614654  61.5788413  18.0789951
  67.1663293  59.7135882  18.1814346  65.7930066  60.4497822  17.4445783
  62.5710871  58.3528781  18.9942952  62.4840680  57.7763118  17.9181849
  62.0796749  57.8779756  20.1392364  62.2283284  58.4012180  20.9902472
  61.2228594  56.7013280  20.2643525  61.6664500  55.9149241  19.6537000
  61.1429281  56.2905179  21.7556968  60.7481468  57.1673898  22.2688666
  60.4857400  55.4429340  21.9501388  62.5117968  55.9132492  22.3193912
  63.1966022  56.7179407  22.0517848  62.5123065  55.8196109  23.8616438
  61.7677460  55.1325679  24.2637653  63.5007916  55.5109981  24.2018772
  62.2556952  56.8197943  24.2107632  63.1786647  54.6281791  21.7946113
  62.5795118  53.8005343  22.1742356  63.2846376  54.5213081  20.7150520
  64.1902185  54.8326376  22.1454058  59.7815929  56.8774252  19.6683042
  59.3328287  55.9417504  19.0172102  59.1514177  58.0458885  19.7825760
  59.5786778  58.6847595  20.4378565  58.0120555  58.4171172  18.9119340
  57.1500288  57.7846336  19.1240060  57.5233734  59.8993276  19.2191334
  56.4991293  59.9386282  18.8483467  57.6340960  60.1287811  20.2789407
  58.1993705  60.6200239  18.7589933  58.3420369  58.2449403  17.4631671
  57.4487895  57.8285071  16.6816092  59.5648944  58.5854795  17.0629922
  60.0832949  59.0477293  17.7962630  59.9271201  58.4382531  15.6049013
  59.0242732  58.7936578  15.1082575  61.1673498  59.3400753  15.1516920
  62.0131473  58.9696903  15.7309515  61.5024713  59.0887947  13.7044216
  61.7170268  58.0417136  13.4906780  60.6720747  59.3019499  13.0312899
  62.2832238  59.7109722  13.2669087  61.0854917  60.9289661  15.4514131
  60.1799411  61.3510973  15.0156556  60.8162841  61.0300493  16.5027976
  62.2837093  61.7612866  15.1493075  62.2961756  62.6693837  15.7520561
  63.1666694  61.2089320  15.4708443  62.3196067  61.8478579  14.0633408
  60.0962760  57.0171079  15.1700664  59.3339163  56.6286505  14.2460044
  60.6750841  56.1568211  15.9970572  61.0155868  56.5099100  16.8799423
  60.7883813  54.6824714  15.7551199  61.1557048  54.5019712  14.7448713
  61.8284971  54.0134205  16.6973257  61.5121810  54.0857692  17.7379071
  61.9994137  52.9636927  16.4586583  63.2540018  54.6817761  16.4897383
  63.7267939  54.5954759  15.5114132  63.0597012  55.7256083  16.7362405
  64.5839897  54.0256992  17.6240628  65.6174447  55.4937789  17.7249673
  64.9275138  56.3375208  17.7106352  66.0530890  55.4056666  18.7202319
  66.3996966  55.4085817  16.9706972  59.4062446  53.9749167  15.8712398
  58.9957281  53.2428728  14.9337557  58.5617464  54.3260828  16.8180528
  58.9506815  54.9966688  17.4654661  57.2244212  53.6808787  16.8896327
  57.3830837  52.6025737  16.8760531  56.6528138  53.9704333  18.2563332
  57.3524676  53.5517687  18.9797316  56.6285070  55.0491576  18.4108097
  55.2648242  53.3490175  18.5661345  55.0301228  53.7211642  19.5633918
  54.5424654  53.6994014  17.8288883  55.1528446  51.8275877  18.5226157
  56.1494410  51.1565404  18.2668544  54.0881518  51.2083890  18.8571707
  56.2801588  54.0416812  15.7872540  55.7226568  53.1233405  15.1599091
  56.4023044  55.2812303  15.2649499  56.9926301  56.0183625  15.6230723
  55.5829875  55.7247125  14.0994830  54.5436295  55.3965379  14.1111557
  55.6349336  57.2748547  13.9530300  56.6530327  57.6507810  13.8517567
  54.8160678  57.8667282  12.8106533  54.8652149  58.9554887  12.7934644
  55.3917300  57.5790554  11.9309039  53.7643146  57.5807026  12.8208778
  55.1491220  57.8508570  15.1211202  55.8029007  57.6741154  15.8015144
  56.1819696  55.1494942  12.7873271  55.4523229  54.7859745  11.9055403
  57.4718456  55.0020573  12.7475723  58.0628614  55.2338708  13.5331057
  58.2029690  54.3717553  11.5924290  57.7720829  54.8385325  10.7066739
  59.6761991  54.7725805  11.7044489  60.0915953  54.5126017  12.6780798
  60.4142472  53.9868127  10.5786557  59.8265007  53.8253224   9.6750096
  61.2468837  54.6013306  10.2363341  60.8251845  53.0865017  11.0354731
  59.9094067  56.2468760  11.3809073  59.2366107  56.8126938  12.0253460
  60.9679442  56.4380045  11.5571701  59.8697975  56.4865970  10.3183326
  57.8874140  52.8535078  11.5071918  57.7568104  52.3332847  10.4510193
  57.8813935  52.1597166  12.6616916  58.0495619  52.6461734  13.5307020
  57.5162124  50.7614193  12.7259328  58.0929223  50.1757896  12.0100043
  57.7485592  50.3091701  14.1584447  58.7951507  50.3233673  14.4626565
  57.1634154  50.9166930  14.8488249  57.2143357  48.9247528  14.2561611
  57.7910661  47.8753128  13.4569590  58.6024687  48.0863885  12.7761706
  57.2855666  46.5154955  13.5398854  57.7176589  45.7469716  12.9161287
  56.3445124  46.2438264  14.5634109  55.9094087  44.9593714  14.8381944
  56.4318838  44.3110644  14.3603682  55.7380573  47.3076563  15.2856835
  55.0782656  47.0128131  16.0882683  56.1304697  48.6299650  15.1118288
  55.6144393  49.4185488  15.6393211  56.0519868  50.5646070  12.1276036
  55.8537041  49.7529198  11.1909306  55.0414879  51.2928430  12.7046959
  55.2875182  51.7930429  13.5469364  53.6759790  51.3913230  12.2763337
  53.2782918  50.3843842  12.4029054  52.9073664  52.3789158  13.1361272
  53.5004211  53.2896442  13.2195684  51.5147823  52.9770925  12.6766303
  51.0338802  53.4038503  13.5568033  51.7209806  53.5959351  11.8033513
  50.8094349  52.2135971  12.3485045  52.6797889  51.7225993  14.4965421
  53.5410076  51.2744807  14.9921104  52.1671371  52.4314392  15.1467992
  51.9616957  50.9148140  14.3553726  53.5829329  51.6793693  10.7701025
  52.5198113  51.2659339  10.2983779  54.5868084  52.2619503  10.0797679
  55.4543509  52.4951826  10.5413757  54.5601885  52.6544078   8.6697597
  53.5961824  52.3512844   8.2612154  54.6424826  54.1405821   8.5934475
  55.3449733  54.5305866   9.3299961  54.8081786  54.4060198   7.5493270
  53.2620718  54.7909499   8.9787141  52.8147142  54.2834142   9.8333361
  53.5114925  56.2552885   9.4426272  54.1025432  56.1849167  10.3557574
  54.1136733  56.6622384   8.6303017  52.5835774  56.8185052   9.5419301
  52.2932603  54.6716463   7.7765154  52.0839768  53.6161562   7.6026024
  51.3647967  55.2117870   7.9617280  52.6605392  54.9396195   6.7858608
  55.6152856  51.9507255   7.9135606  55.9532656  52.3805990   6.8360728
  56.1141158  50.7858896   8.3126700  55.8407836  50.4328671   9.2186311
  57.0478686  49.8722005   7.5424198  56.7996122  50.0006202   6.4888652
  58.4705273  50.2971305   7.8599952  59.1713226  49.7324507   7.2450784
  58.5449945  51.3733233   7.7038897  58.7782100  50.1051093   9.2807767
  58.4602978  50.8711630   9.7641959  56.8562083  48.3406311   7.8452066
  57.1012773  47.5715116   6.8779367  56.4707749  47.9287817   9.1100167
  56.2842077  48.6958043   9.7400750  56.4287567  46.5897011   9.7412631
  55.7684534  46.5987219  10.6084529  55.9383658  45.9929548   8.9721660
  57.8241917  46.0438731  10.0467219  57.9172794  44.9859713  10.6763900
  58.9783332  46.7068518   9.6784983  58.9561272  47.6441450   9.3028707
  60.2392760  46.0838944   9.7256961  59.9841186  45.1362578   9.2513760
  61.2122638  46.8575223   8.7985419  61.3721189  47.9002784   9.0727791
  62.2184502  46.4498589   8.8960180  60.8823758  46.9049790   7.2893008
  60.6356611  45.8992173   6.9491902  59.9621917  47.4625421   7.1146958
  62.1056832  47.5322543   6.6362973  62.1292519  48.6172561   6.5347305
  63.0333706  47.4679099   7.2049413  62.4487936  46.9555748   5.2256299
  62.0746382  45.9328302   5.2714751  61.8762508  47.4538520   4.4433163
  63.8877373  47.0708254   4.9661061  64.4049786  46.4994569   5.6188692
  64.1560769  46.8569762   4.0161764  64.1591240  48.0218324   5.1711313
  60.8245663  45.9755713  11.1390714  61.2051099  46.9122593  11.8616996
  60.9955370  44.6840798  11.5076995  60.6607353  43.9750664  10.8710617
  61.2171029  44.2953964  12.9882833  60.3089650  44.5702416  13.5248050
  61.4000315  42.8296162  13.0592809  60.5317401  42.3709597  12.5862009
  62.2269807  42.5568614  12.4036439  61.8699630  42.1732917  14.4105578
  62.1249032  41.1393280  14.1781256  62.8369834  42.4928830  14.7989300
  60.8057345  42.3673652  15.4660894  59.6608205  41.9054176  15.2623044
  61.0327983  42.7704295  16.6742306  61.9728568  43.0326145  16.9343284
  60.2692904  42.8162364  17.3338194  62.4684491  44.9453474  13.5970152
  62.4797602  45.1479433  14.8339480  63.4002825  45.3227159  12.8113968
  63.1181046  45.2426388  11.8449250  64.5808021  46.0719166  13.2149345
  65.1302860  45.3673535  13.8392427  65.3939451  46.3958172  11.9619594
  65.2343336  45.5115438  11.3449629  64.7758442  47.5328293  11.1121713
  63.7377626  47.3290391  10.8495775  64.8796591  48.4796219  11.6421772
  65.2919447  47.6273250  10.1567595  66.8920678  46.7396325  12.3676337
  67.2079817  47.5841511  11.7551904  67.0186446  47.0628076  13.4009003
  67.7588636  45.4878382  12.0694909  68.7547692  45.7066040  12.4547442
  67.4269876  44.5640283  12.5433415  67.8951498  45.3835636  10.9930835
  64.1807388  47.3262442  13.9832294  64.7474187  47.6570143  15.0288141
  63.0541463  48.0119291  13.7302512  62.3935229  47.5420881  13.1278177
  62.7808545  49.2230295  14.4520475  63.6635588  49.8403206  14.6190456
  61.8267501  50.0630365  13.5625634  61.0864861  49.3358282  13.2289802
  61.3439387  50.8776397  14.1023919  62.4714169  50.7415508  12.4085190
  63.3346800  51.7903515  12.6269538  63.4329394  52.0401665  13.6730597
  63.8101648  52.5013030  11.4672491  64.3442100  53.4319220  11.5903203
  63.4500128  52.0955873  10.1401109  63.8843943  52.7535819   9.0869233
  63.6746538  52.2598550   8.2907806  62.6629663  50.9341253   9.9572925
  62.5969335  50.4798922   8.9796867  62.0958967  50.2954028  11.1158659
  61.5335164  49.3835758  10.9791140  62.0862987  48.9322051  15.7804304
  62.2528072  49.7790616  16.6356486  61.4321474  47.7767160  15.9372526
  61.3966354  47.0729473  15.2136861  60.9735086  47.3564297  17.3067352
  60.6325385  48.2720282  17.7899782  59.8021070  46.3136633  17.1448236
  59.0732652  46.8388429  16.5275100  60.1962881  45.5011766  16.5344222
  59.3066769  45.7748125  18.4998959  58.7347646  44.8547920  18.3791521
  60.1875704  45.5144509  19.0866995  58.5226282  46.8995768  19.2216038
  58.0138761  46.5577284  20.1229427  59.2146832  47.7053214  19.4664210
  57.4895133  47.6790340  18.4729204  57.8951543  47.9675897  17.5032340
  56.5855942  47.1356031  18.1977603  56.9702072  48.7503415  19.3151871
  57.5787466  48.9897623  20.0848997  56.8055190  49.5612749  18.7360772
  56.0499249  48.4626669  19.6158932  62.0924685  46.8154049  18.1227985
  62.0980203  47.0444973  19.3219518  63.1318504  46.1993851  17.5845590
  63.0559630  46.0355319  16.5908321  64.3754865  45.8402830  18.2732524
  64.0974941  45.2444227  19.1426048  65.2449246  44.9543172  17.3728159
  65.4400717  45.5054128  16.4528641  66.1943491  44.8001370  17.8855799
  64.7051031  43.6162293  16.9796555  63.7308978  43.1530415  17.6456196
  65.2669250  43.0133298  16.0046086  65.1660862  47.0745950  18.6898425
  65.6360459  47.1650015  19.8242967  65.3356284  48.1085741  17.7504332
  65.0571125  48.0054684  16.7850844  65.8999967  49.4721084  18.1379668
  66.8922505  49.3397248  18.5692597  65.9004608  50.4192329  16.9372155
  64.9111443  50.3988750  16.4801176  66.1421709  51.4183991  17.2996278
  66.9103131  50.2142005  15.8672267  67.8633961  50.5414791  16.2827040
  67.0149162  49.1905993  15.5074925  66.5594957  51.1465386  14.3926816
  66.0668164  52.7729719  14.9101995  66.0916681  53.4922419  14.0915833
  65.0358828  52.8170888  15.2613825  66.6401163  53.0820076  15.7842220
  65.0749622  50.0747905  19.2667002  65.7094619  50.4633552  20.2193473
  63.7688199  50.1310009  19.0566900  63.3406883  49.7376883  18.2307902
  62.8136091  50.8562132  19.9273314  63.2471049  51.8435453  20.0865698
  61.4028846  50.7978711  19.4384040  60.9779523  49.7950852  19.4826645
  60.5161971  51.5347888  20.3926633  60.8052818  52.5856430  20.4080887
  59.5103927  51.5744504  19.9744709  60.5531135  50.9986499  21.3409735
  61.3079087  51.4883552  18.2276967  61.7567479  50.9798709  17.5482944
  62.9419841  50.2753399  21.3643490  63.0931710  51.0295986  22.2932950
  63.1052085  48.9702142  21.4586662  63.0430293  48.4440710  20.5987784
  63.2551574  48.1345883  22.7038346  62.5021120  48.3855019  23.4508721
  63.0101905  46.6186554  22.3755442  63.4595614  46.2744673  21.4440396
  63.6535857  46.1660940  23.1300843  61.4949747  46.2800729  22.4030941
  61.0924754  46.4635458  23.3993029  60.9878369  47.0511606  21.8231476
  60.9978587  44.8275236  21.9348319  59.9196193  44.8377158  22.0941952
  61.2014925  44.7333693  20.8681697  61.7261671  43.6931818  22.6744848
  62.7805919  43.6625170  22.3999870  61.6634438  43.9912542  23.7210595
  61.0573780  42.3752776  22.5121908  61.5784150  41.6444494  22.9753437
  60.0879480  42.2665570  22.7738911  60.9865689  42.2374494  21.5141478
  64.5651134  48.3588654  23.4291730  64.5936570  48.6522262  24.6514802
  65.5957660  48.4280257  22.6077488  65.4309203  48.2016924  21.6373370
  66.9531068  48.7373277  22.9583182  67.3442158  48.0450720  23.7039162
  67.8379363  48.5113968  21.6836673  67.8541167  47.4363065  21.5047290
  67.5199779  49.0905734  20.8167411  69.2874212  48.8554582  22.1292102
  69.9209489  48.0155416  23.0097690  69.4610929  47.2912502  23.6657687
  71.3134903  48.2646141  23.3769975  71.8078079  47.6510973  24.1156769
  71.9816952  49.4123607  22.7650652  73.0376174  49.6124349  22.8718294
  71.2746813  50.2714796  21.9266061  71.8227063  51.0919176  21.4873452
  69.9523168  49.9908250  21.5698887  69.4745467  50.6427587  20.8535653
  67.2111567  50.1342045  23.5286155  67.6512742  50.3029311  24.6486631
  66.8693444  51.1854340  22.8123998  66.4200874  51.1340291  21.9092798
  66.9610345  52.5450610  23.3119160  67.9141482  52.5524904  23.8407063
  66.9129727  53.4411809  22.0878759  65.9230113  53.5377106  21.6420523
  67.0627149  54.4733699  22.4045196  67.9260885  53.1600415  20.9820652
  67.6107755  52.8487345  19.7028547  66.5828114  52.6888815  19.4127913
  68.7700015  52.6048176  18.9583482  68.8046214  52.4267163  17.9647781
  69.8822689  53.0693718  19.6520061  71.2056281  53.4102826  19.2453602
  71.5987686  53.3205833  18.2434609  72.0898028  54.0376988  20.1623308
  73.0996823  54.2392319  19.8368654  71.5707790  54.3400425  21.4824428
  72.2205084  54.8143288  22.2030707  70.2431491  54.0463178  21.8429599
  69.7973051  54.3158294  22.7890011  69.3449332  53.3540729  20.9729842
  65.8731669  52.8825367  24.3444602  66.1983978  53.7229673  25.1382201
  64.7131422  52.2401278  24.2909269  64.4616922  51.6529216  23.5085831
  63.6053476  52.4246497  25.2423299  63.3992214  53.4893253  25.3522332
  62.7362073  51.8736084  24.8830963  63.9198734  51.8480251  26.6338178
  63.4171623  52.3632478  27.5873452  64.8477639  50.9120596  26.7495269
  65.0917999  50.3185620  25.9695865  65.4166140  50.4345370  28.0341310
  64.6319999  50.5819181  28.7762628  65.7305794  48.8877431  27.9183140
  65.0145511  48.3241398  27.3201879  66.7052637  48.8309504  27.4336827
  65.8667544  48.2009153  29.3215859  66.0882979  47.1497889  29.1367844
  66.7140977  48.6053690  29.8752428  64.6019445  48.2644016  30.2065325
  64.3236210  49.2622323  30.5456055  63.6938033  47.9503457  29.6919952
  64.8754498  47.4557222  31.4804731  64.9660316  46.3980331  31.2331065
  65.8500518  47.6836038  31.9121220  63.7691773  47.6575792  32.4819429
  62.9299080  47.3564671  32.0075391  63.8911831  46.9922250  33.2319551
  63.6756692  48.6106632  32.8028610  66.5758473  51.3479610  28.5742546
  66.5189154  51.6081715  29.7569734  67.4598680  51.8733230  27.7687993
  67.2059488  51.6861352  26.8093277  68.3919888  53.0239573  28.0533074
  68.9993576  52.7888903  28.9273478  69.3282472  53.2439440  26.8366709
  68.7059843  53.1740093  25.9444837  69.7088810  54.2541879  26.9870895
  70.4774377  52.2598421  26.6914506  70.0171599  51.2894164  26.5056432
  71.1814341  52.5883503  25.4166162  71.7002552  53.5402939  25.5294200
  71.9332418  51.8842240  25.0601175  70.4541425  52.5856838  24.6047361
  71.5059523  52.2791551  27.8299155  72.4372626  51.7740867  27.5736616
  71.6729508  53.3179051  28.1148894  71.0995802  51.7055053  28.6629122
  67.6865968  54.3270248  28.5114178  68.2272912  55.0914275  29.2905592
  66.4982962  54.5175532  28.0096931  66.2966068  54.0773003  27.1233530
  65.6435388  55.6692352  28.3600664  66.1542050  56.6300255  28.4248887
  64.5590044  55.7387857  27.2842005  65.0070417  56.0430397  26.3382655
  64.1167017  54.7754988  27.0301402  63.3685463  56.6659350  27.5695905
  63.4690962  57.9899717  27.9899698  64.3827347  58.4862690  28.2821232
  62.2799986  58.7208845  28.2240817  62.2928717  59.7608636  28.5150770
  61.0454233  58.1281203  28.2617889  60.1436989  58.6588687  28.5293690
  60.9475203  56.7200272  28.0353699  59.9756184  56.2566627  28.1196312
  62.1011960  56.0380997  27.5896837  61.9102434  55.0447452  27.2112872
  65.0407776  55.4225141  29.7364237  65.1523855  56.2430158  30.6395423
  64.4044463  54.2146904  29.9183138  64.2949304  53.5617677  29.1555568
  63.7932223  53.7900811  31.1610445  62.8826634  54.3570152  31.3548695
  63.5444807  52.7321615  31.0771686  64.7584905  53.9211554  32.3971411
  64.4031643  54.4233453  33.4018249  65.9493588  53.3342021  32.1719866
  66.0402492  52.8233438  31.3054632  67.0114408  53.3846749  33.1932865
  66.8580678  52.6873669  34.0168995  68.2928415  52.6917382  32.6526704
  68.4134283  53.0530514  31.6313910  69.5576905  52.9773953  33.5048965
  69.6298034  52.5604822  34.5094278  70.4439518  52.6007316  32.9942397
  69.8669110  54.0210097  33.4470364  68.0940805  51.1622352  32.6379615
  68.1784829  50.7899252  33.6589225  67.0712986  51.0456712  32.2795812
  68.9688860  50.3519954  31.7311735  68.5859316  49.3376720  31.6189579
  69.0364418  50.7306529  30.7112938  69.9254291  50.2611416  32.2458316
  67.2646729  54.7987815  33.6891497  67.0283380  55.1817521  34.7999365
  67.5145394  55.6558235  32.6616423  67.6283192  55.3021461  31.7224584
  67.6306588  57.1079666  32.8796782  68.4874782  57.2668560  33.5344428
  68.0167402  57.7068586  31.5223335  69.0923431  57.8747385  31.5770718
  67.8328034  57.0030123  30.7106269  67.2506064  58.9775388  31.2678865
  67.7694400  60.0616867  31.4843278  65.9849632  58.9618126  30.8642708
  65.3750513  58.1568117  30.8552680  65.6145378  59.8990009  30.7966798
  66.3794457  57.7453089  33.5247932  66.5494966  58.7232339  34.2913884
  65.1655852  57.2890032  33.2258282  65.0576923  56.4520855  32.6708256
  63.9040262  57.8550387  33.8129561  63.9604248  58.9402235  33.7275570
  62.7848660  57.3322054  32.9023588  63.1435590  57.2975405  31.8736519
  62.5023054  56.2898519  33.0498669  61.4356590  58.0499006  33.0406532
  61.1344541  59.0773115  32.1827462  61.8779392  59.4342238  31.4854306
  59.8730739  59.6486038  32.2365666  59.6656229  60.4415789  31.5333209
  58.8870738  59.2421852  33.1437604  57.9042953  59.6820891  33.2276108
  59.1379810  58.1975758  34.0355524  58.3122906  57.8805126  34.6553155
  60.4666197  57.6461354  33.9716867  60.6132815  56.9697893  34.8008105
  63.6874608  57.6048381  35.2877439  63.2985964  58.4663678  36.0750882
  64.1094891  56.3742607  35.6292838  64.4679176  55.7435682  34.9265350
  64.1325243  55.9336105  37.0328465  63.1514183  56.1993105  37.4264655
  64.2895036  54.3994914  37.2451453  63.3782223  53.9600238  36.8395132
  65.1618268  53.9758511  36.7474697  64.2410148  54.1143979  38.2960877
  65.1309914  56.7097541  37.9438195  64.8041503  56.9862271  39.0641406
  66.2718033  57.1342126  37.3927477  66.4977496  57.0222561  36.4147323
  67.2103955  57.9517232  38.2078127  67.2438445  57.6150905  39.2439933
  68.5665709  57.8158801  37.5052803  68.3201970  57.8981342  36.4466799
  69.1087495  58.7360317  37.7231411  69.2533880  56.4569413  37.7612133
  68.5536572  55.6323219  37.6252737  70.4030240  56.2485718  36.8160832
  71.1827447  57.0012275  36.9328929  70.7317274  55.2113711  36.8814183
  70.0648014  56.1529002  35.7843145  69.8321509  56.4912606  39.1973426
  70.7832461  57.0236339  39.2074272  69.1591540  56.9445973  39.9251211
  70.0717000  55.5074246  39.6008064  66.7250516  59.4223637  38.1167699
  66.9530893  60.1266049  39.1124466  66.0429409  59.8391861  37.0171524
  65.8595196  59.3117993  36.1755350  65.2631024  61.0864004  36.9615575
  65.9298656  61.9448227  36.8800847  64.5981691  60.9110151  36.1158534
  64.4269421  61.1133747  38.2385129  64.5652333  62.0453167  39.0200677
  63.4761645  60.2049773  38.3448215  63.4615826  59.3869081  37.7526643
  62.5588612  60.1864290  39.5597194  61.9921574  61.1098123  39.6793576
  61.5736899  59.0963053  39.4417338  62.1551857  58.1809304  39.3319398
  60.6860227  58.9670175  40.6766308  59.8766032  58.2695220  40.4611511
  61.2314745  58.6365448  41.5605826  60.1527349  59.8897469  40.9052670
  60.7875666  59.4141480  38.1294325  61.3751137  59.3266091  37.2155266
  59.9143749  58.7753673  37.9967844  60.5229635  60.4500631  38.3414726
  63.3574844  60.1510511  40.8771060  63.0973403  60.9842181  41.7351926
  64.4156861  59.3160318  41.0506881  64.6147029  58.5616115  40.4093283
  65.2737422  59.2534660  42.2794893  64.5802440  59.0270640  43.0893673
  66.2087735  58.0330181  42.2927469  66.9385561  58.0900150  43.1003774
  65.6677603  57.0926336  42.3980167  66.7814918  57.9599788  41.3682144
  65.8992339  60.5552673  42.7098084  65.9862618  60.9474114  43.8937527
  66.4765194  61.2937184  41.7354679  66.3391289  61.1069312  40.7524448
  67.0967543  62.5851920  41.9367144  67.7832985  62.6163273  42.7827610
  68.0262645  62.9564516  40.8223533  68.3220296  63.9921765  40.9893782
  69.2624926  62.1053327  40.9597464  69.6434105  62.0794680  41.9806922
  69.0033755  61.0628202  40.7750142  69.9724908  62.3978140  40.1861440
  67.4802092  62.8176691  39.5443057  67.3873481  61.8811980  39.3545721
  65.9888338  63.6351449  42.1990698  66.1500581  64.5125745  42.9948352
  64.8502778  63.6164130  41.5208285  64.6050273  62.8090377  40.9657633
  63.6929584  64.4942071  41.7341156  63.7775210  65.5241885  41.3875791
  62.9267212  64.1656860  41.0319372  63.1281458  64.3772871  43.1456910
  62.9999914  65.3694834  43.8337341  62.7407420  63.1753347  43.6263445
  62.9598067  62.3692247  43.0586321  62.2328600  63.0252286  45.0167980
  61.2871809  63.5597218  45.1068420  61.9810271  61.5382200  45.3520831
  62.8892457  60.9374289  45.3042391  61.5204408  61.4912767  46.3388778
  60.8367373  60.9515551  44.4907049  60.7445245  61.3730142  43.4897209
  61.0297002  59.3566177  44.3377868  60.2319409  58.9731163  43.7016911
  62.0207723  59.1204299  43.9503688  61.0085408  58.8607744  45.3082463
  59.4786801  60.9806562  45.0754730  58.7601075  60.5430477  44.3824725
  59.4752489  60.3894444  45.9912006  59.2090666  62.0287045  45.2058764
  63.1341642  63.6207278  46.0830602  62.7888488  64.3408713  47.0160960
  64.4376952  63.4336770  45.9150402  64.6699220  62.8591956  45.1174539
  65.5082608  63.8479838  46.8705770  65.3125103  63.4588418  47.8697543
  66.9698533  63.3062008  46.5053981  67.3329787  63.8515873  45.6343104
  68.1886233  63.4104351  47.4552765  69.1325031  63.2591871  46.9315217
  68.2220660  64.3943664  47.9231026  68.1606181  62.8231477  48.3731050
  66.9198993  61.9686318  46.1704619  66.2529535  61.8163472  45.4969690
  65.5672609  65.3113307  47.0287590  66.2330501  65.8137806  47.9316915
  64.9865273  66.0211144  46.0513959  64.5652676  65.5690733  45.2524597
  65.0112643  67.5443831  46.1022276  65.7455154  67.8490665  46.8479819
  65.1715707  68.1353849  44.7484855  64.4636729  67.6823254  44.0544263
  64.8922527  69.1880264  44.7034591  66.5634117  68.0501401  44.1561927
  67.2533133  68.3909837  44.9281780  66.8537138  67.0197913  43.9507274
  66.8535769  69.0948821  42.6895316  65.7534041  68.1377486  41.5495154
  64.7408373  68.3251293  41.9068623  65.8502644  68.6201142  40.5768671
  65.9620410  67.0697716  41.6127306  63.6619472  68.1066614  46.7066672
  63.6610973  69.2134194  47.2067019  62.5705895  67.3322969  46.7598734
  62.6837124  66.4218604  46.3374890  61.1916060  67.7552466  47.0331303
  60.8641471  68.2967005  46.1456066  60.1441520  66.5956139  47.0763285
  60.2115771  66.2435882  46.0469440  60.5681928  65.8251376  47.7202661
  58.7500029  66.8505043  47.6083394  58.1436014  65.9480677  47.5309715
  58.9006632  66.8536097  48.6878726  58.0323782  68.0467135  46.9984331
  57.2065736  68.7521114  47.6471352  58.3286781  68.3995667  45.8248397
  61.0269260  68.7094752  48.2429270  60.6066098  69.8424226  48.0118709
  61.3185532  68.3055668  49.4872870  61.8140676  67.4523441  49.7031161
  61.0629202  69.2080968  50.5732678  60.1780573  69.7555197  50.2485436
  60.6880985  68.5656285  51.8404251  61.5672267  68.0174026  52.1790749
  60.3450965  69.3560927  52.5079698  59.5529390  67.4879884  51.6582962
  59.7269028  66.2607669  52.3202838  60.6255349  66.0404940  52.8773657
  58.6942994  65.2844032  52.3577931  58.6692647  64.3899614  52.9625634
  57.4572337  65.5963845  51.7459296  56.5746898  64.9764460  51.8024473
  57.2908471  66.8140009  51.0672161  56.3461481  67.0800547  50.6164841
  58.3245194  67.7471459  50.9889974  58.2246948  68.6565450  50.4150390
  62.0886559  70.3046960  50.7658396  61.9962858  71.0263230  51.7361751
  63.1505789  70.4435360  49.9509503  63.1730875  69.9534918  49.0680857
  64.3260317  71.2364946  50.3058263  64.5514878  70.8793618  51.3106783
  65.4788086  70.9222388  49.3604102  65.1495142  71.0929092  48.3354532
  66.2987988  71.5968646  49.6065719  66.0052481  69.5238753  49.6581900
  66.0446188  69.3393430  50.7317348  65.2645942  68.8478486  49.2309668
  67.4605440  69.3429226  49.1146154  68.3901427  70.1283839  49.3308770
  67.7309285  68.2817305  48.4728951  67.0455128  67.5516666  48.3412950
  68.6304865  68.3444857  48.0179697  63.9267826  72.7141882  50.4582298
  64.5932303  73.4435522  51.2239788  62.8436366  73.1796845  49.9054954
  62.2763051  72.5288011  49.3814860  62.2606899  74.5113216  50.2032124
  63.0538285  75.2530142  50.1087486  61.2546384  74.9321299  49.1185273
  60.2860883  74.4771365  49.3258717  60.9927969  75.9874555  49.1948896
  61.6954475  74.6044061  47.6543581  62.4980217  75.5045902  46.9226993
  62.9407883  76.4080536  47.3152699  62.6964336  75.2494890  45.5207416
  63.2807333  75.9313915  44.9207392  62.1829183  74.0582576  44.9159783
  62.3327835  73.8487541  43.8671463  61.4583781  73.1144232  45.7154715
  61.1798997  72.1512028  45.3141532  61.2015830  73.4156075  47.0481220
  60.6196567  72.7800786  47.6991710  61.6485328  74.6602308  51.5975976
  61.7946591  75.7094774  52.2731061  61.0285574  73.6199036  52.1478266
  61.0982633  72.7753607  51.5982920  60.5512226  73.5212759  53.4921489
  59.9860649  74.4375616  53.6627866  59.9747804  72.6059198  53.6260852
  61.6910999  73.3531063  54.4964198  61.7551630  74.0044426  55.4654463
  62.6686575  72.5326801  54.2297389  62.6201902  71.9572396  53.4011140
  63.7681392  72.2569474  55.1454333  63.1862556  72.2050081  56.0656581
  64.3512335  70.8801730  54.8516957  65.0906927  70.7033053  55.6327371
  63.4108906  69.6771397  54.8957786  62.5026469  69.7326381  54.2956843
  63.9196721  68.7495693  54.6333660  63.0318746  69.5642690  55.9115083
  65.1672136  70.9414986  53.7481744  66.0419011  71.2925900  53.9305389
  64.8170715  73.4139106  55.2538405  65.0426388  73.8467157  56.3518340
  65.1656862  73.9584057  54.0655890  64.7152409  73.6848662  53.2039770
  66.3271082  74.8482257  53.9699323  66.6412386  74.9281707  55.0106214
  67.3788502  74.2388540  53.1544557  66.9614014  73.7659084  52.2655466
  68.0732045  74.9533602  52.7123607  68.1099963  73.1992679  53.9485606
  67.5972073  72.1490286  54.1837129  69.2715229  73.4364259  54.4004731
  69.7450219  74.3216595  54.2897457  69.7510240  72.6049470  54.7148322
  66.0184762  76.2700679  53.5594555  66.8566038  77.1449830  53.7542061
  64.8080504  76.4719285  52.9965246  64.1720232  75.6984692  52.8648812
  64.3966582  77.8373205  52.6057175  65.0601318  78.6466087  52.9106032
  64.2667188  77.8915603  51.0744712  63.4916895  77.2298872  50.6876657
  63.8132714  78.8448798  50.8030537  65.5965035  77.5849792  50.3753777
  65.9182239  76.4103685  49.7665341  65.3020217  75.5417194  49.5872478
  67.2692013  76.4707095  49.4628394  67.6957549  75.7533111  48.8940754
  67.8875833  77.6223156  49.8419812  69.2744729  77.9631928  49.9422906
  70.0336394  77.4301736  49.3891569  69.6252321  79.2260099  50.4776412
  70.6474143  79.5503573  50.3498043  68.6393853  80.0173515  51.0211669
  68.8269366  81.0205041  51.3745952  67.2641381  79.5473300  51.0529013
  66.4603512  80.1258679  51.4837389  66.8520425  78.3431541  50.4776811
  63.0701576  78.1275263  53.3024595  62.1518514  78.7274930  52.7406111
  63.0128319  77.9325018  54.6343428  63.8331045  77.6438830  55.1481055
  61.8798945  78.1933559  55.4681442  61.0692598  77.5403267  55.1448421
  62.1893377  77.8096706  56.9117259  62.2507865  76.7215553  56.8935505
  63.1152335  78.2017352  57.3325611  61.0517861  78.1788146  57.6251475
  61.0697086  77.6786953  58.4443907  61.3363288  79.6160256  55.2932168
  60.2115743  79.8340795  54.9155654  62.1585796  80.6004211  55.5826584
  63.1283354  80.4404513  55.8152165  61.5645948  81.9840176  55.5344973
  60.7603993  81.8783353  56.2626462  62.5390378  83.0536733  55.9698243
  63.0222883  82.6979664  56.8797923  63.3509762  83.2633456  55.2734791
  61.8342302  84.4204124  56.1405060  60.9441068  84.5194044  57.2090457
  60.8461140  83.7086416  57.9157713  60.1620236  85.6669422  57.2782524
  59.4389500  85.6720072  58.0804616  60.1803733  86.6643067  56.2560168
  59.3353207  87.7232136  56.2579399  58.6826925  87.5367385  56.9368386
  61.2304729  86.5853102  55.2813741  61.2758926  87.2747639  54.4513195
  62.0499308  85.4557754  55.2547493  62.6292191  85.3027200  54.3561911
  61.0299507  82.3922598  54.2176400  59.9631911  82.9862631  54.2075746
  61.8065138  82.1178415  53.1476933  62.6531102  81.5724760  53.2248360
  61.3876333  82.2763979  51.8048545  61.1540901  83.3286332  51.6425018
  62.4524322  81.7594691  50.8427405  63.2292742  82.5205031  50.9165236
  62.8125972  80.8366375  51.2974525  62.0849932  81.4784970  49.3912962
  62.7881222  82.1598814  48.3285006  63.3868066  83.0312739  48.5490727
  62.7304866  81.6908804  46.9730589  63.2491944  82.1783638  46.1608384
  61.9960876  80.5362536  46.6500773  61.8795571  80.1556739  45.3398102
  61.5208164  79.2705247  45.2427736  61.3170418  79.9045749  47.7094329
  60.7238117  79.0400118  47.4505648  61.3352089  80.3626784  49.0183507
  60.8156951  79.8174604  49.7924584  60.1103430  81.5323214  51.4392742
  59.2081579  82.0613808  50.7573295  59.9683673  80.3179081  51.9588934
  60.8141214  79.9095824  52.3304713  58.8027457  79.4875801  51.7060900
  58.5741303  79.6214749  50.6487787  59.0463203  77.9979332  52.0895787
  59.5527575  77.8580510  53.0445943  58.1835927  77.3319445  52.0734548
  59.8507471  77.4291216  51.0620066  60.5268321  76.9709827  51.5666036
  57.5405838  79.9552173  52.3971602  56.4651708  79.6848180  51.8809830
  57.6557658  80.5964623  53.5704152  58.5475585  80.5171289  54.0378679
  56.6256164  81.3050425  54.2100128  55.8400695  80.5493885  54.2082694
  57.0459644  81.5764303  55.7267272  56.6925945  80.7377506  56.3265997
  58.1246511  81.7154874  55.7988250  56.3599634  82.6496270  56.4192901
  55.0781094  82.6209057  56.9065086  54.7906579  83.8135083  57.4273211
  53.8862943  84.0591270  57.9641617  55.9172846  84.5502102  57.3455396
  56.0210184  85.4631782  57.7648591  56.8702623  83.8566725  56.6618997
  57.8667722  84.1446240  56.3611414  56.1244179  82.6312607  53.5436474
  54.9215759  82.8059749  53.2549321  57.1308480  83.3877929  53.0679672
  58.0628648  83.1090998  53.3395825  56.8913317  84.6578546  52.3810846
  56.2394019  85.3143883  52.9573233  58.3166515  85.2713308  52.2991812
  58.9294936  85.0082719  53.1613441  58.8627669  84.8749470  51.4431802
  58.2718253  86.7558143  52.1184025  58.0393730  87.5929566  53.2023870
  57.7143951  87.1386011  54.1267012  58.0159495  88.9898072  53.1342100
  57.7903705  89.5854355  54.0064147  58.3622100  89.5805927  51.8665248
  58.4566643  90.9441115  51.6647945  58.7507897  91.1921503  50.7852676
  58.5069130  88.7133690  50.7255133  58.5563817  89.2376117  49.7825804
  58.4923231  87.3281765  50.8539925  58.6943830  86.7557235  49.9607572
  56.4122884  84.4947385  50.9096229  55.7239184  85.4148952  50.5421446
  56.6175162  83.4196974  50.1139555  57.1859123  82.6658577  50.4727751
  56.1766609  83.4051180  48.6405005  55.4198495  84.1811734  48.5261568
  57.3335474  83.6510458  47.7080251  56.9133158  83.8448038  46.7211294
  58.1173938  84.9485115  48.0494716  58.7866706  84.9016130  48.9085233
  58.7330898  85.1696550  47.1776265  57.3975397  85.7529976  48.2001855
  58.2854287  82.4835538  47.6099036  57.8806300  81.8077443  46.8565648
  59.2347651  82.7831219  47.1659216  58.4369627  81.9691987  48.5588904
  55.4591471  82.1243630  48.3127204  55.0644830  81.9750769  47.1662829
  55.2377697  81.2260376  49.2823778  55.5754773  81.3626867  50.2243866
  54.4652028  79.9759708  49.0312964  55.0276360  79.2245531  48.4770940
  54.2899690  79.4642943  49.9776475  53.0393703  80.1345388  48.4081546
  52.6256412  79.3710508  47.5526825  52.3248005  81.1306589  48.8694339
  52.6118117  81.6732235  49.6715238  51.1208884  81.7290901  48.3038449
  50.2765692  81.0443948  48.3840249  50.7639722  82.9617841  49.1964019
  51.5302330  83.0799853  49.9625439  50.8136028  83.8847925  48.6187408
  49.4148555  82.9842392  49.7936381  49.1795681  83.6215629  50.8312829
  48.4565990  82.4910186  49.1817271  51.2278643  82.1094493  46.7929668
  50.1833335  82.4275879  46.2605141  52.3337561  81.9049824  46.1475038
  53.1053492  81.4973629  46.6560217  52.4995989  82.2338459  44.7077649
  51.5710267  82.2981714  44.1405562  53.3684092  83.5565210  44.5635795
  54.3750913  83.3947982  44.9489844  53.5009785  83.7658229  43.0514554
  53.9807343  82.9562919  42.5013711  52.5182512  83.8714018  42.5918904
  54.0585111  84.6758925  42.8300293  52.6639856  84.8089894  45.1476627
  53.0566507  85.6084928  44.5194045  51.5753193  84.7554718  45.1411695
  53.1853986  85.1280091  46.5018596  52.6001966  85.9497540  46.9146354
  53.0680317  84.2580615  47.1480155  54.2598116  85.3091199  46.5324482
  53.1578798  81.0245033  44.0665861  52.5867339  80.2712652  43.2650656
  54.3662433  80.7544649  44.5748596  54.7633262  81.6206289  44.9098024
  55.3558686  79.7560686  44.1478013  55.5085942  79.6980259  43.0701150
  56.8141164  80.2301342  44.6832022  56.9739094  81.2473607  44.3256882
  56.7879284  80.3167779  45.7694402  57.9660179  79.3323711  44.1898240
  59.0512057  79.8390747  43.4003519  59.0442933  80.8342074  42.9807529
  60.1590261  79.0053084  43.2053502  60.9787949  79.2759615  42.5564067
  60.3256027  77.7248580  43.7666940  61.2612183  77.1865534  43.7313152
  59.3649807  77.3339760  44.7127400  59.6262063  76.4667460  45.3010200
  58.1168890  78.0790951  44.8513508  57.5231583  77.8858219  45.7325598
  55.0498886  78.2484469  44.5274926  55.3698560  77.3376397  43.8177960
  54.3882762  78.0478332  45.6481816  54.1559678  78.8871472  46.1597330
  53.7936287  76.6729570  45.9400851  54.5377456  75.8785653  45.8823618
  53.5499831  76.5749643  46.9979794  52.6501946  76.2805217  45.0400270
  52.6584778  75.1268409  44.5106223  51.7169943  77.1971319  44.7234382
  51.6941159  78.0955575  45.1843156  50.5818698  76.7449000  43.8858325
  50.0949599  76.0262932  44.5450930  49.7024758  78.0017175  43.7200305
  48.7308427  77.7261345  43.3100492  49.4469587  78.5267946  44.6404136
  50.0584453  78.8322591  43.1104425  50.8306110  75.9851459  42.5785159
  50.1833224  74.9267146  42.3756805  51.8221944  76.3654226  41.7651603
  52.5075594  77.6267922  41.7549402  53.0264225  77.6636771  42.7128143
  51.7253487  78.3621627  41.5665882  53.5706032  77.6725596  40.6682987
  54.5545536  77.2935452  40.9445068  53.5467952  78.6471072  40.1806614
  53.1107487  76.5692352  39.7615821  54.0204348  76.1164010  39.3672314
  52.5849527  76.9467416  38.8845819  52.2395065  75.6579803  40.5551080
  51.4087598  75.4514053  39.8803586  52.9049406  74.2780191  40.7842692
  52.7259464  73.4892475  39.8945121  53.6882969  74.0486071  41.8023537
  53.7889323  74.8883799  42.3544039  54.2713989  72.7656204  42.1141754
  54.8566125  72.4121826  41.2652310  55.2258208  72.9445769  43.2734823
  54.6370102  73.2325186  44.1443965  55.7466202  72.0115913  43.4889034
  56.3852544  73.9496462  43.0183968  55.9012929  74.8904188  42.7560455
  57.1911193  74.1197736  44.2933989  57.7946015  73.2601257  44.5848004
  57.9378843  74.9078312  44.1964074  56.4743918  74.4664849  45.0378338
  57.3764288  73.5354218  41.8870642  57.9447700  72.6507697  42.1742587
  56.8523715  73.3537556  40.9487352  58.0804175  74.3232050  41.6189208
  53.0830253  71.8561442  42.4214668  53.1080161  70.7396670  42.0111649
  52.0488073  72.3149572  43.1617342  52.1229202  73.2749486  43.4667323
  50.8580526  71.5254756  43.3838088  51.2277198  70.5785598  43.7772509
  49.9038707  72.1641332  44.3632391  49.1427522  71.4493464  44.6760911
  50.3889248  72.4710091  45.2898726  49.4024054  72.9501773  43.7986485
  50.1904704  71.2222643  41.9843647  49.9630646  70.0529021  41.6860889
  49.9344545  72.2396627  41.1926290  50.0715844  73.1618945  41.5809381
  49.3386615  72.1177476  39.8394725  48.3342339  71.7102135  39.9541073
  49.2369983  73.5149007  39.0942809  50.1886960  74.0192588  39.2615959
  49.1889499  73.4676848  37.5150239  50.0418657  72.8567302  37.2194413
  48.3081642  72.9041468  37.2072155  49.1642976  74.4203420  36.9859331
  48.0602848  74.3102634  39.6599661  48.1462580  74.1080908  40.7275966
  48.1488382  75.3591299  39.3768811  46.6134665  73.9877103  39.2575257
  46.4953223  72.9041443  39.2523597  45.8860399  74.6831432  39.6762362
  46.4978074  74.2660138  38.2100144  50.1671661  71.0742436  38.9814181
  49.5934218  70.0850058  38.4373047  51.5310142  71.0761499  38.9985193
  51.7451427  71.9374729  39.4805686  52.5091391  70.0802792  38.4306539
  52.3224183  70.0502835  37.3571850  53.8686621  70.7413731  38.7795961
  54.0461685  71.7534450  38.4158605  53.9705316  70.8411845  39.8602257
  55.0990478  69.9115592  38.4215257  55.8224541  70.4027032  39.0723411
  54.9153037  68.8739389  38.7002473  55.5675943  70.0848464  36.9940637
  54.9766971  70.7339732  36.1418653  56.7711830  69.5237259  36.7120083
  56.8933876  69.5411338  35.7599773  52.3166673  68.6525044  39.0108712
  52.0731295  67.7751773  38.2053190  52.2022536  68.5092950  40.2781620
  52.2911307  69.2288842  40.9812923  51.8051092  67.2675300  40.9072627
  52.6751150  66.6113478  40.8824070  51.4478011  67.5345066  41.9018251
  50.5568962  66.6400000  40.3229958  50.5794057  65.5052333  39.7932372
  49.4296911  67.3700405  40.2958563  49.5906135  68.3451702  40.5040055
  48.0240110  67.0104654  39.9372135  47.7244760  66.1657675  40.5575877
  47.1137684  68.2236765  40.3118578  47.5525636  69.0716335  39.7859988
  46.0700550  68.1596703  40.0041638  47.0192939  68.4938619  41.8722372
  47.9856546  68.3352676  42.3508824  46.4802007  69.9252319  42.0767478
  47.1795332  70.6505583  41.6608879  45.4981657  69.9925946  41.6085921
  46.4486831  70.1734344  43.1376447  45.9761508  67.5128594  42.5433221
  45.8582110  67.5793277  43.6248865  45.0165852  67.6966903  42.0600610
  46.2486943  66.5279491  42.1641496  47.8319213  66.7525100  38.4408780
  47.0192664  65.9130698  38.0826487  48.5282093  67.4443734  37.5410264
  49.0298394  68.2558268  37.8727048  48.4363017  67.4953941  36.0219560
  47.5142941  67.0078029  35.7053219  48.3379976  68.8818497  35.5039261
  49.2412613  69.4235691  35.7845599  48.2851667  68.7885848  34.4192093
  47.2220533  69.7350228  36.0762451  46.2823755  69.2086540  35.9087887
  47.2952600  69.7581492  37.1635425  47.0664914  71.3187189  35.2643940
  45.4403294  71.9215139  35.9051052  45.6590871  72.3447004  36.8854964
  45.1474339  72.6952549  35.1954305  44.6770375  71.1441114  35.9387318
  49.5282664  66.7611533  35.2642494  49.4342434  66.4592752  34.0926799
  50.7261917  66.6294061  35.8528571  50.7454273  66.7934153  36.8492662
  51.9857832  66.2488499  35.1768491  51.7747972  66.0517932  34.1257721
  52.9220976  67.4620002  35.0672388  52.5315833  68.1619864  34.3285745
  52.7799162  68.1213908  35.9234457  53.9541644  67.1468336  34.9135892
  52.6891632  65.0435843  35.8032834  52.6028018  64.0069763  35.1728318
  53.1528818  65.1304809  37.0911153  53.1253408  66.0042829  37.5968935
  53.6144812  64.0096976  37.8003778  54.5033877  63.6533656  37.2798273
  54.1150965  64.4330181  39.1632135  53.2859402  64.9378256  39.6589659
  54.2811861  63.5293930  39.7497082  55.2026755  65.4803970  39.3135518
  55.9792509  65.7971725  38.1852784  55.8997472  65.4652695  37.1606199
  57.0630898  66.6735363  38.2925413  57.6908374  66.8969061  37.4425773
  57.2462316  67.3190852  39.5659197  58.1328750  67.9067617  39.7527351
  56.4718475  67.0058827  40.6855509  56.7088594  67.3878442  41.6675556
  55.4427545  66.0871987  40.5410920  54.8681130  65.6727015  41.3561879
  52.6458228  62.7824608  37.9213206  52.9319051  61.6604752  37.4391031
  51.4046801  62.9008331  38.4500441  51.1977591  63.6080493  39.1407894
  50.4012552  61.8097132  38.2891553  50.8061763  60.9949738  38.8894473
  49.0670134  62.3458815  38.8204596  48.9017053  63.3229696  38.3665067
  48.1885167  61.8624192  38.3931332  48.8768723  62.2977005  40.3564134
  49.1633390  61.1153808  41.0421161  49.3483553  60.2366868  40.4420613
  49.0011646  60.9806982  42.4190416  49.1558633  60.0125653  42.8720246
  48.6610993  62.0809712  43.2381767  48.5941574  62.0044765  44.3133825
  48.4682547  63.2932682  42.5970134  48.2957380  64.2134141  43.1355019
  48.5360577  63.3927182  41.1811658  48.3824650  64.3451186  40.6956322
  50.2328140  61.3089483  36.7950243  49.8877811  60.1258735  36.5729246
  50.4069836  62.1506775  35.7569996  50.7172308  63.0893458  35.9637567
  50.1595623  61.6460031  34.3837936  49.3415239  60.9386364  34.5199752
  49.8865806  62.8139431  33.4378931  48.9876701  63.3967450  33.6388953
  50.6815424  63.5270173  33.6562088  49.8601657  62.5219875  31.9499563
  50.7583610  61.9376058  31.7503480  48.6317331  61.7248467  31.5303907
  48.7101552  61.5547518  30.4566019  48.5558834  60.7736413  32.0572258
  47.7807518  62.3489362  31.8032524  49.9549882  63.8218243  31.1691092
  48.9482361  64.2392173  31.1874712  50.6088115  64.5780339  31.6035773
  50.1918608  63.6305124  30.1224998  51.4815488  60.7966576  33.9070089
  51.4531922  59.5831178  33.7152378  52.6247047  61.4833715  33.8086462
  52.6902061  62.4463816  34.1060032  53.9258934  60.8467043  33.4623639
  53.7135626  60.4838295  32.4567111  55.1043422  61.8365574  33.3259560
  55.9458839  61.4856875  32.7286300  54.7828399  62.7198570  32.7741245
  55.7395790  62.2348853  34.6793050  54.9409266  62.3961863  35.4033467
  56.3546816  61.4359085  35.0932920  56.5659600  63.4831094  34.6562316
  56.7990780  64.1469624  33.6957590  57.1064036  63.7461171  35.8579578
  56.9752600  63.0353090  36.4897466  54.3702024  59.5928342  34.3203278
  54.9746557  58.7139775  33.7354181  53.7995875  59.4191859  35.5735631
  53.2163618  60.1480290  35.9592255  54.0466721  58.2187040  36.3204141
  55.0001280  57.7429980  36.0907932  54.1457410  58.6500855  37.7580635
  54.6869692  59.5853808  37.9008730  53.1513354  59.0188761  38.0095617
  54.5563257  57.6132071  38.6351415  55.4798572  57.6944353  38.8843239
  53.0024898  57.1831817  36.1798434  53.3692193  56.0036852  36.0958205
  51.7466221  57.4943673  35.8430697  51.4897763  58.4635732  35.7215375
  50.7284323  56.3923712  35.6912930  50.9587546  55.4868441  36.2526060
  49.2601888  56.9447650  36.0340149  48.5257584  56.1800599  35.7811522
  49.1645527  57.1548571  37.5619185  48.2468228  57.7056304  37.7681068
  49.1962484  56.1795740  38.0476330  50.0309676  57.7387813  37.8724953
  48.8497996  58.0349887  35.2816063  49.3034821  58.8141064  35.6113762
  50.7956909  55.8493981  34.1663958  50.5685738  54.6365883  33.9019636
  51.4163994  56.5980875  33.2482633  51.7391998  57.5089035  33.5420559
  51.6581038  56.1969385  31.8626558  50.9335748  55.4115042  31.6475915
  51.2743274  57.3620831  30.9753957  51.7639836  58.3128322  31.1861412
  51.5202785  57.2121653  29.9241427  49.8317727  57.6672097  30.8384489
  49.1172964  57.2006509  29.7272123  49.5706229  56.7842556  28.8397935
  47.7231109  57.3418931  29.6736795  47.1298508  56.9235351  28.8740426
  47.0548699  57.8953565  30.7175014  45.9801852  57.8913018  30.6105609
  47.7648413  58.2803828  31.8959776  47.2155539  58.6761203  32.7374497
  49.1238650  58.2187430  31.9143132  49.6163616  58.4918257  32.8358733
  52.9847679  55.4802746  31.5768731  52.9420745  54.6657832  30.7158920
  54.1031337  55.7673552  32.3015836  54.0574962  56.5143678  32.9798088
  55.3920286  55.2136904  31.8765127  55.5672525  55.5868392  30.8674753
  56.5012248  55.7224067  32.8186623  56.4271336  56.8040714  32.9310087
  56.5020910  55.2493788  34.3398848  57.4035349  55.5685667  34.8629754
  55.5685361  55.5151034  34.8358346  56.5118582  54.1704125  34.1854945
  57.8075539  55.3395880  32.2829600  58.0145168  55.6970414  31.2742528
  58.6604747  55.6264955  32.8980296  57.9481301  54.2587026  32.2779623
  55.3647310  53.6670614  31.8220458  55.9362881  53.1063852  30.8501831
  54.6927644  52.9652206  32.7067696  54.2555378  53.4333707  33.4876462
  54.5932693  51.5091783  32.6688771  55.5925169  51.1196466  32.8634776
  53.9990901  51.2130665  33.5333829  53.8218955  51.0436840  31.4218386
  54.3122126  49.9650449  30.9863653  52.7534694  51.6470098  30.8400845
  52.5289257  52.5346942  31.2663433  52.0596108  51.1622699  29.6738160
  51.6881577  50.1460469  29.8057847  50.9387768  52.2178245  29.3394727
  51.3118457  53.2405895  29.2858648  50.6097384  51.9585526  28.3331865
  49.6872912  52.0945655  30.2690905  49.9023921  52.3357286  31.3100876
  48.4527305  52.9773796  29.8299573  48.1166228  52.9390591  28.7937798
  47.5859101  52.7954967  30.4652848  48.8004561  54.0102854  29.8470990
  49.2449603  50.6358040  30.2622812  49.9547780  49.9541153  30.7308468
  48.2695588  50.4126712  30.6946055  49.1015348  50.2216322  29.2642878
  52.9928442  50.9382908  28.4824090  52.8412948  49.9150058  27.8517946
  53.9533717  51.8405363  28.2486958  54.0384338  52.6082444  28.8994560
  54.9698414  51.6041214  27.1506387  54.4050066  51.5988166  26.2184190
  55.9807990  52.8046662  27.2383697  55.4955971  53.7642063  27.0595896
  56.4771066  52.9433600  28.1988606  57.1463890  52.9038415  26.3337876
  58.3845667  52.3165805  26.6921866  58.4805931  51.8419244  27.6575276
  59.4325989  52.3769370  25.7523942  60.4190800  51.9920167  25.9647416
  59.2714853  52.8075668  24.4253823  60.1047989  52.8095286  23.7383709
  58.0043705  53.2707825  24.0162344  57.9134146  53.6104816  22.9950921
  56.9401682  53.3463924  24.9335746  56.0148157  53.6948260  24.4991591
  55.6068421  50.1867452  27.2609732  55.8962862  49.5815760  26.2436046
  55.8011594  49.6351913  28.4668588  55.5738641  50.1667982  29.2950078
  56.3503300  48.2668462  28.5029733  56.9658620  48.1292955  27.6139847
  57.4110810  48.2232600  29.5966593  56.9540513  48.2917727  30.5838444
  57.9859354  47.2974746  29.6204051  58.3660411  49.3957773  29.6074983
  59.5402444  49.4441151  28.8311938  59.7972323  48.6065633  28.1996344
  60.3841723  50.5818678  28.9647999  61.3007236  50.6968485  28.4052347
  60.0238807  51.6548877  29.7915871  60.6278508  52.5469009  29.8686165
  58.8266575  51.6298044  30.4863051  58.5343791  52.4352916  31.1437004
  58.0265615  50.4987217  30.4157363  57.1790153  50.5637052  31.0819557
  55.4348588  47.0784531  28.6686256  55.8137607  45.9505815  28.3071223
  54.2342000  47.2772415  29.2166676  54.0638787  48.1776086  29.6414377
  53.2181653  46.2114818  29.1881665  53.7125759  45.3107358  29.5519176
  51.9763399  46.5849127  29.9716407  51.6663761  47.5446655  29.5582416
  51.2675270  45.7701252  29.8239736  52.2645321  46.6243249  31.5370509
  52.5873106  45.4973402  32.2561454  52.6311809  44.5182051  31.8025198
  52.8458830  45.6392037  33.6160219  53.1181768  44.7716748  34.1988167
  52.6516621  46.8968398  34.2222729  52.8110071  47.1046500  35.2700439
  52.2606605  48.0128965  33.4734138  51.9690903  48.9454938  33.9334680
  52.0375316  47.9261013  32.1423531  51.7410178  48.8108395  31.5985534
  52.8469924  45.8706320  27.7465266  52.6548869  44.6526183  27.5171295
  52.8468051  46.8637448  26.8058234  52.9643743  47.7972291  27.1730898
  52.4100273  46.6313713  25.4329640  52.3574134  47.6229285  24.9833571
  53.1406548  46.0044545  24.9218291  51.0674808  45.8962200  25.4454281
  50.1368825  46.3341657  26.1231889  50.9631704  44.7784952  24.6880200
  51.7739656  44.6546988  24.0986257  49.7388116  43.9342999  24.5411469
  48.9543018  44.6052429  24.1911758  49.9605109  42.8757901  23.4821275
  50.8168779  42.2379893  23.7010952  49.1217851  42.1796437  23.4777617
  50.2009202  43.2916640  22.0504923  51.2877339  43.9294451  21.5551281
  52.1869040  44.1890021  22.0941303  51.1111153  44.2782356  20.2313170
  51.8495050  44.7141640  19.6976064  49.9020414  43.8747648  19.7890129
  49.2692442  43.8650891  18.5086495  49.7572284  44.1969309  17.6041317
  47.9322751  43.4591652  18.5098050  47.3551566  43.4795805  17.5971619
  47.2442648  43.0775040  19.6446132  46.2104847  42.7991700  19.5023632
  47.8555880  43.0187119  20.8889530  47.3470760  42.6164436  21.7526645
  49.2153570  43.4398795  21.0258290  49.1450230  43.2662971  25.8231568
  47.9860431  42.8458463  25.7966837  49.9496531  43.3271298  26.9185874
  50.9129581  43.6104419  26.8096018  49.3960173  42.8761819  28.2195493
  49.0492437  41.8639709  28.0115178  50.4289395  42.5512429  29.3088462
  51.1191740  43.3852528  29.4357538  50.0050221  42.3823314  30.2987265
  51.3700866  41.2928880  29.0469144  52.3853823  41.2125440  29.8298381
  51.2600706  40.5655316  28.0099385  48.2852026  43.7839741  28.7066355
  47.2922629  43.3300704  29.4339765  48.3084548  45.0874414  28.2887874
  49.1039270  45.3885331  27.7441152  47.2632491  46.1335810  28.6065569
  46.4000648  45.6462893  29.0599439  47.7059760  47.1833657  29.6764336
  48.6498159  47.5709051  29.2929242  46.9563429  47.9690700  29.7703543
  47.9439932  46.5677348  31.0093421  47.0681497  45.9585759  31.2327777
  48.7560250  45.8543840  30.8684825  48.2931180  47.4930938  32.1853427
  48.8541729  48.3102774  31.7319904  47.3995908  47.9257671  32.6353497
  49.0891006  46.7972536  33.1786441  49.5760162  45.9673157  32.8716975
  49.1572313  47.0918614  34.4848110  48.6585622  48.2426791  34.9654439
  48.7561134  49.0800929  34.4092765  48.5787456  48.3783153  35.9631073
  49.5418016  46.1528430  35.2939557  49.8916368  45.2748494  34.9378002
  49.8052688  46.4201984  36.2316156  46.7261261  46.8821417  27.3553301
  45.4939557  47.0442752  27.3195423  47.4417952  47.2295890  26.2565525
  48.3893243  46.8847653  26.3147355  47.0624278  48.1076111  25.1275977
  46.1741843  48.7101896  25.3173940  48.2047843  49.1520042  24.8811780
  49.1152103  48.5982498  24.6518739  47.9013590  49.6420873  23.9560553
  48.4694311  50.1936727  25.9022306  48.7679004  49.6618261  26.8056438
  49.7358137  50.9951721  25.5335967  50.4475109  50.3044758  25.0813575
  49.5098991  51.8175622  24.8548201  50.0738597  51.5547019  26.4058073
  47.2954890  51.0530131  26.1713695  47.0742678  51.7259282  25.3429136
  46.4307916  50.4726362  26.4931791  47.5522005  51.7213529  26.9932705
  46.8803926  47.3329944  23.8857309  47.4912633  46.2845273  23.7506269
  46.0892724  47.7907187  22.9195978  45.7436904  48.7223225  23.1006990
  46.1583427  47.3302428  21.5128059  46.1625969  46.2412442  21.5593226
  45.1994166  47.5924325  21.0657845  47.3531065  47.6556678  20.6230699
  48.1538451  48.4847820  21.1272022  47.4816279  47.2456251  19.3773640
  46.7557593  46.6219125  19.0545678  48.5361066  47.6172286  18.3152105
  49.4926074  47.1716989  18.5885409  48.1071172  47.0587164  16.9182539
  47.8271006  46.0146931  17.0586374  47.2274680  47.5727647  16.5308630
  49.2128367  47.0754368  15.8730313  49.3702036  48.0672331  15.4491486
  50.1314260  46.8849338  16.4280109  48.9170063  45.9848124  14.7915635
  48.7364700  45.0026496  15.2284422  47.9384489  46.1633292  14.3458539
  50.0287796  45.7507809  13.7416785  49.6284093  45.0366651  13.0220660
  50.1953564  46.6909916  13.2159820  51.1895124  45.2677912  14.4648695
  50.9920476  44.3679157  14.8787918  51.9286621  45.2714645  13.7765732
  51.5814989  45.8512561  15.1901390  48.8158226  49.1196300  18.1181217
  49.9692741  49.4963361  18.3684332  47.8062489  49.8311738  17.6682542
  46.9256739  49.3365297  17.6722409  47.9089988  51.2680237  17.3541393
  48.9612317  51.3831819  17.0940536  47.1346418  51.7790255  16.1167430
  47.3632198  52.8372163  15.9899193  47.6111259  51.0220222  14.8585016
  47.3057645  49.9843022  14.9926769  47.0337590  51.2806070  13.9708730
  48.6678457  51.0070314  14.5916335  45.6926586  51.5809218  16.2494889
  45.4385872  51.7636807  17.2935866  45.1389979  52.3773555  15.7522419
  45.3806520  50.5742285  15.9714230  47.6521675  52.0498001  18.5536988
  48.0281936  53.2358796  18.5555715  46.9357603  51.4508825  19.5410416
  46.6112020  50.5011258  19.4282403  46.8753572  52.1140247  20.7610268
  46.4866503  53.1213414  20.6116189  45.9699879  51.3929932  21.6201621
  45.0852278  51.2556545  20.9985210  46.4472536  50.4469059  21.8755948
  45.5427092  52.2319523  22.8696911  46.4136719  52.6209227  23.3971623
  44.9457304  53.0865850  22.5513726  44.6287148  51.4365192  23.8324983
  44.3370186  50.2541077  23.7667198  44.2704494  52.1063025  24.8936358
  44.7551993  52.9826053  25.0248424  43.4903553  51.7738824  25.4423160
  48.2345734  52.4893879  21.4645609  48.3899670  53.6525024  21.8537204
  49.2362960  51.6399796  21.3414242  49.1065941  50.7223205  20.9399428
  50.5511986  51.9490338  21.8150783  50.5438950  52.0766997  22.8975514
  51.3652503  50.6545896  21.7644335  50.9586972  49.8356919  22.3579157
  51.2911842  50.3302318  20.7264508  52.7400924  50.8289836  22.2908334
  53.7541159  51.3961790  21.7044292  53.9052192  51.6453445  20.7373799
  54.6715701  51.7409473  22.6519919  55.6648551  52.0586424  22.3711788
  54.3705957  51.1180931  23.7962119  53.0781334  50.6373407  23.5927177
  52.5000425  50.0398798  24.2821026  51.1307910  53.1913206  21.1832448
  51.6857227  53.9622302  21.8963495  50.9579871  53.3738127  19.9051565
  50.2692658  52.8236395  19.4121281  51.5609691  54.5038907  19.1797332
  52.6274529  54.5829508  19.3906033  51.4824140  54.1671447  17.6860426
  51.8926230  53.1743576  17.5011016  50.4444878  54.2984377  17.3801482
  52.2994259  55.1642408  16.8065874  52.8083389  55.8450979  17.4888868
  53.0755771  54.5767723  16.3161075  51.3777354  55.8392628  15.4997917
  50.5540266  57.1281771  16.4261505  49.9424911  57.7746717  15.7967322
  49.8003115  56.6843520  17.0765603  51.3420038  57.7234389  16.8875069
  50.9659217  55.8632662  19.5986063  51.7739592  56.7700030  19.7620648
  49.6935456  55.8807842  20.0590871  49.1661988  55.0714242  19.7642284
  49.0551857  57.0907536  20.6879225  49.1744674  57.9389008  20.0137429
  47.5960984  56.9420531  20.8802090  47.0490645  56.5890709  20.0059908
  47.4648622  56.1525852  21.6202210  46.8403485  58.4628982  21.4718200
  45.6322171  57.9078641  21.6031666  49.7082431  57.4425475  22.0288611
  50.1618252  58.5329353  22.3419892  49.8355584  56.4054732  22.8649571
  49.3014875  55.6289071  22.5018959  50.4812472  56.4283562  24.1572225
  49.9666725  57.1878957  24.7457944  50.2503910  55.0917247  24.9025465
  50.5237718  54.2975901  24.2077706  51.1722247  54.7283516  26.0413514
  50.9735661  53.7036848  26.3555007  52.1969002  54.8266467  25.6829129
  51.0128112  55.3500740  26.9223426  48.8228439  54.9382479  25.3852682
  48.6114368  53.8825325  25.5551804  48.6822953  55.5661716  26.2650739
  48.1272305  55.2110321  24.5916588  51.9604437  56.7475715  24.0747410
  52.4146032  57.4528776  24.9305418  52.6727692  56.5158131  22.9771349
  52.2898566  55.9409845  22.2402157  54.1285774  56.8479889  22.8176897
  54.6791603  56.5883842  23.7218822  54.8191618  55.9507992  21.7476696
  54.3346191  56.1258067  20.7870988  56.3521960  56.0051748  21.7190374
  56.7045456  55.1438120  21.1515821  56.6412461  56.9201047  21.2018785
  56.8077191  55.9879735  22.7091373  54.6688271  54.6127821  22.1221557
  53.7394068  54.3974085  22.0154218  54.4089112  58.3470020  22.4595481
  55.2936852  58.9792959  22.9869496  53.4925745  58.9780580  21.6263653
  52.7330730  58.4089827  21.2808068  53.5611887  60.3891420  21.4151056
  54.5534829  60.7745415  21.1807565  52.6653892  60.8785827  20.2896481
  51.8046432  60.2237417  20.4253061  52.3270443  61.9093532  20.3951704
  53.2986806  60.5883411  18.9499480  53.2166232  59.4036588  18.3155419
  52.7904405  58.4733381  18.6608991  53.8949620  59.5672691  17.0994389
  54.0394325  58.8100255  16.4468974  54.3671312  60.8462498  16.8304079
  54.9881423  61.5664056  15.7396631  55.0350831  61.0529816  14.7906665
  55.4022153  62.8880742  15.8702421  55.6285747  63.5227072  15.0262028
  55.1644287  63.5379082  17.1249449  55.3079035  64.6074665  17.1680723
  54.4127001  62.8533593  18.0809653  54.0552373  63.3620830  18.9640398
  54.0055376  61.5267404  17.9993713  53.1242447  61.1303174  22.6873793
  53.7620919  62.0943743  23.0820131  52.0754712  60.7133293  23.3540672
  51.6699487  59.8251219  23.0957280  51.5696829  61.3132965  24.5656464
  51.3456836  62.3395814  24.2746763  50.2738706  60.5017367  24.9710202
  49.4630302  60.6123487  24.2510183  50.5908938  59.4594122  25.0051509
  49.8317258  60.7644625  26.4235933  50.7076186  60.5869046  27.0476005
  49.3753793  62.1826858  26.5833269  48.8679875  62.4331265  27.5149625
  50.2444078  62.8352131  26.4990684  48.6093105  62.4500789  25.8554948
  48.7634574  59.7708861  26.9449447  49.1511913  58.7548303  27.0184298
  48.4408484  60.0260547  27.9543572  47.9521432  59.9438101  26.2378615
  52.6255095  61.3119959  25.6039444  52.8538108  62.3336886  26.1797078
  53.2978681  60.1328777  25.8905826  53.1459943  59.3518702  25.2684398
  54.3617571  60.0206260  26.9421996  53.9411199  60.0909493  27.9453051
  54.9655952  58.6006839  27.0273424  55.0307965  58.2359181  26.0022596
  56.3808820  58.5347869  27.6284117  56.6055906  57.4693682  27.5785027
  57.0933510  58.9608618  26.9220491  56.5590557  58.9000581  28.6398178
  54.0189167  57.6663824  27.7446568  53.8566280  57.8813030  28.8008634
  52.9985864  57.8011606  27.3856848  54.1532329  56.6190840  27.4740586
  55.4765301  61.0203922  26.7290847  55.8114820  61.8354587  27.5746904
  55.9496691  61.2397929  25.5290524  55.5668212  60.6852326  24.7767246
  56.7344094  62.4132208  25.0272788  57.7293483  62.3293377  25.4644977
  57.2254440  62.1976008  23.5986830  58.0733454  62.8324514  23.3415456
  57.3371496  61.1503776  23.3177096  56.4020109  62.6146835  23.0189418
  56.1967059  63.8324291  25.1590813  56.8075386  64.6634844  25.8927649
  55.0474062  64.1381644  24.5281418  54.4612307  63.3921520  24.1817840
  54.3213330  65.4755314  24.5791657  54.9875997  66.1885739  24.0936154
  53.0796236  65.1976426  23.6960752  53.3551321  64.7741091  22.7302513
  52.4351262  64.5272716  24.2646928  52.3720237  66.5136319  23.6176777
  52.0171356  66.8360157  24.5965664  53.0555608  67.6218694  22.7882284
  52.5547153  68.5882108  22.8468508  54.0772257  67.9014821  23.0453617
  53.1027608  67.3665790  21.7295921  50.9964625  66.1994683  22.9536657
  50.4380457  65.3973992  23.4363252  50.4077421  67.1167596  22.9444266
  51.2162806  65.8954709  21.9302570  53.9981517  65.8183401  26.0392889
  54.3817934  66.9268009  26.4339792  53.5280584  64.9184280  26.9503592
  53.1990534  64.0373075  26.5822798  53.4046446  65.0588330  28.4027337
  52.6423853  65.8110948  28.6056208  52.9485910  64.2255147  28.9372389
  54.7388839  65.4176924  29.0416033  54.7609325  66.3193172  29.8419495
  55.8139783  64.6627466  28.8349989  55.7290322  63.9733356  28.1017891
  57.0744566  64.9225209  29.5488049  56.9741126  64.8513054  30.6318381
  58.1920661  64.0182446  29.0280950  58.3079575  64.1514195  27.9524857
  59.1468590  64.1914456  29.5245544  57.8562509  62.6192690  29.1833280
  57.0694757  62.3375868  28.7108450  57.5149872  66.3734991  29.3972022
  57.8155364  67.0664430  30.3579259  57.4040330  66.8628313  28.1366069
  57.0865441  66.1929193  27.4506632  57.7645975  68.1981170  27.7668099
  58.7272631  68.3664902  28.2495380  57.8929937  68.1854569  26.2457546
  57.0501480  67.6290660  25.8357051  57.9010964  69.2176898  25.8957124
  59.2206648  67.5556881  25.6854520  60.2324562  68.2055074  25.3887588
  59.2070070  66.2291541  25.6303600  58.3395159  65.7443458  25.8106936
  59.9999684  65.8271969  25.1510429  56.7743180  69.2861622  28.3740424
  57.2055777  70.4187760  28.7370775  55.4500325  68.8751091  28.3830030
  55.2439605  67.9553935  28.0200188  54.4890450  69.6838707  29.1427366
  54.7205034  70.7451681  29.0523034  53.0011561  69.4095752  28.7098001
  52.8457325  68.3336713  28.7896420  52.3827114  69.9434859  29.4313023
  52.6456323  69.9611764  27.3316166  53.1520236  69.3842670  26.5577660
  51.1918079  69.7024618  27.0782306  50.5319910  70.0345507  27.8797647
  50.9935961  70.1085922  26.0863281  51.0775843  68.6208043  27.0070267
  52.9005692  71.4628279  27.1197323  52.3222602  72.0740642  27.8125922
  53.9745768  71.6082136  27.2357974  52.6213311  71.7754190  26.1135450
  54.5738169  69.5459652  30.6573084  53.9867028  70.3229121  31.3985932
  55.4062139  68.5982217  31.1336927  55.7981410  67.9066981  30.5105649
  55.7770198  68.6005867  32.5912639  54.9511544  68.8231945  33.2669059
  56.2896772  67.2629900  33.0675279  57.2167392  66.9512649  32.5863989
  56.4747119  67.3252569  34.1399015  55.3636338  66.2085179  32.7675094
  55.8107039  65.3909438  32.9983800  56.8375553  69.5969811  32.9297900
  56.9965182  69.9323074  34.0605226  57.4809640  70.2215274  31.9619392
  57.2083362  70.0527954  31.0041795  58.3936491  71.2851015  32.2806846
  58.8872038  71.0276447  33.2178196  59.4255753  71.3268403  31.1234147
  60.0365313  72.2287511  31.1606484  59.9755791  70.3927387  31.0091769
  58.8531380  71.4730336  30.2074217  57.7027264  72.6798071  32.5037120
  58.2463258  73.5687518  33.0905076  56.4140788  72.8063313  32.0847669
  55.9456505  71.9541102  31.8120141  55.7774533  74.1015483  31.9096320
  56.4929361  74.6671996  31.3127877  54.4884443  73.8572605  31.1925332
  54.6080925  73.2290719  30.3098309  53.7264214  73.3619018  31.7942337
  53.9505981  75.2238131  30.6098713  54.7320322  75.9792280  30.5273494
  53.5807217  74.8546600  29.1374634  52.7306539  74.1724216  29.1309119
  53.3435188  75.8164997  28.6828210  54.3719696  74.4923980  28.4811152
  52.7939505  75.8319841  31.4270688  51.8535182  75.2996974  31.2843995
  53.0991899  75.7441401  32.4697635  52.7366528  76.8802281  31.1338207
  55.5545818  74.8666978  33.2828786  56.0546391  75.9588278  33.4331722
  55.0049925  74.2928648  34.3035185  54.6426399  73.3556199  34.2016730
  54.7522302  74.9501612  35.5561677  54.3177180  75.9325590  35.3712525
  53.6742142  74.2963139  36.3555539  54.1663264  73.4384283  36.8137655
  53.3250243  74.9656083  37.1418208  52.5581546  73.8266569  35.5979885
  52.2443943  72.5638643  35.2556151  52.7255394  71.6878386  35.6648656
  51.1295462  72.5140984  34.4114497  50.8172154  71.6621397  33.9679231
  50.6186387  73.7678295  34.1698941  49.5874867  74.2714632  33.4345894
  48.9317759  73.6782682  32.8144580  49.2884991  75.6257101  33.4056386
  48.4722067  76.0075483  32.8104359  50.1364083  76.4980034  34.1736903
  49.8534817  77.5402185  34.1855302  51.2949307  75.9977377  34.8123896
  52.0055926  76.5703383  35.3898742  51.5680322  74.5912194  34.8384162
  56.0341259  75.0097455  36.4208421  56.3153573  76.0667833  37.0728474
  56.9919177  74.0873843  36.2267799  56.9767360  73.2816724  35.6179294
  58.2455623  74.2757763  36.9749709  57.8479579  74.6784220  37.9065773
  58.9411005  72.9348670  37.3726630  58.0962672  72.2583325  37.5017337
  59.7733620  72.3472524  36.2163445  59.2801595  72.2523544  35.2489495
  60.6936088  72.9223203  36.1136631  60.1084932  71.3507500  36.5040424
  59.7903617  72.9220097  38.7232625  60.8682212  73.0547673  38.6300186
  59.3752695  73.7444895  39.3057787  59.5026529  71.6896990  39.5293260
  59.9467938  71.9025439  40.5017136  58.4242509  71.5337800  39.5582815
  59.9089618  70.7800613  39.0870783  59.1829107  75.3371714  36.4082766
  59.8135757  76.0915422  37.1690747  59.0952333  75.5255123  35.1122441
  58.5918160  74.8371811  34.5710684  59.6442197  76.7572268  34.4380352
  60.5881047  76.9140387  34.9601378  60.0148753  76.3986800  32.9791841
  59.1814878  75.9303380  32.4555226  60.1272268  77.3160793  32.4013818
  61.2784434  75.4068953  32.9524462  61.2808078  74.6343868  33.7214227
  61.4155237  74.6727896  31.5868646  61.8336725  73.6677581  31.6431115
  60.4083574  74.6383449  31.1714977  62.1383172  75.1629812  30.9346557
  62.6465694  76.0578354  33.1663021  62.6521626  76.4993777  34.1628508
  63.4213417  75.2917903  33.1346126  62.7601300  76.8232122  32.3985768
  58.8251022  78.0714743  34.6507888  59.3341614  79.1895540  34.5343043
  57.5334842  78.0331625  35.0448359  57.0519527  77.1734898  34.8230469
  56.8130855  79.2607881  35.5643562  57.2223333  80.1045921  35.0088285
  55.2756053  79.0339540  35.5815901  54.9793487  78.0265291  35.8738839
  54.6075740  80.1055301  36.4939109  53.5284665  80.1532691  36.3477826
  54.6655577  79.8570041  37.5536154  55.0994396  81.0764336  36.4346277
  54.7160905  79.3550639  34.1655574  55.2361363  78.7663322  33.4098798
  53.6695488  79.0642165  34.0746832  54.8160754  80.4209173  33.9604588
  57.3403022  79.6243812  36.9747261  57.5847540  80.8225512  37.2640032
  57.5197399  78.6914687  37.8974925  57.2639432  77.7371368  37.6879248
  58.1950742  78.9701204  39.1997594  57.5800071  79.7165386  39.7024068
  58.1835037  77.6640161  39.9928612  58.4522762  76.8641185  39.3029076
  59.0038513  77.7743924  40.7020499  57.2640970  77.5448484  40.5660892
  59.6724723  79.5125951  39.0406507  60.0475842  80.5612161  39.6753482
  60.5155611  78.8512216  38.2389966  60.1606060  78.0265454  37.7763778
  61.9050081  79.2465277  37.9471803  62.4665218  79.4432065  38.8604819
  62.6169668  77.9939705  37.2805253  62.4456920  77.1871343  37.9931123
  62.0792152  77.7505352  36.3641921  64.1191960  78.1450741  37.1809256
  64.6543996  78.0900259  36.1139174  64.8595426  78.2913295  38.2406480
  64.3693180  78.2415432  39.1222949  65.8616750  78.1674914  38.2182348
  62.0566438  80.4820761  37.0709605  63.1994974  81.0277225  36.9260047
  60.9518704  80.9888254  36.4545390  60.0645268  80.5262090  36.5913202
  60.9319280  82.2694101  35.7708818  61.9355378  82.5427886  35.4451026
  60.3025723  82.0394991  34.9111421  60.3356679  83.4594562  36.4662101
  60.8028019  84.5622596  36.4744596  59.3681846  83.2057553  37.3702533
  58.9208343  82.3002343  37.3733358  58.8696442  84.2080449  38.3152842
  58.6536636  85.1330433  37.7806531  57.6288282  83.5831841  39.0697324
  56.9202705  83.1455331  38.3665191  58.0805116  82.7605501  39.6241288
  56.8988287  84.5298908  39.9735988  55.8641410  85.3848967  39.6523260
  55.4801384  85.4996750  38.6494462  55.6835343  86.2367988  40.7166085
  55.0293996  87.0034075  40.6493851  56.3669154  85.8174439  41.8758349
  56.3233971  86.1828358  43.2353356  55.6086823  86.9262872  43.5560579
  57.1707924  85.5130026  44.1777149  57.2354081  85.7260530  45.2345187
  57.8676283  84.4054256  43.7453022  58.3992579  83.8684001  44.5169068
  57.9265844  84.0501314  42.4007562  58.6108560  83.2668083  42.1099266
  57.2148059  84.8151602  41.4327259  60.0343093  84.4623221  39.3395759
  60.2286897  85.5929350  39.7876850  60.8371052  83.4075200  39.6594195
  60.5091256  82.5040720  39.3490791  62.0201948  83.6590897  40.5302426
  61.5989511  84.1661509  41.3983122  62.5661015  82.3405457  41.1265529
  62.9086302  82.6680319  42.1081475  61.8049171  81.5695350  41.2458876
  63.6958973  81.6607308  40.3545461  63.2757272  81.6247396  39.3494283
  64.5690006  82.2900374  40.5270676  64.1679895  80.0577317  40.8612172
  64.6332344  80.3853855  42.6684599  63.8192910  80.8652060  43.2119455
  64.7091667  79.4331883  43.1934897  65.5186587  81.0074545  42.7994333
  63.0136247  84.7730136  40.0151469  63.6430994  85.4291450  40.8383637
  63.0568413  85.0228547  38.7021414  62.6671991  84.3367634  38.0716190
  63.7637798  86.1510519  38.1004135  64.6618312  86.3440544  38.6872300
  64.2821065  85.8634451  36.6471657  63.4928068  86.0107759  35.9100033
  64.8672037  86.7425193  36.3769991  64.9507339  84.5473102  36.2847238
  64.1525885  83.8064951  36.3322351  65.2462551  84.6267539  35.2385613
  66.2196497  84.2062042  37.1385334  66.3050448  83.1751127  37.8031313
  67.2410789  84.9852845  37.0337665  67.1893341  85.8079056  36.4500502
  68.0265544  84.6691548  37.5843936  62.9158766  87.4560985  37.9693956
  63.4723672  88.5220719  38.1693967  61.5669001  87.4041987  37.6592559
  61.0881747  86.5148774  37.6538245  60.7309750  88.5246142  37.2892383
  61.2353788  89.4159936  37.6622300  60.7209141  88.7997373  35.7529223
  61.7433295  88.6536773  35.4044497  60.1011344  88.0459642  35.2673227
  59.9958155  90.0969150  35.4006493  59.5158187  90.9076703  36.2118684
  59.7969552  90.3589209  34.1067216  60.2554379  89.8028254  33.3991540
  59.2994302  91.1980004  33.8449690  59.2692517  88.3469946  37.9259358
  58.3741908  87.7156362  37.2697998  59.1012547  88.7145798  39.2001259
  60.1007923  89.3787956  40.1128704  60.3594053  90.4034205  39.8457301
  60.9712106  88.7376218  40.2520403  59.4147499  89.3882965  41.5259401
  58.8119675  90.2761518  41.7169021  60.1010377  89.2836820  42.3662765
  58.4028075  88.2124575  41.5165353  57.5412513  88.2425002  42.1835573
  58.9280366  87.2744852  41.6966644  58.0344671  88.1812940  40.0158474
  57.7618340  87.1919024  39.6485935  56.7146155  88.9179789  39.7061612
  56.2566455  89.7734006  40.4528914  56.1306710  88.6693671  38.5643435
  56.6639450  88.0740415  37.9468435  54.8740568  89.2550977  38.0898292
  54.9932108  90.3275041  38.2442531  54.7618996  88.9093686  36.5891108
  54.0739589  89.6502114  36.1816927  56.0304021  89.3463004  35.8048972
  55.7777944  89.7408766  34.8207249  56.4189389  90.2247257  36.3201721
  56.7013793  88.5056850  35.6280974  54.3183442  87.4868667  36.2028437
  55.1616092  86.8283941  35.9944662  53.7719594  87.0834147  37.0553636
  53.3906704  87.3562628  34.9720778  52.9951551  86.3568126  34.7910676
  52.5774509  88.0812051  35.0071895  53.9674220  87.6876459  34.1085711
  53.6263219  88.8335063  38.8538057  53.7233925  87.9720971  39.7274478
  52.4044898  89.3470109  38.4961827  52.4195089  90.1514505  37.8856491
  51.1116457  88.9089931  38.9946634  50.3672462  89.6386345  38.6759140
  50.8404143  87.6287393  38.2401477  50.8567174  87.7621836  37.1584701
  51.6577358  86.9161333  38.3509554  49.9225829  87.1183200  38.5319635
  50.9831681  88.7697274  40.5800604  50.1945836  88.0342342  41.1528478
  51.7751647  89.5455025  41.3121256  52.3056414  90.2741417  40.8562963
  51.8995972  89.5180071  42.7604282  50.9394993  89.2401997  43.1953248
  53.0069502  88.5090090  43.0878874  52.6928286  87.5677145  42.6368971
  53.9797923  88.8116311  42.7004504  53.2231307  88.3049018  44.4913087
  52.4149446  87.9987425  44.9092822  52.0934703  90.9257306  43.2797446
  52.3295114  91.8637244  42.5119282  51.9891016  91.0154418  44.6030249
  51.7220730  90.2184180  45.1629792  52.2913580  92.2641482  45.3349684
  53.2643488  92.6390020  45.0173625  51.2137733  93.2739683  44.9021277
  51.3145281  93.4787731  43.8362931  50.2264022  92.8342288  45.0429627
  51.4006987  94.6145900  45.6683305  52.5587581  95.1403364  45.8034141
  50.3439132  95.1990320  46.0490359  52.1793533  92.0165146  46.8241311
  51.6810654  90.9367612  47.2219836  52.5942759  92.9067065  47.7168141
  53.0788689  93.7436759  47.4256923  52.7183158  92.7263946  49.1642592
  52.7835892  91.6820718  49.4695948  53.9849362  93.4655139  49.5745750
  54.8310264  93.1008206  48.9921404  53.8099222  94.4994462  49.2771606
  54.3150896  93.4149441  51.0671239  55.3961976  92.6783219  51.4991570
  56.0517143  92.1727293  50.8055565  55.7883309  92.6642456  52.8578165
  56.5123225  91.9940452  53.2972113  55.0249862  93.3806436  53.7626095
  55.1592834  93.2271130  54.8231737  53.9254935  94.1810251  53.3703702
  53.3043074  94.7091675  54.0786029  53.5865710  94.1495753  52.0284634
  52.7247324  94.7181652  51.7116988  51.4310339  93.1617789  49.8900886
  51.0046168  94.2585088  49.7612980  50.8721426  92.2256597  50.6806639
  51.2686853  91.2979219  50.6342257  49.8607593  92.4419524  51.7132865
  49.2588711  93.3144279  51.4590874  48.8948478  91.2070052  51.7282173
  48.6278130  90.9565368  50.7015426  49.4478471  90.3211177  52.0404596
  47.6855031  91.2713834  52.5870216  46.8635663  92.1695906  52.4978620
  47.5709141  90.3699851  53.4879548  48.2586598  89.6350639  53.4042655
  46.6870834  90.3832536  53.9765929  50.5371551  92.6849705  53.1474073
  51.3335071  91.8832053  53.6449179  50.1364498  93.7734859  53.8169705
  49.5993690  94.4738020  53.3258478  50.5594569  94.0977930  55.1996839
  51.6022339  93.8343750  55.3767088  50.4698978  95.6466437  55.3937007
  51.1516168  96.2153172  54.7612652  49.4821625  95.8047248  54.9606975
  50.3645669  96.0512122  56.8180136  49.2103311  96.6701110  57.3568928
  48.3189688  96.8415559  56.7716750  49.2021242  96.7672231  58.7585778
  48.3200038  97.1678660  59.2358136  50.2896444  96.4521220  59.5290426
  50.2408520  96.5137759  60.6061768  51.4852573  96.0034705  58.9024043
  52.3476397  95.6886900  59.4712780  51.4687895  95.6917259  57.5746368
  52.3391630  95.2969638  57.0716226  49.7300139  93.2921515  56.2106275
  50.2340765  92.9297779  57.2271716  48.5488235  92.8782985  55.7997927
  48.2532306  93.2678238  54.9160536  47.6502379  92.1488749  56.7204343
  47.8228789  92.6213489  57.6874210  46.2048488  92.2780068  56.1281556
  46.1712259  91.9442590  55.0910528  45.6326541  91.5668717  56.7239577
  45.4391217  93.5253774  56.4507571  44.4213300  93.3433889  56.1056772
  45.4539848  93.6748896  57.5303543  45.8376952  94.8876823  55.8045863
  45.3930748  95.9276447  56.3299409  46.5578712  94.8438502  54.8130644
  48.1210256  90.6613659  56.9186602  47.6653384  89.9122779  57.8137557
  49.2012101  90.2676291  56.1662447  49.5287890  90.9393713  55.4868667
  49.8980236  88.9912867  56.3531499  49.7163897  88.6612017  57.3759662
  49.3278338  87.9068237  55.3863613  49.9550275  87.0155602  55.3669095
  47.8102165  87.6252379  55.6389596  47.6316498  87.2040915  56.6283272
  47.2214130  88.5424222  55.6254153  47.4594125  86.9525957  54.8562814
  49.6238702  88.3044808  54.0807279  50.1237264  87.6711758  53.5604697
  51.3662457  89.0542382  56.2127765  52.0642508  88.0365708  56.1868885
  51.9536094  90.3008372  56.1653641  51.2962583  91.0455692  56.3480216
  53.3959283  90.5365041  56.1442866  53.5245715  91.5950112  55.9181974
  53.9834371  90.2770099  57.5292426  53.8369169  89.2391458  57.8283578
  55.0460019  90.5191205  57.5503788  53.2428197  91.2026975  58.5084553
  52.1745127  91.0189446  58.6227141  53.6435310  91.0127443  59.5041707
  53.5764898  92.9446800  58.1480726  55.3741027  93.1420555  58.1454949
  55.8621457  92.9739478  57.1854693  55.5671446  94.1533904  58.5033175
  55.7873262  92.4687409  58.8964901  54.1031629  89.7930916  54.9749265
  55.3201188  89.6798932  55.1036435  53.5360067  89.3654674  53.8248432
  52.5717228  89.6374939  53.6973331  54.1343618  88.5959615  52.7517246
  55.2055211  88.7951784  52.7838242  53.9727884  87.1382950  52.9755548
  54.4549316  86.5986007  52.1604671  54.4238632  86.8788513  53.9333278
  52.4925554  86.5776244  53.1158246  51.9563428  87.2077127  53.8254480
  52.0336179  86.6382802  52.1290130  52.4385900  85.1104386  53.5777835
  53.2113461  84.6719452  52.9463756  52.6010041  84.9315078  54.6406595
  51.1629875  84.4931532  53.1708872  51.1076397  84.2861503  52.1838759
  50.1714223  84.1175408  53.9859029  50.1750393  84.3941330  55.2539424
  51.0039638  84.8025001  55.6616484  49.3587842  84.1426086  55.7929814
  49.0658164  83.5251271  53.5012401  48.8184269  83.4535699  52.5246237
  48.2946722  83.4453461  54.1485975  53.5593592  89.0247277  51.3606157
  52.6289669  89.7983439  51.2769905  54.0731070  88.3801696  50.3233164
  54.7755598  87.7065586  50.5933318  53.5554135  88.4628671  48.9209847
  53.3598694  89.5070437  48.6769402  54.6848728  88.0181337  47.9554481
  55.0820903  87.0375842  48.2178282  54.4055305  88.0109495  46.9018750
  55.7958447  89.0626527  48.0469578  55.3183118  90.0384924  47.9586437
  56.2245688  88.9896651  49.0464427  57.1652993  88.7276432  46.8809524
  56.2853269  89.0768664  45.4154470  57.0148281  89.1520111  44.6090463
  55.5565660  88.2804123  45.2648877  55.7661486  90.0294244  45.5212165
  52.2799131  87.6736068  48.7559922  51.9988334  86.6431592  49.4472910
  51.3403360  88.2190889  48.0231701  51.5185275  89.1637321  47.7133364
  50.0871478  87.6096813  47.6182617  49.9393737  86.5660782  47.8960305
  49.0809668  88.5231701  48.2725251  49.2680405  88.4345511  49.3426890
  49.2160642  89.5536304  47.9438910  47.6330659  88.0651036  48.1349012
  47.5006134  87.8329811  47.0781722  47.5093779  87.2388976  48.8350332
  46.6698636  89.1059485  48.5729226  46.2426153  90.0251483  47.7695697
  46.1782593  89.0965514  49.7837167  49.9906278  87.6718203  46.1042822
  50.5167069  88.5385992  45.4434132  49.2619680  86.7095100  45.5152897
  48.6870387  86.0396351  46.0060278  48.9072330  86.7776689  44.1536739
  49.7398405  87.2343567  43.6185998  48.7489002  85.2757086  43.6926190
  49.7306150  84.8080653  43.6174801  48.0977602  84.8384763  44.4495555
  48.1348138  85.0276561  42.2710361  47.0727153  85.2586990  42.3526832
  48.5002577  85.8486165  41.6541287  48.3109031  83.3704901  41.6168841
  47.6273286  82.3185206  43.0330864  48.2814879  82.3353727  43.9048094
  46.6565993  82.7730886  43.2309592  47.6099903  81.2635450  42.7595434
  47.6999908  87.6534956  43.7112828  46.6129220  87.5611456  44.2884159
  47.8489615  88.3990460  42.5985173  48.7985739  88.5541312  42.2914589
  46.7677252  89.0734168  41.8180871  46.1896049  89.6418926  42.5465875
  47.4191196  90.1153150  40.8959380  48.0257660  89.6114833  40.1434530
  46.3513015  90.9670851  40.1266202  45.8055528  90.3603127  39.4040668
  45.6866190  91.5662167  40.7489854  46.9034453  91.6117615  39.4427800
  48.3695161  91.1265379  41.5894614  47.7506767  91.7315552  42.2521049
  49.1298044  90.6165179  42.1810204  48.7682444  91.7219007  40.7680852
  45.8517658  88.1574383  40.9819590  44.6191212  88.2943366  41.0480318
  46.3311414  87.1951345  40.1434949  47.3323949  87.1345405  40.0255052
  45.5618700  86.1505381  39.3594776  44.8568315  85.6034544  39.9853588
  44.7415790  86.8653144  38.2705188  43.9215692  87.4206314  38.7258286
  45.3413584  87.6525385  37.8137441  44.2538451  85.9586601  37.2797816
  43.5335112  85.4310774  37.6324513  46.5093704  85.1084378  38.7342329
  47.5046854  85.4511560  38.0937750  46.2570899  83.7966150  38.9627958
  45.5287675  83.5353948  39.6119575  47.0858843  82.7062217  38.3176296
  48.1047871  82.8791892  38.6640677  46.5241949  81.3662130  38.8001944
  46.3372477  81.3023879  39.8721446  45.5933812  81.2429005  38.2465792
  47.3736029  80.1045466  38.4555002  48.3878371  79.6984345  39.3555625
  48.6335003  80.2339038  40.2607266  49.2362338  78.6597050  38.9390045
  50.1095449  78.5059830  39.5555248  49.0416394  77.9184027  37.7858363
  49.6669166  77.0645721  37.5704236  48.0342618  78.3202395  36.8976867
  47.8451465  77.8898404  35.9253740  47.1819753  79.4514834  37.2190560
  46.4099590  79.7691957  36.5338920  46.9962153  82.7979371  36.8177033
  47.9985513  82.7089374  36.1856919  45.8192087  83.0880968  36.2382414
  45.0325448  83.2750907  36.8434630  45.7346146  83.5034019  34.8230500
  45.9506772  82.6554040  34.1731874  44.2523460  83.7937654  34.5632533
  43.5731716  83.1998977  35.1749258  44.0510364  84.8328596  34.8237643
  44.0070006  83.6150627  33.1782733  43.1116069  83.9516890  33.0973201
  46.6148948  84.6919585  34.3366905  47.0400675  84.6638335  33.1674550
  46.8763106  85.6424702  35.2056844  46.6299840  85.6023985  36.1843702
  47.9139020  86.6375506  35.0519749  47.9415187  86.9126874  33.9976289
  47.5278584  87.8866169  35.7478687  46.5136049  88.2559408  35.5962412
  47.5379892  87.6623873  36.8145075  48.3025841  89.1325213  35.3682750
  49.3635121  88.9969386  35.5783931  48.2428106  89.2608418  34.2875063
  47.7906813  90.4648894  36.0031231  48.2609817  91.5431170  35.6292035
  46.8509816  90.5525118  36.8360638  49.3493660  86.0726283  35.2627559
  50.2983799  86.5706350  34.6726393  49.6383451  85.1112904  36.1401729
  48.9116732  84.7962911  36.7669316  50.9273893  84.6030048  36.5710996
  51.6450437  85.4234201  36.5711718  50.6935010  83.9717074  37.9562829
  50.4720500  84.8029639  38.6256677  49.8183148  83.3470121  37.7776637
  51.7706685  83.0274543  38.4917297  52.0277325  82.2430848  37.7798430
  53.0062476  83.7541894  38.9866554  53.7062252  82.9852535  39.3135771
  53.4176480  84.4081559  38.2177740  52.6988420  84.3640239  39.8361868
  51.2526373  82.3420078  39.7072071  51.2140844  83.0699320  40.5176033
  50.3135874  81.8098765  39.5551498  52.0018905  81.6001366  39.9835250
  51.5331439  83.6389032  35.5618995  52.7462691  83.5956867  35.3616524
  50.7234277  82.8793867  34.8683890  49.7188059  82.9216443  34.9635166
  51.1925281  81.9907879  33.8068125  52.0732733  81.4679000  34.1796147
  50.0652164  81.0779891  33.5122107  49.6274776  80.7120519  34.4409597
  48.9521341  81.6611683  32.6927212  49.1860733  81.8672963  31.6482687
  48.0743608  81.0413424  32.8755606  48.6935454  82.5775186  33.2233189
  50.6108102  79.7742190  32.8748844  51.0114395  79.9746795  31.8811928
  51.3847181  79.4596123  33.5750205  49.8070412  79.0424110  32.7941845
  51.5512221  82.7436895  32.5104416  52.2037681  82.2198796  31.6395722
  51.2269032  84.0405914  32.3657709  50.8811168  84.5196189  33.1849561
  51.7306589  84.9024320  31.2843829  51.6814393  84.2828579  30.3889428
  50.8480860  86.1039221  31.0571521  50.8509660  86.6419588  32.0051019
  51.2309877  86.7854785  30.2975685  49.3070301  85.8776749  30.8743029
  48.9084854  85.6829059  31.8699571  48.7122491  87.1567858  30.3351325
  47.6278380  87.1654126  30.4450170  49.1652197  88.0182990  30.8257573
  48.8536471  87.2311331  29.2569057  48.9728015  84.7074282  29.8809881
  47.8916165  84.6016223  29.9701064  49.2352184  84.9608455  28.8538479
  49.4350870  83.7627836  30.1674178  53.2242128  85.3473892  31.4720865
  53.6815184  86.2111281  30.7468350  54.0193575  84.7377301  32.3665579
  53.7396460  83.8612968  32.7833626  55.3220528  85.2109550  32.6621999
  55.1241016  86.2485011  32.9312989  55.8412701  84.3198499  33.7804781
  55.0554763  84.3604011  34.5347891  55.9113792  83.2684474  33.5016635
  57.2151463  84.6357073  34.3263451  58.2150208  84.1895704  33.8315252
  57.3294050  85.4964879  35.2735967  56.4909529  85.8474637  35.7139535
  58.2666650  85.6851992  35.5992353  56.2581735  85.3216680  31.4409863
  56.3476602  84.3177775  30.7781615  57.0165594  86.4052463  31.2070902
  57.0104370  87.6031141  32.0525567  57.2477223  87.3082882  33.0747471
  56.0244682  88.0654982  32.0060127  58.0700117  88.5896388  31.5736538
  59.0200269  88.4561847  32.0911119  57.7352814  89.6241457  31.6501465
  58.1196983  88.0327599  30.0932766  59.1267994  88.2888681  29.7642492
  57.2585580  88.4029708  29.5369662  57.8972943  86.5116707  30.1055297
  57.3850979  86.1553485  29.2117795  59.2319483  85.7585714  30.1458002
  59.6913647  85.1950927  29.1882067  59.6949438  85.4423683  31.3850940
  59.1565826  85.6865844  32.2040115  60.8736999  84.5746292  31.5694988
  61.6253244  84.8595338  30.8332990  61.3957528  84.7241090  32.9980726
  60.6963997  84.3429978  33.7422234  62.6593303  83.9175060  33.1130019
  63.1406565  84.1575088  34.0610701  62.3547953  82.8719486  33.1595817
  63.4259551  84.0518515  32.3498914  61.6731670  86.1915620  33.3950436
  62.5647928  86.5934448  32.9138094  60.7820951  86.8010181  33.2445300
  61.8852012  86.2090165  34.4640791  60.6348762  83.1559454  31.2508332
  61.4592965  82.5517822  30.6178610  59.6452184  82.6079775  31.8768431
  59.2100923  83.1655811  32.5978448  59.1022048  81.2707969  31.6375183
  59.7819114  80.6112468  32.1770539  57.7595957  81.2271339  32.2937140
  57.0252476  81.9293076  31.8990200  57.3466092  80.2185192  32.3091537
  57.9303298  81.5951604  33.3053978  58.9664263  80.8467613  30.1885121
  59.4587994  79.8684302  29.6952907  58.3184187  81.7787425  29.4703235
  57.9109328  82.6289050  29.8326481  58.0158489  81.6187818  28.0049244
  57.4834808  80.6875936  27.8110876  57.1498687  82.7387007  27.6084898
  57.6740644  83.6096121  28.0019780  57.1652585  82.7238237  26.5187000
  55.6620964  82.6843520  28.0911162  55.1903154  81.8234663  27.6174050
  55.4908266  82.5714872  29.1616432  54.7907532  83.8648376  27.6027943
  53.5867789  83.9010314  27.9727456  55.2946640  84.8091634  26.8306515
  56.2807871  85.0212012  26.7786265  54.7076306  85.5058297  26.3945920
  59.2236293  81.4176298  27.1512407  59.3167491  80.4785932  26.4038106
  60.1960980  82.3067313  27.3184769  60.1126035  83.1325406  27.8939485
  61.4621405  82.1340578  26.6291084  61.2512405  81.7437672  25.6334673
  62.1149503  83.5426130  26.5366140  62.0490424  83.9948589  27.5261744
  63.5983375  83.5036748  26.1937322  63.9556341  84.4895304  25.8962025
  64.1100433  83.2453672  27.1208430  63.7439170  82.8395131  25.3417980
  61.4734438  84.5501285  25.5018191  61.9716842  85.5172953  25.5684716
  61.5145863  84.1030408  24.5085819  60.4065927  84.5796729  25.7233046
  62.2902837  81.0651176  27.2481206  62.8032589  80.1781077  26.4943731
  62.3598537  80.9418588  28.5870897  61.9656992  81.6695536  29.1660566
  63.2319982  79.9788256  29.2219637  64.2397348  80.0131853  28.8079665
  63.2219721  80.2271721  30.7550767  63.3457409  81.2514619  31.1066627
  62.1943984  79.9884036  31.0292697  64.1914911  79.2434143  31.4932566
  63.9280276  78.1981553  31.3316376  65.2305911  79.2736647  31.1654520
  64.1921215  79.5395633  32.9752592  63.1442816  79.3918288  33.2366134
  64.8179098  78.8070472  33.4850816  64.8299989  80.8715160  33.3043306
  64.3201134  81.5051695  32.5786574  64.4989041  81.1620507  34.3013590
  66.2917169  80.8250165  33.1495996  66.6441191  80.2601679  33.9091118
  66.4932385  80.3288934  32.2932347  66.6839159  81.7556022  33.1325377
  62.7809310  78.5153739  28.9556573  63.5431905  77.6127627  28.8243274
  61.5073137  78.3224624  28.7354676  60.8170790  79.0531206  28.8345363
  61.0171245  76.9556640  28.2985185  61.3679529  76.2831991  29.0813406
  59.4786238  77.0054742  28.3785124  59.1491423  77.4250255  29.3290487
  59.0694408  77.7032413  27.6479028  58.7471940  75.6963864  28.0686864
  58.3255158  74.8852977  29.1627782  58.5037302  75.1355740  30.1981532
  57.6735436  73.6964820  28.8769662  57.2791267  73.0704378  29.6636707
  57.4400190  73.2328812  27.5331996  56.9864551  72.2754312  27.3235112
  58.0073939  74.0228967  26.5184803  57.9850831  73.6400329  25.5088677
  58.5643430  75.3049961  26.7454308  58.9866988  75.8238536  25.8976087
  61.6133836  76.5029135  26.9976700  62.2901307  75.4639645  26.8998361
  61.4884397  77.3010918  26.0175316  61.0574052  78.2094654  26.1132743
  61.9406354  76.9880270  24.6372992  61.4164670  76.1010993  24.2813403
  61.5848601  78.1067002  23.6852251  61.8249687  79.0514529  24.1729676
  62.2385620  78.1632062  22.3290838  61.7203051  78.8159355  21.6266209
  63.2753915  78.4866178  22.4212613  62.3711433  77.1898281  21.8567946
  60.0061372  78.0382226  23.5977737  59.5339128  78.2884131  24.5477761
  59.5852539  78.7246282  22.8630595  59.6612122  77.0405675  23.3260921
  63.4666417  76.7814582  24.6893319  63.9676510  75.7186774  24.2881903
  64.2112319  77.5497691  25.4424659  63.7501127  78.3366273  25.8764282
  65.6987913  77.2460173  25.5514332  66.1491988  77.0534641  24.5776999
  66.0471951  75.9459671  26.3607292  67.0445858  75.2274099  26.1017586
  65.2104290  75.6028512  27.3093727  64.3491955  76.1256548  27.3804585
  65.4187709  74.4189870  28.1278043  66.4580452  74.4303510  28.4562550
  64.5534209  74.4758275  29.3857751  63.4958450  74.5440124  29.1308554
  64.8296323  73.3155018  30.2690912  64.3582204  72.3770258  29.9773163
  65.8357807  72.9706375  30.5074899  64.2731518  73.5570796  31.1746709
  64.7724221  75.6329711  30.1732077  64.2638062  76.2952312  29.6995816
  65.2028914  73.1234742  27.3521468  66.0697501  72.3000559  27.1369100
  63.9838463  73.0329567  26.7821340  63.4344766  73.8770643  26.8581296
  63.4991181  71.8087477  26.1906184  63.7121684  70.9176708  26.7811291
  61.9554999  71.7871177  26.0783158  61.5591451  70.8001133  25.8399326
  61.3494532  71.9948128  27.5053437  61.1926316  73.0513378  27.7227631
  60.4100201  71.4420552  27.5002953  61.9369867  71.5550381  28.3112610
  61.4179450  72.7669055  25.0046154  61.6197808  72.2578003  24.0621854
  60.3394732  72.9242227  24.9888706  61.8705220  73.7516709  24.8883902
  64.2029955  71.5664357  24.7847340  64.6992600  70.4500891  24.5539639
  64.5704066  72.5577462  24.0106342  64.3603040  73.5074536  24.2826871
  65.3838980  72.4260854  22.7795757  64.9422270  71.7294440  22.0670328
  65.5280468  73.8152604  22.1884243  66.0453821  73.8337457  21.2291893
  64.5024713  74.1273788  21.9912474  65.9068645  74.5173491  22.9311683
  66.7647802  71.7939340  22.9890320  67.2874091  70.9412296  22.2943657
  67.3881963  72.1629733  24.1172520  66.8229054  72.7679500  24.6956544
  68.6827430  71.7029871  24.5602836  69.3396305  71.7552767  23.6920298
  69.1387143  72.5116655  25.8003296  70.1868242  72.2665359  25.9720187
  69.1534948  73.5988006  25.7227354  68.6409290  72.1183952  27.0691375
  67.6923491  72.2488781  27.1382100  68.6551342  70.1724721  24.9564509
  69.6128196  69.4143098  24.8335768  67.4794535  69.7326843  25.3566721
  66.6849339  70.3560491  25.3726357  67.2723766  68.2466814  25.4558888
  68.0366705  67.8630609  26.1317512  66.2817376  68.1565861  25.9015614
  67.1463817  67.4136090  24.1998598  67.5766542  66.2489685  24.1596276
  66.5926905  67.9960618  23.1345387  66.2822494  68.9548249  23.2016193
  66.4888622  67.3321426  21.8517077  66.0710547  66.3275764  21.9179190
  65.5464012  68.2544190  20.9350286  66.1678419  69.1449369  20.8407461
  65.4080243  67.7428472  19.9825324  64.2541045  68.5906102  21.5643882
  63.6242741  67.8632927  22.5775656  64.0352592  66.9303680  22.9341366
  62.4606234  68.3162365  23.1605939  62.0278978  67.8173463  24.0151447
  61.9147014  69.5133380  22.8287839  60.7558392  69.9094406  23.4966732
  60.6209576  69.2949421  24.2217931  62.4532150  70.2566886  21.7250054
  61.8528791  71.1039383  21.4280780  63.6265880  69.8442667  21.1158995
  64.2130828  70.3084980  20.3368531  67.9186791  67.1393754  21.2405941
  68.2920691  66.0155300  20.7849539  68.7655882  68.1304958  21.4085756
  68.3524787  69.0151622  21.6670613  70.2364529  68.0499635  21.1982199
  70.3977464  67.7553122  20.1612689  71.0205865  69.3985545  21.3120101
  71.0209036  69.7437316  22.3459118  72.5056018  69.2781695  21.0324264
  72.9769394  70.1804640  21.4220590  73.0068676  68.4374099  21.5119636
  72.6870183  69.2746254  19.9576349  70.3953965  70.5667033  20.5590211
  69.9909101  70.1925877  19.6185265  69.5787838  71.0063994  21.1316561
  71.1436048  71.3512962  20.4463084  70.8833537  67.0537713  22.1566168
  71.6159564  66.2370117  21.6660121  70.5465926  66.9461927  23.4059745
  69.7880387  67.5228796  23.7408300  71.0576577  65.9196946  24.3498011
  72.1408808  66.0080152  24.2665714  70.6810316  66.3065159  25.7766178
  69.5940107  66.2331375  25.7434344  71.2482714  65.2605320  26.7481117
  70.8135505  64.2937882  26.4941024  72.3346600  65.2876030  26.6636899
  70.9864275  65.5425383  27.7679221  71.0906255  67.5894598  26.1412004
  70.8214009  68.3092873  25.5659034  70.7462194  64.4868961  23.9473207
  71.6849213  63.6740538  23.7237525  69.4707480  64.2025612  23.7011884
  68.8326693  64.9737084  23.8364198  69.0270715  62.8541955  23.2811212
  69.3651536  62.0999225  23.9916651  67.9424296  62.7866343  23.1968837
  69.5811095  62.4316457  21.9513813  70.1675708  61.3662324  21.7483633
  69.6780128  63.3303705  20.9260665  69.2131615  64.2232355  21.0085610
  70.3478708  63.2109480  19.6385635  69.8500347  62.4057159  19.0983221
  70.1766678  64.4568630  18.8494654  69.1412839  64.7733249  18.9757004
  70.7559890  65.2897498  19.2479464  70.4521298  64.1878249  17.8297404
  71.8089872  62.7638338  19.7064571  72.0759512  61.6613041  19.1492681
  72.7357452  63.5186048  20.2884724  72.4293515  64.3966650  20.6824686
  74.1043836  63.0035563  20.5513198  74.7257883  62.9311862  19.6587288
  74.8032696  64.0453671  21.4340607  74.2525412  64.0507865  22.3746823
  75.7813404  63.6755995  21.7418747  74.9698971  65.4399348  20.7514051
  73.9887493  65.8751635  20.5616011  75.5054569  66.0804163  21.4521612
  75.8289208  65.5145838  19.1217921  77.4122417  64.7903979  19.5242281
  77.6728268  64.9988020  20.5618991  77.3392122  63.7118034  19.3849424
  78.1767560  65.1906886  18.8583579  74.1627297  61.7263144  21.4104731
  74.9475329  60.8492760  21.0777999  73.2822930  61.5284624  22.3781059
  72.5970592  62.2586934  22.5097015  73.2078505  60.1762685  23.0637249
  74.1632842  59.9890395  23.5538185  72.1284259  60.1703116  24.1006449
  72.1471484  61.0837021  24.6951760  71.1991045  60.0413886  23.5458094
  72.1152846  58.9177175  25.0173982  73.0659869  58.7762428  26.0794981
  73.7297963  59.5545805  26.4258324  72.9622851  57.5822246  26.8692487
  73.6762492  57.4212763  27.6634470  71.9963197  56.5975982  26.5946232
  72.0253462  55.7123509  27.2126001  71.1426987  56.6641527  25.4930829
  70.6239312  55.7917411  25.1240593  71.1568387  57.8354770  24.6982829
  70.5704400  57.8701850  23.7920093  73.0463265  59.0210469  22.0906223
  73.9350304  58.1728280  21.9834597  71.9848571  59.0028078  21.2455516
  71.3658827  59.7964006  21.3302932  71.7438850  57.8965561  20.3043759
  71.7556621  56.9288523  20.8058910  70.3366617  57.9513831  19.7122911
  70.0132639  58.9646817  19.4740897  70.1147713  57.0026051  18.4882226
  70.1718467  55.9665248  18.8219621  69.2266235  57.2702068  17.9157864
  70.8381821  57.0475756  17.6741253  69.3052886  57.4884375  20.8361339
  69.5993173  56.5574893  21.3208839  69.1593207  58.2731089  21.5784852
  67.8948548  57.0754525  20.2731751  67.6297862  57.7480812  19.4574489
  67.9403921  56.1200910  19.7503814  67.1427460  57.0642988  21.0620429
  72.8636705  57.8685028  19.2405936  73.4127494  56.8403872  18.8509943
  73.3310889  59.0697519  18.8411297  72.8734317  59.8540601  19.2832954
  74.2502762  59.3107796  17.7479522  73.8290456  58.7473974  16.9153266
  74.1577692  60.7550300  17.2408249  73.1540347  60.8557302  16.8279361
  74.2467596  61.4136249  18.1047887  75.0796849  61.1551456  16.0884867
  75.7226565  60.2780936  16.0145089  74.3111076  61.3897158  14.8322275
  73.6347318  60.5468284  14.6902912  73.8587301  62.3801311  14.7818995
  75.0835589  61.3128585  14.0670400  75.8515630  62.4721786  16.3691024
  75.2200161  63.3445606  16.5370495  76.3947887  62.3637434  17.3078512
  76.5817440  62.6565605  15.5811055  75.6786294  58.7771987  18.1839581
  76.3352787  58.1015773  17.3845168  76.1435679  59.0218402  19.4028827
  75.6926805  59.6416839  20.0606017  77.4540211  58.4722825  19.8250082
  78.2544229  58.7871845  19.1554608  77.5921130  58.8539693  20.8366162
  77.5048946  57.0233698  20.0119963  78.3676255  56.2481264  19.6053876
  76.4427774  56.4368599  20.6151725  75.6787464  57.0436571  20.8762352
  76.3958553  55.0226036  20.8593375  77.3793190  54.6857437  21.1870944
  75.3144034  54.8519826  21.9647262  74.4292042  55.2542710  21.4720869
  74.9580701  53.3370719  22.0791011  74.3714861  53.0088211  22.9371669
  74.4648064  53.0205853  21.1600648  75.8347550  52.7182904  22.2704982
  75.5550902  55.6167798  23.2974216  76.3315444  55.0861959  23.8485111
  75.9265283  56.6210568  23.0935305  74.3035316  55.8033505  24.1760686
  73.5423924  56.2153861  23.5135010  73.9479707  54.8675282  24.6072450
  74.5907356  56.5707799  24.8948694  76.0782822  54.2277034  19.5959533
  76.4204117  53.0408279  19.3736969  75.5321006  54.9901304  18.6202069
  75.1608323  55.9227939  18.7315563  75.3444418  54.3539733  17.2998044
  75.0015502  53.3250122  17.4082677  74.4058284  55.1176726  16.4000007
  74.6812119  56.1601453  16.2402675  74.3534855  54.5807959  15.4528317
  73.1115578  55.0404358  16.9247895  73.0513979  55.7492613  17.5694192
  76.6848155  54.2396779  16.6491073  77.1487899  53.1894445  16.1532359
  77.3935116  55.3930104  16.7853667  76.9337274  56.2263864  17.1232761
  78.7502996  55.4747303  16.2737985  78.6710988  55.1909394  15.2243748
  79.1321671  56.8920830  16.2135765  78.5952890  57.4975880  15.4833545
  78.9385338  57.3449084  17.1859732  80.1898441  56.9784067  15.9646435
  79.6821082  54.4104276  16.8438285  80.3907495  53.7647943  16.1196999
  79.7624275  54.2383996  18.1835904  79.0698969  54.6960168  18.7589928
  80.7532629  53.3363586  18.8098484  81.6982378  53.7334450  18.4391124
  80.5898697  53.3722069  20.3321438  80.9350606  54.3578229  20.6444023
  79.5465689  53.1659286  20.5710425  81.4757500  52.4503205  21.0924562
  82.8138108  52.6493308  21.3122338  83.3599980  53.5577141  21.1050385
  83.4006244  51.5352785  21.9050620  84.3980255  51.4571684  22.0435899
  82.5196340  50.5081915  21.8858015  82.6263619  49.1484652  22.2436938
  83.5690044  48.8418772  22.6724505  81.4971105  48.3151031  22.1702763
  81.6430790  47.2825808  22.4513321  80.2450314  48.8159240  21.8336377
  79.3253203  48.2591748  21.9364443  80.0867834  50.1653829  21.5576386
  79.1136478  50.6059974  21.3986779  81.2065158  51.0781969  21.5561738
  80.6100205  51.8696698  18.2810512  81.5621344  51.1320513  18.0936126
  79.3484429  51.4633527  17.9923593  78.6254504  52.0737795  18.3455781
  78.8494892  50.1489196  17.5924713  79.4917906  49.3799937  18.0217770
  77.3303836  49.9446837  17.9861675  77.1596092  50.5347872  18.8865642
  76.6370502  50.4212276  17.2931344  76.8687738  48.5251940  18.0805482
  76.3765196  47.7913923  17.0011818  76.3703502  48.2859839  16.0411084
  75.9530261  46.4732910  17.2244401  75.6224627  45.8493925  16.4072015
  76.1426431  45.8003533  18.4544083  75.8392139  44.4894439  18.5508280
  75.3091519  44.3301356  17.7664453  76.7163747  46.5165533  19.5535159
  76.7514286  45.9613185  20.4791978  77.0005321  47.8800825  19.3278184
  77.3187631  48.4419320  20.1935332  79.1167582  49.9107342  16.1173532
  79.3960987  48.8105003  15.6939062  79.0678130  51.0363965  15.3180901
  78.5077977  51.8478741  15.5371495  79.5922794  50.9622926  13.9550994
  79.0686618  50.1721981  13.4168844  79.2383156  52.2165290  13.1656303
  79.5604234  53.1527220  13.6215790  79.7763078  52.2581677  12.2185603
  77.7048326  52.3185083  12.9333553  77.3473811  51.3374474  12.6205463
  77.3585609  52.5592257  13.9384677  77.0491875  53.6342031  11.8658399
  77.7270443  53.0602279  10.2264389  77.3359609  52.0490809  10.1135874
  77.2840682  53.6455894   9.4206928  78.8138669  52.9799089  10.2048532
  81.1360014  50.8056393  13.8827303  81.6062939  50.0244284  13.0809747
  81.8940251  51.3822523  14.8169659  81.4717481  52.0591348  15.4363302
  83.3672276  51.1194188  14.9861350  83.8417015  51.3625353  14.0354148
  83.9891789  52.0892216  15.9880761  83.3743935  52.1420111  16.8866041
  84.9942708  51.7956367  16.2908932  84.0616633  53.5358532  15.5182799
  83.0572645  53.6863401  15.1225034  84.2851251  54.5389516  16.7081635
  83.8835258  55.5278404  16.4869791  83.8071542  54.1697384  17.6155366
  85.3275978  54.5521733  17.0262450  84.9808372  53.7633953  14.3317893
  86.0021365  53.6602006  14.6983967  84.8664097  53.0959137  13.4776964
  84.9649447  54.8025956  14.0032864  83.7329617  49.6781978  15.2953985
  84.6684425  49.1056563  14.7897326  82.9058543  49.0469163  16.1993203
  82.1959117  49.6451491  16.5970739  82.8718724  47.6496911  16.6412226
  83.8433489  47.3168874  17.0067018  81.8114950  47.5492103  17.7360749
  81.9781232  48.3149172  18.4937212  80.8129230  47.6685774  17.3157113
  81.9274952  46.2861902  18.6250923  81.0515673  46.1267091  19.2539138
  82.0557111  45.3936014  18.0127640  83.0787654  46.4207514  19.5932289
  84.0404364  46.7189029  19.1756232  82.8488488  47.1445750  20.3751015
  83.1120682  44.9863858  20.1593836  82.2328383  44.7687065  20.7657450
  83.0884006  44.2688214  19.3392365  84.4233761  44.8895668  20.9636713
  84.4173569  44.0910092  21.5820384  85.2673597  44.6563639  20.4602715
  84.6605636  45.7485854  21.4389914  82.5679646  46.6649503  15.5034939
  82.7797152  45.4771070  15.7327125  82.1584065  47.0658663  14.3353020
  81.8430577  48.0219811  14.2546821  81.9367381  46.2131360  13.1831174
  81.8317382  46.7800676  12.2580959  82.7923752  45.5379635  13.1718435
  80.6808660  45.3527195  13.3547991  80.6825953  44.2694789  12.7930480
  79.6414049  45.8045352  14.1283265  79.7971966  46.6743085  14.6175333
  78.4156291  45.0856135  14.3672926  78.4400976  44.1717878  13.7736364
  78.3207066  44.7178433  15.8640250  78.3165937  45.6436236  16.4393632
  77.4073218  44.1472910  16.0322471  79.4584713  43.7520126  16.2570317
  79.3990642  42.8223110  15.6911468  80.3615220  44.3151397  16.0214706
  79.3858181  43.3721085  17.7346774  79.7440131  44.2324267  18.3000539
  78.3906549  43.0372745  18.0273142  80.3700245  42.3749990  18.0928195
  80.8781038  41.9219296  17.3467070  80.5848551  41.8364899  19.2705302
  80.0840425  42.2966690  20.4029764  79.3831091  43.0227044  20.4437808
  80.2199366  41.7104611  21.2141497  81.3588991  40.8076396  19.3667041
  81.7401972  40.4915161  18.4864866  81.8563883  40.5197708  20.1972076
  77.1849224  45.7417340  13.9324761  77.0537255  46.9529539  13.9532213
  76.2472691  44.9232665  13.4429456  76.4876075  43.9426047  13.4176531
  74.7944186  45.1265005  13.3276996  74.4317503  44.2969453  12.7207315
  73.9753353  44.8846830  14.6236779  74.1075733  45.7853940  15.2231222
  72.9217494  44.8528609  14.3461100  74.3132206  43.5860369  15.3955376
  74.4353503  42.5072511  14.7321758  74.4107645  43.6227299  16.6380452
  74.4007719  46.3733280  12.5409274  73.4911976  47.1296241  12.9250933
  75.0822382  46.6084495  11.4023308  75.9273613  46.0824966  11.2313321
  74.8131019  47.8768817  10.5646231  75.1748014  48.6672370  11.2223558
  75.7130732  47.7966923   9.3383926  75.3491615  46.9756141   8.7207366
  75.7531847  48.7146012   8.7519311  77.1787459  47.5675675   9.6699802
  77.9447617  48.6176571  10.2718989  77.5069013  49.5831614  10.4780136
  79.2904363  48.4071138  10.5229408  79.9702523  49.1065047  10.9867325
  79.8726946  47.2104631  10.1851726  80.9143354  47.0443524  10.4171031
  79.0773013  46.1134753   9.6712712  79.5040252  45.1614525   9.3920593
  77.7460313  46.3021323   9.4258779  77.1590750  45.5207876   8.9661139
  73.3150289  48.2440273  10.2319978  72.9300141  49.3890913  10.3075391
  72.5180850  47.3203555   9.9335350  72.9455178  46.4126374   9.8175588
  71.0572941  47.4967816   9.6408179  70.9922035  48.1883053   8.8007833
  70.4615296  46.1662091   9.3064361  71.1096163  45.7184490   8.5530434
  70.2699257  45.5846723  10.2082140  69.5805661  46.2320372   8.6679458
  70.3369334  48.0961866  10.9699093  69.4982917  49.0158635  10.7513477
  70.6699083  47.6699159  12.2252532  71.3309635  46.9308174  12.4171890
  70.1973872  48.4511413  13.4231255  69.1450897  48.7259637  13.3507204
  70.2824727  47.5109330  14.6566588  69.3594663  46.9311714  14.6506569
  71.0617581  46.7548375  14.5610876  70.6233145  48.1855363  15.9756330
  71.9278385  48.5353478  16.2545604  72.7181844  48.2988468  15.5575520
  72.2186607  49.3515716  17.3741600  73.2670891  49.5656924  17.5203100
  71.1467417  49.7694197  18.1933950  71.3884329  50.3192612  19.0909827
  69.8183703  49.3799945  17.9484529  69.0305069  49.7261414  18.6010275
  69.6054249  48.5522789  16.8378825  68.5699702  48.2803951  16.6953597
  71.0285518  49.8008123  13.5088249  70.4402456  50.8023544  13.8564848
  72.3435687  49.8201535  13.3525618  72.8995690  49.0094049  13.1209364
  73.1395023  50.9977206  13.7198321  72.7598203  51.2961066  14.6970259
  74.6642316  50.5813704  13.9612212  75.1438203  50.3308691  13.0149920
  75.0854856  51.4489823  14.4690550  74.7592909  49.7152216  14.6160876
  72.9980691  52.2650773  12.8465332  72.8260930  53.3512386  13.4275707
  73.0854730  52.1359364  11.5151846  73.3029464  51.1820153  11.2645059
  72.8337893  53.1058333  10.4346999  73.5911501  53.8873354  10.4960114
  73.0217162  52.4559468   9.0659523  72.3251079  51.6218479   8.9815900
  72.7874550  53.2127818   8.3173387  74.4518933  51.9531362   8.7925902
  75.1005052  52.8202775   8.6682174  74.9918834  51.5011933   9.6246175
  74.6187857  51.1580223   7.5084631  75.6632185  50.8932396   7.3436864
  74.0679810  50.2201820   7.5803641  74.2067650  51.8578909   6.2609910
  73.2752620  52.3991217   6.4267387  74.9001923  52.6071779   5.8791172
  73.9570886  50.8169076   5.2638724  73.2309980  50.1674016   5.5304137
  73.5820538  51.1191734   4.3761299  74.7895711  50.3348978   4.9560749
  71.4032716  53.7737448  10.4954311  71.2793187  54.9295540  10.7173837
  70.2981301  52.9723986  10.6337371  70.3769415  51.9752685  10.4936328
  68.9438710  53.4991625  11.1474888  68.5658677  54.2425752  10.4456689
  67.9851187  52.2583269  11.2319819  68.3950271  51.4435450  11.8288115
  67.0872235  52.6393838  11.7184803  67.6801087  51.6731847   9.8452616
  67.2517187  52.4958050   9.2726554  68.6039102  51.3286778   9.3804898
  66.7155758  50.5098026  10.0546942  67.2251280  49.7996832  10.7059909
  65.8756340  50.9097967  10.6226752  66.2561419  49.9838425   8.7647504
  65.5389306  50.4438242   8.2224176  66.7829714  48.9092804   8.1429996
  67.6832501  48.2043238   8.6918305  68.0323082  48.5635998   9.5688591
  67.9629235  47.3153843   8.3023820  66.4071715  48.4661793   6.9361873
  65.6770444  48.9641198   6.4472320  66.6926215  47.6279850   6.4503390
  68.8965685  54.3232763  12.4467555  68.3057867  55.4139319  12.4467190
  69.5203151  53.9144704  13.5164957  69.9228269  52.9887748  13.4822092
  69.4786249  54.6454389  14.7651387  68.4433875  54.8964946  14.9961361
  70.0783914  53.8911546  15.9295404  71.1383741  53.6849053  15.7812232
  70.2080682  54.5768274  16.7668809  69.5219510  52.6262478  16.3012414
  70.0619227  52.0762858  15.7289020  70.2301255  56.0022248  14.6519544
  69.7300649  57.0268098  15.0775757  71.3420244  56.0455522  13.9457268
  71.8069931  55.1679406  13.7621460  72.0343078  57.2897773  13.5878917
  72.1646931  57.8382809  14.5207643  73.3950050  56.8074266  13.0175597
  73.7433593  56.1555025  13.8186498  73.1287262  56.1514761  12.1887507
  74.3970790  57.9287407  12.7059488  74.2932042  58.6897120  11.4758301
  73.5353491  58.4451018  10.7462884  75.2308257  59.6941138  11.1574880
  75.2897765  60.2981432  10.2641385  76.2714920  59.9601424  12.0828655
  77.0030104  60.7186302  11.8462706  76.3401916  59.2255071  13.2995795
  77.1524921  59.4334048  13.9802750  75.3999577  58.2582095  13.6216793
  75.4581675  57.6871352  14.5364973  71.3156322  58.1666921  12.5710798
  71.2708317  59.3816333  12.7436317  70.6309061  57.5767360  11.5863301
  70.8363848  56.6104001  11.3763936  69.8045407  58.3344702  10.7021145
  70.4310786  59.1770825  10.4096171  69.3418268  57.3426327   9.6329398
  68.7862197  57.9562213   8.9237760  70.2345182  57.0053855   9.1061887
  68.8550526  56.4532873  10.0332092  68.6980252  59.1267543  11.4551776
  68.5139995  60.3486972  11.3294165  67.9115725  58.4484096  12.3026933
  68.0656248  57.4510840  12.3440402  66.8822525  59.0281002  13.1850745
  66.1831396  59.5718334  12.5497023  66.0054963  57.7799398  13.7429270
  66.6554312  56.9684708  14.0703451  65.3834666  58.1848398  15.0203995
  66.1309727  58.3623345  15.7935958  64.7497563  59.0597919  14.8755885
  64.8380019  57.3190411  15.3958550  65.0012247  57.2492399  12.7237640
  64.2477333  58.0261300  12.5941768  65.5454879  57.1056723  11.7903477
  64.2958543  55.9472233  13.1460017  64.9227960  55.2464710  13.6973514
  63.4303531  56.2083639  13.7549459  63.8015026  55.5123986  12.2772977
  67.4204760  60.0274735  14.2016345  66.7463760  61.0048246  14.4878868
  68.6489152  59.9174140  14.6766639  69.1272858  59.0767914  14.3857749
  69.3057739  60.8380966  15.5942934  68.4695942  61.0423242  16.2630212
  70.3828040  60.0823228  16.2828211  69.8632829  59.2503660  16.7582638
  71.1877757  59.7331856  15.6361220  70.7072032  60.6976114  17.1220392
  69.7400743  62.1363940  14.9876682  69.4422156  63.2793323  15.4172651
  70.2785861  62.0830147  13.7431517  70.4207123  61.2134738  13.2493918
  70.7207282  63.3062642  13.0745341  71.1829506  63.9814403  13.7946644
  71.8884984  62.9877883  12.1160050  72.5432969  62.2364757  12.5574564
  71.4901367  62.5358710  11.2076104  72.4568850  63.9107515  12.0012201
  69.5507819  64.0992956  12.3323615  69.4120697  65.3384966  12.4675232
  68.6152992  63.3575860  11.7667836  68.7541909  62.3634657  11.8787380
  67.3489611  63.9466624  11.2205727  67.6920638  64.6702335  10.4810963
  66.5246771  62.9453718  10.4067293  65.6257774  63.4125874  10.0044976
  67.1767783  62.6922075   9.5708035  66.1760084  61.8234179  11.2048644
  66.9201632  61.2239513  11.2969162  66.5300526  64.7020110  12.2474144
  66.2665255  65.8949420  12.0495614  66.2808495  64.1428214  13.4669943
  66.5670272  63.1899628  13.6409567  65.7900820  64.9409985  14.6498753
  64.8993653  65.4508783  14.2827972  65.5307978  63.8495272  15.7498485
  64.7618478  63.1598891  15.4016881  66.4448251  63.2818854  15.9243104
  65.1138851  64.4040921  17.1422593  63.7542182  64.6555984  17.3401633
  63.1018868  64.5455618  16.4864914  63.2790375  64.9496372  18.6175936
  62.2312744  65.1627520  18.7698261  64.1237191  65.0051592  19.7363081
  63.7661390  65.1880658  20.7388458  65.5185106  64.8513165  19.4741552
  66.1964823  65.0047543  20.3007211  65.9734051  64.5168486  18.1757791
  67.0289393  64.3825044  17.9908490  66.7370211  65.9510232  15.2263509
  66.1931171  66.9957190  15.6004380  68.0531618  65.7556142  15.2613476
  68.4634686  64.9358271  14.8374404  68.9178126  66.5576199  16.1182902
  68.5564756  66.8037166  17.1167755  69.8541926  66.0028064  16.1772342
  69.2488062  67.8874131  15.3897783  69.4828315  68.8722565  16.0091244
  69.3532108  67.8658363  14.0789929  69.1867563  66.9682592  13.6468490
  69.6352145  69.0240679  13.2906050  70.6768397  69.2686714  13.4986626
  69.5217795  68.6478050  11.8270309  70.1748727  67.7778213  11.7584852
  68.5266436  68.2986268  11.5515690  70.0643210  69.6542793  10.7727369
  69.9289460  69.1534467   9.8141229  69.5569992  70.6189784  10.7816869
  71.8665732  70.0786279  10.8662239  72.0131024  71.0891380   9.3039232
  71.1257608  71.6900328   9.1048031  72.8369204  71.8024300   9.3291881
  72.1397816  70.4150924   8.4567415  68.7684952  70.2669751  13.4980752
  69.3062125  71.3584773  13.7536259  67.4074906  70.1674572  13.3783802
  67.0695571  69.3215854  12.9420296  66.5315470  71.2251205  13.7598628
  66.8242782  72.1483618  13.2598289  65.1902307  70.8411380  13.1629258
  65.2078110  70.5260525  12.1196092  64.7258686  70.0129857  13.6983057
  64.5250271  71.7018185  13.2324394  66.4531976  71.5920734  15.2609530
  66.2576645  72.7544430  15.6515743  66.8440801  70.6911516  16.1298902
  67.0787076  69.7474580  15.8569574  67.0913892  70.9433746  17.5694775
  66.2695232  71.5099909  18.0071786  67.1135879  69.6286614  18.2880497
  66.1365417  69.1736009  18.1255669  67.8963190  68.9919873  17.8756410
  67.1649717  69.7844479  19.3656349  68.3589694  71.8786818  17.8327357
  68.2303114  72.8623813  18.5514806  69.5524916  71.5686365  17.2594351
  69.5676575  70.6865027  16.7677950  70.6948944  72.3917285  17.3728733
  70.7897446  72.6490137  18.4278177  72.0547686  71.6905983  17.0645736
  72.0469666  70.8085601  17.7049238  72.2851458  71.1776433  15.6387217
  72.6825366  72.0120884  15.0608955  73.1510066  70.5240084  15.7442982
  71.4141406  70.6507377  15.2490662  73.3097568  72.4927489  17.5212349
  73.3521185  72.6172371  18.6032753  74.2319112  71.9645405  17.2788971
  73.3080634  73.5285869  17.1819170  70.5219784  73.7713269  16.6379566
  71.0114979  74.7619172  17.1497904  69.9106699  73.7593599  15.4769923
  69.7621582  72.8746659  15.0129225  69.5073771  75.0381164  14.8230001
  70.4168163  75.6380924  14.8555223  69.0345892  74.7372414  13.3829531
  68.2194672  74.0155881  13.4367408  68.5836786  75.6387500  12.9681496
  70.0442850  74.3176768  12.3690932  70.8311601  73.7242300  12.8346586
  69.3623985  73.7117015  11.1219710  69.0260164  72.7047877  11.3691199
  68.4648302  74.2978912  10.9248549  70.0230873  73.7231487  10.2551036
  70.7451968  75.5944118  11.7898655  71.0237624  76.2677937  12.6004513
  71.6732128  75.3183585  11.2891844  70.0684818  76.1514323  11.1418802
  68.5345347  75.9280577  15.6207277  68.6690716  77.1148697  15.6380747
  67.6772152  75.2575492  16.4554566  67.3966322  74.3033284  16.2798553
  66.7376954  75.9741353  17.3279295  66.0526946  76.5939695  16.7494112
  65.6503169  75.0408484  17.9238370  66.1026159  74.3134397  18.5979307
  64.9336212  75.5314446  18.5824438  64.7951450  74.4838934  16.9658574
  65.2222625  73.7942120  16.4525242  67.5774432  76.7439883  18.3426416
  67.3005943  77.8990954  18.6240503  68.4999121  76.0570998  19.0429012
  68.5563409  75.0600210  18.8920712  69.2294086  76.7544943  20.1669543
  68.4578509  77.3593333  20.6433662  69.8588337  75.8262368  21.2073565
  70.3987943  76.4571138  21.9134279  68.7820819  74.9412724  21.9022089
  67.9340193  75.5611776  22.1930942  68.5220924  74.1188563  21.2357721
  69.3139369  74.6146363  22.7958191  70.9940208  74.9498427  20.6943333
  70.5504141  74.2559999  19.9802563  71.7225478  75.6309583  20.2545251
  71.4605253  74.4416451  21.5382579  70.2951020  77.7539053  19.6321868
  70.7048614  78.6779307  20.3443300  70.8065079  77.5448844  18.3668424
  70.4617857  76.7225136  17.8925293  71.6783007  78.4378992  17.6188779
  72.5488554  78.6155122  18.2502958  72.1762531  77.7679635  16.3060768
  71.2908696  77.2684443  15.9127873  72.6815523  78.7347330  15.2513963
  71.7738059  79.1473564  14.8111213  73.4093423  79.4751950  15.5832664
  73.0951235  78.3838988  14.3058886  73.2852129  76.7361788  16.5507557
  73.0869543  76.1249474  17.4312043  73.2711063  76.1037864  15.6630682
  74.6774176  77.3252676  16.8951052  74.7454311  78.0532666  17.7034910
  75.3470155  76.5009262  17.1404622  75.0966153  77.8584020  16.0417879
  71.0339896  79.7664563  17.2486356  71.7164995  80.7930680  17.2532476
  69.6664471  79.7841783  17.0880000  69.0432787  79.0085910  17.2618547
  68.9395410  81.0943049  16.8449015  69.7845221  81.7604969  16.6708466
  68.1547895  80.9815550  15.5042306  67.7877281  81.9808466  15.2701744
  69.0433404  80.5152789  14.3709975  69.9360516  81.1397956  14.4048437
  69.4001840  79.5014437  14.5524132  68.6156857  80.7443573  13.3949157
  66.8585581  80.0979187  15.4351942  65.9883952  80.4934207  15.9591145
  66.5530541  79.9754045  14.3960803  67.1524057  79.1260716  15.8317608
  67.9643196  81.6111557  17.9069957  67.6218679  82.7613740  17.8213275
  67.4774402  80.7514261  18.8848881  67.9776175  79.8769403  18.8127904
  66.5715566  80.9227107  20.0351984  66.1523183  81.9258357  19.9571992
  65.3724566  79.9134523  19.9599675  65.5578657  78.9183578  20.3643236
  64.7338701  80.2002335  20.7954715  64.5675017  79.7208351  18.6222640
  65.2633496  79.3330820  17.8782589  63.3332051  78.8353916  18.8498469
  62.7653339  78.8334323  17.9194604  63.6579886  77.8271248  19.1067782
  62.6384599  79.2676724  19.5699607  64.1234962  81.1562763  18.0354856
  64.9778200  81.8288340  17.9587584  63.6759710  81.1638143  17.0416216
  63.4545000  81.5467069  18.8023676  67.2808887  81.0021529  21.3994166
  67.0313347  80.2543011  22.3643709  68.3317291  81.8626557  21.4285943
  68.3513581  82.4453798  20.6038838  69.2270689  82.1289919  22.5430588
  68.6851111  82.0279966  23.4833681  70.0100207  81.3706936  22.5519806
  69.8495447  83.5276366  22.4351386  70.6996557  83.6659770  21.5789406
  69.5103323  84.5064107  23.2798223  70.0737409  85.3346887  23.1508795
  68.3854048  84.5299959  24.2573463  68.4892782  83.6942791  24.9493633
  68.6295667  85.7597310  25.1484525  69.4232673  85.5229686  25.8570310
  68.9872393  86.6030683  24.5577305  67.4489750  86.2325059  25.9610599
  66.8427809  85.3755070  26.6618748  67.1690386  87.4501797  25.9327302
  66.9948415  84.2646682  23.5947242  66.2803735  83.3278154  23.9784010
  66.5340055  85.0808404  22.6447972  65.6945838  84.7545035  22.1876588
  67.1647364  86.2765440  22.1618992  68.1473097  86.4904166  22.5825038
  67.4765873  86.2358992  20.6352943  68.0783512  87.1268270  20.4557733
  68.1128510  85.3769882  20.4218923  66.3041504  86.1353127  19.5770992
  66.7994639  86.0427457  18.6105602  65.7923214  85.2156672  19.8606189
  65.3511547  87.3288263  19.5632295  64.1096789  87.0082123  19.6171713
  65.7701030  88.5019705  19.5739425  66.4155143  87.5388435  22.5768976
  66.8796298  88.6636137  22.3449838  65.3393722  87.3411010  23.2663941
  64.9959415  86.4055405  23.4303554  64.3631980  88.3564533  23.6191553
  64.7807156  89.3512510  23.4637252  63.1228102  88.2881952  22.7234849
  62.3727805  89.0471243  22.9461551  63.4121929  88.3904332  21.6775831
  62.4726561  87.0290794  22.7870405  61.6010374  87.0699174  22.3867711
  63.8623958  88.2548572  25.0769263  63.0600403  89.0986106  25.5817863
  64.3162744  87.2759148  25.8484954  64.9809038  86.6073874  25.4859503
  63.8170206  86.9962125  27.2156561  62.7311207  86.9723228  27.3070387
  64.3165228  86.0987813  27.5806463  64.2666788  88.0632786  28.2204101
  63.6309176  88.3973541  29.1862602  65.5026386  88.5684013  27.9899669
  66.0111938  88.2331918  27.1842956  66.1838404  89.5558010  28.8008514
  66.0655586  89.2765418  29.8478107  67.7070589  89.5947130  28.5612283
  67.9385699  89.8613968  27.5300221  68.1221786  90.4058920  29.1593627
  68.4756820  88.4196381  28.8964708  68.2372244  87.7227634  30.0540938
  67.4190533  87.9177131  30.7315823  69.0597430  86.7255494  30.5103001
  68.8024797  86.1661905  31.3976181  70.2335985  86.3798219  29.8552587
  71.1549410  85.5532060  30.4440078  70.7716404  84.9153347  31.0504742
  70.5693110  87.2264123  28.7363272  71.5127912  87.1475097  28.2166933
  69.6630296  88.1886328  28.2497395  69.8572002  88.7969285  27.3787205
  65.5461926  90.9344853  28.6278332  65.9911304  91.8781439  29.3019449
  64.5970093  91.0881824  27.7135234  64.3164134  90.2666220  27.1973769
  64.0472166  92.4525188  27.2791872  64.9199087  93.1026518  27.2172544
  63.3361510  92.3499759  25.9103846  62.5436376  91.6228987  26.0875319
  62.8057762  93.2914476  25.7674302  64.1812347  91.9895770  24.6532459
  64.6287485  91.0103225  24.8232223  63.5388714  91.8980205  23.7774092
  65.1878809  93.0146717  24.2265449  65.8854711  92.7939115  23.1968938
  65.2032193  94.1222168  24.7317138  63.2661168  93.2607373  28.3325891
  62.8693837  94.3953700  28.0568702  62.9875703  92.6482556  29.5381294
  63.4298245  91.7558300  29.7057233  62.3203318  93.3556860  30.6937122
  62.7420554  94.3558370  30.5939756  60.8482988  93.5715153  30.4112134
  60.5026632  94.2661231  31.1768225  60.5401100  94.1857219  29.5651224
  59.9432910  92.3124450  30.4707389  60.1497801  91.8034077  31.4121975
  58.8924247  92.5978772  30.5187856  60.1344037  91.1639548  29.0187297
  59.5231241  92.2427078  27.6487667  59.1393132  91.6799957  26.7977991
  58.8495794  93.0224801  28.0042841  60.3912323  92.7987968  27.2948444
  62.6625582  92.8107415  32.1041297  62.8434134  91.6219409  32.1936361
  62.6419653  93.6710546  33.1311001  62.4860286  94.6153800  32.8085582
  62.9941261  93.2811381  34.5523642  62.3830772  93.7875351  35.2995464
  62.9444531  92.1952284  34.6325661  64.4526611  93.6983276  34.8746761
  65.3258218  93.6277855  34.0124019  64.7743464  94.0968081  36.1177073
  64.1232647  93.9320689  36.8720637  66.0157226  94.7500245  36.5380724
  66.3493728  95.4100735  35.7373772  65.8502553  95.5939327  37.8330955
  65.4680028  95.0204463  38.6775459  66.8885894  95.8323993  38.0635351
  65.1255064  96.9679999  37.7616781  64.6372136  97.3130823  36.6632490
  65.1684773  97.7484452  38.7411054  67.1807473  93.6851106  36.7010869
  68.3281172  94.0376834  36.4600780  66.8895797  92.4458760  37.0854882
  65.9036372  92.2753221  37.2230711  67.7807616  91.2294005  37.1510139
  68.6757193  91.4279708  37.7406930  67.1619055  89.9325134  37.7633535
  66.3462740  89.5707766  37.1372610  68.1354326  88.7507960  37.8349706
  69.1203596  89.0033431  38.2277031  67.6732323  87.8403066  38.2163916
  68.4772399  88.4428089  36.8468351  66.6563834  90.2638087  39.1545843
  66.2998508  89.3917275  39.7027213  67.4037726  90.6712555  39.8353900
  65.8600044  90.9858143  38.9740530  68.2923477  90.8917727  35.7966300
  69.5042230  90.6986497  35.5809240  67.4404912  91.1671889  34.7838150
  66.4757826  91.4178835  34.9468777  67.8503409  90.7484909  33.4131383
  68.3837445  89.8035766  33.5167036  66.6191925  90.5454707  32.4934882
  65.9476285  91.4039859  32.5008595  67.0933662  90.5714940  31.5123755
  65.8203076  89.2693642  32.6482627  65.1546465  89.1190440  31.7983218
  66.5054666  88.4217192  32.6607230  65.0284348  89.2632253  33.9064464
  65.4357209  88.7371670  34.9571238  63.9323706  90.0135156  33.9974596
  63.4684226  90.4949998  33.2404718  63.6312255  90.1243726  34.9551247
  68.8725650  91.8292263  32.8893603  69.8446929  91.4795806  32.2708619
  68.7601923  93.0773421  33.3259399  67.9755403  93.2384563  33.9411336
  69.6548076  94.1966015  32.9852920  69.8998965  94.1448219  31.9244642
  68.8912651  95.5611543  33.0553514  68.5172875  95.6060174  34.0782043
  69.6992455  96.2851776  32.9501616  67.9013403  95.7975324  31.9133628
  68.4398384  96.2202697  31.0651806  67.2884709  94.9260546  31.6831087
  66.8033851  96.7148432  32.4247053  66.0642288  96.2449277  33.0734949
  67.1280537  97.6655681  32.8475676  66.0195744  97.2971898  31.2631210
  65.6126681  98.2859997  31.4747401  66.7287241  97.3479244  30.4369051
  64.8870807  96.3191861  30.8735702  65.3498464  95.5021637  30.5015188
  64.4423202  96.0649927  31.7440205  64.2218886  96.7323206  30.2356516
  70.9511652  94.0965841  33.7987719  71.9983588  94.5575483  33.3440643
  70.8726072  93.3431782  34.8899811  69.9383878  93.0274203  35.1082267
  72.0558448  92.9346943  35.6389318  72.8255482  93.7028456  35.7137657
  71.5935240  92.5009315  37.0787741  71.0334341  91.5713192  37.1798711
  72.7491462  92.3870958  38.0747842  72.5413364  92.2095791  39.1299600
  73.3592293  91.5240618  37.8081918  73.3632733  93.2874638  38.0916788
  70.8148838  93.4631828  37.7261260  70.1067296  93.6009465  37.0927708
  72.7682646  91.8071786  34.9533888  74.0010802  91.7782725  34.8152455
  72.0840094  90.7898863  34.3510527  71.1383202  90.7168015  34.6980837
  72.7721087  89.7440861  33.5460988  73.6645495  89.3527530  34.0344715
  71.7210000  88.5992077  33.2088461  70.8340118  88.9056461  32.6543656
  72.2491987  87.9472246  32.5131276  71.5178789  87.7155749  34.3884953
  72.4693096  87.3312639  34.7561715  71.0808853  88.3185597  35.1844513
  70.7460670  86.4011166  34.0384754  69.7447203  86.7094424  33.7379095
  71.2126247  85.9330555  33.1716734  70.4938541  85.4637709  35.1987830
  71.3954977  85.0138613  35.6143822  70.1363668  86.0042597  36.0752388
  69.5160862  84.4529449  34.8634857  68.6147143  84.8596204  34.6579530
  69.9006461  84.0393350  34.0261422  69.5112093  83.6387245  35.4610825
  73.4397561  90.3658440  32.3155383  74.5921974  90.0359338  31.9469647
  72.6655916  91.2334211  31.5994755  71.6782918  91.1925693  31.8084495
  73.0938038  91.9298680  30.4166585  73.5167172  91.1998417  29.7265066
  71.9236843  92.6856419  29.7223266  71.2659421  93.1223213  30.4738493
  72.3205996  93.5380762  29.1710418  70.9952317  91.8812489  28.7553276
  70.3648454  91.1474983  29.2576484  70.0131601  92.7578405  28.0187466
  69.2539125  92.1239404  27.5606842  69.4930047  93.4513765  28.6794637
  70.4597880  93.3587438  27.2265733  71.8398011  91.1823350  27.7264923
  72.5036448  91.9676315  27.3649367  72.5246417  90.4640929  28.1772935
  71.2263607  90.6341870  27.0114175  74.1581423  92.9926499  30.7782603
  75.0352698  93.2277197  29.9522388  74.2840304  93.5509387  31.9782683
  73.5175395  93.5427345  32.6359383  75.4455875  94.3965741  32.3578368
  75.4752178  95.2033743  31.6255148  75.1782166  94.9960525  33.7018457
  74.4807055  95.8280828  33.6053360  74.7976228  94.3003279  34.4496537
  76.1078681  95.4767981  34.0063645  76.7951864  93.6304843  32.4277541
  77.7973500  94.0261726  31.8511444  76.7339824  92.4291621  32.9856008
  75.8378599  92.2166927  33.4002348  77.8181548  91.3956454  32.9697979
  78.7458665  91.8711591  33.2881437  77.3500818  90.2409708  33.9141331
  78.1585501  89.5469731  34.1440189  77.0481394  90.6567748  34.8754020
  76.5134155  89.6939756  33.4795160  78.1227050  90.9279762  31.5493023
  79.2062289  91.0889452  31.0718979  77.1343528  90.3202789  30.8972654
  76.2565675  90.2502174  31.3919210  77.3467836  89.3695750  29.7939765
  78.3867376  89.5945403  29.5573622  77.3474391  87.9177121  30.2402432
  77.3905844  87.3392789  29.3173918  78.6455699  87.5522649  30.9976639
  78.8426164  86.4887131  30.8629979  79.5121165  87.9964784  30.5078964
  78.5928341  87.8516875  32.0444041  76.1456757  87.2333907  30.8432223
  75.9602086  87.6681640  31.8254011  75.2417445  87.4875260  30.2896668
  76.2497111  85.6786539  30.8856696  76.8308862  85.3372276  30.0290695
  76.5681138  85.2876736  31.8520256  75.2042078  85.3829817  30.7984410
  76.4463695  89.6539437  28.5472913  75.8504186  88.7155766  27.9440997
  76.3614020  90.9059812  28.1786388  76.7904620  91.5828627  28.7933249
  75.6834009  91.3482535  26.8822105  74.6853773  90.9103273  26.8987157
  75.5219237  92.8774346  26.8810060  74.7364123  93.1620151  27.5810684
  76.4632095  93.3791728  27.1053710  75.1643663  93.3595487  25.5211586
  75.9968074  93.2004571  24.8357156  74.4012351  92.6779987  25.1453657
  74.8979075  94.9004569  25.4956872  75.5644591  95.6794698  26.2406226
  73.9125176  95.3439472  24.7601774  76.4180821  90.7484563  25.6376183
  75.8307250  90.2588139  24.6587678  77.6283065  90.9877687  25.5837059
  76.5109712 100.1845528  35.6743638  76.8305921  99.5109982  34.9929896
  76.9454855  99.8720830  36.5309036  76.7768194 101.1076843  35.3625097
  74.9807543 100.0937494  35.8077124  74.4353471 100.3707293  34.9055411
  74.6396393  98.5771607  36.0551007  75.1439614  97.9245949  35.3424177
  74.9654903  98.3247139  37.0641577  73.1244043  98.3247463  36.0523941
  72.6045054  98.9970455  36.7349034  72.7768208  98.4723084  35.0298919
  72.3757792  96.7865141  36.5821628  70.7467839  96.8593431  35.7859025
  70.9731357  96.5417679  34.7680540  70.0441814  96.2040256  36.3006931
  70.3533518  97.8744141  35.8401421  74.3856780 101.0019952  36.8994734
  74.2010728 100.5544971  38.0146035  73.9776617 102.2417656  36.5303153
  74.1232237 102.4966395  35.5639039  73.2746556 103.1166298  37.4978689
  73.7910831 103.0674513  38.4565055  73.2777046 104.5410869  37.0389735
  72.7742104 104.6624192  36.0798678  72.5223692 105.3597032  38.0725963
  72.9817102 105.0386767  39.0075015  72.7122899 106.4145662  37.8743534
  71.4524739 105.1607458  38.1345695  74.7268704 105.0476856  36.9150263
  75.2989416 104.4710766  36.1881375  74.5804613 106.0105125  36.4255053
  75.1216836 105.1968059  37.9200067  71.8207864 102.5990623  37.6307550
  71.0037579 102.9214897  36.7930281  71.4793979 101.8606689  38.6588477
  72.1553928 101.7834440  39.4052841  70.1220552 101.3499284  38.8388600
  69.4820830 102.2127917  38.6544622  69.8005372 100.1774380  37.8307503
  70.1362395 100.5393666  36.8589418  70.4877966  99.3580351  38.0413782
  68.3213558  99.7002504  37.7819710  68.1615975  98.8946838  37.0652845
  68.1412420  99.1405356  38.6997856  67.1764985 100.7421236  37.6885978
  67.2645480 101.8717355  37.2524327  65.9710599 100.4152127  38.0609853
  65.7195085  99.4463900  38.1959431  65.2903747 101.1603532  38.0218292
  69.7286294 101.0063222  40.2943987  68.7414653 101.5196282  40.7655896
  70.5612688 100.1282949  40.9116708  71.3995760  99.8153603  40.4432554
  70.0936561  99.5314229  42.1608375  69.0878774  99.1189581  42.0809501
  71.1606877  98.3380989  42.4321588  72.1364822  98.7374130  42.7086956
  70.8031790  97.7578678  43.2828171  71.4611728  97.3974306  41.2850835
  72.6936925  97.3440876  40.6398330  72.5007116  96.2399481  39.8579784
  73.2814625  95.8282886  39.2355914  71.2261418  95.7559205  39.9022428
  70.8673446  94.8702764  39.5751356  70.5330373  96.4693347  40.8752214
  69.5567809  96.3701512  41.3263193  70.0118390 100.5000781  43.3976079
  69.1070430 100.4126689  44.2713399  70.9510177 101.4499941  43.4648009
  71.6180497 101.5525805  42.7133727  71.1755748 102.3070642  44.6757131
  71.4470748 101.6615110  45.5109673  72.3045012 103.3403896  44.3522597
  73.2351274 102.7895784  44.2157237  72.0030429 103.8689686  43.4479199
  72.6389688 104.3167913  45.4429211  71.7270708 104.8353827  45.7389025
  73.0238377 103.8614382  46.3554100  73.6053409 105.3403730  44.9625040
  74.6535599 105.0109278  44.2676707  73.3892837 106.5023968  45.4243393
  69.8959540 103.1192361  44.9596440  69.4672459 103.4092813  46.1583562
  69.1533746 103.5233457  43.9310327  69.4198263 103.2522661  42.9952869
  68.0086435 104.3917785  44.1209364  68.2796172 105.1776555  44.8259688
  67.8314744 105.1258171  42.8011863  67.6574333 104.3074129  42.1025990
  66.9043559 105.6925500  42.8870076  68.8884687 106.1178407  42.3614420
  69.8301040 105.6543177  42.0672147  68.4989497 106.4729389  41.4073559
  69.0177874 107.3226115  43.2442878  70.1071155 107.4480697  43.8949310
  68.1150736 108.1828882  43.3178973  66.7917671 103.6163409  44.6219230
  66.1117116 104.0406156  45.5344371  66.6950258 102.3108105  44.2096360
  67.4140654 101.9760836  43.5842981  65.8125791 101.3146550  44.7397799
  64.8574076 101.8068818  44.9227016  65.5671718 100.2119199  43.7303493
  66.4604538  99.6006498  43.6019103  64.9324076  99.4210572  44.1299873
  64.8636133 100.6979396  42.4355647  63.9674850 101.2771280  42.6582644
  65.5176004 101.3940649  41.9103881  64.5466112  99.5778215  41.4628494
  64.2258492  99.9965951  40.5089928  65.3537025  98.8492331  41.3862813
  63.4146205  98.8288679  41.9790747  62.9819561  99.1786815  42.8220053
  62.8461282  97.7714775  41.5223371  63.3158706  97.1362671  40.4775275
  63.9820479  97.6402808  39.9098271  62.9069699  96.2867339  40.1153209
  61.7564341  97.2697732  42.0551206  61.3885028  97.7064379  42.8882184
  61.3125159  96.4600889  41.6459165  66.1664310 100.8880820  46.1578423
  65.2588577 100.6881730  46.9594154  67.4579155 100.7404904  46.4699956
  68.1591003 101.0268486  45.8018349  67.9239872 100.5119768  47.9094382
  67.4879297  99.6542265  48.4215125  69.4569846 100.3572092  47.8921009
  69.8512803 101.2155661  47.3481711  70.2026415 100.2086516  49.2301753
  69.8337289 101.0348888  49.8379087  69.9363201  99.2624967  49.7013063
  71.2887505 100.1459824  49.1627983  69.7445095  99.0162701  47.1822872
  69.4198221  98.2528731  47.8893254  69.1448464  98.8820515  46.2820154
  71.1885369  98.8223453  46.8790320  71.2716995  97.8521289  46.3892728
  71.4143939  99.6458906  46.2016376  71.8781230  98.7710782  47.7216074
  67.5349551 101.7298116  48.7896338  66.9365731 101.5152716  49.8484107
  67.6947736 102.9617030  48.3382306  68.3494857 103.0989944  47.5815252
  67.4083088 104.1721894  49.1219006  67.7957879 104.0654241  50.1350972
  68.0012564 105.4175092  48.5050241  67.7801573 105.3968202  47.4378844
  67.5177255 106.2418119  49.0292626  69.5595763 105.5559803  48.7549031
  69.7226766 105.5912833  49.8320531  70.0795060 104.7182873  48.2900978
  70.0488355 106.8470828  48.0993817  69.5351727 106.7623875  47.1417398
  69.6740246 107.7700326  48.5418525  71.4720711 106.7817285  47.7945546
  71.7794404 106.9155210  46.8418075  72.4971915 107.0136247  48.6091234
  72.3397629 107.2572094  49.8478529  71.4191930 107.4061228  50.2357678
  73.1399904 107.2409346  50.4638652  73.6885871 106.9922366  48.1619796
  73.7030749 106.8343092  47.1645038  74.4926924 107.2152481  48.7309967
  65.8689742 104.4444002  49.2507928  65.3728179 104.8645135  50.3215625
  65.0536956 103.9772624  48.2785318  65.4888408 103.7693872  47.3910992
  63.6166992 103.8414326  48.3637549  63.1727078 104.7019974  48.8641631
  63.0840529 103.5801100  46.9497449  63.7245259 102.7609672  46.6227904
  62.0545416 103.2662490  47.1220794  63.0533593 104.6667174  45.8883994
  63.3452814 105.8251005  46.1333711  62.6848627 104.3573576  44.7086315
  62.5289930 103.3810968  44.5019393  62.9497467 104.9514369  43.9359698
  63.2159935 102.7283308  49.3231419  62.3867916 102.8492796  50.2019107
  63.8997556 101.5647658  49.1902481  64.5993915 101.5837118  48.4620650
  63.7079352 100.3577397  50.0947479  62.7262005  99.9216629  49.9099941
  64.4993597  99.7009434  49.7336853  63.8561667 100.6453178  51.5336543
  63.0326990 100.1352945  52.2809587  64.9155842 101.4112065  51.9537667
  65.6198254 101.6924677  51.2866561  64.9938461 101.8284070  53.3577165
  65.1268086 100.8635373  53.8470501  66.1252863 102.8336742  53.7309992
  66.0010730 103.8280300  53.3021283  66.0871265 103.0080353  54.8062862
  67.5766053 102.3960118  53.3433482  67.8913181 101.5258853  53.9194867
  67.6330110 101.9359217  52.3568197  68.7481184 103.7838495  53.2931592
  69.2925573 103.8972560  55.0624067  68.5417577 104.2214383  55.7830342
  69.6688311 102.9764669  55.5081259  69.9948983 104.7085732  55.2536697
  63.7209211 102.5119453  53.7938604  63.0907076 102.2946214  54.7504776
  63.2294335 103.4988359  53.0153112  63.7080423 103.6222225  52.1345101
  62.0130887 104.2709618  53.3258609  62.0838929 104.6992258  54.3256993
  62.0301343 105.4619459  52.3748689  62.9596520 105.9730276  52.6256535
  62.1504442 105.1290409  51.3439471  60.8831583 106.4880157  52.4541608
  59.8847514 106.0518346  52.4220726  60.9093760 106.9666316  53.4331113
  60.9918878 107.5787128  51.3717255  61.9305406 108.1174959  51.5011226
  60.9082575 107.1138591  50.3893704  59.9136045 108.6572852  51.6208494
  58.8742321 108.3550780  51.4924913  60.1301428 108.9661083  52.6435125
  60.0548607 109.7287922  50.5558920  60.0638590 109.3275748  49.6290459
  59.3365238 110.4291955  50.6722296  60.9442662 110.1971003  50.6546135
  60.7280549 103.3438076  53.3076955  60.0547185 103.4301267  54.3140420
  60.5474170 102.3969676  52.3405043  61.0669521 102.4872850  51.4790950
  59.3714492 101.4865207  52.3413268  58.4654409 102.0334761  52.6022651
  59.3017012 100.6936099  50.9970229  59.3637369 101.3881245  50.1592230
  60.2952746 100.2528149  50.9156956  58.4724366  99.9862480  51.0047280
  59.5059338 100.5219238  53.5474747  58.4899900 100.1482265  54.1793599
  60.7122635 100.0030546  53.8558520  61.4990676 100.3623948  53.3343983
  60.9194910  99.1468091  55.0548543  60.1724784  98.3532052  55.0711348
  62.3978347  98.6057283  55.0735635  62.6559015  98.2031496  54.0940571
  63.1018360  99.4014510  55.3170948  62.6773494  97.5355594  56.1387946
  62.7238913  96.1547724  55.7789172  62.5128975  95.8221771  54.7733019
  62.8539119  95.1810794  56.8355219  62.7561636  94.1282177  56.6156869
  63.1700918  95.6263278  58.1742429  63.3848590  94.7487995  59.2340610
  63.2664044  95.2422074  60.0489949  63.2669567  96.9307539  58.4427901
  63.4627820  97.2048506  59.4689107  63.0835253  97.8859190  57.4442736
  63.1017360  98.9279922  57.7273867  60.6834143  99.8761120  56.3639974
  60.1100543  99.3486599  57.3496492  61.1592816 101.1371242  56.4761702
  61.4963368 101.6006050  55.6444973  60.8324224 102.1384429  57.4948323
  61.0989360 101.6225413  58.4172835  61.6655139 103.3982219  57.2078149
  62.7039507 103.0785459  57.1208877  61.4252944 103.8404772  56.2409618
  61.5986596 104.3500774  58.2472859  61.9448213 103.9168739  59.0309360
  59.3405408 102.3859809  57.6425445  58.7698020 102.0407881  58.6923132
  58.6864028 102.7539358  56.5551417  59.2528426 103.0993029  55.7935796
  57.2136153 102.9739944  56.5481449  56.8423378 103.7082176  57.2631087
  56.8630783 103.5756542  55.1290148  57.2044998 102.9865889  54.2778195
  55.7768779 103.4910416  55.0956537  57.2196659 105.1400060  55.0295255
  58.2172032 105.3065495  55.4360847  57.2068182 105.5241062  53.5950997
  58.0501703 105.1326041  53.0262549  56.3094805 105.1232514  53.1237181
  57.2942694 106.6093517  53.5431863  56.1471987 105.9538561  55.7543613
  55.1617783 105.7808339  55.3218006  56.0387028 105.5845017  56.7741190
  56.4386976 107.0040626  55.7404077  56.3585358 101.7506965  56.8623664
  55.3740298 101.9218853  57.5711259  56.8334811 100.5878120  56.6229127
  57.7458668 100.6215938  56.1910402  56.2899489  99.2816991  57.0016817
  55.2711708  99.3234205  56.6163828  56.9885574  98.1693790  56.2143561
  56.7906704  98.2839813  55.1486136  58.0576719  98.2884644  56.3901771
  56.5472342  96.7639726  56.6184120  57.0227743  96.4585095  57.5504280
  55.0099348  96.5551138  56.6683603  54.7609094  95.5171570  56.4476066
  54.6279684  96.9036306  57.6279122  54.5775121  97.1146447  55.8388809
  57.0701218  95.8846251  55.4973788  58.0742560  96.2394878  55.2652371
  57.2154786  94.8986917  55.9388613  56.4231908  95.7899821  54.6252355
  56.4604303  99.0615556  58.5025033  55.5539820  98.5975597  59.1697264
  57.6749906  99.2963064  59.0608964  58.5095030  99.3939262  58.5003971
  58.0038212  99.0666748  60.4646219  57.5803896  98.1205341  60.8017139
  59.5490570  99.1336706  60.7203142  60.1095981  98.3673251  60.1849562
  60.0046066 100.0202208  60.2791736  59.9786829  99.1612729  62.1928482
  61.0582173  99.2098296  62.3354936  59.6034406 100.0793636  62.6449576
  59.5098303  97.9009359  62.9618592  59.0153062  96.9300122  62.3707467
  59.6073343  97.8613986  64.2412417  57.0535131 100.0050898  61.3040668
  56.6415525  99.6586989  62.3389083  56.8233554 101.2383515  60.8097525
  57.2900272 101.5218414  59.9600756  55.7928271 102.0319451  61.3519360
  55.9844711 102.1240544  62.4209996  55.8075990 103.3806179  60.6886309
  55.6075831 103.2017798  59.6321696  54.9589790 103.9456559  61.0742318
  57.1301125 104.1499691  60.8777588  57.0886393 104.5967319  61.8711283
  57.9399364 103.4266918  60.7820722  57.4138511 105.2256669  59.8267959
  56.3859343 105.7919831  59.4337853  58.6965772 105.4798612  59.4492779
  59.4616765 104.9319390  59.8160350  58.8202477 106.2189440  58.7721056
  54.4625751 101.4308969  61.1959853  53.8261826 101.2870886  62.2251804
  53.9900145 101.1381034  60.0050408  54.5615552 101.2402637  59.1785999
  52.6509743 100.6364375  59.7037116  51.8635478 101.3652831  59.8956584
  52.6503400 100.4555132  58.1731665  52.9475955 101.3622003  57.6462342
  53.4722706  99.7466257  58.0730789  51.4882878  99.7836411  57.5113969
  51.3307599  98.8436378  58.0402448  50.1090016 100.5795652  57.4694622
  49.6496109 100.5988084  58.4577413  50.1777872 101.5856374  57.0557139
  49.4450351 100.0743701  56.7680161  51.8920590  99.4274779  56.0438021
  51.0367655  98.9283886  55.5882935  52.1231485 100.3469965  55.5060440
  52.7317920  98.7362515  55.9720070  52.3641901  99.3406929  60.5031714
  51.2609866  99.1990679  61.0909113  53.3489342  98.5275664  60.7868751
  54.2459162  98.8709164  60.4744106  53.2647947  97.3437105  61.6717358
  52.3589830  96.8118801  61.3805973  54.4889921  96.4590861  61.4032021
  54.7214363  96.4634645  60.3382839  55.3247039  96.9838356  61.8661532
  54.4382723  95.1122162  62.0561456  54.1502761  95.3318485  63.0842116
  53.7255520  94.4429297  61.5742896  55.8222213  94.4269236  62.0570111
  55.7929339  93.3789251  62.3552433  56.1523132  94.2861063  61.0277833
  56.7610764  95.2069028  62.8725239  57.4927131  95.7336974  62.4172271
  56.8498935  95.2979843  64.2072509  57.6045235  96.0911167  64.8625451
  58.2993729  96.6636573  64.4048527  57.6037340  96.1742494  65.8691177
  56.0564270  94.6168292  64.9606718  55.4388046  94.0104709  64.4401220
  56.1394164  94.5955275  65.9670315  53.1462610  97.7899111  63.1954891
  52.1361377  97.3947835  63.8021161  53.9357961  98.7240371  63.7319808
  54.6773156  99.0763560  63.1436542  53.8359780  99.1472056  65.1658248
  53.7416203  98.2074888  65.7100023  55.1357678  99.8428595  65.5935437
  54.8618161 100.3546486  66.5161078  55.8812617  99.1509789  65.9855131
  55.5908727 100.8110036  64.6865769  55.8333791 100.3619796  63.8734541
  52.5240419  99.9097170  65.5060651  52.0268900 100.0408157  66.6361788
  51.9159349 100.4287035  64.4846136  52.4129153 100.4914470  63.6075881
  50.5416556 101.0636588  64.4035910  50.4619083 101.2977693  63.3420197
  49.6746827 100.4238292  64.5681395  50.3616611 102.3425715  65.2557268
  51.3196026 103.0617845  65.5082948  49.1023306 102.6146353  65.6045754
  48.3947848 101.9940089  65.2381032  48.6859485 103.9101473  66.1455041
  47.5989271 103.8974556  66.2250321  49.0632442 104.0265559  67.5911626
  50.1412575 103.9029973  67.6947042  48.7579023 104.9604671  68.0630486
  48.4853864 102.9690334  68.3617390  47.6524635 103.3137810  68.6918742
  49.1743744 105.1036589  65.2491595  49.7315955 106.1271491  65.7102866
  48.8861912 105.0516695  63.9278570  48.1528280 104.4755193  63.5401337
  49.3742848 106.0459774  62.9715880  49.3940042 106.9841066  63.5262273
  50.8898778 105.8122409  62.7628193  51.4677381 105.8313271  63.6868395
  51.1733168 104.5734622  61.8763139  50.9809763 104.8079652  60.8293563
  52.2456411 104.3780104  61.8808179  50.6614300 103.7323784  62.3439139
  51.4150141 106.9086203  61.9898009  52.3364804 106.7261697  61.7917819
  48.4776598 106.2688196  61.7149929  47.5061316 105.5790594  61.4253951
  48.7475507 107.3866382  60.9950783  49.6967373 107.6916302  61.1567096
  47.8526230 108.0457865  60.0641129  46.8859213 108.2345684  60.5309641
  48.4019200 109.4244256  59.7569870  48.4650444 110.0686487  60.6339709
  49.3924355 109.4073333  59.3023586  47.3742294 110.1659330  58.8199733
  47.8311772 110.6107565  57.7672532  46.2918958 110.4426137  59.2429129
  47.6201844 107.2690270  58.7224166  48.3890330 106.4068775  58.3044286
  46.5751575 107.6510061  58.0006098  46.1058193 108.4430466  58.4159331
  46.2746242 107.3077453  56.5808943  46.1312451 106.2315086  56.4846815
  45.0285548 108.0820274  56.0437947  45.3100879 109.1333651  55.9843955
  44.9307930 107.8211647  54.9899912  43.7592845 107.7355623  56.7233643
  43.3702622 106.8779061  56.1745587  43.8638109 107.4406544  57.7674947
  42.7243142 108.8327099  56.6770816  43.0310832 109.9711537  56.2541815
  41.5146817 108.6330702  57.1918796  41.2318690 107.8278444  57.7319986
  40.8416517 109.3349847  56.9190299  47.4933863 107.5834151  55.6468750
  47.8757382 106.6675214  54.8607676  48.1567509 108.7601815  55.6537827
  47.8731167 109.4500385  56.3347738  49.2748851 109.0867578  54.8587981
  48.8695286 109.2310246  53.8573123  49.8330240 110.4366577  55.3825076
  50.2747874 110.3159206  56.3716331  50.6865597 110.8003904  54.8104278
  49.0986074 111.2390899  55.3129344  50.4111669 108.0219447  54.7141827
  50.9639561 107.7304385  53.6870423  50.7051399 107.3420311  55.8039106
  50.1695804 107.5402018  56.6369814  51.8142658 106.4180003  56.0391200
  52.7976731 106.8386112  55.8291184  51.8708451 106.0504290  57.5070052
  50.8884788 105.6299840  57.7221542  52.8743866 104.8873817  57.7714570
  52.7305017 103.9664341  57.2064338  53.8080676 105.3938370  57.5268288
  52.9073944 104.5273145  58.7997345  52.1197983 107.3430253  58.3038119
  52.4460823 107.0440091  59.2999186  53.0105777 107.8979483  58.0094094
  51.1680756 107.8665163  58.3948266  51.6593673 105.1365917  55.1850105
  52.5782876 104.6455377  54.5613854  50.4319648 104.6024609  55.1104475
  49.7042565 104.9566199  55.7146924  50.0557751 103.4900643  54.2490958
  50.8773975 102.7747640  54.2862717  48.7044471 102.9680404  54.7488751
  48.7285366 102.9515622  55.8384846  47.9955460 103.7825605  54.6001602
  48.3236511 101.6181761  54.0631108  48.0877814 101.6494630  52.9993968
  49.1637277 100.9237866  54.0491673  47.1280590 100.9903684  54.7126201
  47.3353547 100.8471145  55.7730949  46.2821595 101.6636297  54.5737839
  46.8441201  99.6468175  54.1494203  47.1829660  99.4477743  53.2190089
  46.2433770  98.6434733  54.7234781  45.6639570  98.7527142  55.9195333
  45.5227520  99.6860166  56.2788535  45.3465153  97.9164060  56.3884889
  46.3722206  97.4788326  54.1522477  46.8597897  97.3788195  53.2733997
  46.1143275  96.6058065  54.5897599  50.0319933 103.8887045  52.7944076
  50.4854130 103.0782107  51.9758537  49.7079003 105.1211573  52.5361506
  49.6784795 105.7106016  53.3557793  49.6396701 105.6306694  51.1730234
  49.1273016 104.8440671  50.6190895  48.8717814 106.9659838  51.0557556
  49.2308726 107.6931985  51.7839810  49.0557663 107.3509962  50.0527528
  47.3620052 106.7877002  51.0586388  46.6801924 107.8262245  51.0222088
  46.7739556 105.6916932  51.0858938  50.9854724 105.7683273  50.5128565
  51.2510215 105.3698219  49.3825462  51.9557563 106.2676609  51.3077136
  51.7024280 106.6810757  52.1937232  53.3394976 106.3380023  50.9202409
  53.4525071 106.7029186  49.8993761  54.0952374 107.2833038  51.7826666
  54.0553126 106.9070245  52.8048798  55.1582480 107.2275009  51.5481529
  53.7551038 108.8105453  51.6273546  54.4963509 109.2039487  50.9317345
  52.7972644 108.8247495  51.1073142  53.7558860 109.5508599  52.9721634
  54.1255772 109.0441535  54.0358299  53.3370862 110.8410914  52.9524158
  52.9487529 111.2368560  52.1082164  53.2324663 111.3568129  53.8144982
  53.9002158 104.9214266  50.8271789  54.4924345 104.5830788  49.8568358
  53.6195378 104.0048112  51.7356319  52.8373195 104.2667796  52.3183972
  54.0819486 102.6177582  51.6728772  55.1706768 102.6682079  51.6578480
  53.5945278 101.9396671  52.9010591  54.0122848 102.5608446  53.6933454
  52.5085960 101.9985655  52.9744950  54.0523865 100.4619675  52.9411674
  55.4326229 100.2892102  52.9774055  56.0846062 101.1192840  53.2060875
  55.9245667  99.0182390  52.6355470  56.9864896  98.8377800  52.5570762
  55.1211993  97.8853296  52.4582582  55.6013720  96.9464077  52.2253203
  53.7258881  98.0852650  52.4783193  53.0596765  97.2390678  52.3976155
  53.1657670  99.3682066  52.6638749  52.1167618  99.6129234  52.7419887
  53.6635269 101.8887333  50.3593786  54.5506315 101.3670882  49.6312817
  52.3782979 101.9352696  50.0212497  51.7798252 102.5001745  50.6067521
  51.8373988 101.4630645  48.7496276  52.0813666 100.4143431  48.5800292
  50.2585105 101.5392805  48.7582439  49.8395533 102.3039371  49.4123657
  49.8895525 101.6957984  47.7445962  49.5884392 100.2280796  49.2273962
  50.0665979  99.2749708  49.8356633  48.3430199 100.0156859  48.9793148
  47.8382337 100.5930725  48.3221118  47.8860264  99.1464652  49.2153495
  52.4146246 102.1214665  47.4943077  52.4348163 101.5351670  46.4035719
  52.9464964 103.2972381  47.6698395  52.9385627 103.7663951  48.5642268
  53.5971332 104.0172174  46.5135160  53.1171279 103.8096656  45.5571545
  53.5512218 105.5368249  46.8459416  54.2112945 105.5357262  47.7133532
  54.0240489 106.0827075  46.0295187  52.2695571 106.1845667  47.0016541
  51.8026734 105.7941081  47.7440571  55.0578101 103.5722140  46.3139434
  55.5378013 103.8464715  45.2453703  55.6362768 102.8353698  47.2957300
  54.9969042 102.5770243  48.0336733  57.0835181 102.6439585  47.3765948
  57.6072385 102.8512133  46.4433926  57.7513732 103.4422697  48.4812582
  57.2712257 103.0389738  49.3728362  58.8156967 103.2214586  48.4002772
  57.6133346 104.9841920  48.3001792  58.1864810 105.2667980  47.4171520
  56.5602131 105.2565091  48.2303024  58.3225079 105.9575981  49.7204253
  57.5449699 107.4671322  49.2797244  56.4668810 107.3126246  49.3238514
  57.8204698 108.3956936  49.7796985  57.7450574 107.6989421  48.2336225
  57.4595876 101.1362420  47.6184725  58.6070341 100.7117820  47.4855029
  56.5105523 100.2629909  47.9342090  55.5789463 100.6244918  48.0809307
  56.6615277  98.8108891  48.3142803  57.4267085  98.7330914  49.0866493
  55.4130091  98.2736433  49.0052128  55.7701852  97.3173160  49.3872724
  55.0850503  98.9385216  49.8042622  54.2131244  98.0236394  48.0977638
  54.0118271  98.9882159  47.6317430  54.5192543  97.2556051  47.3874767
  52.8576249  97.6654156  48.7874088  52.9115318  96.6708744  49.2302201
  52.6265041  98.4047969  49.5542191  51.7596808  97.6690999  47.7596299
  51.6404914  98.7164845  47.4823584  52.1319730  97.1575027  46.8720662
  50.5372533  97.0028593  48.2140817  49.8598346  96.8627144  47.4781668
  50.6663585  96.1123412  48.6727870  50.1276990  97.5840206  48.9314496
  57.2226473  97.9043664  47.2171710  57.8577334  96.9317166  47.6161869
  57.2343827  98.3322724  45.9329779  56.5003843  98.9921424  45.7186933
  58.0188844  97.8760781  44.8286764  57.7043566  96.8933912  44.4772377
  57.7698815  98.8064495  43.6065987  58.3074123  98.4480219  42.7287042
  56.6856837  98.7195986  43.5353814  58.1985873 100.3118109  43.9112615
  57.4181115 100.7631310  44.5238529  59.1995411 100.2820927  44.3417360
  58.1504948 101.1477341  42.5915278  57.2201106 100.9791414  42.0492529
  58.0466276 102.2060497  42.8308600  59.3129384 100.8894483  41.6436718
  59.4783238  99.8205669  41.5086117  58.8630988 101.2489831  40.7182102
  60.5477196 101.6054797  41.9530464  60.4925718 102.6103417  41.8675413
  60.9921320 101.3345294  42.8186038  61.1500156 101.3831256  41.1733678
  59.5103591  97.6557323  45.0971989  60.1375213  96.9580693  44.2998080
  60.0589916  98.3377843  46.1500170  59.3924979  98.8427287  46.7165126
  61.4925499  98.4630334  46.5005319  62.0227896  97.8065938  45.8105791
  62.0635029  99.8930265  46.2930778  61.5756392 100.5863707  46.9781786
  63.1249542  99.9252655  46.5388047  61.8663807 100.5035249  44.8559770
  61.6937337  99.7578045  43.8646996  61.9031658 101.7356075  44.7613751
  61.8903791  97.8871994  47.8175041  63.0312249  97.9367339  48.2081191
  60.9554092  97.1818177  48.4711051  60.0233758  97.2030211  48.0825641
  61.1784558  96.6549932  49.8322261  61.4616138  97.4779883  50.4884278
  59.7498932  96.1276183  50.2922322  59.1007011  97.0029152  50.3147529
  59.3713502  95.4467376  49.5298631  59.6924444  95.5534054  51.6651905
  60.2840994  94.6385233  51.6330182  60.1263645  96.4349430  52.8171373
  59.3441529  97.1251244  53.1331917  60.5092788  95.7659036  53.5877624
  61.0008553  97.0347463  52.5649265  58.2467225  95.0732621  51.9442143
  57.5275613  95.8399255  51.6558684  58.0723347  94.2185908  51.2905880
  58.1296263  94.7738946  52.9857360  62.2157306  95.4648813  49.9280148
  62.9408864  95.4391649  50.8944604  62.3944042  94.7249376  48.8400937
  61.8470400  94.9311623  48.0167081  63.4954119  93.7561211  48.6540079
  63.4421646  92.9949877  49.4324298  63.3824228  93.3750861  47.6390448
  64.8388555  94.4530000  48.6493272  65.7903053  93.9566157  49.1735272
  65.0001744  95.6473303  48.0433328  64.2289344  96.0648865  47.5423981
  66.3119512  96.3481599  48.1598295  67.0484881  95.5792557  47.9265773
  66.4038386  97.4521762  47.1062228  65.5355100  98.0790541  47.3090430
  67.3359828  97.9920759  47.2727024  66.4765613  96.9675551  45.6695820
  67.7257823  96.6843766  44.9915824  68.5331305  96.6047933  45.7045054
  67.8663344  96.3808046  43.6436124  68.8129852  96.1469673  43.1793147
  66.6518085  96.2689415  42.8786410  66.7194639  96.0662543  41.5538626
  65.9479742  95.7239455  41.0964478  65.4008096  96.3912376  43.5011361
  64.4872553  96.4084381  42.9253533  65.3314165  96.7377805  44.8613707
  64.3744473  96.8737561  45.3431648  66.6237354  96.9764217  49.5274076
  67.7993272  96.9962776  49.9425568  65.6179131  97.3529565  50.3067806
  64.6531298  97.2334241  50.0329099  65.8606218  97.4945038  51.7210546
  66.5603574  98.3236283  51.8260464  64.9375285  97.8415582  52.1853304
  66.2567567  96.1935616  52.4056296  67.2023061  96.1493098  53.2130311
  65.6483198  95.0770793  51.9973261  64.7960539  95.2552493  51.4854685
  66.0102843  93.7234365  52.4824634  65.9650599  93.8131081  53.5678297
  64.9420738  92.7180333  51.9817660  64.4401375  93.0331437  51.0669625
  65.4083604  91.7451554  51.8262124  63.6449859  92.5769087  52.8548120
  63.2236412  93.5578953  53.0744346  62.5013563  91.8229438  52.2106796
  61.6980692  91.5308976  52.8870939  62.0810123  92.4262758  51.4060670
  62.9607629  90.9302827  51.7861707  63.9110788  91.9650033  54.2482212
  64.1823122  90.9189621  54.1056107  64.7808560  92.4368620  54.7053182
  63.0875242  91.9901350  54.9618222  67.3990220  93.2499304  52.1143905
  68.0696680  92.5647012  52.8737780  67.8504518  93.6322069  50.9338074
  67.1773799  94.1824338  50.4196824  69.2928056  93.5832168  50.5573985
  69.5673400  92.5506014  50.7728972  69.4520882  93.8873394  49.1095024
  68.7719643  93.2850687  48.5071721  69.0203869  94.8834275  49.0118173
  70.8800726  93.7456457  48.6256270  71.5673867  94.4042720  49.1565868
  71.4441091  92.2936022  48.6665285  71.4935467  92.0093508  49.7176556
  70.8131868  91.6062058  48.1030350  72.4952259  92.3191427  48.3791244
  70.7652180  94.1447915  47.1829305  71.7659987  94.0730974  46.7570221
  70.0771808  93.5255002  46.6074433  70.4971316  95.2012968  47.1777763
  70.2256458  94.3083785  51.4725555  71.3033388  93.8364583  51.6741094
  69.8020294  95.3638520  52.1752838  68.8639963  95.7119780  52.0374354
  70.6163888  95.8794274  53.3383640  71.6590897  95.9189951  53.0232192
  70.2262717  97.2960060  53.7133534  69.1549987  97.2842076  53.9141934
  70.8497579  97.5599791  54.5675684  70.4650126  98.3690243  52.7050613
  70.1664189  98.1267581  51.6851345  69.6376072  99.6419801  53.0350304
  69.9131805 100.0673722  54.0000204  69.9575898 100.4389333  52.3637799
  68.5610117  99.4961233  52.9468945  71.9424083  98.8105866  52.6901855
  72.2843972  99.6716346  53.2644133  72.6790684  98.0290903  52.8764543
  72.1443863  99.0964482  51.6579123  70.6482684  95.0500720  54.5997561
  71.5714794  95.3079076  55.4077393  69.7316593  94.1110169  54.8923715
  69.1181755  93.6919385  54.2081852  69.4574293  93.7240224  56.2867952
  69.2616966  94.6647274  56.8014435  68.1457985  92.8584719  56.3784200
  67.3581493  93.2945712  55.7639885  68.3803384  91.8874066  55.9423874
  67.7336826  92.8071915  57.7866255  68.3732605  92.1159895  58.3355170
  67.8834507  93.8100874  58.1864620  66.3180433  92.2068911  57.8160781
  65.7035418  93.0157456  57.4207994  66.1945795  91.4293023  57.0622795
  65.9487035  91.8456367  59.2684776  66.4522045  90.9182714  59.5415930
  66.1961999  92.7145987  59.8781912  64.4535081  91.6216843  59.5103308
  64.0969668  90.7086576  59.2666905  64.2394783  91.8070920  60.4798238
  63.8906535  92.2954884  59.0110484  70.7099810  92.9839580  56.9235384
  70.9618117  93.1277151  58.1193176  71.5040928  92.3706773  56.0831795
  71.1473144  92.3054422  55.1405483  72.7812499  91.6809904  56.3642633
  72.5101344  90.8298777  56.9889261  73.4676681  91.3524633  55.0185318
  72.8174845  90.7453335  54.3886472  73.8237635  92.3034985  54.6225091
  74.7604131  90.5000855  55.1711251  75.4837508  91.1730835  55.6315126
  74.5280763  89.6794073  55.8498053  75.2655325  89.9524773  53.8668956
  74.5607358  89.1653231  53.5990292  75.2702263  90.8560619  53.2572950
  76.6427752  89.3610600  54.1013167  76.8955522  88.8765645  54.9507093
  77.5170908  89.1646619  53.1476011  77.4329987  89.6964249  51.9674503
  76.6261581  90.2483087  51.7134148  78.0946408  89.3962664  51.2658560
  78.6742322  88.6114830  53.4026258  78.8747654  88.4406496  54.3776696
  79.3092137  88.5135965  52.6233205  73.6268014  92.5817854  57.2302807
  74.1438646  92.1263620  58.2510370  73.8179453  93.8838668  56.8505067
  73.3407217  94.2923803  56.0596373  74.7927933  94.7000779  57.5145717
  75.5821545  94.0494426  57.8909793  75.3298061  95.6237376  56.4723149
  74.6076722  96.3927313  56.1979585  76.2936475  96.0196294  56.7922840
  75.9138825  94.8910738  55.2463215  76.9781311  93.9935099  55.3984252
  77.2883282  93.8669303  56.4251458  77.4725815  93.2720474  54.2828021
  78.1938862  92.4718997  54.3595424  76.9912459  93.4768953  52.9702494
  77.4346079  92.6519268  51.9725424  77.0130007  92.8170762  51.1260353
  75.8998609  94.3501015  52.8288591  75.4259766  94.3105313  51.8591850
  75.3001696  94.9521710  53.9631126  74.4009473  95.5399642  53.8522137
  74.1472456  95.5835748  58.6586426  74.9074301  96.2578340  59.3642355
  72.8174224  95.6772635  58.8942776  72.1914468  95.1642877  58.2900304
  72.1221281  96.3922804  59.9215683  72.8147290  96.5474751  60.7488088
  71.7727409  97.8619020  59.4357857  71.3345012  97.9604229  58.4426394
  70.8437906  98.5554799  60.3567938  69.8851253  98.0483321  60.4656920
  71.2867884  98.5737495  61.3525444  70.6626294  99.6073302  60.1356672
  73.0049103  98.6782837  59.4632418  73.4826967  98.4925489  58.6515628
  70.8746369  95.6437199  60.3289488  69.8520055  95.5393449  59.5615025
  70.7065581  95.3118833  61.6145361  71.8434809  95.0808487  62.5410838
  71.9479319  96.0433209  63.0419261  72.7098017  94.7495522  61.9685186
  71.3158387  94.0569179  63.5728767  71.6848927  94.4652112  64.5137271
  71.7067046  93.0642920  63.3492304  69.7810056  94.1365613  63.4581473
  69.3648449  94.8660139  64.1529940  69.3091640  93.1921554  63.7293741
  69.5224621  94.5216789  62.0396387  69.5096335  93.5919882  61.4707697
  68.0915797  95.1238763  61.8530191  67.1958006  94.2785642  61.7021957
  67.8385416  96.3929871  61.7309405  68.6590469  96.9800610  61.6838730
  66.5400643  97.0755468  61.3862507  65.8356724  96.2457365  61.4441031
  66.1694328  98.1071899  62.4180585  65.1323780  98.3852566  62.2301854
  66.2677158  97.7696679  63.4498152  67.1015054  99.3376617  62.3870805
  68.1512630  99.3266441  61.7543598  66.7422470 100.3510743  63.0704095
  65.8269629 100.0939323  63.4113392  67.1218268 101.2856220  63.0190156
  66.3711567  97.7094211  59.9802837  65.3698844  98.4391992  59.7492441
  67.3928217  97.5060107  59.1174758  68.0778004  96.7985094  59.3418552
  67.6521367  98.1400533  57.8549452  68.6030756  97.7077836  57.5435631
  66.5952346  97.7833216  56.8421682  65.6871583  98.2882356  57.1716582
  66.8378897  98.5268511  55.5432957  66.6401557  99.5960811  55.6190778
  67.8470915  98.4316576  55.1426083  66.1264286  98.2501894  54.7652331
  66.3909871  96.2702531  56.7579290  66.0699577  95.8650701  57.7175477
  65.6063520  95.9729041  56.0622054  67.2246142  95.8437632  56.2000152
  67.9259673  99.6350394  57.8338315  69.0256485 100.0709369  57.3723523
  66.9879029 100.5126208  58.2779954  66.0801002 100.1195863  58.4817551
  67.1752556 101.9388753  57.9236856  67.2870794 102.0179436  56.8423237
  65.8379028 102.7556489  58.1518059  65.9458156 103.8225352  57.9563372
  65.0163926 102.2216539  57.6742493  65.5328307 102.6049601  59.1873367
  68.3070302 102.6614372  58.6684654  68.8530145 103.6629411  58.1570280
  68.9043692 102.1540539  59.8032873  68.5123480 101.3074102  60.1900867
  70.0588224 102.8397890  60.4114676  70.0123060 103.9235526  60.3047310
  70.0742175 102.4348202  61.9369966  70.0776869 101.3499666  61.8312543
  70.9968993 102.8337151  62.3584716  68.7883426 102.8169817  62.7428819
  67.8353310 103.4782478  62.2569568  68.8210347 102.6736043  63.9877164
  71.3742273 102.5380334  59.6671657  72.5220471 102.7055218  60.1991001
  71.2488086 102.0408423  58.4270763  70.3817904 101.9434398  57.9182617
  72.3625154 101.6903539  57.4981223  73.0173047 101.0264917  58.0626027
  71.8684808 101.0196465  56.2812812  71.2232845 101.6761329  55.6974606
  72.7072017 100.7427690  55.6425433  71.2943715 100.1225086  56.5129002
  73.1244180 102.9436315  57.1047331  72.5167850 103.8673667  56.6390251
  74.4610802 102.9160095  57.2720161  74.8718238 102.1457888  57.7801006
  75.2959923 103.9531019  56.7693430  74.8475852 104.9088527  57.0405916
  76.6898453 103.9800792  57.5054562  77.3415321 104.7587392  57.1091066
  76.6655589 104.1884846  59.0300336  77.5610744 103.7399799  59.4601482
  76.7212516 105.2729756  59.1242546  75.7610267 103.7715778  59.4728892
  77.3722676 102.7519980  57.2810098  78.2740592 102.7558091  57.6101872
  75.5792687 103.9843424  55.2815741  75.5028807 102.8929810  54.6207251
  75.9432135 105.1616010  54.7257371  75.9087671 105.9681406  55.3327029
  76.1805945 105.3915581  53.2989740  75.2160371 105.3028337  52.7991171
  76.6602504 106.8137207  53.1827740  75.9957725 107.5950473  53.5516885
  77.5767619 106.8228482  53.7727088  76.9150549 107.3344733  51.7171533
  77.5640587 108.2007599  51.8453781  77.3411524 106.5361142  51.1095581
  75.6108488 107.7507154  50.9768055  74.5275822 107.8692226  51.5843538
  75.7234057 107.9201831  49.7506773  77.1348773 104.4098287  52.6319212
  76.8627845 103.8535301  51.5805535  78.2049077 104.0003392  53.2949614
  78.4408468 104.6396302  54.0404414  79.1346399 102.9563940  52.8351412
  79.5369723 103.3413251  51.8980943  80.3203531 102.9219602  53.7763901
  80.9518898 102.1651675  53.3110727  80.7559880 103.9189399  53.8423718
  79.9498041 102.6138059  54.7540577  78.4230602 101.5941293  52.6481458
[truncated: 9,301,880 more chars]
