# Supplementary material for: Data for molecular dynamics simulations of Escherichia coli cytochrome bd oxidase with the Amber force field
Source: Data Brief. 2021 Sep 23;38:107401. doi: 10.1016/j.dib.2021.107401 (PMC8481974; doi:10.1016/j.dib.2021.107401)
Supplement: Supplementary Data S1 — Supplementary Raw Research Data. This is open data under the CC BY license http://creativecommons.org/licenses/by/4.0/ [file mmc1.zip › tleap.in]

# AmberTools leap script to generate
# Amber prmtop and inpcrd MD files

source oldff/leaprc.ff14SB
source leaprc.gaff
source leaprc.lipid14

loadamberparams frcmod.ions1lm_126_tip3p
loadamberprep ubiquinone.prepi
loadamberparams ubiquinone.frcmod

loadoff heme.lib
loadamberparams heme.frcmod
loadamberparams mcpbpy.frcmod

protein = loadpdb 6rko_final.pdb

bond protein.717.CA protein.840.CB1
bond protein.563.CA protein.840.CB
bond protein.838.CA protein.840.C2A
bond protein.839.CA protein.840.C3D

bond protein.769.CA protein.843.CB
bond protein.841.CA protein.843.C2A
bond protein.842.CA protein.843.C3D

bond protein.396.CA protein.845.CB
bond protein.844.CA protein.845.C2A

check protein
savepdb protein protein.pdb
saveamberparm protein protein.prmtop protein.rst7

solvatebox protein TIP3PBOX 15.0
addions protein Na+ 0
addions protein Cl- 0
addions protein Na+ 94
addions protein Cl- 94
savepdb protein protein_solv.pdb
saveamberparm protein protein_solv.prmtop protein_solv.rst7
quit
