# Supplementary material for: Data for molecular dynamics simulations of Escherichia coli cytochrome bd oxidase with the Amber force field
Source: Data Brief. 2021 Sep 23;38:107401. doi: 10.1016/j.dib.2021.107401 (PMC8481974; doi:10.1016/j.dib.2021.107401)
Supplement: Supplementary Data S1 — Supplementary Raw Research Data. This is open data under the CC BY license http://creativecommons.org/licenses/by/4.0/ [file mmc1.zip › ubiquinone.prepi]

    0    0    2

This is a remark line
molecule.res
UQ8   INT  0
CORRECT     OMIT DU   BEG
  0.0000
   1  DUMM  DU    M    0  -1  -2     0.000      .0        .0      .00000
   2  DUMM  DU    M    1   0  -1     1.449      .0        .0      .00000
   3  DUMM  DU    M    2   1   0     1.523   111.21       .0      .00000
   4  C45   c3    M    3   2   1     1.540   111.208  -180.000 -0.057777
   5  H451  hc    E    4   3   2     1.090   134.203   -47.593  0.040367
   6  H452  hc    E    4   3   2     1.090    27.688   -78.956  0.040367
   7  H453  hc    E    4   3   2     1.090    86.791    66.663  0.040367
   8  C44   c2    M    4   3   2     1.527   104.139   175.972 -0.126276
   9  C46   c3    3    8   4   3     1.533   119.567   -31.615 -0.057776
  10  H461  hc    E    9   8   4     1.091   109.496  -179.975  0.040367
  11  H462  hc    E    9   8   4     1.090   109.517   -59.989  0.040367
  12  H463  hc    E    9   8   4     1.090   109.498    60.030  0.040367
  13  C43   c2    M    8   4   3     1.348   119.788   148.917 -0.179077
  14  H43   ha    E   13   8   4     1.080   120.021    -0.049  0.129000
  15  C42   c3    M   13   8   4     1.545   121.675   179.961 -0.043077
  16  H421  hc    E   15  13   8     1.090   109.453    85.988  0.047200
  17  H422  hc    E   15  13   8     1.089   109.448   -34.677  0.047200
  18  C41   c3    M   15  13   8     1.553   108.996  -154.346 -0.042077
  19  H411  hc    E   18  15  13     1.090   109.450   131.027  0.047200
  20  H412  hc    E   18  15  13     1.090   109.455    13.111  0.047200
  21  C39   c2    M   18  15  13     1.552   111.206  -107.924 -0.121277
  22  C40   c3    3   21  18  15     1.528   120.186     2.848 -0.056777
  23  H401  hc    E   22  21  18     1.090   109.510  -179.997  0.041700
  24  H402  hc    E   22  21  18     1.090   109.496   -60.028  0.041700
  25  H403  hc    E   22  21  18     1.090   109.516    59.978  0.041700
  26  C38   c2    M   21  18  15     1.363   120.551  -177.017 -0.177077
  27  H38   ha    E   26  21  18     1.080   119.988   179.687  0.124000
  28  C37   c3    M   26  21  18     1.551   121.014    -0.308 -0.042077
  29  H371  hc    E   28  26  21     1.090   109.468     4.988  0.047200
  30  H372  hc    E   28  26  21     1.090   109.440  -113.005  0.047200
  31  C36   c3    M   28  26  21     1.567   111.133   125.985 -0.039077
  32  H361  hc    E   31  28  26     1.090   109.429   -40.607  0.045200
  33  H362  hc    E   31  28  26     1.090   109.421  -157.379  0.045200
  34  C34   c2    M   31  28  26     1.553   112.147    81.014 -0.122277
  35  C35   c3    3   34  31  28     1.536   120.144   -88.477 -0.056777
  36  H351  hc    E   35  34  31     1.090   109.479  -179.978  0.039033
  37  H352  hc    E   35  34  31     1.090   109.487   -60.016  0.039033
  38  H353  hc    E   35  34  31     1.090   109.484    59.994  0.039033
  39  C33   c2    M   34  31  28     1.376   120.660    92.947 -0.168077
  40  H33   ha    E   39  34  31     1.080   120.003   178.866  0.123000
  41  C32   c3    M   39  34  31     1.539   119.760    -1.148 -0.045077
  42  H321  hc    E   41  39  34     1.090   109.440    39.566  0.050700
  43  H322  hc    E   41  39  34     1.090   109.440   -77.739  0.050700
  44  C31   c3    M   41  39  34     1.574   111.677   160.896 -0.040077
  45  H311  hc    E   44  41  39     1.090   109.461   -35.950  0.046700
  46  H312  hc    E   44  41  39     1.090   109.453  -155.814  0.046700
  47  C29   c2    M   44  41  39     1.551   109.609    84.124 -0.115277
  48  C30   c3    3   47  44  41     1.513   119.124   -91.516 -0.058777
  49  H301  hc    E   48  47  44     1.090   109.513   179.998  0.040033
  50  H302  hc    E   48  47  44     1.090   109.486   -60.034  0.040033
  51  H303  hc    E   48  47  44     1.090   109.518    60.012  0.040033
  52  C28   c2    M   47  44  41     1.355   121.245    88.432 -0.173077
  53  H28   ha    E   52  47  44     1.080   119.970  -179.888  0.117000
  54  C27   c3    M   52  47  44     1.546   121.979     0.112 -0.044078
  55  H271  hc    E   54  52  47     1.090   109.431   145.981  0.048700
  56  H272  hc    E   54  52  47     1.090   109.458    25.063  0.048700
  57  C26   c3    M   54  52  47     1.552   108.765   -94.458 -0.038078
  58  H261  hc    E   57  54  52     1.090   109.472   110.882  0.046700
  59  H262  hc    E   57  54  52     1.090   109.448    -7.175  0.046700
  60  C24   c2    M   57  54  52     1.535   111.119  -128.132 -0.126278
  61  C25   c3    3   60  57  54     1.525   120.680   -38.660 -0.063778
  62  H251  hc    E   61  60  57     1.090   109.494  -179.990  0.042367
  63  H252  hc    E   61  60  57     1.090   109.498   -60.023  0.042367
  64  H253  hc    E   61  60  57     1.090   109.523    59.996  0.042367
  65  C23   c2    M   60  57  54     1.354   118.618   141.781 -0.171078
  66  H23   ha    E   65  60  57     1.080   119.992    -0.048  0.127000
  67  C22   c3    M   65  60  57     1.549   121.813   179.948 -0.040078
  68  H221  hc    E   67  65  60     1.090   109.446    56.587  0.048700
  69  H222  hc    E   67  65  60     1.090   109.424   -65.146  0.048700
  70  C21   c3    M   67  65  60     1.567   108.046   175.723 -0.041078
  71  H211  hc    E   70  67  65     1.090   109.456   127.602  0.046200
  72  H212  hc    E   70  67  65     1.090   109.464     8.620  0.046200
  73  C19   c2    M   70  67  65     1.555   110.331  -111.875 -0.115278
  74  C20   c3    3   73  70  67     1.529   119.688   -56.757 -0.059778
  75  H201  hc    E   74  73  70     1.090   109.485  -179.989  0.040033
  76  H202  hc    E   74  73  70     1.091   109.511   -59.997  0.040033
  77  H203  hc    E   74  73  70     1.090   109.501    60.018  0.040033
  78  C18   c2    M   73  70  67     1.354   120.905   123.597 -0.172078
  79  H18   ha    E   78  73  70     1.080   120.005   179.376  0.117000
  80  C17   c3    M   78  73  70     1.540   121.738    -0.630 -0.043078
  81  H171  hc    E   80  78  73     1.090   109.444   -28.079  0.050700
  82  H172  hc    E   80  78  73     1.090   109.467  -147.592  0.050700
  83  C16   c3    M   80  78  73     1.557   109.893    92.158 -0.039078
  84  H161  hc    E   83  80  78     1.090   109.442    -8.222  0.046700
  85  H162  hc    E   83  80  78     1.090   109.484  -126.755  0.046700
  86  C14   c2    M   83  80  78     1.536   110.733   112.499 -0.122278
  87  C15   c3    3   86  83  80     1.532   120.523   -55.684 -0.059778
  88  H151  hc    E   87  86  83     1.090   109.500   179.973  0.041700
  89  H152  hc    E   87  86  83     1.090   109.505   -59.972  0.041700
  90  H153  hc    E   87  86  83     1.090   109.486    60.018  0.041700
  91  C13   c2    M   86  83  80     1.355   119.330   125.391 -0.175078
  92  H13   ha    E   91  86  83     1.080   119.988    -0.248  0.123000
  93  C12   c3    M   91  86  83     1.551   120.248   179.718 -0.043078
  94  H121  hc    E   93  91  86     1.090   109.434   103.104  0.050700
  95  H122  hc    E   93  91  86     1.090   109.421   -19.454  0.050700
  96  C11   c3    M   93  91  86     1.564   107.418  -138.197 -0.045078
  97  H111  hc    E   96  93  91     1.090   109.445    71.840  0.049700
  98  H112  hc    E   96  93  91     1.090   109.470   -46.587  0.049700
  99  C9    c2    M   96  93  91     1.555   110.783  -167.363 -0.089278
 100  C10   c3    3   99  96  93     1.527   120.754   -33.023 -0.073778
 101  H101  hc    E  100  99  96     1.090   109.524  -179.993  0.050367
 102  H102  hc    E  100  99  96     1.090   109.487   -60.022  0.050367
 103  H103  hc    E  100  99  96     1.090   109.510    59.991  0.050367
 104  C8    c2    M   99  96  93     1.348   118.818   147.342 -0.191078
 105  H8    ha    E  104  99  96     1.080   119.991     0.023  0.122000
 106  C7    c3    M  104  99  96     1.543   120.083   179.994 -0.010878
 107  H71   hc    E  106 104  99     1.090   109.450    98.709  0.068700
 108  H72   hc    E  106 104  99     1.090   109.468   -22.786  0.068700
 109  C6    cc    M  106 104  99     1.556   108.255  -142.051 -0.136278
 110  C5    c     S  109 106 104     1.531   119.290    93.535  0.571622
 111  O5    o     E  110 109 106     1.177   119.928     0.233 -0.472100
 112  C1    cd    M  109 106 104     1.535   120.478   -86.027 -0.122278
 113  C1M   c3    3  112 109 106     1.523   120.068    -0.292 -0.068778
 114  H1M1  hc    E  113 112 109     1.090   109.513   179.996  0.062033
 115  H1M2  hc    E  113 112 109     1.090   109.512   -59.998  0.062033
 116  H1M3  hc    E  113 112 109     1.090   109.510    59.974  0.062033
 117  C2    c     M  112 109 106     1.535   120.004   179.988  0.566622
 118  O2    o     E  117 112 109     1.183   119.975   179.866 -0.510100
 119  C3    cc    M  117 112 109     1.533   119.766    -0.524 -0.095978
 120  O3    os    S  119 117 112     1.413   119.319   179.933 -0.330900
 121  C3M   c3    3  120 119 117     1.405   113.042   -98.994  0.105822
 122  H3M1  h1    E  121 120 119     1.090   109.493   179.986  0.049700
 123  H3M2  h1    E  121 120 119     1.090   109.496   -59.980  0.049700
 124  H3M3  h1    E  121 120 119     1.090   109.499    60.008  0.049700
 125  C4    cd    M  119 117 112     1.537   120.220     0.093  0.061022
 126  O4    os    M  125 119 117     1.412   121.360   179.255 -0.291900
 127  C4M   c3    M  126 125 119     1.401   115.566    63.839  0.115822
 128  H4M1  h1    E  127 126 125     1.090   109.494  -179.994  0.055367
 129  H4M2  h1    E  127 126 125     1.090   109.498   -59.999  0.055367
 130  H4M3  h1    E  127 126 125     1.090   109.499    59.989  0.055367


LOOP
   C4   C5

IMPROPER
  C43  C45  C44  C46
  C44  C42  C43  H43
  C38  C41  C39  C40
  C39  C37  C38  H38
  C33  C36  C34  C35
  C34  C32  C33  H33
  C28  C31  C29  C30
  C29  C27  C28  H28
  C23  C26  C24  C25
  C24  C22  C23  H23
  C18  C21  C19  C20
  C19  C17  C18  H18
  C13  C16  C14  C15
  C14  C12  C13  H13
   C8  C11   C9  C10
   C9   C7   C8   H8
   C5   C7   C6   C1
   C6   C4   C5   O5
   C2  C1M   C1   C6
   C3   C1   C2   O2
   C2   C4   C3   O3
   C5   C3   C4   O4

DONE
STOP
